# Supplementary material for: Investigating the shared genetic architecture between multiple sclerosis and inflammatory bowel diseases
Source: Nat Commun. 2021 Sep 24;12:5641. doi: 10.1038/s41467-021-25768-0 (PMC8463615; doi:10.1038/s41467-021-25768-0)
Supplement: Supplementary file 4 — Supplementary Dataset 1 [file 41467_2021_25768_MOESM4_ESM.xlsx]

## Sheet: Supplementary Data 1
Supplementary Data 1	Cell types and number of cells per cell type in scRNA-seq data from lung, peripheral blood, small intestine and spleen
Tissue	Cell types	No of cells
Lung	Alveolar type 1	346
Lung	Alveolar type 2	4826
Lung	Basal cell	89
Lung	Blood vessel cell	2694
Lung	B mature cell	651
Lung	B naive cell	900
Lung	Ciliated cell	466
Lung	Dendritic cell 1	163
Lung	Dendritic cell 2	1605
Lung	Activated dendritic cell	122
Lung	Monocyte dividing dendritic cell	242
Lung	Plasmacytoid dendritic cell	46
Lung	Fibroblast cell	4624
Lung	Lymph vessel cell	337
Lung	Macrophage dividing	94
Lung	Macrophage MARCOneg	937
Lung	Macrophage MARCOpos	4512
Lung	Mast cell	2911
Lung	Monocyte	6067
Lung	Muscle cell	839
Lung	Natural killer cell	10418
Lung	Natural killer dividing	130
Lung	Plasma cell	287
Lung	Secretory cell	179
Lung	CD4+ T cell	7211
Lung	CD8+ cytotoxic T cell	5755
Lung	Dividing T cell	88
Lung	Regulatory T cell	481
Peripheral Blood	CD4+/CD25 regulatory T cell	6187
Peripheral Blood	CD4+/CD45RO+ memory T cell	3061
Peripheral Blood	CD4+/CD45RA+/CD25- naive T cell	1873
Peripheral Blood	CD4+ T helper	97
Peripheral Blood	CD8+ cytotoxic T cell	20773
Peripheral Blood	CD8+/CD45RA+ naive cytotoxic cell	16666
Peripheral Blood	CD14+ monocyte	2862
Peripheral Blood	CD19+ B cell	5908
Peripheral Blood	CD34+ cell	277
Peripheral Blood	CD56+ Natural killer cell	8776
Peripheral Blood	Dendritic cell	2099
Small Intestine	Enterocyte immature distal	512
Small Intestine	Enterocyte immature proximal	297
Small Intestine	Enterocyte mature distal	241
Small Intestine	Enterocyte mature proximal	581
Small Intestine	Enterocyte progenitor	356
Small Intestine	Early enterocyte progenitor	829
Small Intestine	Late enterocyte progenitor	404
Small Intestine	Enteroendocrine	310
Small Intestine	Goblet	510
Small Intestine	Paneth	260
Small Intestine	Stem	1267
Small Intestine	Transit-amplifying (TA)	665
Small Intestine	TA G1	408
Small Intestine	TA G2	410
Small Intestine	Tuft	166
Spleen	B hypermutation cell	437
Spleen	B mature cell	16286
Spleen	B naive cell	18513
Spleen	B T doublet	2207
Spleen	CD34+ progenitor	164
Spleen	Dendritic cell 1	239
Spleen	Dendritic cell 2	1424
Spleen	Activated dendritic cell	37
Spleen	Plasmacytoid dendritic cell	256
Spleen	Innate lymphoid cell (ILC)	566
Spleen	Macrophage	1035
Spleen	Monocyte	3717
Spleen	Neutrophil	161
Spleen	Natural killer CD160pos	6400
Spleen	Natural killer dividing	600
Spleen	Natural killer FCGR3Apos	7458
Spleen	Plasmablast	1752
Spleen	Plasma IgG	1800
Spleen	Plasma IgM	2488
Spleen	Platelet	79
Spleen	CD4+ conventional	11081
Spleen	CD4+ follicular helper	2737
Spleen	CD4+ naive T cell	3224
Spleen	CD4+ regulatory T cell	1010
Spleen	CD8+ activated	5009
Spleen	CD8+ cytotoxic lymphocyte	1040
Spleen	CD8+ gamma-delta	1620
Spleen	CD8+ MAIT-like	2470
Spleen	Dividing T cell	319
Spleen	Unknown	128
