# Supplementary material for: Investigating the shared genetic architecture between multiple sclerosis and inflammatory bowel diseases
Source: Nat Commun. 2021 Sep 24;12:5641. doi: 10.1038/s41467-021-25768-0 (PMC8463615; doi:10.1038/s41467-021-25768-0)
Supplement: Supplementary file 5 — Supplementary Dataset 2 [file 41467_2021_25768_MOESM5_ESM.xlsx]

## Sheet: Supplementary Data 2
Supplementary Data 2	Summary of SNP heritability enrichment in 37 GTEx tissues for MS, and each of IBD, UC, and CD using the Bryois et al. (2020) method
Tissue	Disease	Proportion of SNPs	Proportion of h2	Enrichment	Enrichment SE	Enrichment P-value	Coefficient	Coefficient SE	Coefficient P-value	Negative log 10 (Coefficient P-value)	FDR
Adipose	MS	0.143634	0.272139	1.89467	0.137657	7.58189e-09	5.13577e-09	1.00937e-08	0.305444	0.515069	0.776982
Adrenal Gland	MS	0.125839	0.234596	1.86424	0.149107	1.65666e-07	1.13198e-08	1.06312e-08	0.143491	0.843176	0.558859
Artery	MS	0.152707	0.23928	1.56692	0.129541	2.88443e-06	-6.79799e-09	9.22713e-09	0.76936	0.113871	0.996914
Brain - Amygdala	MS	0.182808	0.23326	1.27598	0.102953	0.00900885	1.49126e-08	7.70145e-09	0.026413	1.57818	0.186149
Brain - Anterior Cingulate Cortex (BA24)	MS	0.185956	0.225795	1.21424	0.106489	0.0511804	1.33486e-08	8.20388e-09	0.0518567	1.28519	0.306992
Brain - Caudate (Basal Ganglia)	MS	0.172655	0.200645	1.16212	0.101339	0.11684	3.1648e-09	7.58767e-09	0.338304	0.470693	0.776982
Brain - Cerebellar Hemisphere	MS	0.147329	0.205522	1.39499	0.112551	0.00131084	7.63362e-09	8.19287e-09	0.175736	0.75514	0.634363
Brain - Cerebellum	MS	0.139984	0.206487	1.47508	0.121242	0.000324837	9.16884e-09	8.45021e-09	0.138952	0.857137	0.558859
Brain - Cortex	MS	0.176541	0.205385	1.16338	0.102251	0.116722	3.80837e-09	7.32996e-09	0.301684	0.520447	0.776982
Brain - Frontal Cortex (BA9)	MS	0.189004	0.225407	1.1926	0.0990329	0.0606182	1.29931e-08	7.86688e-09	0.0493056	1.3071	0.304051
Brain - Hippocampus	MS	0.177813	0.206584	1.1618	0.0938661	0.0909763	-1.50766e-09	6.83189e-09	0.587329	0.231119	0.934674
Brain - Hypothalamus	MS	0.170108	0.172141	1.01196	0.105104	0.909204	-1.92354e-09	7.74842e-09	0.598029	0.223277	0.935534
Brain - Nucleus Accumbens (Basal Ganglia)	MS	0.171978	0.193474	1.125	0.107596	0.255908	3.89039e-09	7.83583e-09	0.309775	0.508953	0.776982
Brain - Putamen (Basal Ganglia)	MS	0.17053	0.204377	1.19848	0.114769	0.0869443	-9.13874e-10	8.28112e-09	0.543937	0.264452	0.932838
Brain - Spinal Cord (Cervical c-1)	MS	0.156739	0.210434	1.34258	0.121277	0.0044755	-8.80683e-09	8.76292e-09	0.842554	0.0744021	0.996914
Brain - Substantia Nigra	MS	0.171162	0.198888	1.16198	0.100518	0.106935	-6.0027e-09	7.40027e-09	0.791359	0.101626	0.996914
Breast Mammary Tissue	MS	0.144069	0.2621	1.81927	0.126168	7.94546e-09	6.27877e-09	9.01179e-09	0.242986	0.614418	0.776982
Colon	MS	0.141213	0.24845	1.75941	0.147906	7.95787e-07	2.66892e-09	1.05989e-08	0.400593	0.397296	0.823919
Esophagus	MS	0.134394	0.217768	1.62036	0.139968	1.34867e-05	-1.12771e-08	1.05071e-08	0.858427	0.0662966	0.996914
Heart	MS	0.144522	0.202651	1.40222	0.120498	0.00114938	-1.29733e-08	8.99079e-09	0.925484	0.0336313	0.996914
Liver	MS	0.11801	0.206849	1.75281	0.156913	5.80603e-06	-1.73971e-09	1.13403e-08	0.560963	0.251066	0.932838
Lung	MS	0.130238	0.35236	2.70551	0.181459	8.59914e-14	5.00016e-08	1.38096e-08	0.000146856	3.83311	0.00245038
Minor Salivary Gland	MS	0.131335	0.246926	1.88012	0.161184	2.51602e-07	7.71804e-09	1.15616e-08	0.252208	0.598242	0.776982
Muscle Skeletal	MS	0.129325	0.242744	1.87701	0.155088	2.35399e-07	1.57361e-08	1.03079e-08	0.0634292	1.19771	0.361058
Nerve Tibial	MS	0.151374	0.225941	1.4926	0.113006	1.09502e-05	-2.14332e-09	7.90677e-09	0.606833	0.216931	0.935534
Ovary	MS	0.126946	0.185869	1.46416	0.146642	0.00243963	-1.02154e-08	1.0287e-08	0.839654	0.0758995	0.996914
Pancreas	MS	0.123912	0.224344	1.8105	0.160348	1.40824e-06	6.70214e-09	1.22369e-08	0.291949	0.534693	0.776982
Pituitary	MS	0.129008	0.163985	1.27113	0.147249	0.0711844	-1.27035e-08	1.08674e-08	0.878789	0.0561153	0.996914
Prostate	MS	0.128022	0.219903	1.7177	0.143257	1.3472e-06	-7.74351e-13	9.82865e-09	0.500031	0.301003	0.932838
Skin	MS	0.116582	0.220329	1.8899	0.154497	3.04126e-08	-9.45698e-10	1.12964e-08	0.533359	0.27298	0.932838
Small Intestine - Terminal Ileum	MS	0.119943	0.317668	2.64849	0.192391	1.43812e-12	4.76491e-08	1.44317e-08	0.0004805	3.31831	0.00547031
Spleen	MS	0.111246	0.382011	3.43393	0.225689	1.12991e-18	8.99715e-08	1.61642e-08	1.30255e-08	7.88521	1.92777e-06
Stomach	MS	0.12815	0.21552	1.68178	0.134149	4.25242e-06	-1.19636e-08	1.00316e-08	0.883487	0.0538	0.996914
Thyroid	MS	0.141703	0.232172	1.63845	0.144729	6.50602e-06	3.74066e-09	9.14418e-09	0.341242	0.466937	0.776982
Uterus	MS	0.135878	0.234284	1.72422	0.137027	4.68149e-07	4.25785e-10	9.10502e-09	0.481351	0.317538	0.913332
Vagina	MS	0.127484	0.234803	1.84182	0.152591	2.10765e-07	2.76121e-09	1.0994e-08	0.400846	0.397022	0.823919
Whole Blood	MS	0.105317	0.347403	3.29863	0.236473	1.04889e-17	6.16033e-08	1.60241e-08	6.04187e-05	4.21883	0.00149033
Adipose	IBD	0.143634	0.324158	2.25683	0.20013	1.76941e-09	3.46782e-08	1.49766e-08	0.0102931	1.98745	0.084632
Adrenal Gland	IBD	0.125839	0.225513	1.79207	0.199013	6.7444e-05	6.96056e-09	1.45086e-08	0.315701	0.500724	0.776982
Artery	IBD	0.152707	0.291975	1.91199	0.172469	1.02509e-06	1.84035e-08	1.34929e-08	0.0862927	1.06403	0.440883
Brain - Amygdala	IBD	0.182808	0.17889	0.97857	0.110729	0.84559	-1.15488e-08	8.607e-09	0.910168	0.0408787	0.996914
Brain - Anterior Cingulate Cortex (BA24)	IBD	0.185956	0.177248	0.953175	0.114945	0.679819	-1.13837e-08	9.14214e-09	0.893469	0.0489205	0.996914
Brain - Caudate (Basal Ganglia)	IBD	0.172655	0.189409	1.09704	0.105102	0.357772	-4.31991e-09	8.00022e-09	0.705392	0.151569	0.994268
Brain - Cerebellar Hemisphere	IBD	0.147329	0.181172	1.22972	0.154311	0.14347	-8.21707e-09	1.1179e-08	0.768844	0.114162	0.996914
Brain - Cerebellum	IBD	0.139984	0.198016	1.41457	0.163708	0.0148427	1.37072e-09	1.12586e-08	0.451549	0.345295	0.887161
Brain - Cortex	IBD	0.176541	0.184563	1.04544	0.121736	0.709549	-8.52886e-09	9.33077e-09	0.819657	0.0863681	0.996914
Brain - Frontal Cortex (BA9)	IBD	0.189004	0.195996	1.03699	0.111616	0.740908	-7.37545e-10	9.22668e-09	0.531856	0.274206	0.932838
Brain - Hippocampus	IBD	0.177813	0.197583	1.11119	0.123006	0.372213	-6.68978e-09	9.88807e-09	0.750655	0.12456	0.996914
Brain - Hypothalamus	IBD	0.170108	0.152942	0.899088	0.114323	0.366282	-1.36047e-08	9.07489e-09	0.933084	0.0300795	0.996914
Brain - Nucleus Accumbens (Basal Ganglia)	IBD	0.171978	0.199987	1.16287	0.115414	0.167213	5.79929e-09	8.86234e-09	0.256435	0.591023	0.776982
Brain - Putamen (Basal Ganglia)	IBD	0.17053	0.206684	1.21201	0.120027	0.0838709	-1.83604e-09	9.10889e-09	0.579872	0.236668	0.932838
Brain - Spinal Cord (Cervical c-1)	IBD	0.156739	0.171263	1.09266	0.127411	0.466394	-2.86366e-08	1.06263e-08	0.996479	0.00153174	0.996914
Brain - Substantia Nigra	IBD	0.171162	0.168173	0.982534	0.115407	0.879071	-2.13989e-08	9.36111e-09	0.988871	0.0048604	0.996914
Breast Mammary Tissue	IBD	0.144069	0.27768	1.92741	0.166793	7.67605e-07	1.4011e-08	1.29074e-08	0.138851	0.857451	0.558859
Colon	IBD	0.141213	0.292089	2.06844	0.171628	1.65357e-09	2.5086e-08	1.26769e-08	0.0239152	1.62133	0.176973
Esophagus	IBD	0.134394	0.207933	1.54719	0.147854	0.00029974	-2.15127e-08	1.18737e-08	0.964991	0.0154767	0.996914
Heart	IBD	0.144522	0.227977	1.57745	0.154847	0.000223539	-4.76296e-09	1.24269e-08	0.649244	0.187592	0.98049
Liver	IBD	0.11801	0.222602	1.8863	0.183104	1.145e-05	6.72557e-09	1.31543e-08	0.304577	0.516303	0.776982
Lung	IBD	0.130238	0.382458	2.9366	0.231446	1.19515e-14	7.52689e-08	1.68461e-08	3.94714e-06	5.40372	0.000292089
Minor Salivary Gland	IBD	0.131335	0.241212	1.83662	0.169851	2.82538e-07	5.39921e-09	1.31862e-08	0.341102	0.467116	0.776982
Muscle Skeletal	IBD	0.129325	0.231178	1.78758	0.176717	2.69642e-05	5.09573e-09	1.30354e-08	0.34793	0.458509	0.780206
Nerve Tibial	IBD	0.151374	0.248651	1.64262	0.14648	1.09294e-05	6.38453e-09	1.06971e-08	0.275304	0.560187	0.776982
Ovary	IBD	0.126946	0.197831	1.55839	0.163674	0.00148906	-6.74338e-09	1.14073e-08	0.722789	0.140988	0.996914
Pancreas	IBD	0.123912	0.210933	1.70228	0.184378	0.000230167	-2.5181e-09	1.38749e-08	0.572007	0.242599	0.932838
Pituitary	IBD	0.129008	0.168835	1.30872	0.144459	0.0366881	-1.66552e-08	1.04793e-08	0.944009	0.0250238	0.996914
Prostate	IBD	0.128022	0.244676	1.9112	0.188389	9.13247e-06	1.08106e-08	1.40315e-08	0.220516	0.656559	0.741737
Skin	IBD	0.116582	0.241516	2.07163	0.207057	2.66627e-07	1.09135e-08	1.56603e-08	0.242936	0.614508	0.776982
Small Intestine - Terminal Ileum	IBD	0.119943	0.334976	2.79279	0.254692	1.22118e-11	6.54543e-08	1.90185e-08	0.000289123	3.53892	0.00389002
Spleen	IBD	0.111246	0.3571	3.21001	0.271806	5.84807e-13	8.66412e-08	2.0764e-08	1.50533e-05	4.82237	0.00074263
Stomach	IBD	0.12815	0.266646	2.08074	0.202984	1.07235e-07	1.83737e-08	1.47116e-08	0.105846	0.975324	0.505331
Thyroid	IBD	0.141703	0.257197	1.81505	0.167033	1.13241e-06	1.6797e-08	1.23206e-08	0.0863892	1.06354	0.440883
Uterus	IBD	0.135878	0.245403	1.80605	0.174281	3.12609e-06	3.32417e-09	1.27986e-08	0.397536	0.400623	0.823919
Vagina	IBD	0.127484	0.239498	1.87866	0.196323	5.20294e-06	3.4066e-09	1.531e-08	0.411959	0.385146	0.823919
Whole Blood	IBD	0.105317	0.339842	3.22685	0.26091	2.01869e-14	7.12406e-08	1.90419e-08	9.1551e-05	4.03834	0.00193565
Adipose	UC	0.143634	0.348284	2.4248	0.254752	2.53803e-08	3.76254e-08	1.45562e-08	0.00487129	2.31236	0.0424089
Adrenal Gland	UC	0.125839	0.240631	1.9122	0.266613	0.000897875	1.22661e-08	1.58268e-08	0.219164	0.659232	0.741737
Artery	UC	0.152707	0.302018	1.97776	0.211488	5.94013e-06	1.72004e-08	1.29543e-08	0.0921267	1.03561	0.454492
Brain - Amygdala	UC	0.182808	0.171055	0.935709	0.144347	0.651743	-1.13283e-08	9.03745e-09	0.894985	0.0481845	0.996914
Brain - Anterior Cingulate Cortex (BA24)	UC	0.185956	0.180987	0.973279	0.158019	0.86444	-6.52365e-09	1.03025e-08	0.736702	0.132708	0.996914
Brain - Caudate (Basal Ganglia)	UC	0.172655	0.187069	1.08349	0.139967	0.554231	-4.04952e-09	8.59235e-09	0.681285	0.166671	0.985171
Brain - Cerebellar Hemisphere	UC	0.147329	0.174824	1.18663	0.184994	0.325617	-9.80496e-09	1.09403e-08	0.814933	0.0888783	0.996914
Brain - Cerebellum	UC	0.139984	0.192945	1.37834	0.194748	0.0641351	-1.87243e-09	1.12158e-08	0.566293	0.246958	0.932838
Brain - Cortex	UC	0.176541	0.208865	1.18309	0.152578	0.243583	3.57061e-09	9.9248e-09	0.359511	0.444288	0.794143
Brain - Frontal Cortex (BA9)	UC	0.189004	0.224004	1.18518	0.148212	0.227938	1.10361e-08	1.02617e-08	0.141083	0.850524	0.558859
Brain - Hippocampus	UC	0.177813	0.199769	1.12348	0.15062	0.419769	-4.22714e-09	9.85164e-09	0.666067	0.176482	0.985171
Brain - Hypothalamus	UC	0.170108	0.173395	1.01933	0.155274	0.900444	-1.99129e-09	1.00075e-08	0.57886	0.237426	0.932838
Brain - Nucleus Accumbens (Basal Ganglia)	UC	0.171978	0.200199	1.1641	0.145493	0.269432	5.37254e-09	9.0199e-09	0.275711	0.559547	0.776982
Brain - Putamen (Basal Ganglia)	UC	0.17053	0.197425	1.15772	0.150263	0.30435	-4.62286e-09	9.20284e-09	0.692282	0.159717	0.985171
Brain - Spinal Cord (Cervical c-1)	UC	0.156739	0.172304	1.09931	0.152014	0.516958	-2.26776e-08	9.82406e-09	0.989511	0.00457946	0.996914
Brain - Substantia Nigra	UC	0.171162	0.169155	0.98827	0.144438	0.934946	-1.66304e-08	9.14388e-09	0.965525	0.0152365	0.996914
Breast Mammary Tissue	UC	0.144069	0.307697	2.13576	0.21525	8.88152e-07	2.2814e-08	1.2437e-08	0.0333004	1.47755	0.214281
Colon	UC	0.141213	0.35536	2.51649	0.239637	2.12936e-09	4.71247e-08	1.35659e-08	0.000256608	3.59073	0.0037978
Esophagus	UC	0.134394	0.214546	1.59639	0.191771	0.00225602	-1.74144e-08	1.14281e-08	0.936224	0.02862	0.996914
Heart	UC	0.144522	0.230467	1.59469	0.208304	0.00469154	-5.31302e-09	1.25495e-08	0.663986	0.177841	0.985171
Liver	UC	0.11801	0.229723	1.94664	0.222156	5.74057e-05	7.75799e-09	1.27526e-08	0.271479	0.566264	0.776982
Lung	UC	0.130238	0.357751	2.7469	0.260046	4.16479e-10	4.96855e-08	1.47977e-08	0.000393043	3.40556	0.00484753
Minor Salivary Gland	UC	0.131335	0.268336	2.04314	0.225809	6.07284e-07	1.58275e-08	1.29429e-08	0.110689	0.955895	0.511937
Muscle Skeletal	UC	0.129325	0.262442	2.02933	0.249902	0.000100059	1.72055e-08	1.48271e-08	0.122941	0.910302	0.551373
Nerve Tibial	UC	0.151374	0.243158	1.60634	0.176727	0.000483387	1.1662e-09	1.04496e-08	0.455569	0.341446	0.887161
Ovary	UC	0.126946	0.209138	1.64746	0.201356	0.00279518	-6.67851e-10	1.12304e-08	0.52371	0.280909	0.932838
Pancreas	UC	0.123912	0.227595	1.83674	0.249168	0.000944619	4.77881e-09	1.46258e-08	0.371933	0.429535	0.797769
Pituitary	UC	0.129008	0.177103	1.37281	0.17518	0.0315732	-9.9785e-09	1.08716e-08	0.820652	0.0858411	0.996914
Prostate	UC	0.128022	0.243502	1.90203	0.237438	0.000385483	5.68798e-09	1.36619e-08	0.338581	0.470337	0.776982
Skin	UC	0.116582	0.254936	2.18675	0.253023	5.45494e-06	1.39171e-08	1.44565e-08	0.167852	0.775074	0.621052
Small Intestine - Terminal Ileum	UC	0.119943	0.374401	3.12149	0.351133	1.02324e-08	7.53366e-08	2.08284e-08	0.00014901	3.82679	0.00245038
Spleen	UC	0.111246	0.364816	3.27937	0.328132	2.55044e-10	7.9174e-08	1.99522e-08	3.62106e-05	4.44116	0.00133979
Stomach	UC	0.12815	0.272793	2.1287	0.274841	5.5362e-05	1.54998e-08	1.58971e-08	0.164779	0.783099	0.621052
Thyroid	UC	0.141703	0.236036	1.66571	0.193968	0.00079862	2.71076e-09	1.16721e-08	0.408175	0.389154	0.823919
Uterus	UC	0.135878	0.252976	1.86179	0.212311	4.41364e-05	4.09766e-09	1.21793e-08	0.368268	0.433836	0.797769
Vagina	UC	0.127484	0.238733	1.87265	0.239505	0.000235089	-3.51481e-10	1.47115e-08	0.50953	0.29283	0.932838
Whole Blood	UC	0.105317	0.334165	3.17294	0.297657	4.81516e-10	5.95163e-08	1.86828e-08	0.000722226	3.14133	0.00763496
Adipose	CD	0.143634	0.285316	1.98641	0.190984	1.9756e-06	2.50015e-08	2.27148e-08	0.135521	0.867994	0.558859
Adrenal Gland	CD	0.125839	0.216889	1.72353	0.191142	0.000113243	1.02891e-08	2.02565e-08	0.305747	0.514638	0.776982
Artery	CD	0.152707	0.294943	1.93143	0.160442	3.37024e-07	3.54883e-08	1.91141e-08	0.0316806	1.49921	0.213124
Brain - Amygdala	CD	0.182808	0.171638	0.938901	0.104598	0.557186	-2.43392e-08	1.21632e-08	0.977307	0.00996918	0.996914
Brain - Anterior Cingulate Cortex (BA24)	CD	0.185956	0.175808	0.945432	0.114446	0.631238	-2.08854e-08	1.37653e-08	0.935398	0.0290034	0.996914
Brain - Caudate (Basal Ganglia)	CD	0.172655	0.175394	1.01587	0.111227	0.886296	-1.73192e-08	1.26249e-08	0.914942	0.0386063	0.996914
Brain - Cerebellar Hemisphere	CD	0.147329	0.17657	1.19848	0.146493	0.178177	-1.4827e-08	1.55621e-08	0.829644	0.081108	0.996914
Brain - Cerebellum	CD	0.139984	0.190323	1.35961	0.157007	0.0256383	-2.50341e-09	1.56643e-08	0.563487	0.249116	0.932838
Brain - Cortex	CD	0.176541	0.173236	0.981276	0.125337	0.880538	-2.25939e-08	1.46683e-08	0.938259	0.0276771	0.996914
Brain - Frontal Cortex (BA9)	CD	0.189004	0.193186	1.02213	0.114903	0.847085	-7.01915e-09	1.40914e-08	0.690799	0.160648	0.985171
Brain - Hippocampus	CD	0.177813	0.185994	1.04601	0.11684	0.694129	-1.89948e-08	1.40453e-08	0.911876	0.0400642	0.996914
Brain - Hypothalamus	CD	0.170108	0.138215	0.812512	0.112249	0.0899532	-3.34247e-08	1.33468e-08	0.993866	0.00267234	0.996914
Brain - Nucleus Accumbens (Basal Ganglia)	CD	0.171978	0.189773	1.10347	0.120707	0.3946	-7.89982e-10	1.3606e-08	0.52315	0.281374	0.932838
Brain - Putamen (Basal Ganglia)	CD	0.17053	0.196005	1.14939	0.11768	0.207947	-1.0373e-08	1.33807e-08	0.780895	0.107407	0.996914
Brain - Spinal Cord (Cervical c-1)	CD	0.156739	0.193043	1.23162	0.131684	0.0734589	-2.24966e-08	1.57372e-08	0.923572	0.0345292	0.996914
Brain - Substantia Nigra	CD	0.171162	0.181575	1.06083	0.115825	0.596833	-2.13652e-08	1.41667e-08	0.934238	0.0295422	0.996914
Breast Mammary Tissue	CD	0.144069	0.241151	1.67385	0.166992	0.000396611	-2.73045e-09	2.0165e-08	0.553854	0.256604	0.932838
Colon	CD	0.141213	0.253092	1.79228	0.165811	6.1228e-06	1.19428e-08	1.94873e-08	0.269987	0.568658	0.776982
Esophagus	CD	0.134394	0.189161	1.40751	0.158072	0.0119376	-3.84809e-08	1.93652e-08	0.976545	0.0103075	0.996914
Heart	CD	0.144522	0.206501	1.42885	0.159782	0.00965238	-1.66386e-08	1.92663e-08	0.806099	0.0936116	0.996914
Liver	CD	0.11801	0.188748	1.59943	0.176861	0.00121936	-1.25237e-08	1.9515e-08	0.739481	0.131073	0.996914
Lung	CD	0.130238	0.376176	2.88837	0.259889	2.15177e-11	1.1138e-07	2.87984e-08	5.49647e-05	4.25992	0.00149033
Minor Salivary Gland	CD	0.131335	0.21292	1.6212	0.167618	0.000200552	-9.67083e-09	2.05254e-08	0.681238	0.166701	0.985171
Muscle Skeletal	CD	0.129325	0.205065	1.58566	0.162748	0.00071335	-4.91328e-09	1.85397e-08	0.604501	0.218603	0.935534
Nerve Tibial	CD	0.151374	0.249196	1.64622	0.15394	5.35148e-05	1.45485e-08	1.73453e-08	0.200803	0.697229	0.707592
Ovary	CD	0.126946	0.190625	1.50162	0.162091	0.00296199	-1.12558e-08	1.70761e-08	0.745102	0.127784	0.996914
Pancreas	CD	0.123912	0.18763	1.51422	0.175716	0.00358926	-1.63813e-08	2.06186e-08	0.786546	0.104276	0.996914
Pituitary	CD	0.129008	0.144331	1.11878	0.146387	0.419385	-4.33453e-08	1.58283e-08	0.996914	0.00134241	0.996914
Prostate	CD	0.128022	0.221134	1.72732	0.192306	0.000392105	1.31391e-09	2.17844e-08	0.475953	0.322436	0.913332
Skin	CD	0.116582	0.20312	1.74229	0.199238	0.000136956	-1.31391e-08	2.21093e-08	0.723838	0.140359	0.996914
Small Intestine - Terminal Ileum	CD	0.119943	0.288511	2.4054	0.230689	3.75215e-09	5.74373e-08	2.60563e-08	0.0137499	1.8617	0.107104
Spleen	CD	0.111246	0.321794	2.89264	0.289126	1.06391e-09	9.30411e-08	3.16911e-08	0.00166304	2.7791	0.0164087
Stomach	CD	0.12815	0.236071	1.84215	0.193462	2.49617e-05	9.04566e-09	2.14286e-08	0.336465	0.47306	0.776982
Thyroid	CD	0.141703	0.251731	1.77648	0.177708	1.23876e-05	2.5953e-08	1.85152e-08	0.0805001	1.0942	0.440883
Uterus	CD	0.135878	0.241231	1.77535	0.1743	2.20153e-05	8.8945e-09	1.97713e-08	0.326403	0.486246	0.776982
Vagina	CD	0.127484	0.215873	1.69334	0.188119	0.000161824	-7.18581e-09	2.14564e-08	0.631151	0.199867	0.962993
Whole Blood	CD	0.105317	0.324127	3.07762	0.298024	1.00919e-10	9.34136e-08	3.20792e-08	0.0017958	2.74574	0.0166111
