# Supplementary material for: Investigating the shared genetic architecture between multiple sclerosis and inflammatory bowel diseases
Source: Nat Commun. 2021 Sep 24;12:5641. doi: 10.1038/s41467-021-25768-0 (PMC8463615; doi:10.1038/s41467-021-25768-0)
Supplement: Supplementary file 6 — Supplementary Dataset 3 [file 41467_2021_25768_MOESM6_ESM.xlsx]

## Sheet: Supplementary Data 3
Supplementary Data 3	Summary of SNP heritability enrichment in 45 GTEx tissues for MS, and each of IBD, UC, and CD using the Finucane et al. (2018) method
Tissue	Disease	Proportion of SNPs	Proportion of h2	Enrichment	Enrichment SE	Enrichment P-value	Coefficient	Coefficient SE	Coefficient P-value	Negative log 10 (Coefficient P-value)	FDR
Adipose - Subcutaneous	MS	0.15139	0.245511	1.62171	0.122399	8.98938e-08	-5.76524e-09	8.4176e-09	0.753297	0.123033	0.99011
Adipose - Visceral (Omentum)	MS	0.145885	0.304689	2.08856	0.153853	3.40664e-10	2.03005e-08	1.13688e-08	0.0370792	1.43087	0.303376
Adrenal Gland	MS	0.126275	0.205234	1.6253	0.14567	5.24744e-05	-3.67215e-09	1.01929e-08	0.640676	0.193362	0.99011
Artery - Aorta	MS	0.147202	0.246209	1.67259	0.141645	8.16566e-07	-2.61551e-11	9.86923e-09	0.501057	0.300113	0.99011
Artery - Coronary	MS	0.146463	0.249361	1.70256	0.145977	1.47642e-07	2.30743e-09	9.9316e-09	0.40814	0.389191	0.945571
Artery - Tibial	MS	0.15413	0.226178	1.46745	0.12792	8.57222e-05	-8.48143e-09	8.68393e-09	0.835637	0.0779826	0.99011
Brain - Amygdala	MS	0.189541	0.229209	1.20928	0.0998745	0.0396796	1.07447e-08	7.80414e-09	0.0842875	1.07424	0.505725
Brain - Anterior Cingulate Cortex (BA24)	MS	0.191687	0.228715	1.19317	0.0978358	0.0562879	1.11036e-08	7.59581e-09	0.0718964	1.14329	0.481073
Brain - Caudate (Basal Ganglia)	MS	0.190167	0.215402	1.1327	0.101517	0.199475	4.4382e-09	8.20782e-09	0.294347	0.53114	0.883042
Brain - Cerebellar Hemisphere	MS	0.164176	0.201896	1.22975	0.0943983	0.019955	-6.08609e-11	6.74645e-09	0.503599	0.297915	0.99011
Brain - Cerebellum	MS	0.160562	0.207227	1.29063	0.0994255	0.00582319	2.59905e-09	6.98249e-09	0.354863	0.449939	0.945571
Brain - Cortex	MS	0.187896	0.220043	1.17109	0.100467	0.0947928	5.88611e-09	7.44419e-09	0.21456	0.668451	0.792844
Brain - Frontal Cortex (BA9)	MS	0.189527	0.226379	1.19444	0.100404	0.0614972	9.05202e-09	8.03637e-09	0.130002	0.88605	0.6158
Brain - Hippocampus	MS	0.191855	0.212001	1.105	0.0941456	0.271964	2.1574e-09	7.17607e-09	0.381845	0.418113	0.945571
Brain - Hypothalamus	MS	0.185494	0.201611	1.08688	0.100763	0.394253	3.6854e-09	7.53264e-09	0.31233	0.505387	0.921629
Brain - Nucleus Accumbens (Basal Ganglia)	MS	0.188906	0.206699	1.09419	0.100159	0.352571	2.62629e-09	7.76631e-09	0.36762	0.434601	0.945571
Brain - Putamen (Basal Ganglia)	MS	0.189926	0.213657	1.12495	0.102593	0.232206	2.37659e-09	8.29644e-09	0.387263	0.411994	0.945571
Brain - Spinal Cord (Cervical c-1)	MS	0.180316	0.211513	1.17301	0.105554	0.102522	-6.35913e-09	7.98427e-09	0.787117	0.103961	0.99011
Brain - Substantia Nigra	MS	0.190885	0.216094	1.13206	0.0961027	0.175029	7.53876e-10	7.3553e-09	0.459182	0.338015	0.985345
Breast Mammary Tissue	MS	0.147925	0.248822	1.68208	0.126087	3.10837e-07	4.10981e-09	8.75689e-09	0.319419	0.495639	0.927346
Colon - Sigmoid	MS	0.13993	0.216843	1.54966	0.149135	0.000182412	-8.28734e-09	1.00361e-08	0.795527	0.099345	0.99011
Colon - Transverse	MS	0.132393	0.222032	1.67706	0.157958	1.55576e-05	-6.34744e-09	1.14925e-08	0.709632	0.148967	0.99011
Esophagus - Gastroesophageal Junction	MS	0.139419	0.251358	1.8029	0.152078	5.52688e-08	1.15173e-08	9.73836e-09	0.118469	0.926394	0.6158
Esophagus - Mucosa	MS	0.12305	0.206509	1.67826	0.144676	1.57107e-06	-1.87249e-08	1.01429e-08	0.967562	0.0143214	0.999611
Esophagus - Muscularis	MS	0.140652	0.245069	1.74237	0.147064	2.79183e-07	6.3237e-09	9.8008e-09	0.259392	0.586044	0.833758
Heart - Atrial Appendage	MS	0.146211	0.156755	1.07212	0.10728	0.503901	-2.65316e-08	7.89587e-09	0.999611	0.000169165	0.999611
Heart - Left Ventricle	MS	0.131821	0.149694	1.13558	0.12008	0.256234	-1.8102e-08	9.33755e-09	0.973727	0.011563	0.999611
Liver	MS	0.122499	0.191708	1.56498	0.14626	0.000184157	-1.4006e-08	1.03569e-08	0.911867	0.0400684	0.99011
Lung	MS	0.142862	0.37073	2.59503	0.159447	1.10483e-16	4.63543e-08	1.1913e-08	4.98994e-05	4.30191	0.00224547
Minor Salivary Gland	MS	0.136472	0.219072	1.60525	0.134442	8.72557e-06	-6.98878e-09	9.87726e-09	0.760392	0.118963	0.99011
Muscle Skeletal	MS	0.134633	0.233373	1.73341	0.158265	6.53914e-06	4.02533e-09	1.07001e-08	0.353386	0.451751	0.945571
Nerve Tibial	MS	0.150542	0.222454	1.47769	0.1146	1.37162e-05	2.10114e-09	7.58369e-09	0.390867	0.407971	0.945571
Ovary	MS	0.122664	0.193278	1.57566	0.156144	0.00028273	-6.15198e-09	1.03797e-08	0.723307	0.140677	0.99011
Pancreas	MS	0.117831	0.156918	1.33172	0.148963	0.0241803	-1.68972e-08	1.09213e-08	0.939089	0.0272932	0.99011
Pituitary	MS	0.124381	0.180245	1.44914	0.152674	0.00476203	-7.11134e-09	1.09324e-08	0.742311	0.129414	0.99011
Prostate	MS	0.113343	0.21035	1.85587	0.178778	8.33016e-07	4.35567e-09	1.09958e-08	0.346008	0.460913	0.945571
Skin - Not Sun Exposed (Suprapubic)	MS	0.120717	0.208341	1.72586	0.148285	2.46974e-06	-1.18553e-08	1.06998e-08	0.866069	0.0624477	0.99011
Skin - Sun Exposed (Lowerleg)	MS	0.1227	0.211194	1.72123	0.145607	8.44461e-07	-1.14153e-08	9.92006e-09	0.875077	0.0579537	0.99011
Small Intestine - Terminal Ileum	MS	0.124567	0.326323	2.61967	0.173843	5.41139e-13	4.52734e-08	1.38213e-08	0.00052715	3.27807	0.010543
Spleen	MS	0.116131	0.386342	3.32678	0.207844	2.06926e-18	8.26271e-08	1.56953e-08	7.02991e-08	7.15305	1.26538e-05
Stomach	MS	0.134813	0.196846	1.46014	0.143213	0.00115382	-2.19973e-08	1.01892e-08	0.984571	0.00675315	0.999611
Thyroid	MS	0.132227	0.201434	1.52339	0.153885	0.000373063	-8.14105e-09	1.02535e-08	0.786397	0.104358	0.99011
Uterus	MS	0.124588	0.230037	1.84638	0.157343	1.33473e-07	1.02848e-08	1.07006e-08	0.168241	0.774068	0.688259
Vagina	MS	0.131574	0.21755	1.65344	0.153119	1.36095e-05	-4.80319e-09	1.06678e-08	0.673735	0.171511	0.99011
Whole Blood	MS	0.111243	0.366907	3.29825	0.227999	8.02916e-20	6.6215e-08	1.5177e-08	6.41923e-06	5.19252	0.00057773
Adipose - Subcutaneous	IBD	0.15139	0.250448	1.65433	0.151588	6.49975e-05	-1.96568e-09	1.16907e-08	0.566764	0.246598	0.99011
Adipose - Visceral (Omentum)	IBD	0.145885	0.316129	2.16698	0.165969	1.20959e-09	2.96565e-08	1.24852e-08	0.00876646	2.05718	0.108449
Adrenal Gland	IBD	0.126275	0.198186	1.56948	0.181159	0.00185804	-9.26708e-09	1.36117e-08	0.752007	0.123778	0.99011
Artery - Aorta	IBD	0.147202	0.277208	1.88317	0.178714	2.88459e-06	1.51932e-08	1.34102e-08	0.128617	0.890701	0.6158
Artery - Coronary	IBD	0.146463	0.28025	1.91346	0.174102	4.23828e-07	1.65554e-08	1.3342e-08	0.10733	0.969277	0.603734
Artery - Tibial	IBD	0.15413	0.271198	1.75954	0.171688	1.32622e-05	1.34625e-08	1.28756e-08	0.147878	0.830097	0.649219
Brain - Amygdala	IBD	0.189541	0.18347	0.967969	0.115024	0.77697	-1.09935e-08	8.96031e-09	0.890072	0.0505749	0.99011
Brain - Anterior Cingulate Cortex (BA24)	IBD	0.191687	0.188101	0.981292	0.111294	0.864588	-8.35403e-09	8.58025e-09	0.834881	0.0783754	0.99011
Brain - Caudate (Basal Ganglia)	IBD	0.190167	0.188174	0.98952	0.110493	0.923524	-8.43057e-09	8.62437e-09	0.835846	0.0778737	0.99011
Brain - Cerebellar Hemisphere	IBD	0.164176	0.202522	1.23356	0.134463	0.0907719	-1.48025e-09	9.72845e-09	0.560468	0.251449	0.99011
Brain - Cerebellum	IBD	0.160562	0.203206	1.26559	0.141754	0.068034	-1.66536e-09	1.00803e-08	0.565611	0.247482	0.99011
Brain - Cortex	IBD	0.187896	0.198519	1.05654	0.117463	0.631611	-5.06222e-09	9.13003e-09	0.710367	0.148517	0.99011
Brain - Frontal Cortex (BA9)	IBD	0.189527	0.19773	1.04328	0.111682	0.698582	-3.97676e-09	8.67656e-09	0.676644	0.16964	0.99011
Brain - Hippocampus	IBD	0.191855	0.183509	0.956496	0.112875	0.694132	-1.17379e-08	8.75865e-09	0.909902	0.0410055	0.99011
Brain - Hypothalamus	IBD	0.185494	0.19106	1.03	0.111202	0.787153	-2.32533e-09	8.87761e-09	0.603313	0.219457	0.99011
Brain - Nucleus Accumbens (Basal Ganglia)	IBD	0.188906	0.191464	1.01354	0.113926	0.904919	-5.00282e-09	9.05197e-09	0.709758	0.14889	0.99011
Brain - Putamen (Basal Ganglia)	IBD	0.189926	0.202928	1.06846	0.119064	0.5677	-2.82834e-09	9.61024e-09	0.615738	0.210604	0.99011
Brain - Spinal Cord (Cervical c-1)	IBD	0.180316	0.178687	0.990967	0.109257	0.933577	-2.19693e-08	8.69385e-09	0.994248	0.00250533	0.999611
Brain - Substantia Nigra	IBD	0.190885	0.187219	0.980795	0.113674	0.863979	-1.31296e-08	8.82124e-09	0.931679	0.0307337	0.99011
Breast Mammary Tissue	IBD	0.147925	0.239524	1.61923	0.166192	0.000266261	-1.49817e-09	1.26533e-08	0.547125	0.261913	0.99011
Colon - Sigmoid	IBD	0.13993	0.254935	1.82188	0.179506	7.95956e-06	1.0731e-08	1.28143e-08	0.201177	0.696421	0.770467
Colon - Transverse	IBD	0.132393	0.285119	2.15357	0.18411	1.45057e-09	2.89382e-08	1.37276e-08	0.0175144	1.75661	0.165926
Esophagus - Gastroesophageal Junction	IBD	0.139419	0.230142	1.65073	0.163332	0.000121109	-3.06029e-09	1.16496e-08	0.603607	0.219246	0.99011
Esophagus - Mucosa	IBD	0.12305	0.227483	1.84871	0.161271	1.52538e-07	-6.93085e-09	1.26668e-08	0.707867	0.150048	0.99011
Esophagus - Muscularis	IBD	0.140652	0.222668	1.58311	0.168731	0.000790702	-9.1736e-09	1.22677e-08	0.772704	0.111987	0.99011
Heart - Atrial Appendage	IBD	0.146211	0.201698	1.3795	0.151523	0.0123241	-7.3755e-09	1.159e-08	0.737731	0.132102	0.99011
Heart - Left Ventricle	IBD	0.131821	0.180446	1.36887	0.159037	0.0193215	-6.2294e-09	1.18606e-08	0.700284	0.154726	0.99011
Liver	IBD	0.122499	0.215253	1.75718	0.184444	0.000101189	-1.36155e-09	1.30588e-08	0.54152	0.266386	0.99011
Lung	IBD	0.142862	0.35244	2.467	0.166281	8.432e-15	4.32375e-08	1.22054e-08	0.000198188	3.70292	0.00509625
Minor Salivary Gland	IBD	0.136472	0.22692	1.66276	0.158812	1.04983e-05	-3.69595e-09	1.21397e-08	0.619608	0.207883	0.99011
Muscle Skeletal	IBD	0.134633	0.242023	1.79765	0.173845	1.31347e-05	5.36372e-09	1.30582e-08	0.340626	0.467723	0.945571
Nerve Tibial	IBD	0.150542	0.228527	1.51803	0.143336	0.000399682	2.1042e-09	1.08321e-08	0.422988	0.373672	0.951723
Ovary	IBD	0.122664	0.204534	1.66743	0.167786	0.000183737	-1.251e-09	1.17736e-08	0.54231	0.265753	0.99011
Pancreas	IBD	0.117831	0.189808	1.61086	0.171564	0.000514049	1.17779e-09	1.30663e-08	0.464088	0.3334	0.985345
Pituitary	IBD	0.124381	0.176122	1.41599	0.148547	0.00529692	-1.64724e-08	1.0586e-08	0.940153	0.0268015	0.99011
Prostate	IBD	0.113343	0.228934	2.01983	0.206618	1.87442e-06	1.3736e-08	1.38122e-08	0.159993	0.7959	0.675379
Skin - Not Sun Exposed (Suprapubic)	IBD	0.120717	0.229329	1.89972	0.176269	1.01388e-06	-1.29971e-09	1.26766e-08	0.540831	0.266938	0.99011
Skin - Sun Exposed (Lowerleg)	IBD	0.1227	0.226276	1.84414	0.175715	1.19543e-06	-4.53434e-09	1.26603e-08	0.639886	0.193898	0.99011
Small Intestine - Terminal Ileum	IBD	0.124567	0.317207	2.54649	0.223711	2.43365e-11	4.54949e-08	1.72932e-08	0.0042593	2.37066	0.0638895
Spleen	IBD	0.116131	0.323943	2.78947	0.237161	1.09164e-11	4.91316e-08	1.67721e-08	0.0016983	2.76999	0.0277903
Stomach	IBD	0.134813	0.255047	1.89186	0.185824	1.97369e-06	9.33711e-09	1.36704e-08	0.247298	0.606779	0.821085
Thyroid	IBD	0.132227	0.229727	1.73736	0.179614	2.73477e-05	7.16581e-09	1.26582e-08	0.285663	0.544146	0.883042
Uterus	IBD	0.124588	0.240176	1.92775	0.194755	4.03289e-06	1.37545e-08	1.3908e-08	0.16134	0.792257	0.675379
Vagina	IBD	0.131574	0.23436	1.7812	0.168313	4.87352e-06	3.3524e-09	1.31145e-08	0.39912	0.398896	0.945571
Whole Blood	IBD	0.111243	0.365406	3.28476	0.260348	2.38242e-14	8.15744e-08	1.95148e-08	1.45668e-05	4.83664	0.000874006
Adipose - Subcutaneous	UC	0.15139	0.258367	1.70663	0.183081	0.000180751	9.70687e-10	1.11463e-08	0.465302	0.332265	0.985345
Adipose - Visceral (Omentum)	UC	0.145885	0.322491	2.21058	0.207016	2.04008e-08	2.52274e-08	1.17298e-08	0.0157497	1.80273	0.157497
Adrenal Gland	UC	0.126275	0.227343	1.80038	0.26299	0.00389568	6.10051e-09	1.58761e-08	0.350393	0.455444	0.945571
Artery - Aorta	UC	0.147202	0.279956	1.90185	0.208738	4.11587e-05	1.16842e-08	1.28043e-08	0.180746	0.742931	0.722985
Artery - Coronary	UC	0.146463	0.275614	1.8818	0.203479	2.19473e-05	9.66901e-09	1.24617e-08	0.218905	0.659745	0.792844
Artery - Tibial	UC	0.15413	0.285753	1.85397	0.204816	4.94079e-05	1.50848e-08	1.2623e-08	0.116038	0.935398	0.6158
Brain - Amygdala	UC	0.189541	0.170768	0.900955	0.144417	0.478142	-1.27978e-08	8.84632e-09	0.926006	0.0333861	0.99011
Brain - Anterior Cingulate Cortex (BA24)	UC	0.191687	0.187123	0.976192	0.15015	0.872094	-6.13326e-09	9.37898e-09	0.743424	0.128764	0.99011
Brain - Caudate (Basal Ganglia)	UC	0.190167	0.173587	0.912811	0.154258	0.560627	-1.14287e-08	9.28609e-09	0.890788	0.0502255	0.99011
Brain - Cerebellar Hemisphere	UC	0.164176	0.191487	1.16635	0.16736	0.331882	-5.67397e-09	9.82248e-09	0.71825	0.143724	0.99011
Brain - Cerebellum	UC	0.160562	0.190792	1.18827	0.171481	0.284788	-6.6732e-09	9.89134e-09	0.750051	0.124909	0.99011
Brain - Cortex	UC	0.187896	0.209608	1.11555	0.152726	0.45733	6.20143e-10	9.65692e-09	0.474399	0.323857	0.99011
Brain - Frontal Cortex (BA9)	UC	0.189527	0.205642	1.08503	0.146963	0.567286	4.85471e-10	9.42714e-09	0.479465	0.319243	0.99011
Brain - Hippocampus	UC	0.191855	0.18134	0.945189	0.1418	0.692267	-9.50782e-09	8.64375e-09	0.864326	0.0633223	0.99011
Brain - Hypothalamus	UC	0.185494	0.198217	1.06859	0.140547	0.628079	1.11207e-09	9.00748e-09	0.450871	0.345947	0.985345
Brain - Nucleus Accumbens (Basal Ganglia)	UC	0.188906	0.176347	0.933517	0.152328	0.654106	-8.87758e-09	9.27648e-09	0.830716	0.0805473	0.99011
Brain - Putamen (Basal Ganglia)	UC	0.189926	0.18929	0.99665	0.153168	0.982395	-6.82785e-09	9.52711e-09	0.763213	0.117354	0.99011
Brain - Spinal Cord (Cervical c-1)	UC	0.180316	0.175207	0.971668	0.134818	0.832282	-1.90474e-08	8.38571e-09	0.988439	0.00505019	0.999611
Brain - Substantia Nigra	UC	0.190885	0.185107	0.969729	0.143687	0.83045	-1.07146e-08	8.92385e-09	0.885059	0.0530276	0.99011
Breast Mammary Tissue	UC	0.147925	0.238944	1.61531	0.205946	0.00355354	-3.2589e-09	1.23971e-08	0.603677	0.219195	0.99011
Colon - Sigmoid	UC	0.13993	0.280937	2.0077	0.225294	3.50134e-05	1.88495e-08	1.33772e-08	0.0794065	1.10014	0.505469
Colon - Transverse	UC	0.132393	0.311677	2.35418	0.256547	2.65195e-07	3.42634e-08	1.46137e-08	0.00952341	2.02121	0.108449
Esophagus - Gastroesophageal Junction	UC	0.139419	0.269866	1.93566	0.214346	5.0756e-05	1.32126e-08	1.24091e-08	0.143495	0.843164	0.645726
Esophagus - Mucosa	UC	0.12305	0.22907	1.86161	0.223957	0.000160331	-7.11189e-09	1.38123e-08	0.696687	0.156962	0.99011
Esophagus - Muscularis	UC	0.140652	0.264521	1.88067	0.21313	0.000127835	9.2514e-09	1.25116e-08	0.229824	0.638604	0.811145
Heart - Atrial Appendage	UC	0.146211	0.226031	1.54592	0.210496	0.00950021	3.35922e-09	1.21723e-08	0.391285	0.407507	0.945571
Heart - Left Ventricle	UC	0.131821	0.18909	1.43444	0.225612	0.0504633	-2.675e-09	1.30206e-08	0.581387	0.235534	0.99011
Liver	UC	0.122499	0.225062	1.83725	0.205915	0.000114611	2.52322e-09	1.17523e-08	0.415001	0.381951	0.945571
Lung	UC	0.142862	0.345449	2.41807	0.219221	1.0473e-09	3.20002e-08	1.28408e-08	0.00635001	2.19723	0.0879233
Minor Salivary Gland	UC	0.136472	0.266733	1.95449	0.214183	8.0469e-07	1.39225e-08	1.22392e-08	0.127658	0.893953	0.6158
Muscle Skeletal	UC	0.134633	0.260137	1.9322	0.241211	0.000291265	1.04609e-08	1.46563e-08	0.237692	0.623985	0.821085
Nerve Tibial	UC	0.150542	0.245791	1.63272	0.178705	0.000542744	8.36347e-09	1.08419e-08	0.220234	0.657115	0.792844
Ovary	UC	0.122664	0.181998	1.48371	0.198953	0.0196195	-1.44366e-08	1.16835e-08	0.891705	0.0497789	0.99011
Pancreas	UC	0.117831	0.195973	1.66317	0.241657	0.00661202	3.25675e-09	1.43151e-08	0.410015	0.3872	0.945571
Pituitary	UC	0.124381	0.194978	1.56759	0.19146	0.00274679	-4.21957e-09	1.1006e-08	0.649284	0.187565	0.99011
Prostate	UC	0.113343	0.251197	2.21625	0.281897	2.35416e-05	2.15672e-08	1.54551e-08	0.0814367	1.08918	0.505469
Skin - Not Sun Exposed (Suprapubic)	UC	0.120717	0.225615	1.86896	0.223254	0.000184062	-5.39266e-09	1.23202e-08	0.669201	0.174443	0.99011
Skin - Sun Exposed (Lowerleg)	UC	0.1227	0.217223	1.77037	0.215715	0.000625821	-1.07782e-08	1.26119e-08	0.803616	0.0949513	0.99011
Small Intestine - Terminal Ileum	UC	0.124567	0.347853	2.79251	0.302619	1.77802e-08	5.41486e-08	1.83795e-08	0.00160882	2.79349	0.0277903
Spleen	UC	0.116131	0.314839	2.71107	0.270711	1.54617e-08	3.71309e-08	1.58674e-08	0.0096399	2.01593	0.108449
Stomach	UC	0.134813	0.264822	1.96437	0.244646	0.000112734	9.96841e-09	1.44439e-08	0.245051	0.610744	0.821085
Thyroid	UC	0.132227	0.208104	1.57384	0.204121	0.00519558	-5.88978e-09	1.20802e-08	0.687068	0.163	0.99011
Uterus	UC	0.124588	0.240987	1.93427	0.240971	0.000100481	9.4528e-09	1.40729e-08	0.250887	0.600522	0.821085
Vagina	UC	0.131574	0.25632	1.9481	0.209213	1.48069e-05	1.08573e-08	1.26353e-08	0.195092	0.709761	0.763403
Whole Blood	UC	0.111243	0.35856	3.22322	0.290101	7.36354e-11	6.67357e-08	1.80974e-08	0.000113195	3.94617	0.00382721
Adipose - Subcutaneous	CD	0.15139	0.248455	1.64116	0.155607	0.000188061	2.54374e-09	1.91328e-08	0.447116	0.34958	0.985345
Adipose - Visceral (Omentum)	CD	0.145885	0.29095	1.99438	0.176679	5.0119e-07	2.98263e-08	2.04306e-08	0.072161	1.1417	0.481073
Adrenal Gland	CD	0.126275	0.198364	1.57089	0.162997	0.000464821	-4.41142e-09	1.768e-08	0.598519	0.222922	0.99011
Artery - Aorta	CD	0.147202	0.271627	1.84526	0.188219	9.48641e-06	2.64173e-08	2.04424e-08	0.0981297	1.0082	0.569785
Artery - Coronary	CD	0.146463	0.28449	1.9424	0.179836	2.23955e-07	3.66266e-08	1.92423e-08	0.0284918	1.54528	0.256426
Artery - Tibial	CD	0.15413	0.275866	1.78982	0.176573	5.2043e-06	3.14021e-08	1.87931e-08	0.0473671	1.32452	0.355253
Brain - Amygdala	CD	0.189541	0.179962	0.949462	0.115425	0.657943	-2.11431e-08	1.35544e-08	0.940605	0.0265928	0.99011
Brain - Anterior Cingulate Cortex (BA24)	CD	0.191687	0.195941	1.02219	0.115354	0.847146	-9.62969e-09	1.36615e-08	0.759557	0.11944	0.99011
Brain - Caudate (Basal Ganglia)	CD	0.190167	0.194504	1.0228	0.113862	0.841036	-1.11375e-08	1.38284e-08	0.789706	0.102535	0.99011
Brain - Cerebellar Hemisphere	CD	0.164176	0.20448	1.24549	0.131597	0.0643626	-7.03043e-10	1.45509e-08	0.519268	0.284609	0.99011
Brain - Cerebellum	CD	0.160562	0.201523	1.25511	0.140201	0.0719421	-3.44226e-09	1.51403e-08	0.589927	0.229202	0.99011
Brain - Cortex	CD	0.187896	0.189953	1.01095	0.123687	0.929215	-1.51299e-08	1.44733e-08	0.852074	0.0695226	0.99011
Brain - Frontal Cortex (BA9)	CD	0.189527	0.193948	1.02333	0.117311	0.841951	-1.11808e-08	1.39214e-08	0.789053	0.102894	0.99011
Brain - Hippocampus	CD	0.191855	0.181599	0.94654	0.11656	0.64279	-2.13705e-08	1.3771e-08	0.939651	0.0270334	0.99011
Brain - Hypothalamus	CD	0.185494	0.183737	0.990523	0.116021	0.934541	-1.15156e-08	1.38871e-08	0.796511	0.098808	0.99011
Brain - Nucleus Accumbens (Basal Ganglia)	CD	0.188906	0.197914	1.04768	0.119547	0.690004	-5.93101e-09	1.44553e-08	0.659207	0.180978	0.99011
Brain - Putamen (Basal Ganglia)	CD	0.189926	0.200602	1.05621	0.117006	0.631666	-8.40077e-09	1.41226e-08	0.724027	0.140245	0.99011
Brain - Spinal Cord (Cervical c-1)	CD	0.180316	0.196204	1.08811	0.116189	0.450874	-1.94205e-08	1.39721e-08	0.917728	0.0372859	0.99011
Brain - Substantia Nigra	CD	0.190885	0.196437	1.02909	0.11772	0.8046	-1.51886e-08	1.40505e-08	0.86015	0.0654257	0.99011
Breast Mammary Tissue	CD	0.147925	0.222876	1.50669	0.153073	0.00105394	-8.07025e-09	1.78063e-08	0.674806	0.170821	0.99011
Colon - Sigmoid	CD	0.13993	0.238825	1.70675	0.167692	2.20061e-05	1.07142e-08	1.72829e-08	0.267652	0.572429	0.845217
Colon - Transverse	CD	0.132393	0.25212	1.90432	0.168182	7.45063e-07	2.29729e-08	1.98815e-08	0.123944	0.906773	0.6158
Esophagus - Gastroesophageal Junction	CD	0.139419	0.218826	1.56956	0.158978	0.000424225	-4.95423e-09	1.71794e-08	0.613473	0.212205	0.99011
Esophagus - Mucosa	CD	0.12305	0.195861	1.59173	0.154003	7.40393e-05	-2.82203e-08	1.83913e-08	0.937539	0.0280108	0.99011
Esophagus - Muscularis	CD	0.140652	0.210438	1.49616	0.168426	0.00336114	-1.41586e-08	1.8423e-08	0.778913	0.108511	0.99011
Heart - Atrial Appendage	CD	0.146211	0.172313	1.17852	0.137693	0.201117	-2.93918e-08	1.61449e-08	0.965659	0.0151763	0.999611
Heart - Left Ventricle	CD	0.131821	0.140692	1.0673	0.135459	0.618128	-3.76105e-08	1.60363e-08	0.990495	0.00414769	0.999611
Liver	CD	0.122499	0.183072	1.49447	0.178358	0.00677303	-2.19532e-08	1.97219e-08	0.867175	0.0618931	0.99011
Lung	CD	0.142862	0.355506	2.48846	0.187937	1.09294e-13	7.39667e-08	2.02258e-08	0.000127574	3.89424	0.00382721
Minor Salivary Gland	CD	0.136472	0.198264	1.45278	0.171919	0.00736928	-2.2401e-08	1.99291e-08	0.869501	0.06073	0.99011
Muscle Skeletal	CD	0.134633	0.231641	1.72054	0.175499	8.78961e-05	1.09364e-08	2.00981e-08	0.293168	0.532883	0.883042
Nerve Tibial	CD	0.150542	0.22317	1.48245	0.152539	0.00180993	4.07962e-09	1.7025e-08	0.40531	0.392212	0.945571
Ovary	CD	0.122664	0.221238	1.80361	0.18893	4.81103e-05	2.26982e-08	2.11163e-08	0.141207	0.850144	0.645726
Pancreas	CD	0.117831	0.153122	1.29951	0.144071	0.0404149	-2.65542e-08	1.75498e-08	0.93487	0.0292486	0.99011
Pituitary	CD	0.124381	0.142412	1.14497	0.159776	0.361094	-5.12542e-08	1.72429e-08	0.998523	0.000641951	0.999611
Prostate	CD	0.113343	0.205258	1.81095	0.208795	0.000160168	5.64024e-09	2.10841e-08	0.394538	0.403912	0.945571
Skin - Not Sun Exposed (Suprapubic)	CD	0.120717	0.199535	1.65292	0.178349	0.000173844	-2.10076e-08	1.94713e-08	0.859684	0.0656612	0.99011
Skin - Sun Exposed (Lowerleg)	CD	0.1227	0.200316	1.63257	0.170036	7.9438e-05	-2.09066e-08	1.86293e-08	0.86912	0.0609202	0.99011
Small Intestine - Terminal Ileum	CD	0.124567	0.28425	2.28191	0.202486	1.32127e-09	4.27086e-08	2.34009e-08	0.0339941	1.4686	0.291378
Spleen	CD	0.116131	0.312316	2.68934	0.28656	5.54979e-09	6.87188e-08	2.98677e-08	0.0107022	1.97053	0.113318
Stomach	CD	0.134813	0.234935	1.74268	0.180039	3.4437e-05	5.66833e-09	1.9124e-08	0.383463	0.416277	0.945571
Thyroid	CD	0.132227	0.243086	1.83839	0.203693	2.83706e-05	3.0354e-08	2.04721e-08	0.069077	1.16067	0.481073
Uterus	CD	0.124588	0.247942	1.99009	0.200727	1.63613e-06	3.6958e-08	2.15306e-08	0.0430322	1.36621	0.336774
Vagina	CD	0.131574	0.211023	1.60384	0.179608	0.000672802	-6.08617e-09	2.09916e-08	0.614067	0.211785	0.99011
Whole Blood	CD	0.111243	0.351607	3.16071	0.305205	9.96084e-11	1.12074e-07	3.42012e-08	0.000524762	3.28004	0.010543
