# Supplementary material for: Investigating the shared genetic architecture between multiple sclerosis and inflammatory bowel diseases
Source: Nat Commun. 2021 Sep 24;12:5641. doi: 10.1038/s41467-021-25768-0 (PMC8463615; doi:10.1038/s41467-021-25768-0)
Supplement: Supplementary file 7 — Supplementary Dataset 4 [file 41467_2021_25768_MOESM7_ESM.xlsx]

## Sheet: Supplementary Data 4
Supplementary Data 4	Summary of SNP heritability enrichment in 84 cell types for MS and each of IBD, UC, and CD using the Bryois et al. (2020) method
Cell type	Tissue	Disease	Proportion of SNPs	Proportion of h2	Enrichment	Enrichment SE	Enrichment P-value	Coefficient	Coefficient SE	Coefficient P-value	Negative log 10 (Coefficient P-value)	FDR
Alveolar type 1	Lung	MS	0.145198	0.198747	1.3688	0.127644	0.0036906	-6.30267e-09	8.96987e-09	0.758863	0.119837	0.909394
Alveolar type 2	Lung	MS	0.141205	0.182765	1.29432	0.111887	0.00923369	-5.0599e-09	8.20517e-09	0.731275	0.13592	0.903339
B mature cell	Lung	MS	0.119211	0.251262	2.10771	0.186954	7.59894e-09	1.49828e-08	1.24493e-08	0.114391	0.941609	0.302561
B naive cell	Lung	MS	0.123264	0.286315	2.32279	0.174938	2.04836e-12	3.61328e-08	1.20561e-08	0.001363	2.8655	0.028623
Basal cell	Lung	MS	0.138841	0.189177	1.36254	0.119369	0.00295119	-7.94392e-09	8.31525e-09	0.830298	0.080766	0.952151
Blood vessel cell	Lung	MS	0.150089	0.220482	1.469	0.136834	0.00117949	-6.19138e-09	9.3638e-09	0.745759	0.127401	0.909394
Ciliated cell	Lung	MS	0.145973	0.169817	1.16335	0.124332	0.190852	-1.04176e-08	8.76968e-09	0.882565	0.0542534	0.9666
Dendritic cell 1	Lung	MS	0.124595	0.29418	2.36108	0.180322	6.55748e-13	2.46926e-08	1.18259e-08	0.0183985	1.73522	0.101913
Dendritic cell 2	Lung	MS	0.126982	0.27628	2.17573	0.165524	8.91978e-13	1.1781e-08	1.04346e-08	0.129443	0.887922	0.324573
Activated dendritic cell	Lung	MS	0.122853	0.298178	2.42711	0.186812	1.99916e-12	2.7151e-08	1.18441e-08	0.010942	1.9609	0.0801866
Monocyte dividing dendritic cell	Lung	MS	0.120635	0.211445	1.75276	0.146677	3.11694e-07	2.53816e-09	9.70783e-09	0.396871	0.401351	0.639067
Plasmacytoid dendritic cell	Lung	MS	0.125877	0.295604	2.34835	0.187038	1.56827e-10	3.06166e-08	1.30883e-08	0.00966163	2.01495	0.077293
Fibroblast cell	Lung	MS	0.156189	0.152786	0.978217	0.109216	0.841164	-1.23625e-08	8.11812e-09	0.936099	0.0286782	0.982766
Lymph vessel cell	Lung	MS	0.151347	0.209349	1.38324	0.118211	0.00212834	-6.75217e-09	7.99566e-09	0.800799	0.0964764	0.931033
Macrophage dividing	Lung	MS	0.116293	0.21204	1.82333	0.173944	5.90664e-06	2.34167e-09	1.16213e-08	0.420154	0.376591	0.656613
Macrophage MARCOneg	Lung	MS	0.133031	0.236449	1.7774	0.155764	2.00536e-06	-3.6698e-09	1.04374e-08	0.637431	0.195566	0.83991
Macrophage MARCOpos	Lung	MS	0.11832	0.231156	1.95364	0.187232	4.13182e-07	2.09864e-09	1.21636e-08	0.431509	0.36501	0.668143
Mast cell	Lung	MS	0.132026	0.264984	2.00706	0.155211	4.01866e-08	2.19742e-08	1.1349e-08	0.0264196	1.57807	0.115285
Monocyte	Lung	MS	0.125399	0.281606	2.24569	0.185049	1.12881e-11	9.04716e-09	1.19018e-08	0.223583	0.650561	0.455296
Muscle cell	Lung	MS	0.155651	0.151433	0.972903	0.117403	0.817076	-2.13131e-08	8.54761e-09	0.993675	0.00275572	0.999941
Natural killer cell	Lung	MS	0.111587	0.230217	2.06312	0.169266	1.2183e-10	1.58871e-08	1.06419e-08	0.0677346	1.16919	0.21073
Natural killer dividing	Lung	MS	0.115659	0.273045	2.36077	0.189438	4.72398e-12	2.98062e-08	1.24233e-08	0.00821508	2.08539	0.0726386
Plasma cell	Lung	MS	0.11556	0.249052	2.15517	0.184803	2.32458e-09	2.49745e-08	1.35839e-08	0.0329914	1.4816	0.133555
Secretory cell	Lung	MS	0.141708	0.185294	1.30757	0.138077	0.0292499	-6.72683e-09	9.3601e-09	0.763828	0.117004	0.909394
CD4+ T cell	Lung	MS	0.123654	0.326724	2.64224	0.169674	3.07819e-15	5.00507e-08	1.21764e-08	1.97439e-05	4.70457	0.00174395
CD8+ cytotoxic T cell	Lung	MS	0.116176	0.310334	2.67125	0.183346	2.32598e-14	5.30874e-08	1.29518e-08	2.07613e-05	4.68275	0.00174395
Dividing T cell	Lung	MS	0.11376	0.32402	2.84827	0.201844	9.58611e-16	6.29096e-08	1.44071e-08	6.31079e-06	5.19992	0.00106021
Regulatory T cell	Lung	MS	0.125434	0.35186	2.80515	0.18771	2.96264e-15	6.06593e-08	1.33516e-08	2.76995e-06	5.55753	0.000930702
CD14+ monocyte	PBMC	MS	0.108238	0.251607	2.32457	0.228699	3.25487e-09	1.5496e-08	1.42747e-08	0.138838	0.857493	0.339934
CD19+ B cell	PBMC	MS	0.123204	0.226168	1.83571	0.135798	3.77261e-09	1.25236e-08	9.1762e-09	0.0861589	1.0647	0.255106
CD34+ cell	PBMC	MS	0.12053	0.190962	1.58435	0.152886	0.000177808	-9.98358e-09	1.01578e-08	0.837158	0.0771923	0.956753
CD4+/CD25 regulatory T cell	PBMC	MS	0.113194	0.22482	1.98616	0.167544	3.39971e-08	2.21922e-08	1.15671e-08	0.0275203	1.56035	0.118549
CD4+/CD45RA+/CD25- naive T cell	PBMC	MS	0.109576	0.225852	2.06114	0.191761	1.05379e-06	2.6935e-08	1.47575e-08	0.0339875	1.46868	0.13595
CD4+/CD45RO+ memory T cell	PBMC	MS	0.116867	0.211499	1.80974	0.147589	1.95921e-07	5.16072e-09	1.03651e-08	0.30928	0.509648	0.545944
CD4+ T helper	PBMC	MS	0.111943	0.205774	1.83821	0.178912	1.25316e-05	1.5199e-09	1.29115e-08	0.453146	0.343762	0.686345
CD56+ Natural killer cells	PBMC	MS	0.116787	0.231958	1.98617	0.191723	6.84234e-07	1.95771e-08	1.23495e-08	0.0564535	1.24831	0.184159
CD8+/CD45RA+ naive cytotoxic cell	PBMC	MS	0.119128	0.210175	1.76428	0.151717	5.97363e-06	1.67438e-08	1.06194e-08	0.0574301	1.24086	0.185543
CD8+ cytotoxic T cell	PBMC	MS	0.120648	0.220745	1.82966	0.152316	4.55174e-07	2.27812e-08	1.02964e-08	0.0134646	1.87081	0.0807873
Dendritic cell	PBMC	MS	0.123506	0.223708	1.81131	0.164852	5.62267e-07	8.8423e-10	1.08589e-08	0.46755	0.330172	0.695119
Enteroendocrine	Small Intestine	MS	0.106037	0.176196	1.66165	0.175742	0.000323179	9.91428e-09	1.18913e-08	0.202213	0.69419	0.427318
Enterocyte immature distal	Small Intestine	MS	0.0958665	0.211613	2.20737	0.185357	3.66825e-09	2.30735e-08	1.18891e-08	0.0261452	1.58261	0.115285
Enterocyte immature proximal	Small Intestine	MS	0.0888711	0.174765	1.9665	0.212819	1.65024e-05	2.85334e-09	1.32336e-08	0.414645	0.382324	0.651031
Enterocyte mature distal	Small Intestine	MS	0.0951718	0.183152	1.92443	0.176314	4.9989e-07	6.83816e-10	1.1736e-08	0.476768	0.321693	0.701476
Enterocyte mature proximal	Small Intestine	MS	0.0893307	0.190301	2.1303	0.197892	7.02203e-08	1.44815e-08	1.33682e-08	0.139342	0.855919	0.339934
Enterocyte progenitor	Small Intestine	MS	0.0875777	0.230195	2.62846	0.255359	4.60602e-09	5.37967e-08	1.65596e-08	0.000579708	3.23679	0.016916
Early enterocyte progenitor	Small Intestine	MS	0.0906184	0.182694	2.01609	0.174363	2.8188e-08	1.9027e-08	1.213e-08	0.058371	1.2338	0.186787
Late enterocyte progenitor	Small Intestine	MS	0.0929454	0.196297	2.11196	0.2054	8.97134e-09	2.09615e-08	1.23771e-08	0.0451737	1.34511	0.160922
Goblet	Small Intestine	MS	0.0957576	0.193494	2.02066	0.202593	2.67462e-07	1.04506e-08	1.29051e-08	0.209025	0.679802	0.433533
Paneth	Small Intestine	MS	0.106959	0.21194	1.98151	0.181827	8.55197e-08	2.09491e-08	1.12707e-08	0.0315327	1.50124	0.129207
Stem	Small Intestine	MS	0.102046	0.215059	2.10747	0.19151	4.23401e-07	2.8868e-08	1.33363e-08	0.0152083	1.81792	0.0866101
TA G1	Small Intestine	MS	0.0895634	0.166571	1.85981	0.21626	0.000123589	6.35061e-09	1.3714e-08	0.321655	0.492609	0.557094
TA G2	Small Intestine	MS	0.0950009	0.208421	2.19388	0.178698	1.94825e-09	3.43862e-08	1.20474e-08	0.00215698	2.66615	0.0336778
TA	Small Intestine	MS	0.092316	0.200092	2.16747	0.225756	1.22619e-06	2.87722e-08	1.47464e-08	0.0255207	1.59311	0.115285
Tuft	Small Intestine	MS	0.0985802	0.22218	2.2538	0.211824	1.88896e-07	2.90105e-08	1.44785e-08	0.0225512	1.64683	0.109149
B hypermutation cell	Spleen	MS	0.116012	0.244747	2.10967	0.166573	3.35856e-11	3.18974e-08	1.09999e-08	0.00186709	2.72883	0.0330181
B mature cell	Spleen	MS	0.12849	0.24238	1.88638	0.157982	1.10553e-07	1.90956e-08	1.08425e-08	0.0391032	1.40779	0.147625
B naive cell	Spleen	MS	0.128549	0.228246	1.77556	0.148955	6.30479e-07	1.34502e-08	1.00866e-08	0.0911895	1.04006	0.264135
B T doublet	Spleen	MS	0.130954	0.273824	2.09099	0.165489	5.62877e-10	3.38013e-08	1.12539e-08	0.00133435	2.87473	0.028623
CD34+ progenitor	Spleen	MS	0.130353	0.184725	1.41711	0.148949	0.00552709	-3.65281e-09	9.76508e-09	0.645823	0.189886	0.847643
Dendritic cell 1	Spleen	MS	0.122345	0.206263	1.68591	0.14894	8.36789e-06	-4.324e-09	9.87649e-09	0.669237	0.17442	0.861547
Dendritic cell 2	Spleen	MS	0.122977	0.203184	1.65221	0.152595	2.98685e-05	-1.47975e-08	1.05277e-08	0.920076	0.0361761	0.972156
Activated dendritic cell	Spleen	MS	0.125169	0.26701	2.13319	0.159228	7.77689e-11	1.46369e-08	1.03225e-08	0.0781006	1.10735	0.234302
Plasmacytoid dendritic cell	Spleen	MS	0.119092	0.230407	1.93469	0.171967	7.59195e-07	4.50755e-09	1.18181e-08	0.35145	0.454137	0.587498
ILC	Spleen	MS	0.143371	0.222475	1.55174	0.134753	6.48539e-05	4.5737e-09	8.9671e-09	0.305007	0.51569	0.542235
Macrophage	Spleen	MS	0.129131	0.226284	1.75236	0.162226	8.87009e-06	-9.14077e-10	1.09641e-08	0.533221	0.273092	0.744894
Monocyte	Spleen	MS	0.120828	0.23498	1.94475	0.186733	2.01892e-07	-5.37539e-10	1.2422e-08	0.517258	0.286293	0.739569
Neutrophil	Spleen	MS	0.119777	0.230831	1.92718	0.178236	3.99096e-07	6.23242e-09	1.13854e-08	0.29205	0.534543	0.530426
Natural killer CD160pos	Spleen	MS	0.127907	0.245063	1.91595	0.152616	1.70124e-08	1.98839e-08	1.06678e-08	0.0311665	1.50631	0.129207
Natural killer dividing	Spleen	MS	0.110576	0.210669	1.90519	0.174116	3.8559e-07	1.47983e-08	1.23705e-08	0.115799	0.936294	0.302561
Natural killer FCGR3Apos	Spleen	MS	0.126532	0.212263	1.67755	0.167626	7.00653e-05	-3.89424e-09	1.12654e-08	0.635208	0.197084	0.83991
Plasma IgG	Spleen	MS	0.118781	0.227462	1.91497	0.17645	2.6104e-07	1.22199e-08	1.15551e-08	0.145134	0.83823	0.345852
Plasma IgM	Spleen	MS	0.115414	0.219451	1.90142	0.183173	2.21279e-06	1.31759e-08	1.28794e-08	0.153147	0.81489	0.353735
Plasmablast	Spleen	MS	0.105145	0.204562	1.94553	0.187416	2.90544e-07	1.38267e-08	1.28321e-08	0.140627	0.85193	0.339934
Platelet	Spleen	MS	0.127593	0.192773	1.51084	0.146764	0.000691884	-1.77475e-08	1.05643e-08	0.953517	0.0206715	0.982766
CD4+ conventional	Spleen	MS	0.124608	0.222629	1.78664	0.151832	1.50938e-06	1.35502e-08	1.13736e-08	0.116753	0.932732	0.302561
CD4+ follicular helper	Spleen	MS	0.124602	0.244611	1.96313	0.14216	7.15932e-10	2.17996e-08	9.51476e-09	0.0109779	1.95948	0.0801866
CD4+ naive T cell	Spleen	MS	0.126483	0.214414	1.6952	0.150857	7.63474e-06	9.3344e-09	1.05245e-08	0.18756	0.726861	0.403975
CD4+ regulatory T cell	Spleen	MS	0.123182	0.255021	2.07027	0.157059	4.28074e-10	1.78801e-08	1.04548e-08	0.0436113	1.3604	0.157692
CD8+ activated	Spleen	MS	0.117317	0.248612	2.11915	0.177522	9.43477e-10	2.2435e-08	1.12583e-08	0.0231442	1.63556	0.109416
CD8+ cytotoxic lymphocyte	Spleen	MS	0.120056	0.271577	2.26209	0.183249	1.1513e-09	3.45458e-08	1.2962e-08	0.00384756	2.41481	0.0445786
CD8+ gamma-delta	Spleen	MS	0.118603	0.218689	1.84388	0.166414	1.88595e-06	1.1528e-08	1.16892e-08	0.162015	0.790445	0.37032
CD8+ MAIT-like	Spleen	MS	0.11865	0.234316	1.97485	0.166324	4.50519e-08	1.59773e-08	1.17973e-08	0.087818	1.05642	0.256581
Dividing T cell	Spleen	MS	0.10772	0.204806	1.90129	0.184822	3.73364e-06	9.41201e-09	1.40308e-08	0.25117	0.600032	0.487822
Unknown	Spleen	MS	0.121345	0.210361	1.73357	0.175387	1.44053e-05	6.1797e-10	1.15529e-08	0.478671	0.319963	0.701476
Alveolar type 1	Lung	IBD	0.145198	0.196002	1.3499	0.141423	0.0144238	-1.42476e-08	1.07479e-08	0.907518	0.0421448	0.971102
Alveolar type 2	Lung	IBD	0.141205	0.168187	1.19108	0.140354	0.172696	-1.72191e-08	1.03663e-08	0.95165	0.0215228	0.982766
B mature cell	Lung	IBD	0.119211	0.273144	2.29127	0.220473	2.87045e-08	3.84572e-08	1.52425e-08	0.00581741	2.23527	0.0610828
B naive cell	Lung	IBD	0.123264	0.257882	2.09212	0.192487	5.97591e-08	2.99386e-08	1.32436e-08	0.0118919	1.92475	0.0801961
Basal cell	Lung	IBD	0.138841	0.188043	1.35437	0.154715	0.0277225	-1.41686e-08	1.11921e-08	0.897234	0.0470944	0.966743
Blood vessel cell	Lung	IBD	0.150089	0.252554	1.68269	0.148886	3.30615e-05	1.03788e-08	1.07264e-08	0.166622	0.778267	0.378277
Ciliated cell	Lung	IBD	0.145973	0.172431	1.18125	0.12954	0.164484	-1.59389e-08	9.66599e-09	0.950422	0.0220833	0.982766
Dendritic cell 1	Lung	IBD	0.124595	0.295659	2.37295	0.21014	9.26576e-10	3.17616e-08	1.57708e-08	0.0220074	1.65743	0.108742
Dendritic cell 2	Lung	IBD	0.126982	0.319454	2.51573	0.218666	1.78963e-11	4.36285e-08	1.53998e-08	0.00230532	2.63727	0.0336778
Activated dendritic cell	Lung	IBD	0.122853	0.336198	2.73659	0.241116	1.59943e-10	5.96785e-08	1.78687e-08	0.000419132	3.37765	0.016916
Monocyte dividing dendritic cell	Lung	IBD	0.120635	0.225029	1.86537	0.207523	2.00397e-05	9.14989e-09	1.52746e-08	0.274578	0.561335	0.509394
Plasmacytoid dendritic cell	Lung	IBD	0.125877	0.260335	2.06817	0.201453	8.42374e-07	1.42343e-08	1.48379e-08	0.168699	0.772887	0.378585
Fibroblast cell	Lung	IBD	0.156189	0.211992	1.35728	0.130253	0.00962336	8.8375e-09	9.88244e-09	0.185591	0.731444	0.402313
Lymph vessel cell	Lung	IBD	0.151347	0.224935	1.48622	0.145355	0.00178323	-9.03644e-10	1.05023e-08	0.534284	0.272228	0.744894
Macrophage dividing	Lung	IBD	0.116293	0.186274	1.60177	0.185249	0.00120169	-1.67421e-08	1.33783e-08	0.894612	0.0483651	0.966743
Macrophage MARCOneg	Lung	IBD	0.133031	0.248551	1.86837	0.164032	3.00374e-07	3.63033e-09	1.12781e-08	0.373768	0.427398	0.612614
Macrophage MARCOpos	Lung	IBD	0.11832	0.212404	1.79515	0.176055	9.15053e-06	-1.21698e-08	1.317e-08	0.82227	0.0849853	0.946174
Mast cell	Lung	IBD	0.132026	0.251873	1.90776	0.182472	2.52333e-06	1.65237e-08	1.26889e-08	0.0964213	1.01583	0.270091
Monocyte	Lung	IBD	0.125399	0.310621	2.47707	0.220024	7.50262e-11	3.22365e-08	1.62215e-08	0.0234464	1.62992	0.109416
Muscle cell	Lung	IBD	0.155651	0.213429	1.3712	0.158609	0.0193771	1.44514e-09	1.23644e-08	0.453478	0.343444	0.686345
Natural killer cell	Lung	IBD	0.111587	0.209351	1.87612	0.188708	1.19347e-05	1.2666e-09	1.34475e-08	0.46248	0.334907	0.69372
Natural killer dividing	Lung	IBD	0.115659	0.297013	2.568	0.221401	8.91879e-10	5.21896e-08	1.62174e-08	0.000645154	3.19034	0.016916
Plasma cell	Lung	IBD	0.11556	0.199349	1.72507	0.169038	3.03201e-05	-7.52074e-09	1.11034e-08	0.750905	0.124415	0.909394
Secretory cell	Lung	IBD	0.141708	0.172458	1.21699	0.134011	0.112983	-2.06055e-08	9.21006e-09	0.987366	0.00552175	0.999486
CD4+ T cell	Lung	IBD	0.123654	0.331199	2.67843	0.213447	3.15303e-11	6.35325e-08	1.6027e-08	3.68365e-05	4.43372	0.00247541
CD8+ cytotoxic T cell	Lung	IBD	0.116176	0.297592	2.56157	0.218833	6.74572e-10	5.14618e-08	1.60117e-08	0.000654488	3.1841	0.016916
Dividing T cell	Lung	IBD	0.11376	0.268556	2.36073	0.205283	5.13826e-09	3.14468e-08	1.53342e-08	0.0201448	1.69584	0.10276
Regulatory T cell	Lung	IBD	0.125434	0.313044	2.49569	0.235739	4.79885e-09	4.53256e-08	1.65758e-08	0.0031243	2.50525	0.0419905
CD14+ monocyte	PBMC	IBD	0.108238	0.264977	2.44809	0.237604	2.12804e-09	2.36557e-08	1.73647e-08	0.0865537	1.06271	0.255106
CD19+ B cell	PBMC	IBD	0.123204	0.180279	1.46325	0.167198	0.00449868	-1.28099e-08	1.13139e-08	0.871231	0.0598667	0.966117
CD34+ cell	PBMC	IBD	0.12053	0.187347	1.55435	0.1476	0.000170454	-1.2995e-08	1.06782e-08	0.888191	0.0514937	0.966743
CD4+/CD25 regulatory T cell	PBMC	IBD	0.113194	0.242685	2.14398	0.209475	1.20414e-06	3.44475e-08	1.58371e-08	0.014811	1.82942	0.0858015
CD4+/CD45RA+/CD25- naive T cell	PBMC	IBD	0.109576	0.210503	1.92107	0.209747	1.9578e-05	1.77723e-08	1.38478e-08	0.0996764	1.00141	0.270091
CD4+/CD45RO+ memory T cell	PBMC	IBD	0.116867	0.232778	1.99182	0.176743	7.68168e-07	1.91364e-08	1.32305e-08	0.0740349	1.13056	0.224106
CD4+ T helper	PBMC	IBD	0.111943	0.187941	1.6789	0.185198	0.000227753	-1.19389e-08	1.34902e-08	0.811922	0.0904858	0.937477
CD56+ Natural killer cells	PBMC	IBD	0.116787	0.269343	2.30628	0.200706	8.75678e-09	4.41174e-08	1.38824e-08	0.000741632	3.12981	0.0177992
CD8+/CD45RA+ naive cytotoxic cell	PBMC	IBD	0.119128	0.196455	1.64911	0.182184	0.000851044	5.18343e-09	1.31471e-08	0.346693	0.460055	0.584134
CD8+ cytotoxic T cell	PBMC	IBD	0.120648	0.244737	2.02852	0.226961	2.787e-05	3.65156e-08	1.63548e-08	0.0127836	1.89335	0.0801961
Dendritic cell	PBMC	IBD	0.123506	0.258615	2.09395	0.194194	1.07227e-07	2.51717e-08	1.41891e-08	0.0380298	1.41988	0.146874
Enteroendocrine	Small Intestine	IBD	0.106037	0.144471	1.36247	0.155292	0.0208025	-1.51691e-08	1.11966e-08	0.912258	0.0398821	0.972156
Enterocyte immature distal	Small Intestine	IBD	0.0958665	0.201869	2.10573	0.214907	3.26342e-07	1.73848e-08	1.44827e-08	0.114995	0.93932	0.302561
Enterocyte immature proximal	Small Intestine	IBD	0.0888711	0.183413	2.06381	0.241972	2.79114e-05	7.33439e-09	1.72347e-08	0.335215	0.474677	0.571736
Enterocyte mature distal	Small Intestine	IBD	0.0951718	0.242359	2.54654	0.268476	1.9648e-07	4.48608e-08	1.92925e-08	0.010028	1.99878	0.0783586
Enterocyte mature proximal	Small Intestine	IBD	0.0893307	0.207362	2.32129	0.314631	5.63417e-05	2.65695e-08	2.23311e-08	0.117062	0.931583	0.302561
Enterocyte progenitor	Small Intestine	IBD	0.0875777	0.18636	2.12794	0.221488	1.13494e-06	1.63972e-08	1.52169e-08	0.140613	0.851974	0.339934
Early enterocyte progenitor	Small Intestine	IBD	0.0906184	0.206068	2.27402	0.242503	9.62107e-08	3.59864e-08	1.61924e-08	0.0131273	1.88182	0.0801961
Late enterocyte progenitor	Small Intestine	IBD	0.0929454	0.231771	2.49363	0.297252	1.7844e-06	4.82227e-08	2.04224e-08	0.00910629	2.04066	0.0764929
Goblet	Small Intestine	IBD	0.0957576	0.195805	2.04479	0.223193	2.0751e-05	1.14247e-08	1.51504e-08	0.225399	0.647047	0.45623
Paneth	Small Intestine	IBD	0.106959	0.184677	1.72661	0.178752	8.69204e-05	2.90017e-09	1.28762e-08	0.410898	0.386266	0.651031
Stem	Small Intestine	IBD	0.102046	0.17296	1.69493	0.200835	0.000758178	-2.36348e-09	1.37467e-08	0.568254	0.245457	0.77301
TA G1	Small Intestine	IBD	0.0895634	0.164912	1.84129	0.210654	9.69156e-05	1.63775e-09	1.35655e-08	0.451953	0.344907	0.686345
TA G2	Small Intestine	IBD	0.0950009	0.177477	1.86816	0.200658	4.945e-06	8.3844e-09	1.37726e-08	0.271338	0.56649	0.508177
TA	Small Intestine	IBD	0.092316	0.180972	1.96035	0.230543	2.98873e-05	1.04075e-08	1.6424e-08	0.263145	0.579805	0.496723
Tuft	Small Intestine	IBD	0.0985802	0.186408	1.89093	0.202439	2.24095e-05	3.32532e-09	1.36801e-08	0.403973	0.393648	0.644757
B hypermutation cell	Spleen	IBD	0.116012	0.164623	1.41902	0.161167	0.00708747	-1.97403e-08	1.249e-08	0.943002	0.0254876	0.982766
B mature cell	Spleen	IBD	0.12849	0.222897	1.73475	0.178454	0.000130001	1.09446e-08	1.24661e-08	0.189987	0.721276	0.404023
B naive cell	Spleen	IBD	0.128549	0.180944	1.40759	0.182446	0.0264515	-1.077e-08	1.28811e-08	0.798453	0.0977505	0.931033
B T doublet	Spleen	IBD	0.130954	0.228064	1.74155	0.182926	0.000118875	1.01221e-08	1.2459e-08	0.208271	0.68137	0.433533
CD34+ progenitor	Spleen	IBD	0.130353	0.18345	1.40733	0.16123	0.0121887	-7.21367e-09	1.13451e-08	0.73756	0.132203	0.904453
Dendritic cell 1	Spleen	IBD	0.122345	0.229393	1.87497	0.224626	0.000132234	1.08457e-08	1.67081e-08	0.258127	0.588166	0.496723
Dendritic cell 2	Spleen	IBD	0.122977	0.242107	1.96872	0.175151	1.11712e-07	8.52381e-09	1.25872e-08	0.249146	0.603546	0.486704
Activated dendritic cell	Spleen	IBD	0.125169	0.290208	2.31853	0.226186	7.7748e-08	3.45759e-08	1.72863e-08	0.0227394	1.64322	0.109149
Plasmacytoid dendritic cell	Spleen	IBD	0.119092	0.223583	1.87739	0.181187	3.57529e-06	7.39148e-10	1.25807e-08	0.476575	0.321869	0.701476
ILC	Spleen	IBD	0.143371	0.210799	1.47031	0.157339	0.00338206	-2.95944e-09	1.09396e-08	0.606622	0.217082	0.812052
Macrophage	Spleen	IBD	0.129131	0.206605	1.59997	0.172931	0.000682854	-1.52092e-08	1.23773e-08	0.890426	0.050402	0.966743
Monocyte	Spleen	IBD	0.120828	0.265137	2.19433	0.216314	1.27553e-07	1.91127e-08	1.66626e-08	0.125682	0.900725	0.317513
Neutrophil	Spleen	IBD	0.119777	0.212255	1.77209	0.164177	2.9246e-06	-6.94646e-09	1.20694e-08	0.717538	0.144155	0.892937
Natural killer CD160pos	Spleen	IBD	0.127907	0.220292	1.72229	0.172459	3.37584e-05	6.1179e-09	1.16911e-08	0.300385	0.522322	0.536857
Natural killer dividing	Spleen	IBD	0.110576	0.189643	1.71504	0.181504	0.000105604	-3.0351e-09	1.19507e-08	0.60024	0.221675	0.808155
Natural killer FCGR3Apos	Spleen	IBD	0.126532	0.275289	2.17565	0.180905	6.86405e-09	3.36143e-08	1.28483e-08	0.00444517	2.35211	0.0481799
Plasma IgG	Spleen	IBD	0.118781	0.204585	1.72238	0.186516	0.000139427	-3.43314e-09	1.33726e-08	0.601306	0.220904	0.808155
Plasma IgM	Spleen	IBD	0.115414	0.183518	1.59008	0.172029	0.000798748	-1.29301e-08	1.16541e-08	0.86639	0.0622868	0.966117
Plasmablast	Spleen	IBD	0.105145	0.157832	1.5011	0.164028	0.00187271	-2.42885e-08	1.28875e-08	0.970262	0.013111	0.993927
Platelet	Spleen	IBD	0.127593	0.191581	1.5015	0.185576	0.00765623	-1.84679e-08	1.4487e-08	0.898809	0.0463328	0.966743
CD4+ conventional	Spleen	IBD	0.124608	0.244524	1.96235	0.196414	8.08239e-06	2.4563e-08	1.47128e-08	0.0475088	1.32323	0.166281
CD4+ follicular helper	Spleen	IBD	0.124602	0.236892	1.90118	0.174106	2.7705e-06	1.52208e-08	1.29887e-08	0.120629	0.918548	0.3094
CD4+ naive T cell	Spleen	IBD	0.126483	0.202782	1.60323	0.183281	0.00183745	1.22312e-09	1.24721e-08	0.460939	0.336356	0.69372
CD4+ regulatory T cell	Spleen	IBD	0.123182	0.254566	2.06658	0.192841	5.41862e-07	1.85439e-08	1.42116e-08	0.095973	1.01785	0.270091
CD8+ activated	Spleen	IBD	0.117317	0.272873	2.32596	0.21568	1.30837e-07	3.77719e-08	1.52396e-08	0.00659604	2.18072	0.0671597
CD8+ cytotoxic lymphocyte	Spleen	IBD	0.120056	0.28328	2.35958	0.21437	7.89231e-08	4.34763e-08	1.60997e-08	0.00346236	2.46063	0.0430871
CD8+ gamma-delta	Spleen	IBD	0.118603	0.26483	2.23291	0.201697	7.67075e-08	4.05834e-08	1.44495e-08	0.00248756	2.60423	0.0348259
CD8+ MAIT-like	Spleen	IBD	0.11865	0.26056	2.19604	0.20102	7.47155e-08	3.24346e-08	1.4574e-08	0.0130233	1.88528	0.0801961
Dividing T cell	Spleen	IBD	0.10772	0.206022	1.91257	0.196883	2.80989e-05	5.07708e-09	1.53846e-08	0.370696	0.430982	0.611446
Unknown	Spleen	IBD	0.121345	0.20297	1.67267	0.192209	0.000349555	-8.07175e-10	1.35301e-08	0.523786	0.280846	0.742582
Alveolar type 1	Lung	UC	0.145198	0.179787	1.23822	0.166442	0.160134	-2.15433e-08	1.00057e-08	0.984345	0.00685268	0.999486
Alveolar type 2	Lung	UC	0.141205	0.172188	1.21941	0.168637	0.19204	-1.39694e-08	9.98062e-09	0.919192	0.0365939	0.972156
B mature cell	Lung	UC	0.119211	0.264079	2.21523	0.245871	1.78826e-06	2.80429e-08	1.38786e-08	0.0216611	1.66432	0.108629
B naive cell	Lung	UC	0.123264	0.253311	2.05504	0.203648	2.36951e-06	2.41958e-08	1.2768e-08	0.0290437	1.53695	0.123528
Basal cell	Lung	UC	0.138841	0.207847	1.49701	0.20296	0.0188845	-5.167e-09	1.15605e-08	0.672546	0.172278	0.862501
Blood vessel cell	Lung	UC	0.150089	0.269933	1.79848	0.203307	0.00035008	1.39058e-08	1.19435e-08	0.122151	0.913102	0.31093
Ciliated cell	Lung	UC	0.145973	0.207551	1.42185	0.159744	0.0134324	1.16971e-09	9.65848e-09	0.451803	0.345051	0.686345
Dendritic cell 1	Lung	UC	0.124595	0.27442	2.20249	0.239592	6.58477e-07	1.55207e-08	1.4247e-08	0.137988	0.860157	0.339934
Dendritic cell 2	Lung	UC	0.126982	0.303178	2.38756	0.25375	2.02043e-08	2.90691e-08	1.39375e-08	0.0185045	1.73272	0.101913
Activated dendritic cell	Lung	UC	0.122853	0.339374	2.76244	0.301886	3.04276e-08	5.08546e-08	1.73862e-08	0.00172228	2.7639	0.0321493
Monocyte dividing dendritic cell	Lung	UC	0.120635	0.211961	1.75704	0.2473	0.00220228	7.10161e-10	1.42861e-08	0.480177	0.318599	0.701476
Plasmacytoid dendritic cell	Lung	UC	0.125877	0.257781	2.04788	0.229788	3.9694e-05	1.17003e-08	1.44194e-08	0.208561	0.680768	0.433533
Fibroblast cell	Lung	UC	0.156189	0.208798	1.33683	0.177377	0.061513	3.54123e-09	1.07772e-08	0.371235	0.430351	0.611446
Lymph vessel cell	Lung	UC	0.151347	0.250043	1.65212	0.194237	0.00135872	8.30885e-09	1.1472e-08	0.234449	0.629952	0.466123
Macrophage dividing	Lung	UC	0.116293	0.184048	1.58263	0.240811	0.019638	-1.51539e-08	1.40208e-08	0.860111	0.0654457	0.966117
Macrophage MARCOneg	Lung	UC	0.133031	0.256942	1.93144	0.19258	9.60876e-06	8.60213e-09	1.1101e-08	0.2192	0.659159	0.449093
Macrophage MARCOpos	Lung	UC	0.11832	0.201188	1.70037	0.216507	0.00203881	-1.55362e-08	1.30447e-08	0.883173	0.0539541	0.9666
Mast cell	Lung	UC	0.132026	0.231175	1.75098	0.204077	0.00070474	4.57442e-09	1.16831e-08	0.347699	0.458797	0.584134
Monocyte	Lung	UC	0.125399	0.295275	2.35469	0.230967	1.37251e-08	2.05623e-08	1.38699e-08	0.0691023	1.16051	0.213013
Muscle cell	Lung	UC	0.155651	0.195682	1.25719	0.190378	0.182269	-9.09323e-09	1.17156e-08	0.781174	0.107252	0.920963
Natural killer cell	Lung	UC	0.111587	0.212605	1.90528	0.240045	0.000258187	3.43082e-09	1.42533e-08	0.404892	0.392661	0.644757
Natural killer dividing	Lung	UC	0.115659	0.284953	2.46373	0.267175	9.3207e-07	3.71234e-08	1.60615e-08	0.0104073	1.98266	0.0794742
Plasma cell	Lung	UC	0.11556	0.193105	1.67103	0.22499	0.00372111	-9.86773e-09	1.36e-08	0.765948	0.115801	0.909394
Secretory cell	Lung	UC	0.141708	0.197569	1.3942	0.171609	0.0290439	-7.45794e-09	9.62643e-09	0.780752	0.107487	0.920963
CD4+ T cell	Lung	UC	0.123654	0.322894	2.61126	0.238478	3.00879e-09	5.02212e-08	1.42212e-08	0.000206653	3.68476	0.00991935
CD8+ cytotoxic T cell	Lung	UC	0.116176	0.284557	2.44937	0.251651	3.35101e-07	3.70881e-08	1.51338e-08	0.00712935	2.14695	0.0684417
Dividing T cell	Lung	UC	0.11376	0.249927	2.19697	0.250345	4.42173e-06	1.5558e-08	1.50466e-08	0.150571	0.822258	0.351332
Regulatory T cell	Lung	UC	0.125434	0.305721	2.43731	0.261446	3.4151e-07	3.572e-08	1.52378e-08	0.00953475	2.02069	0.077293
CD14+ monocyte	PBMC	UC	0.108238	0.25005	2.31019	0.255055	1.48682e-06	1.03087e-08	1.51634e-08	0.248301	0.605021	0.486704
CD19+ B cell	PBMC	UC	0.123204	0.171142	1.38909	0.187439	0.0383656	-1.4447e-08	1.12446e-08	0.900567	0.0454838	0.966743
CD34+ cell	PBMC	UC	0.12053	0.20609	1.70986	0.203469	0.000571339	-1.63721e-09	1.16636e-08	0.555816	0.255069	0.765487
CD4+/CD25 regulatory T cell	PBMC	UC	0.113194	0.264146	2.33357	0.274165	1.06633e-05	3.92533e-08	1.6251e-08	0.00785822	2.10468	0.0713611
CD4+/CD45RA+/CD25- naive T cell	PBMC	UC	0.109576	0.196844	1.79641	0.238794	0.00145303	5.80428e-09	1.33572e-08	0.331947	0.478931	0.569053
CD4+/CD45RO+ memory T cell	PBMC	UC	0.116867	0.205745	1.7605	0.217283	0.000855355	1.1191e-09	1.28546e-08	0.465313	0.332255	0.694867
CD4+ T helper	PBMC	UC	0.111943	0.198271	1.77118	0.215909	0.000504112	-3.96174e-09	1.32998e-08	0.617102	0.209643	0.819551
CD56+ Natural killer cells	PBMC	UC	0.116787	0.259711	2.2238	0.242535	9.46992e-06	2.92545e-08	1.42709e-08	0.0201849	1.69497	0.10276
CD8+/CD45RA+ naive cytotoxic cell	PBMC	UC	0.119128	0.205952	1.72883	0.227547	0.00280675	8.33413e-09	1.30578e-08	0.261656	0.582269	0.496723
CD8+ cytotoxic T cell	PBMC	UC	0.120648	0.25872	2.14443	0.268318	8.28871e-05	3.52385e-08	1.58354e-08	0.0130304	1.88504	0.0801961
Dendritic cell	PBMC	UC	0.123506	0.238216	1.92878	0.23235	0.000111831	9.83021e-09	1.35453e-08	0.234003	0.630778	0.466123
Enteroendocrine	Small Intestine	UC	0.106037	0.137794	1.29949	0.195984	0.134264	-1.61817e-08	1.12443e-08	0.924939	0.0338867	0.974231
Enterocyte immature distal	Small Intestine	UC	0.0958665	0.220038	2.29525	0.271031	2.07282e-06	2.40724e-08	1.4493e-08	0.04836	1.31551	0.167515
Enterocyte immature proximal	Small Intestine	UC	0.0888711	0.178257	2.00579	0.312491	0.00247591	3.94426e-10	1.79137e-08	0.491217	0.308727	0.711417
Enterocyte mature distal	Small Intestine	UC	0.0951718	0.233621	2.45472	0.292533	4.31999e-06	2.86595e-08	1.67615e-08	0.0436469	1.36005	0.157692
Enterocyte mature proximal	Small Intestine	UC	0.0893307	0.197394	2.2097	0.382922	0.00324849	1.27471e-08	2.21772e-08	0.282719	0.548645	0.51627
Enterocyte progenitor	Small Intestine	UC	0.0875777	0.215285	2.45822	0.258198	2.80969e-07	3.13261e-08	1.42978e-08	0.0142269	1.84689	0.0838637
Early enterocyte progenitor	Small Intestine	UC	0.0906184	0.235824	2.60239	0.315742	1.78991e-07	4.7154e-08	1.74591e-08	0.00345827	2.46114	0.0430871
Late enterocyte progenitor	Small Intestine	UC	0.0929454	0.251722	2.70828	0.3836	8.95369e-06	4.99577e-08	2.06705e-08	0.00782768	2.10637	0.0713611
Goblet	Small Intestine	UC	0.0957576	0.178716	1.86633	0.256327	0.00108382	-3.13965e-09	1.41789e-08	0.587622	0.230902	0.796133
Paneth	Small Intestine	UC	0.106959	0.166557	1.5572	0.210002	0.012527	-8.6257e-09	1.23733e-08	0.757137	0.120826	0.909394
Stem	Small Intestine	UC	0.102046	0.176496	1.72958	0.239301	0.00357793	-2.34699e-10	1.30606e-08	0.507169	0.294848	0.728242
TA G1	Small Intestine	UC	0.0895634	0.178339	1.9912	0.252715	0.000289667	8.80871e-09	1.38807e-08	0.262844	0.580302	0.496723
TA G2	Small Intestine	UC	0.0950009	0.179742	1.89201	0.24632	0.000337521	6.55936e-09	1.37247e-08	0.316353	0.499828	0.550749
TA	Small Intestine	UC	0.092316	0.206274	2.23444	0.277094	2.03658e-05	2.29257e-08	1.53162e-08	0.0672185	1.17251	0.21073
Tuft	Small Intestine	UC	0.0985802	0.187131	1.89826	0.234876	0.000400847	2.82404e-09	1.29707e-08	0.413822	0.383186	0.651031
B hypermutation cell	Spleen	UC	0.116012	0.171063	1.47453	0.193494	0.0121582	-1.28436e-08	1.19454e-08	0.858855	0.0660803	0.966117
B mature cell	Spleen	UC	0.12849	0.187553	1.45967	0.204259	0.0266435	-7.87234e-09	1.14068e-08	0.754949	0.122082	0.909394
B naive cell	Spleen	UC	0.128549	0.168896	1.31387	0.201344	0.117183	-1.35568e-08	1.21087e-08	0.868555	0.0612025	0.966117
B T doublet	Spleen	UC	0.130954	0.219881	1.67907	0.231198	0.00489479	3.54661e-09	1.34865e-08	0.396285	0.401992	0.639067
CD34+ progenitor	Spleen	UC	0.130353	0.180648	1.38584	0.182575	0.044069	-8.57114e-09	1.05102e-08	0.792608	0.100942	0.927931
Dendritic cell 1	Spleen	UC	0.122345	0.235001	1.9208	0.243499	0.000282486	1.084e-08	1.45198e-08	0.227663	0.642707	0.458053
Dendritic cell 2	Spleen	UC	0.122977	0.227499	1.84993	0.206255	8.43341e-05	1.18438e-10	1.18846e-08	0.496024	0.304497	0.715297
Activated dendritic cell	Spleen	UC	0.125169	0.292785	2.33911	0.281255	3.43331e-06	2.94174e-08	1.65287e-08	0.0375564	1.42532	0.146732
Plasmacytoid dendritic cell	Spleen	UC	0.119092	0.212202	1.78183	0.237948	0.00204874	-5.5995e-09	1.40784e-08	0.654587	0.184032	0.855803
ILC	Spleen	UC	0.143371	0.237014	1.65316	0.197534	0.00185521	9.02163e-09	1.1521e-08	0.216796	0.663948	0.446893
Macrophage	Spleen	UC	0.129131	0.189071	1.46418	0.21006	0.0346225	-2.0805e-08	1.18252e-08	0.960744	0.0173924	0.987186
Monocyte	Spleen	UC	0.120828	0.262155	2.16965	0.245742	3.98578e-06	1.48163e-08	1.45163e-08	0.153706	0.813308	0.353735
Neutrophil	Spleen	UC	0.119777	0.219327	1.83113	0.215964	0.000266965	-1.90034e-09	1.2814e-08	0.558948	0.252629	0.765487
Natural killer CD160pos	Spleen	UC	0.127907	0.205874	1.60956	0.210327	0.00552838	-1.90587e-09	1.25304e-08	0.560446	0.251466	0.765487
Natural killer dividing	Spleen	UC	0.110576	0.201274	1.82023	0.233532	0.000611978	2.19546e-09	1.33837e-08	0.43485	0.361661	0.670227
Natural killer FCGR3Apos	Spleen	UC	0.126532	0.276824	2.18778	0.225552	1.51068e-06	2.74561e-08	1.38946e-08	0.0240757	1.61842	0.110814
Plasma IgG	Spleen	UC	0.118781	0.191179	1.60951	0.21691	0.00570829	-1.14171e-08	1.29714e-08	0.810618	0.091184	0.937477
Plasma IgM	Spleen	UC	0.115414	0.191848	1.66226	0.220232	0.00273379	-7.20493e-09	1.30451e-08	0.709631	0.148967	0.888433
Plasmablast	Spleen	UC	0.105145	0.148963	1.41674	0.211319	0.0497569	-2.74936e-08	1.36692e-08	0.977856	0.00972515	0.998661
Platelet	Spleen	UC	0.127593	0.207607	1.6271	0.226538	0.00889921	-7.1652e-09	1.35998e-08	0.700856	0.154372	0.888433
CD4+ conventional	Spleen	UC	0.124608	0.248027	1.99046	0.234623	4.91761e-05	2.15199e-08	1.3871e-08	0.0603995	1.21897	0.191455
CD4+ follicular helper	Spleen	UC	0.124602	0.246795	1.98067	0.228053	4.00253e-05	1.74897e-08	1.34368e-08	0.0965224	1.01537	0.270091
CD4+ naive T cell	Spleen	UC	0.126483	0.189715	1.49992	0.217719	0.0261534	-5.29071e-09	1.24793e-08	0.664203	0.177699	0.861547
CD4+ regulatory T cell	Spleen	UC	0.123182	0.242476	1.96843	0.229139	0.000124572	9.49894e-09	1.34196e-08	0.239522	0.620654	0.473409
CD8+ activated	Spleen	UC	0.117317	0.265509	2.26318	0.265793	3.03195e-05	2.63001e-08	1.55607e-08	0.0454987	1.342	0.160922
CD8+ cytotoxic lymphocyte	Spleen	UC	0.120056	0.266016	2.21578	0.260032	4.03001e-05	2.6104e-08	1.59328e-08	0.0506705	1.29524	0.173727
CD8+ gamma-delta	Spleen	UC	0.118603	0.269758	2.27446	0.261344	1.1905e-05	3.43201e-08	1.54009e-08	0.0129253	1.88856	0.0801961
CD8+ MAIT-like	Spleen	UC	0.11865	0.264475	2.22904	0.231208	6.2564e-07	2.79285e-08	1.36068e-08	0.0200588	1.6977	0.10276
Dividing T cell	Spleen	UC	0.10772	0.224352	2.08274	0.252675	5.89196e-05	1.33955e-08	1.51967e-08	0.18903	0.723469	0.404023
Unknown	Spleen	UC	0.121345	0.195251	1.60906	0.221333	0.00383669	-5.66061e-09	1.30631e-08	0.667612	0.175476	0.861547
Alveolar type 1	Lung	CD	0.145198	0.190676	1.31322	0.143415	0.0282526	-1.79473e-08	1.61663e-08	0.866536	0.0622135	0.966117
Alveolar type 2	Lung	CD	0.141205	0.170841	1.20987	0.141506	0.140425	-1.79377e-08	1.54639e-08	0.87697	0.0570152	0.9666
B mature cell	Lung	CD	0.119211	0.254289	2.1331	0.236759	3.54045e-06	4.18689e-08	2.42497e-08	0.0421222	1.37549	0.155528
B naive cell	Lung	CD	0.123264	0.253349	2.05534	0.214887	1.9117e-06	4.1403e-08	2.222e-08	0.0312085	1.50573	0.129207
Basal cell	Lung	CD	0.138841	0.152559	1.0988	0.15872	0.535152	-4.5434e-08	1.76917e-08	0.994887	0.00222617	0.999941
Blood vessel cell	Lung	CD	0.150089	0.225996	1.50574	0.142502	0.000813663	-1.3212e-09	1.54948e-08	0.533976	0.272479	0.744894
Ciliated cell	Lung	CD	0.145973	0.131712	0.902302	0.121618	0.421949	-5.37644e-08	1.39565e-08	0.999941	2.5411e-05	0.999941
Dendritic cell 1	Lung	CD	0.124595	0.272199	2.18467	0.215459	2.09387e-07	3.15333e-08	2.37708e-08	0.0923278	1.03467	0.265146
Dendritic cell 2	Lung	CD	0.126982	0.313146	2.46606	0.210413	8.51899e-11	6.40147e-08	2.25029e-08	0.00222242	2.65317	0.0336778
Activated dendritic cell	Lung	CD	0.122853	0.308876	2.51419	0.229937	1.85122e-09	6.66557e-08	2.49939e-08	0.00382793	2.41704	0.0445786
Monocyte dividing dendritic cell	Lung	CD	0.120635	0.223395	1.85182	0.19618	9.11103e-06	1.97754e-08	2.06406e-08	0.169011	0.772085	0.378585
Plasmacytoid dendritic cell	Lung	CD	0.125877	0.254363	2.02072	0.1877	2.59011e-07	2.21236e-08	2.0729e-08	0.142923	0.844897	0.343016
Fibroblast cell	Lung	CD	0.156189	0.196771	1.25983	0.127421	0.0518863	3.80281e-09	1.46383e-08	0.397515	0.400647	0.639067
Lymph vessel cell	Lung	CD	0.151347	0.209457	1.38395	0.156387	0.0181372	-9.69947e-09	1.74856e-08	0.710454	0.148464	0.888433
Macrophage dividing	Lung	CD	0.116293	0.189762	1.63177	0.185214	0.000590667	-1.01664e-08	1.82483e-08	0.711275	0.147962	0.888433
Macrophage MARCOneg	Lung	CD	0.133031	0.265531	1.99601	0.201362	5.13232e-07	2.60205e-08	2.02313e-08	0.0991953	1.00351	0.270091
Macrophage MARCOpos	Lung	CD	0.11832	0.230327	1.94663	0.204511	5.25224e-06	1.08391e-08	2.24743e-08	0.3148	0.501965	0.550749
Mast cell	Lung	CD	0.132026	0.266529	2.01876	0.19233	2.25891e-07	3.99284e-08	1.92049e-08	0.0188053	1.72572	0.101913
Monocyte	Lung	CD	0.125399	0.287777	2.2949	0.238148	5.41818e-08	3.19606e-08	2.47943e-08	0.0986945	1.00571	0.270091
Muscle cell	Lung	CD	0.155651	0.202437	1.30059	0.145767	0.038494	-2.48819e-09	1.6446e-08	0.560128	0.251713	0.765487
Natural killer cell	Lung	CD	0.115659	0.302089	2.61188	0.259669	4.66386e-08	8.59628e-08	2.9203e-08	0.00162193	2.78997	0.032057
Natural killer dividing	Lung	CD	0.111587	0.208394	1.86755	0.207965	5.96125e-05	9.60659e-09	2.34055e-08	0.340741	0.467576	0.578227
Plasma cell	Lung	CD	0.11556	0.209728	1.81488	0.183645	4.08316e-06	1.09748e-08	1.84451e-08	0.275922	0.559214	0.509394
Secretory cell	Lung	CD	0.141708	0.151862	1.07165	0.142237	0.61428	-4.26846e-08	1.4495e-08	0.998384	0.000702351	0.999941
CD4+ T cell	Lung	CD	0.123654	0.328346	2.65536	0.223643	5.10215e-11	9.26015e-08	2.39287e-08	5.44404e-05	4.26408	0.00304866
CD8+ cytotoxic T cell	Lung	CD	0.116176	0.303832	2.61528	0.230924	9.60014e-10	8.50098e-08	2.58109e-08	0.000494629	3.30572	0.016916
Dividing T cell	Lung	CD	0.11376	0.237626	2.08884	0.189935	4.77554e-07	2.27848e-08	2.19544e-08	0.149677	0.824845	0.351332
Regulatory T cell	Lung	CD	0.125434	0.313228	2.49716	0.251263	6.88732e-09	7.10951e-08	2.50854e-08	0.00229762	2.63872	0.0336778
CD14+ monocyte	PBMC	CD	0.108238	0.271681	2.51003	0.232344	1.01932e-09	5.42545e-08	2.62248e-08	0.0192812	1.71487	0.10276
CD19+ B cell	PBMC	CD	0.123204	0.181441	1.47268	0.188861	0.0101206	-1.47695e-08	1.85817e-08	0.786647	0.10422	0.924172
CD34+ cell	PBMC	CD	0.12053	0.160442	1.33114	0.156929	0.0345789	-3.74889e-08	1.67054e-08	0.987587	0.00542444	0.999486
CD4+/CD25 regulatory T cell	PBMC	CD	0.113194	0.21622	1.91018	0.200765	3.99019e-05	2.83776e-08	2.18818e-08	0.0973405	1.01171	0.270091
CD4+/CD45RA+/CD25- naive T cell	PBMC	CD	0.109576	0.228572	2.08596	0.228576	2.92056e-06	5.00714e-08	2.23045e-08	0.0123872	1.90703	0.0801961
CD4+/CD45RO+ memory T cell	PBMC	CD	0.116867	0.251074	2.14838	0.18815	2.09742e-07	5.04081e-08	2.22281e-08	0.0116717	1.93287	0.0801961
CD4+ T helper	PBMC	CD	0.111943	0.166181	1.48451	0.189789	0.00857417	-3.07563e-08	1.98526e-08	0.939337	0.0271787	0.982766
CD56+ Natural killer cells	PBMC	CD	0.116787	0.261706	2.24089	0.211192	3.53493e-07	6.33422e-08	2.39993e-08	0.00415348	2.38159	0.046519
CD8+/CD45RA+ naive cytotoxic cell	PBMC	CD	0.119128	0.189183	1.58806	0.17276	0.000820096	3.35139e-09	1.91074e-08	0.430384	0.366144	0.668143
CD8+ cytotoxic T cell	PBMC	CD	0.120648	0.228372	1.89288	0.232966	0.000191934	4.16241e-08	2.3952e-08	0.041122	1.38593	0.153522
Dendritic cell	PBMC	CD	0.123506	0.233149	1.88775	0.190364	3.76203e-06	1.85202e-08	2.02586e-08	0.180308	0.743985	0.397868
Enteroendocrine	Small Intestine	CD	0.106037	0.14628	1.37953	0.158541	0.0193038	-1.68757e-08	1.65873e-08	0.845514	0.0728791	0.961204
Enterocyte immature distal	Small Intestine	CD	0.0958665	0.169016	1.76303	0.186026	3.16262e-05	-2.2367e-09	1.86411e-08	0.547753	0.261415	0.760517
Enterocyte immature proximal	Small Intestine	CD	0.0888711	0.192932	2.17092	0.229496	3.01432e-07	3.56973e-08	2.43395e-08	0.0712365	1.1473	0.217595
Enterocyte mature distal	Small Intestine	CD	0.0951718	0.222376	2.33658	0.25946	9.73494e-07	5.15732e-08	2.64948e-08	0.0257948	1.58847	0.115285
Enterocyte mature proximal	Small Intestine	CD	0.0893307	0.194905	2.18184	0.270629	1.51491e-05	3.37229e-08	2.81217e-08	0.11523	0.938435	0.302561
Enterocyte progenitor	Small Intestine	CD	0.0875777	0.156471	1.78666	0.223927	0.000713296	-1.295e-09	2.38865e-08	0.521618	0.282647	0.742582
Early enterocyte progenitor	Small Intestine	CD	0.0906184	0.187269	2.06657	0.259561	2.58204e-05	4.15773e-08	2.57527e-08	0.0532114	1.274	0.17702
Late enterocyte progenitor	Small Intestine	CD	0.0929454	0.198277	2.13326	0.252058	2.17318e-05	4.22711e-08	2.60669e-08	0.0524404	1.28033	0.17702
Goblet	Small Intestine	CD	0.0957576	0.18507	1.93269	0.231664	0.000133648	1.34631e-08	2.2958e-08	0.278796	0.554713	0.511889
Paneth	Small Intestine	CD	0.106959	0.186359	1.74234	0.192858	0.000102337	1.22351e-08	1.90531e-08	0.260385	0.584383	0.496723
Stem	Small Intestine	CD	0.102046	0.160632	1.57412	0.198915	0.00376768	-1.08979e-08	1.99541e-08	0.707517	0.150263	0.888433
TA G1	Small Intestine	CD	0.0895634	0.151757	1.69441	0.215419	0.00102932	-1.62277e-09	1.97265e-08	0.532781	0.273451	0.744894
TA G2	Small Intestine	CD	0.0950009	0.175916	1.85173	0.223874	6.56558e-05	2.03223e-08	2.21169e-08	0.179084	0.746943	0.397868
TA	Small Intestine	CD	0.092316	0.165323	1.79084	0.23207	0.000742292	7.55671e-09	2.44025e-08	0.378406	0.422042	0.617206
Tuft	Small Intestine	CD	0.0985802	0.155743	1.57986	0.21296	0.00574408	-2.19864e-08	2.07232e-08	0.855645	0.0677064	0.966117
B hypermutation cell	Spleen	CD	0.116012	0.153185	1.32042	0.19248	0.0905204	-3.16728e-08	2.27319e-08	0.918239	0.0370445	0.972156
B mature cell	Spleen	CD	0.12849	0.222542	1.73198	0.186675	0.000234185	1.85045e-08	2.03851e-08	0.182007	0.739912	0.397868
B naive cell	Spleen	CD	0.128549	0.181005	1.40807	0.203767	0.0467325	-1.50171e-08	2.12105e-08	0.760528	0.118885	0.909394
B T doublet	Spleen	CD	0.130954	0.216563	1.65373	0.183238	0.000398643	6.7962e-09	1.85017e-08	0.356687	0.447712	0.593302
CD34+ progenitor	Spleen	CD	0.130353	0.177582	1.36232	0.178561	0.0421836	-1.14958e-08	1.83574e-08	0.734415	0.134059	0.903895
Dendritic cell 1	Spleen	CD	0.122345	0.229796	1.87826	0.229618	0.00010293	2.53522e-08	2.41786e-08	0.147195	0.832106	0.348293
Dendritic cell 2	Spleen	CD	0.122977	0.233457	1.89838	0.194455	4.39863e-06	1.07218e-08	1.9969e-08	0.29566	0.529207	0.53124
Activated dendritic cell	Spleen	CD	0.125169	0.272993	2.18099	0.220902	8.72455e-07	4.07832e-08	2.52568e-08	0.0531836	1.27422	0.17702
Plasmacytoid dendritic cell	Spleen	CD	0.119092	0.213217	1.79035	0.197684	0.000105752	4.71137e-10	2.05531e-08	0.490856	0.309046	0.711417
ILC	Spleen	CD	0.143371	0.193045	1.34647	0.158798	0.0294261	-1.71339e-08	1.67537e-08	0.846775	0.0722322	0.961204
Macrophage	Spleen	CD	0.129131	0.215697	1.67037	0.172862	9.88746e-05	-8.67995e-09	1.82241e-08	0.683066	0.165538	0.872662
Monocyte	Spleen	CD	0.120828	0.270845	2.24157	0.238264	3.44314e-07	4.17733e-08	2.60757e-08	0.0545781	1.26298	0.179787
Neutrophil	Spleen	CD	0.119777	0.207243	1.73025	0.167848	1.19041e-05	-5.53793e-09	1.87211e-08	0.616314	0.210198	0.819551
Natural killer CD160pos	Spleen	CD	0.127907	0.215995	1.68869	0.162326	1.38147e-05	8.02932e-09	1.62248e-08	0.310343	0.508158	0.545944
Natural killer dividing	Spleen	CD	0.110576	0.177811	1.60804	0.183012	0.000671673	-7.17283e-09	1.75653e-08	0.658492	0.181449	0.857572
Natural killer FCGR3Apos	Spleen	CD	0.126532	0.266635	2.10725	0.185566	4.11455e-08	4.58291e-08	1.92748e-08	0.00871115	2.05992	0.0750499
Plasma IgG	Spleen	CD	0.118781	0.188402	1.58613	0.177332	0.00123197	-1.20837e-08	1.96355e-08	0.730854	0.136169	0.903339
Plasma IgM	Spleen	CD	0.115414	0.171838	1.48888	0.175924	0.00538033	-2.12562e-08	1.8109e-08	0.879761	0.0556354	0.9666
Plasmablast	Spleen	CD	0.105145	0.16441	1.56366	0.183096	0.00163861	-1.39259e-08	1.95241e-08	0.762159	0.117954	0.909394
Platelet	Spleen	CD	0.127593	0.178756	1.40098	0.169982	0.0208183	-3.29125e-08	1.9902e-08	0.950909	0.0218612	0.982766
CD4+ conventional	Spleen	CD	0.124608	0.243442	1.95367	0.196785	7.38617e-06	3.84521e-08	2.14286e-08	0.0363721	1.43923	0.143777
CD4+ follicular helper	Spleen	CD	0.124602	0.222033	1.78193	0.177645	4.41357e-05	1.18627e-08	1.95735e-08	0.272238	0.565052	0.508177
CD4+ naive T cell	Spleen	CD	0.126483	0.210039	1.66061	0.199822	0.00124515	1.11076e-08	2.05561e-08	0.294476	0.53095	0.53124
CD4+ regulatory T cell	Spleen	CD	0.123182	0.244816	1.98743	0.224789	1.76688e-05	2.22476e-08	2.45444e-08	0.182356	0.73908	0.397868
CD8+ activated	Spleen	CD	0.117317	0.263656	2.24739	0.197125	3.32998e-08	5.12903e-08	2.08427e-08	0.00693086	2.15921	0.0684417
CD8+ cytotoxic lymphocyte	Spleen	CD	0.120056	0.284726	2.37162	0.189499	1.24521e-09	7.08735e-08	2.15745e-08	0.000509815	3.29259	0.016916
CD8+ gamma-delta	Spleen	CD	0.118603	0.235831	1.9884	0.193404	2.3397e-06	3.5965e-08	2.03497e-08	0.038585	1.41358	0.147324
CD8+ MAIT-like	Spleen	CD	0.11865	0.256282	2.15998	0.197109	5.88084e-08	4.78566e-08	2.14728e-08	0.0129167	1.88885	0.0801961
Dividing T cell	Spleen	CD	0.10772	0.177277	1.64572	0.188999	0.0011625	-1.1713e-08	2.22496e-08	0.700708	0.154463	0.888433
Unknown	Spleen	CD	0.121345	0.20652	1.70193	0.193585	0.000480304	9.92312e-09	2.205e-08	0.326346	0.486322	0.562318
