# Supplementary material for: Investigating the shared genetic architecture between multiple sclerosis and inflammatory bowel diseases
Source: Nat Commun. 2021 Sep 24;12:5641. doi: 10.1038/s41467-021-25768-0 (PMC8463615; doi:10.1038/s41467-021-25768-0)
Supplement: Supplementary file 8 — Supplementary Dataset 5 [file 41467_2021_25768_MOESM8_ESM.xlsx]

## Sheet: Supplementary Data 5
Supplementary Data 5	Summary of conditional SNP heritability enrichment in FDR-significant GTEx tissues for MS, and each of IBD, UC, and CD using the Bryois et al. (2020) method
Tissue	Disease	Conditional type*	Proportion of SNPs	Proportion of h2	Enrichment	Enrichment SE	Enrichment P-value	Coefficient	Coefficient SE	Coefficient P-value	Negative log 10 (Coefficient P-value)
Lung	MS	1	0.130238	0.352261	2.70475	0.183487	1.43652e-13	4.2609e-08	1.81892e-08	0.00957648	2.01879
Small Intestine - Terminal Ileum	MS	1	0.119943	0.316923	2.64228	0.191101	1.19715e-12	3.83457e-08	1.45379e-08	0.00417435	2.37941
Spleen	MS	1	0.111246	0.381943	3.43332	0.225717	1.03553e-18	8.59764e-08	1.63345e-08	7.068e-08	7.1507
Whole Blood	MS	1	0.105317	0.347302	3.29767	0.23513	8.83293e-18	5.35657e-08	1.64777e-08	0.000575412	3.24002
Lung	IBD	1	0.130238	0.381072	2.92597	0.231118	2.04248e-14	5.99349e-08	2.26186e-08	0.00402683	2.39504
Small Intestine - Terminal Ileum	IBD	1	0.119943	0.333824	2.78318	0.254226	1.25872e-11	5.2554e-08	1.87341e-08	0.00251377	2.59967
Spleen	IBD	1	0.111246	0.355664	3.1971	0.27059	6.52354e-13	6.98082e-08	2.134e-08	0.000535402	3.27132
Whole Blood	IBD	1	0.105317	0.339111	3.2199	0.259472	1.29837e-14	5.45031e-08	1.90621e-08	0.00212325	2.673
Lung	UC	1	0.130238	0.354957	2.72545	0.261006	8.21701e-10	2.45326e-08	2.17086e-08	0.12922	0.888669
Small Intestine - Terminal Ileum	UC	1	0.119943	0.373747	3.11604	0.351415	1.09974e-08	6.84008e-08	2.07439e-08	0.000487948	3.31163
Spleen	UC	1	0.111246	0.363166	3.26454	0.326747	2.75398e-10	6.54464e-08	2.04495e-08	0.000686213	3.16354
Whole Blood	UC	1	0.105317	0.333795	3.16943	0.296333	3.88885e-10	4.45398e-08	1.93411e-08	0.0106433	1.97292
Lung	CD	1	0.130238	0.375604	2.88398	0.25945	2.52986e-11	1.069e-07	3.62124e-08	0.00157841	2.80178
Small Intestine - Terminal Ileum	CD	1	0.119943	0.287139	2.39396	0.228716	3.13906e-09	3.76144e-08	2.54653e-08	0.0698265	1.15598
Spleen	CD	1	0.111246	0.32022	2.87849	0.286787	1.00473e-09	6.96064e-08	3.09619e-08	0.012284	1.91066
Whole Blood	CD	1	0.105317	0.323267	3.06945	0.295474	7.02518e-11	7.38132e-08	3.05716e-08	0.00787986	2.10348
Lung	MS	2	0.130238	0.352261	2.70475	0.183487	1.43652e-13	5.17032e-08	1.38073e-08	9.0329e-05	4.04417
Small Intestine - Terminal Ileum	MS	2	0.119943	0.316923	2.64228	0.191101	1.19715e-12	4.95086e-08	1.46546e-08	0.000364598	3.43819
Spleen	MS	2	0.111246	0.381943	3.43332	0.225717	1.03553e-18	9.17797e-08	1.61896e-08	7.17865e-09	8.14396
Whole Blood	MS	2	0.105317	0.347302	3.29767	0.23513	8.83293e-18	6.26978e-08	1.61118e-08	4.98307e-05	4.3025
Lung	IBD	2	0.130238	0.381072	2.92597	0.231118	2.04248e-14	7.71202e-08	1.67373e-08	2.03585e-06	5.69126
Small Intestine - Terminal Ileum	IBD	2	0.119943	0.333824	2.78318	0.254226	1.25872e-11	6.72191e-08	1.88555e-08	0.000181955	3.74004
Spleen	IBD	2	0.111246	0.355664	3.1971	0.27059	6.52354e-13	8.81012e-08	2.06706e-08	1.01231e-05	4.99469
Whole Blood	IBD	2	0.105317	0.339111	3.2199	0.259472	1.29837e-14	7.22258e-08	1.92159e-08	8.54177e-05	4.06845
Lung	UC	2	0.130238	0.354957	2.72545	0.261006	8.21701e-10	4.99992e-08	1.4802e-08	0.000365264	3.43739
Small Intestine - Terminal Ileum	UC	2	0.119943	0.373747	3.11604	0.351415	1.09974e-08	7.61577e-08	2.06747e-08	0.000114973	3.9394
Spleen	UC	2	0.111246	0.363166	3.26454	0.326747	2.75398e-10	7.95468e-08	1.98454e-08	3.0576e-05	4.51462
Whole Blood	UC	2	0.105317	0.333795	3.16943	0.296333	3.88885e-10	5.97289e-08	1.88661e-08	0.000772904	3.11187
Lung	CD	2	0.130238	0.375604	2.88398	0.25945	2.52986e-11	1.14453e-07	2.86871e-08	3.30759e-05	4.48049
Small Intestine - Terminal Ileum	CD	2	0.119943	0.287139	2.39396	0.228716	3.13906e-09	5.95104e-08	2.59235e-08	0.010849	1.96461
Spleen	CD	2	0.111246	0.32022	2.87849	0.286787	1.00473e-09	9.51573e-08	3.16669e-08	0.00132814	2.87676
Whole Blood	CD	2	0.105317	0.323267	3.06945	0.295474	7.02518e-11	9.485e-08	3.21874e-08	0.00160536	2.79443
*Conditional type:
1. SNP heritability enrichment in FDR-significant GTEx tissues was estimated conditional on the baseline model, the set of all genes, and the set of genes highly expressed in the other 3 GTEx tissues.
2. SNP heritability enrichment in FDR-significant GTEx tissues was estimated conditional on the baseline model, the set of all genes, and the set of genes highly expressed in the other 36 GTEx tissues.
