# Supplementary material for: Investigating the shared genetic architecture between multiple sclerosis and inflammatory bowel diseases
Source: Nat Commun. 2021 Sep 24;12:5641. doi: 10.1038/s41467-021-25768-0 (PMC8463615; doi:10.1038/s41467-021-25768-0)
Supplement: Supplementary file 9 — Supplementary Dataset 6 [file 41467_2021_25768_MOESM9_ESM.xlsx]

## Sheet: Supplementary Data 6
Supplementary Data 6	Summary of conditional SNP heritability enrichment in FDR-significant cell types for MS, and each of IBD, UC, and CD using the Bryois et al. (2020) method
Cell type	Tissue	Disease	Conditional type*	Proportion of SNPs	Proportion of h2	Enrichment	Enrichment SE	Enrichment P-value	Coefficient	Coefficient SE	Coefficient P-value	Negative log 10 (Coefficient P-value)
B naive cell	Lung	MS	1	0.123264	0.287669	2.33377	0.173482	1.15271e-12	2.7268e-08	1.19701e-08	0.0113628	1.94452
CD4+ T cell	Lung	MS	1	0.123654	0.327187	2.64598	0.17099	3.23942e-15	2.97801e-08	1.24431e-08	0.00834883	2.07837
CD8+ cytotoxic T cell	Lung	MS	1	0.116176	0.309437	2.66353	0.183474	2.17953e-14	3.58296e-08	1.32701e-08	0.0034668	2.46007
Dividing T cell	Lung	MS	1	0.11376	0.32491	2.8561	0.199546	4.26535e-16	5.10291e-08	1.4308e-08	0.000180918	3.74252
Regulatory T cell	Lung	MS	1	0.125434	0.353538	2.81853	0.187001	2.44274e-15	4.85723e-08	1.35002e-08	0.000160396	3.79481
Enterocyte progenitor	Small Intestine	MS	1	0.0875777	0.228449	2.60853	0.251479	4.37551e-09	4.59816e-08	1.6583e-08	0.00277873	2.55615
TA G2	Small Intestine	MS	1	0.0950009	0.208168	2.19122	0.179409	2.19307e-09	2.45901e-08	1.22194e-08	0.0220903	1.6558
B hypermutation cell	Spleen	MS	1	0.116012	0.246737	2.12683	0.166132	1.79671e-11	2.70176e-08	1.11861e-08	0.00786157	2.10449
B T doublet	Spleen	MS	1	0.130954	0.275262	2.10197	0.16571	3.41157e-10	2.67958e-08	1.13114e-08	0.00892004	2.04963
CD8+ cytotoxic lymphocyte	Spleen	MS	1	0.120056	0.273071	2.27454	0.182261	5.60361e-10	3.08825e-08	1.27226e-08	0.00760429	2.11894
Dendritic cell 2	Lung	IBD	1	0.126982	0.318009	2.50436	0.214714	9.34285e-12	2.88019e-08	1.50338e-08	0.0276946	1.5576
Activated dendritic cell	Lung	IBD	1	0.122853	0.334665	2.72411	0.234623	7.06018e-11	5.11193e-08	1.68332e-08	0.00119544	2.92247
Natural killer cell	Lung	IBD	1	0.115659	0.296416	2.56283	0.219995	6.0804e-10	3.92905e-08	1.57708e-08	0.00636287	2.19635
CD4+ T cell	Lung	IBD	1	0.123654	0.330201	2.67036	0.210804	2.0578e-11	5.30156e-08	1.58227e-08	0.000403181	3.3945
CD8+ cytotoxic T cell	Lung	IBD	1	0.116176	0.296002	2.54789	0.217223	5.92502e-10	3.74332e-08	1.61728e-08	0.010318	1.9864
Regulatory T cell	Lung	IBD	1	0.125434	0.313276	2.49755	0.235477	3.51104e-09	3.6243e-08	1.69758e-08	0.0163811	1.78566
CD56+ Natural killer cells	PBMC	IBD	1	0.116787	0.27038	2.31516	0.198712	4.23189e-09	3.99261e-08	1.36847e-08	0.00176385	2.75354
Natural killer FCGR3Apos	Spleen	IBD	1	0.126532	0.276459	2.1849	0.179746	4.13625e-09	2.13571e-08	1.32149e-08	0.0530318	1.27546
CD8+ cytotoxic lymphocyte	Spleen	IBD	1	0.120056	0.283443	2.36093	0.211835	5.39586e-08	3.65641e-08	1.64301e-08	0.0130259	1.88519
CD8+ gamma-delta	Spleen	IBD	1	0.118603	0.264851	2.23309	0.200672	6.2572e-08	2.99809e-08	1.44646e-08	0.0191	1.71897
Activated dendritic cell	Lung	UC	1	0.122853	0.339184	2.76089	0.297763	1.99273e-08	4.51339e-08	1.66104e-08	0.00329181	2.48257
CD4+ T cell	Lung	UC	1	0.123654	0.323541	2.6165	0.238397	2.41115e-09	4.43118e-08	1.38598e-08	0.000693964	3.15866
Early enterocyte progenitor	Small Intestine	UC	1	0.0906184	0.236439	2.60917	0.314836	1.46046e-07	4.56397e-08	1.74495e-08	0.00445436	2.35121
Dendritic cell 2	Lung	CD	1	0.126982	0.31247	2.46073	0.207184	6.11017e-11	4.66642e-08	2.19418e-08	0.0167214	1.77673
Activated dendritic cell	Lung	CD	1	0.122853	0.308138	2.50819	0.227089	1.24644e-09	5.59644e-08	2.41293e-08	0.010188	1.99191
Natural killer cell	Lung	CD	1	0.115659	0.301479	2.60661	0.257575	3.45872e-08	6.98964e-08	2.82856e-08	0.00673505	2.17166
CD4+ T cell	Lung	CD	1	0.123654	0.327628	2.64955	0.220646	3.04876e-11	8.01546e-08	2.32519e-08	0.000283192	3.54792
CD8+ cytotoxic T cell	Lung	CD	1	0.116176	0.30274	2.60589	0.228727	7.83642e-10	7.09376e-08	2.59806e-08	0.00316276	2.49993
Regulatory T cell	Lung	CD	1	0.125434	0.313405	2.49857	0.250487	5.17428e-09	5.99831e-08	2.47898e-08	0.00776733	2.10973
CD56+ Natural killer cells	PBMC	CD	1	0.116787	0.262718	2.24956	0.210235	2.45039e-07	5.85907e-08	2.36492e-08	0.00661545	2.17944
CD8+ cytotoxic lymphocyte	Spleen	CD	1	0.120056	0.285378	2.37705	0.18794	8.45528e-10	6.72802e-08	2.14084e-08	0.000836962	3.07729
B naive cell	Lung	MS	2	0.123264	0.287669	2.33377	0.173482	1.15271e-12	3.68217e-08	1.22432e-08	0.00131695	2.88043
CD4+ T cell	Lung	MS	2	0.123654	0.327187	2.64598	0.17099	3.23942e-15	5.13208e-08	1.24588e-08	1.90069e-05	4.72109
CD8+ cytotoxic T cell	Lung	MS	2	0.116176	0.309437	2.66353	0.183474	2.17953e-14	5.41554e-08	1.30341e-08	1.62717e-05	4.78857
Dividing T cell	Lung	MS	2	0.11376	0.32491	2.8561	0.199546	4.26535e-16	6.37343e-08	1.45391e-08	5.83519e-06	5.23395
Regulatory T cell	Lung	MS	2	0.125434	0.353538	2.81853	0.187001	2.44274e-15	6.17629e-08	1.35995e-08	2.79222e-06	5.55405
Enterocyte progenitor	Small Intestine	MS	2	0.0875777	0.228449	2.60853	0.251479	4.37551e-09	5.27656e-08	1.68316e-08	0.000859519	3.06574
TA G2	Small Intestine	MS	2	0.0950009	0.208168	2.19122	0.179409	2.19307e-09	3.15505e-08	1.23322e-08	0.00525803	2.27918
B hypermutation cell	Spleen	MS	2	0.116012	0.246737	2.12683	0.166132	1.79671e-11	3.23989e-08	1.12482e-08	0.00198611	2.702
B T doublet	Spleen	MS	2	0.130954	0.275262	2.10197	0.16571	3.41157e-10	3.45469e-08	1.1298e-08	0.00111484	2.95279
CD8+ cytotoxic lymphocyte	Spleen	MS	2	0.120056	0.273071	2.27454	0.182261	5.60361e-10	3.48318e-08	1.30885e-08	0.00389239	2.40978
Dendritic cell 2	Lung	IBD	2	0.126982	0.318009	2.50436	0.214714	9.34285e-12	4.39822e-08	1.54494e-08	0.00220768	2.65606
Activated dendritic cell	Lung	IBD	2	0.122853	0.334665	2.72411	0.234623	7.06018e-11	6.06912e-08	1.78114e-08	0.000327877	3.48429
Natural killer cell	Lung	IBD	2	0.115659	0.296416	2.56283	0.219995	6.0804e-10	5.33476e-08	1.63489e-08	0.00055106	3.2588
CD4+ T cell	Lung	IBD	2	0.123654	0.330201	2.67036	0.210804	2.0578e-11	6.47762e-08	1.63069e-08	3.55879e-05	4.4487
CD8+ cytotoxic T cell	Lung	IBD	2	0.116176	0.296002	2.54789	0.217223	5.92502e-10	5.21906e-08	1.62633e-08	0.000665756	3.17668
Regulatory T cell	Lung	IBD	2	0.125434	0.313276	2.49755	0.235477	3.51104e-09	4.63368e-08	1.68485e-08	0.00297787	2.52609
CD56+ Natural killer cells	PBMC	IBD	2	0.116787	0.27038	2.31516	0.198712	4.23189e-09	4.49193e-08	1.40209e-08	0.000678252	3.16861
Natural killer FCGR3Apos	Spleen	IBD	2	0.126532	0.276459	2.1849	0.179746	4.13625e-09	3.64298e-08	1.29665e-08	0.00248069	2.60543
CD8+ cytotoxic lymphocyte	Spleen	IBD	2	0.120056	0.283443	2.36093	0.211835	5.39586e-08	4.59947e-08	1.65542e-08	0.00273108	2.56367
CD8+ gamma-delta	Spleen	IBD	2	0.118603	0.264851	2.23309	0.200672	6.2572e-08	4.3817e-08	1.49448e-08	0.00168432	2.77357
Activated dendritic cell	Lung	UC	2	0.122853	0.339184	2.76089	0.297763	1.99273e-08	5.12612e-08	1.72399e-08	0.00147261	2.83191
CD4+ T cell	Lung	UC	2	0.123654	0.323541	2.6165	0.238397	2.41115e-09	5.08285e-08	1.43191e-08	0.000192847	3.71479
Early enterocyte progenitor	Small Intestine	UC	2	0.0906184	0.236439	2.60917	0.314836	1.46046e-07	4.8511e-08	1.80419e-08	0.00358556	2.44544
Dendritic cell 2	Lung	CD	2	0.126982	0.31247	2.46073	0.207184	6.11017e-11	6.41348e-08	2.24949e-08	0.00217855	2.66183
Activated dendritic cell	Lung	CD	2	0.122853	0.308138	2.50819	0.227089	1.24644e-09	6.76138e-08	2.50496e-08	0.00347539	2.459
Natural killer cell	Lung	CD	2	0.115659	0.301479	2.60661	0.257575	3.45872e-08	8.69539e-08	2.91985e-08	0.00145056	2.83846
CD4+ T cell	Lung	CD	2	0.123654	0.327628	2.64955	0.220646	3.04876e-11	9.37572e-08	2.41761e-08	5.26395e-05	4.27869
CD8+ cytotoxic T cell	Lung	CD	2	0.116176	0.30274	2.60589	0.228727	7.83642e-10	8.53252e-08	2.59844e-08	0.000512265	3.2905
Regulatory T cell	Lung	CD	2	0.125434	0.313405	2.49857	0.250487	5.17428e-09	7.21257e-08	2.5252e-08	0.00214349	2.66888
CD56+ Natural killer cells	PBMC	CD	2	0.116787	0.262718	2.24956	0.210235	2.45039e-07	6.37318e-08	2.38963e-08	0.00382645	2.4172
CD8+ cytotoxic lymphocyte	Spleen	CD	2	0.120056	0.285378	2.37705	0.18794	8.45528e-10	7.34149e-08	2.20308e-08	0.000430535	3.36599
*Conditional type:
1. SNP heritability enrichment in FDR-significant cell types was estimated conditional on the baseline model, the set of all genes, the set of genes highly expressed in the other 3 GTEx tissues, and the set of genes highly expressed in the other FDR-significant cell types of the same tissue.
2: SNP heritability enrichment in FDR-significant cell types was estimated conditional on the baseline model, the set of all genes, the set of genes highly expressed in all other 36 GTEx tissues, and the set of genes highly expressed in the other cell types of the same tissue.
