# Supplementary material for: Investigating the shared genetic architecture between multiple sclerosis and inflammatory bowel diseases
Source: Nat Commun. 2021 Sep 24;12:5641. doi: 10.1038/s41467-021-25768-0 (PMC8463615; doi:10.1038/s41467-021-25768-0)
Supplement: Supplementary file 10 — Supplementary Dataset 7 [file 41467_2021_25768_MOESM10_ESM.xlsx]

## Sheet: Supplementary Data 7
Supplementary Data 7	Summary of gene-level analyses in 37 GTEx tissues for MS, and each of IBD, UC, and CD using MAGMA
Tissue	Disease	Excluding genes located in the MHC region	Beta	Beta SE	P-value	Negative log 10 (P-value)	FDR
Adipose	MS	Yes	0.039804	0.029024	0.085135	1.06989	0.434482
Adrenal Gland	MS	Yes	-0.0064056	0.029077	0.58718	0.231229	0.99999
Artery	MS	Yes	-0.0024832	0.029551	0.53348	0.272882	0.99999
Brain - Amygdala	MS	Yes	-0.042195	0.028873	0.92803	0.032438	0.99999
Brain - Anterior Cingulate Cortex (BA24)	MS	Yes	-0.050855	0.028991	0.96029	0.0175976	0.99999
Brain - Caudate (Basal Ganglia)	MS	Yes	-0.078446	0.028646	0.99691	0.00134405	0.99999
Brain - Cerebellar Hemisphere	MS	Yes	0.0050316	0.028805	0.43067	0.365855	0.99999
Brain - Cerebellum	MS	Yes	0.039684	0.028865	0.084604	1.07261	0.434482
Brain - Cortex	MS	Yes	-0.074506	0.029099	0.99477	0.00227732	0.99999
Brain - Frontal Cortex (BA9)	MS	Yes	-0.069871	0.029004	0.992	0.00348833	0.99999
Brain - Hippocampus	MS	Yes	-0.054107	0.028226	0.97237	0.0121684	0.99999
Brain - Hypothalamus	MS	Yes	-0.063523	0.029033	0.98565	0.00627727	0.99999
Brain - Nucleus Accumbens (Basal Ganglia)	MS	Yes	-0.11835	0.028964	0.99998	8.68598e-06	0.99999
Brain - Putamen (Basal Ganglia)	MS	Yes	-0.064501	0.028597	0.98794	0.00526943	0.99999
Brain - Spinal Cord (Cervical c-1)	MS	Yes	-0.0071449	0.028274	0.59975	0.22203	0.99999
Brain - Substantia Nigra	MS	Yes	-0.036348	0.028427	0.89948	0.0460085	0.99999
Breast Mammary Tissue	MS	Yes	0.0096116	0.028801	0.3693	0.432621	0.99999
Colon	MS	Yes	0.0018717	0.029017	0.47429	0.323956	0.99999
Esophagus	MS	Yes	-0.016005	0.028716	0.71136	0.147911	0.99999
Heart	MS	Yes	-0.027443	0.028735	0.83022	0.0808068	0.99999
Liver	MS	Yes	-0.013103	0.028408	0.67768	0.168975	0.99999
Lung	MS	Yes	0.15232	0.028686	5.5718e-08	7.254	2.74875e-06
Minor Salivary Gland	MS	Yes	-0.022002	0.0283	0.78155	0.107043	0.99999
Muscle Skeletal	MS	Yes	-0.0063538	0.028306	0.5888	0.230032	0.99999
Nerve Tibial	MS	Yes	-0.002216	0.028067	0.53147	0.274521	0.99999
Ovary	MS	Yes	-0.023638	0.029097	0.79171	0.101434	0.99999
Pancreas	MS	Yes	-0.0051439	0.028299	0.57212	0.242513	0.99999
Pituitary	MS	Yes	-0.057814	0.028808	0.97761	0.00983436	0.99999
Prostate	MS	Yes	-0.03444	0.029002	0.88248	0.0542951	0.99999
Skin	MS	Yes	0.0011293	0.029527	0.48475	0.314482	0.99999
Small Intestine - Terminal Ileum	MS	Yes	0.12606	0.02826	4.1149e-06	5.38564	0.000101501
Spleen	MS	Yes	0.18583	0.028884	6.4295e-11	10.1918	9.51566e-09
Stomach	MS	Yes	-0.03372	0.027973	0.88598	0.0525761	0.99999
Thyroid	MS	Yes	-0.0092091	0.028491	0.62673	0.20292	0.99999
Uterus	MS	Yes	-0.010601	0.028969	0.6428	0.191924	0.99999
Vagina	MS	Yes	0.020351	0.029111	0.24225	0.615736	0.995917
Whole Blood	MS	Yes	0.16896	0.029263	3.9525e-09	8.40313	2.92485e-07
Adipose	IBD	Yes	0.09356	0.025649	0.00013275	3.87697	0.00245588
Adrenal Gland	IBD	Yes	0.0057405	0.025629	0.41139	0.385746	0.99999
Artery	IBD	Yes	0.051965	0.025499	0.020788	1.68219	0.153831
Brain - Amygdala	IBD	Yes	-0.090944	0.025684	0.9998	8.68676e-05	0.99999
Brain - Anterior Cingulate Cortex (BA24)	IBD	Yes	-0.095414	0.025571	0.9999	4.34316e-05	0.99999
Brain - Caudate (Basal Ganglia)	IBD	Yes	-0.074205	0.025135	0.99842	0.000686728	0.99999
Brain - Cerebellar Hemisphere	IBD	Yes	-0.0096771	0.02528	0.64906	0.187715	0.99999
Brain - Cerebellum	IBD	Yes	-0.0045571	0.025324	0.5714	0.24306	0.99999
Brain - Cortex	IBD	Yes	-0.058633	0.025361	0.9896	0.00454031	0.99999
Brain - Frontal Cortex (BA9)	IBD	Yes	-0.067794	0.025764	0.99574	0.00185405	0.99999
Brain - Hippocampus	IBD	Yes	-0.076729	0.025502	0.99869	0.000569299	0.99999
Brain - Hypothalamus	IBD	Yes	-0.11415	0.025959	0.99999	4.34297e-06	0.99999
Brain - Nucleus Accumbens (Basal Ganglia)	IBD	Yes	-0.052776	0.025435	0.981	0.00833099	0.99999
Brain - Putamen (Basal Ganglia)	IBD	Yes	-0.066028	0.025053	0.9958	0.00182788	0.99999
Brain - Spinal Cord (Cervical c-1)	IBD	Yes	-0.017953	0.02493	0.76428	0.116748	0.99999
Brain - Substantia Nigra	IBD	Yes	-0.05524	0.02536	0.9853	0.00643152	0.99999
Breast Mammary Tissue	IBD	Yes	0.04381	0.025407	0.042337	1.37328	0.250635
Colon	IBD	Yes	0.044046	0.025131	0.039841	1.39967	0.245686
Esophagus	IBD	Yes	-0.0044315	0.024969	0.57043	0.243798	0.99999
Heart	IBD	Yes	-0.052733	0.024632	0.98385	0.00707111	0.99999
Liver	IBD	Yes	-0.00098406	0.024889	0.51577	0.287544	0.99999
Lung	IBD	Yes	0.089013	0.025555	0.00024845	3.60476	0.00376793
Minor Salivary Gland	IBD	Yes	-0.022733	0.024644	0.82185	0.0852074	0.99999
Muscle Skeletal	IBD	Yes	0.013228	0.024466	0.29438	0.531092	0.99999
Nerve Tibial	IBD	Yes	-0.0012156	0.024921	0.51945	0.284456	0.99999
Ovary	IBD	Yes	-0.01179	0.025314	0.6793	0.167938	0.99999
Pancreas	IBD	Yes	-0.017532	0.024871	0.75957	0.119432	0.99999
Pituitary	IBD	Yes	-0.060884	0.024773	0.993	0.00305075	0.99999
Prostate	IBD	Yes	-0.0084522	0.025327	0.6307	0.200177	0.99999
Skin	IBD	Yes	-0.0070203	0.025404	0.60886	0.215483	0.99999
Small Intestine - Terminal Ileum	IBD	Yes	0.048041	0.025075	0.0277	1.55752	0.195219
Spleen	IBD	Yes	0.081687	0.025543	0.00069326	3.1591	0.0093275
Stomach	IBD	Yes	0.0080606	0.0246	0.37159	0.429936	0.99999
Thyroid	IBD	Yes	-0.01912	0.025179	0.77617	0.110043	0.99999
Uterus	IBD	Yes	0.021341	0.025474	0.20109	0.69661	0.875333
Vagina	IBD	Yes	0.010989	0.025076	0.33062	0.480671	0.99999
Whole Blood	IBD	Yes	0.13035	0.026007	2.721e-07	6.56527	1.00677e-05
Adipose	UC	Yes	0.08439	0.024273	0.00025459	3.59416	0.00376793
Adrenal Gland	UC	Yes	-0.020282	0.024869	0.79262	0.100935	0.99999
Artery	UC	Yes	0.034199	0.024499	0.081374	1.08951	0.434482
Brain - Amygdala	UC	Yes	-0.069788	0.02444	0.99785	0.000934738	0.99999
Brain - Anterior Cingulate Cortex (BA24)	UC	Yes	-0.082623	0.024327	0.99966	0.000147685	0.99999
Brain - Caudate (Basal Ganglia)	UC	Yes	-0.068647	0.024276	0.99765	0.00102179	0.99999
Brain - Cerebellar Hemisphere	UC	Yes	-0.0011798	0.024514	0.51919	0.284674	0.99999
Brain - Cerebellum	UC	Yes	0.019924	0.02457	0.20872	0.680436	0.882587
Brain - Cortex	UC	Yes	-0.038833	0.024218	0.94557	0.0243063	0.99999
Brain - Frontal Cortex (BA9)	UC	Yes	-0.052456	0.024425	0.98412	0.00695194	0.99999
Brain - Hippocampus	UC	Yes	-0.057964	0.024255	0.99156	0.003681	0.99999
Brain - Hypothalamus	UC	Yes	-0.07223	0.024791	0.99821	0.000778084	0.99999
Brain - Nucleus Accumbens (Basal Ganglia)	UC	Yes	-0.039402	0.02448	0.94624	0.0239987	0.99999
Brain - Putamen (Basal Ganglia)	UC	Yes	-0.059617	0.023841	0.99379	0.00270538	0.99999
Brain - Spinal Cord (Cervical c-1)	UC	Yes	-0.038156	0.023967	0.9443	0.02489	0.99999
Brain - Substantia Nigra	UC	Yes	-0.0503	0.024513	0.9799	0.00881824	0.99999
Breast Mammary Tissue	UC	Yes	0.071683	0.024444	0.0016838	2.77371	0.0178002
Colon	UC	Yes	0.054577	0.024226	0.012142	1.91571	0.105707
Esophagus	UC	Yes	-0.010669	0.024088	0.67108	0.173226	0.99999
Heart	UC	Yes	-0.045798	0.023766	0.973	0.0118872	0.99999
Liver	UC	Yes	-0.01411	0.02393	0.72228	0.141294	0.99999
Lung	UC	Yes	0.050451	0.02403	0.017895	1.74727	0.139393
Minor Salivary Gland	UC	Yes	-0.0156	0.023926	0.74279	0.129134	0.99999
Muscle Skeletal	UC	Yes	-0.006163	0.023318	0.60422	0.218805	0.99999
Nerve Tibial	UC	Yes	0.011212	0.023902	0.31951	0.495516	0.99999
Ovary	UC	Yes	0.010202	0.024645	0.33946	0.469211	0.99999
Pancreas	UC	Yes	-0.00092792	0.023884	0.5155	0.287771	0.99999
Pituitary	UC	Yes	-0.0043429	0.023767	0.57249	0.242232	0.99999
Prostate	UC	Yes	-0.020408	0.024454	0.79801	0.0979917	0.99999
Skin	UC	Yes	-9.9191e-06	0.024376	0.50016	0.300891	0.99999
Small Intestine - Terminal Ileum	UC	Yes	0.03776	0.023871	0.056857	1.24522	0.323648
Spleen	UC	Yes	0.075421	0.024519	0.0010506	2.97856	0.0119607
Stomach	UC	Yes	-0.025261	0.023634	0.85742	0.0668064	0.99999
Thyroid	UC	Yes	-0.019596	0.023655	0.79628	0.0989342	0.99999
Uterus	UC	Yes	0.029613	0.024449	0.11291	0.947268	0.539054
Vagina	UC	Yes	0.015425	0.024524	0.26468	0.577279	0.99999
Whole Blood	UC	Yes	0.077899	0.02489	0.00087643	3.05728	0.0108093
Adipose	CD	Yes	0.046259	0.024691	0.030507	1.5156	0.205229
Adrenal Gland	CD	Yes	0.010626	0.024028	0.32917	0.48258	0.99999
Artery	CD	Yes	0.063283	0.024379	0.0047232	2.32576	0.0436896
Brain - Amygdala	CD	Yes	-0.060837	0.024484	0.99351	0.00282776	0.99999
Brain - Anterior Cingulate Cortex (BA24)	CD	Yes	-0.040262	0.024541	0.94955	0.0224822	0.99999
Brain - Caudate (Basal Ganglia)	CD	Yes	-0.074884	0.023914	0.99913	0.000378001	0.99999
Brain - Cerebellar Hemisphere	CD	Yes	-0.023089	0.024118	0.8308	0.0805035	0.99999
Brain - Cerebellum	CD	Yes	-0.0061906	0.024228	0.60084	0.221241	0.99999
Brain - Cortex	CD	Yes	-0.047485	0.024426	0.97404	0.0114232	0.99999
Brain - Frontal Cortex (BA9)	CD	Yes	-0.032702	0.024724	0.90702	0.0423831	0.99999
Brain - Hippocampus	CD	Yes	-0.061265	0.02421	0.9943	0.00248256	0.99999
Brain - Hypothalamus	CD	Yes	-0.07825	0.024745	0.99922	0.000338882	0.99999
Brain - Nucleus Accumbens (Basal Ganglia)	CD	Yes	-0.040293	0.024561	0.94955	0.0224822	0.99999
Brain - Putamen (Basal Ganglia)	CD	Yes	-0.059091	0.023723	0.99362	0.00277968	0.99999
Brain - Spinal Cord (Cervical c-1)	CD	Yes	-0.015868	0.023882	0.74678	0.126807	0.99999
Brain - Substantia Nigra	CD	Yes	-0.044253	0.023913	0.96787	0.014183	0.99999
Breast Mammary Tissue	CD	Yes	0.0064496	0.024782	0.39734	0.400838	0.99999
Colon	CD	Yes	0.029135	0.023864	0.11107	0.954403	0.539054
Esophagus	CD	Yes	0.0010511	0.024088	0.4826	0.316413	0.99999
Heart	CD	Yes	-0.050397	0.023721	0.98318	0.00736696	0.99999
Liver	CD	Yes	-0.01855	0.024269	0.77767	0.109205	0.99999
Lung	CD	Yes	0.094433	0.024506	5.8451e-05	4.23321	0.00123582
Minor Salivary Gland	CD	Yes	-0.012318	0.023864	0.69713	0.156686	0.99999
Muscle Skeletal	CD	Yes	0.024414	0.023354	0.14793	0.829944	0.684176
Nerve Tibial	CD	Yes	-0.0031128	0.023891	0.55183	0.258195	0.99999
Ovary	CD	Yes	-0.038011	0.024803	0.93729	0.028126	0.99999
Pancreas	CD	Yes	-0.0041445	0.023809	0.5691	0.244811	0.99999
Pituitary	CD	Yes	-0.04773	0.023935	0.97692	0.010141	0.99999
Prostate	CD	Yes	0.011109	0.024456	0.32483	0.488344	0.99999
Skin	CD	Yes	-0.011931	0.024481	0.68699	0.16305	0.99999
Small Intestine - Terminal Ileum	CD	Yes	0.050933	0.023479	0.015038	1.82281	0.123646
Spleen	CD	Yes	0.068146	0.024154	0.0023943	2.62082	0.0236238
Stomach	CD	Yes	0.0080734	0.023411	0.3651	0.437588	0.99999
Thyroid	CD	Yes	0.041643	0.023563	0.038599	1.41342	0.245686
Uterus	CD	Yes	0.021206	0.024563	0.19398	0.712243	0.869971
Vagina	CD	Yes	-0.0086931	0.024185	0.64036	0.193576	0.99999
Whole Blood	CD	Yes	0.11346	0.024458	1.7647e-06	5.75333	5.22351e-05
Adipose	MS	No	0.054264	0.028914	0.030285	1.51877	0.179287
Adrenal Gland	MS	No	-0.0034777	0.028996	0.54773	0.261433	0.99999
Artery	MS	No	-0.00013398	0.02943	0.50182	0.299452	0.99999
Brain - Amygdala	MS	No	-0.039072	0.028699	0.9133	0.0393865	0.99999
Brain - Anterior Cingulate Cortex (BA24)	MS	No	-0.051656	0.028888	0.96311	0.0163241	0.99999
Brain - Caudate (Basal Ganglia)	MS	No	-0.07576	0.028521	0.99605	0.00171886	0.99999
Brain - Cerebellar Hemisphere	MS	No	0.0082085	0.028681	0.38737	0.411874	0.99999
Brain - Cerebellum	MS	No	0.040597	0.028719	0.078747	1.10377	0.401881
Brain - Cortex	MS	No	-0.07441	0.029002	0.99485	0.0022424	0.99999
Brain - Frontal Cortex (BA9)	MS	No	-0.067814	0.028934	0.99045	0.00416744	0.99999
Brain - Hippocampus	MS	No	-0.050852	0.028084	0.9649	0.0155177	0.99999
Brain - Hypothalamus	MS	No	-0.065217	0.028909	0.98796	0.00526064	0.99999
Brain - Nucleus Accumbens (Basal Ganglia)	MS	No	-0.12259	0.028865	0.99999	4.34297e-06	0.99999
Brain - Putamen (Basal Ganglia)	MS	No	-0.064062	0.028454	0.98781	0.00532658	0.99999
Brain - Spinal Cord (Cervical c-1)	MS	No	-0.00554	0.028111	0.57811	0.23799	0.99999
Brain - Substantia Nigra	MS	No	-0.03695	0.028218	0.9048	0.0434474	0.99999
Breast Mammary Tissue	MS	No	0.018383	0.028689	0.26084	0.583626	0.989854
Colon	MS	No	0.01465	0.028878	0.30598	0.514307	0.99999
Esophagus	MS	No	-0.011081	0.0286	0.65078	0.186566	0.99999
Heart	MS	No	-0.029395	0.028633	0.84769	0.0717629	0.99999
Liver	MS	No	-0.008586	0.028293	0.61923	0.208148	0.99999
Lung	MS	No	0.18315	0.028565	7.4217e-11	10.1295	3.66137e-09
Minor Salivary Gland	MS	No	-0.02082	0.028149	0.77023	0.11338	0.99999
Muscle Skeletal	MS	No	-0.0068854	0.028177	0.59652	0.224375	0.99999
Nerve Tibial	MS	No	0.010674	0.027906	0.35105	0.454631	0.99999
Ovary	MS	No	-0.020186	0.028871	0.75778	0.120457	0.99999
Pancreas	MS	No	0.00020461	0.028191	0.4971	0.303556	0.99999
Pituitary	MS	No	-0.051507	0.028729	0.96349	0.0161528	0.99999
Prostate	MS	No	-0.025996	0.028863	0.81611	0.0882513	0.99999
Skin	MS	No	0.0083104	0.029389	0.38868	0.410408	0.99999
Small Intestine - Terminal Ileum	MS	No	0.14463	0.028277	1.5909e-07	6.79836	4.70906e-06
Spleen	MS	No	0.20502	0.028845	6.1788e-13	12.2091	9.14462e-11
Stomach	MS	No	-0.027329	0.02787	0.83659	0.0774873	0.99999
Thyroid	MS	No	-0.0015996	0.028428	0.52244	0.281964	0.99999
Uterus	MS	No	-0.0037475	0.028828	0.55171	0.258289	0.99999
Vagina	MS	No	0.028678	0.028916	0.16067	0.794065	0.668467
Whole Blood	MS	No	0.18871	0.029271	5.8928e-11	10.2297	3.66137e-09
Adipose	IBD	No	0.10028	0.025564	4.3947e-05	4.35707	0.000722684
Adrenal Gland	IBD	No	0.0027882	0.025536	0.45653	0.340531	0.99999
Artery	IBD	No	0.0526	0.025408	0.019226	1.71611	0.127801
Brain - Amygdala	IBD	No	-0.088589	0.025589	0.99973	0.000117275	0.99999
Brain - Anterior Cingulate Cortex (BA24)	IBD	No	-0.093891	0.025374	0.99989	4.7775e-05	0.99999
Brain - Caudate (Basal Ganglia)	IBD	No	-0.075789	0.025042	0.99876	0.000538859	0.99999
Brain - Cerebellar Hemisphere	IBD	No	-0.0041309	0.025165	0.56519	0.247806	0.99999
Brain - Cerebellum	IBD	No	-0.0015759	0.025249	0.52488	0.27994	0.99999
Brain - Cortex	IBD	No	-0.055431	0.025285	0.98581	0.00620678	0.99999
Brain - Frontal Cortex (BA9)	IBD	No	-0.070934	0.025703	0.9971	0.00126128	0.99999
Brain - Hippocampus	IBD	No	-0.075839	0.025447	0.99856	0.000625835	0.99999
Brain - Hypothalamus	IBD	No	-0.10974	0.025898	0.99999	4.34297e-06	0.99999
Brain - Nucleus Accumbens (Basal Ganglia)	IBD	No	-0.05374	0.025363	0.98294	0.00747299	0.99999
Brain - Putamen (Basal Ganglia)	IBD	No	-0.064816	0.024978	0.99527	0.00205909	0.99999
Brain - Spinal Cord (Cervical c-1)	IBD	No	-0.01371	0.02488	0.7092	0.149231	0.99999
Brain - Substantia Nigra	IBD	No	-0.057256	0.025193	0.98847	0.00503651	0.99999
Breast Mammary Tissue	IBD	No	0.049451	0.025332	0.025474	1.5939	0.15709
Colon	IBD	No	0.044432	0.02502	0.037885	1.42153	0.215653
Esophagus	IBD	No	-0.0009494	0.024881	0.51522	0.288007	0.99999
Heart	IBD	No	-0.054554	0.024489	0.98704	0.00566525	0.99999
Liver	IBD	No	-0.004423	0.024759	0.57089	0.243448	0.99999
Lung	IBD	No	0.10169	0.025571	3.5094e-05	4.45477	0.000649239
Minor Salivary Gland	IBD	No	-0.024566	0.024533	0.84166	0.0748633	0.99999
Muscle Skeletal	IBD	No	0.010982	0.024343	0.32596	0.486836	0.99999
Nerve Tibial	IBD	No	0.0075545	0.024843	0.38053	0.419611	0.99999
Ovary	IBD	No	-0.0063486	0.025197	0.59946	0.22224	0.99999
Pancreas	IBD	No	-0.014176	0.024768	0.71645	0.144814	0.99999
Pituitary	IBD	No	-0.059013	0.024742	0.99146	0.0037248	0.99999
Prostate	IBD	No	-0.0063403	0.025203	0.59931	0.222348	0.99999
Skin	IBD	No	0.00051592	0.025365	0.49189	0.308132	0.99999
Small Intestine - Terminal Ileum	IBD	No	0.067138	0.025131	0.0037801	2.4225	0.0329091
Spleen	IBD	No	0.09534	0.025585	9.7443e-05	4.01125	0.0012018
Stomach	IBD	No	0.0097339	0.024493	0.34554	0.461502	0.99999
Thyroid	IBD	No	-0.017057	0.02506	0.75195	0.123811	0.99999
Uterus	IBD	No	0.03162	0.025369	0.10632	0.973385	0.507592
Vagina	IBD	No	0.014514	0.024908	0.28005	0.552764	0.99999
Whole Blood	IBD	No	0.14254	0.025987	2.1019e-08	7.67739	7.77703e-07
Adipose	UC	No	0.092387	0.024216	6.8323e-05	4.16543	0.00101118
Adrenal Gland	UC	No	-0.017048	0.024764	0.7544	0.122398	0.99999
Artery	UC	No	0.033403	0.02444	0.085864	1.06619	0.423596
Brain - Amygdala	UC	No	-0.067213	0.024382	0.99708	0.00126999	0.99999
Brain - Anterior Cingulate Cortex (BA24)	UC	No	-0.079179	0.024207	0.99946	0.000234582	0.99999
Brain - Caudate (Basal Ganglia)	UC	No	-0.073017	0.024159	0.99874	0.000547556	0.99999
Brain - Cerebellar Hemisphere	UC	No	0.0033264	0.024398	0.44578	0.350879	0.99999
Brain - Cerebellum	UC	No	0.024083	0.024478	0.1626	0.788879	0.668467
Brain - Cortex	UC	No	-0.037498	0.024135	0.93986	0.0269368	0.99999
Brain - Frontal Cortex (BA9)	UC	No	-0.053683	0.024311	0.98637	0.00596015	0.99999
Brain - Hippocampus	UC	No	-0.0593	0.024205	0.99285	0.00311636	0.99999
Brain - Hypothalamus	UC	No	-0.070731	0.024701	0.9979	0.000912977	0.99999
Brain - Nucleus Accumbens (Basal Ganglia)	UC	No	-0.04066	0.024384	0.95228	0.0212353	0.99999
Brain - Putamen (Basal Ganglia)	UC	No	-0.061483	0.023732	0.99521	0.00208527	0.99999
Brain - Spinal Cord (Cervical c-1)	UC	No	-0.034897	0.023854	0.92825	0.032335	0.99999
Brain - Substantia Nigra	UC	No	-0.052338	0.024385	0.98407	0.00697401	0.99999
Breast Mammary Tissue	UC	No	0.07877	0.024353	0.00061047	3.21434	0.00645354
Colon	UC	No	0.049704	0.024166	0.019861	1.702	0.127801
Esophagus	UC	No	-0.0094605	0.023976	0.65342	0.184808	0.99999
Heart	UC	No	-0.044515	0.023643	0.97012	0.0131745	0.99999
Liver	UC	No	-0.017004	0.023852	0.76205	0.118017	0.99999
Lung	UC	No	0.067876	0.024084	0.0024172	2.61669	0.0223591
Minor Salivary Gland	UC	No	-0.015531	0.023829	0.74271	0.129181	0.99999
Muscle Skeletal	UC	No	-0.002926	0.023245	0.55008	0.259574	0.99999
Nerve Tibial	UC	No	0.021072	0.023804	0.18803	0.725773	0.75212
Ovary	UC	No	0.012703	0.02454	0.30235	0.51949	0.99999
Pancreas	UC	No	0.0030646	0.023803	0.44878	0.347967	0.99999
Pituitary	UC	No	-0.0019303	0.023705	0.53245	0.273721	0.99999
Prostate	UC	No	-0.019877	0.024313	0.79318	0.100628	0.99999
Skin	UC	No	0.0073962	0.02431	0.38047	0.41968	0.99999
Small Intestine - Terminal Ileum	UC	No	0.056004	0.023912	0.009594	2.018	0.0709956
Spleen	UC	No	0.090706	0.024519	0.00010843	3.96485	0.00123443
Stomach	UC	No	-0.026261	0.023575	0.86733	0.0618156	0.99999
Thyroid	UC	No	-0.016163	0.02362	0.75311	0.123142	0.99999
Uterus	UC	No	0.034894	0.024375	0.076152	1.11832	0.401881
Vagina	UC	No	0.017265	0.024412	0.23971	0.620314	0.933607
Whole Blood	UC	No	0.093549	0.024925	8.7599e-05	4.0575	0.0011786
Adipose	CD	No	0.051237	0.024596	0.018627	1.72986	0.127801
Adrenal Gland	CD	No	0.0062353	0.023933	0.39723	0.400958	0.99999
Artery	CD	No	0.06434	0.024341	0.0041089	2.38627	0.0337843
Brain - Amygdala	CD	No	-0.060603	0.024381	0.99353	0.00281901	0.99999
Brain - Anterior Cingulate Cortex (BA24)	CD	No	-0.039626	0.024373	0.948	0.0231917	0.99999
Brain - Caudate (Basal Ganglia)	CD	No	-0.077732	0.023803	0.99945	0.000238928	0.99999
Brain - Cerebellar Hemisphere	CD	No	-0.0182	0.023984	0.77601	0.110133	0.99999
Brain - Cerebellum	CD	No	-0.0042239	0.024103	0.56955	0.244468	0.99999
Brain - Cortex	CD	No	-0.046419	0.024331	0.97179	0.0124276	0.99999
Brain - Frontal Cortex (BA9)	CD	No	-0.033109	0.02463	0.91056	0.0406914	0.99999
Brain - Hippocampus	CD	No	-0.059953	0.02411	0.99355	0.00281027	0.99999
Brain - Hypothalamus	CD	No	-0.073661	0.024679	0.99858	0.000617136	0.99999
Brain - Nucleus Accumbens (Basal Ganglia)	CD	No	-0.043567	0.024463	0.96253	0.0165857	0.99999
Brain - Putamen (Basal Ganglia)	CD	No	-0.059793	0.023642	0.99428	0.0024913	0.99999
Brain - Spinal Cord (Cervical c-1)	CD	No	-0.012568	0.023802	0.70125	0.154127	0.99999
Brain - Substantia Nigra	CD	No	-0.042534	0.023775	0.96319	0.016288	0.99999
Breast Mammary Tissue	CD	No	0.011398	0.024666	0.322	0.492144	0.99999
Colon	CD	No	0.02889	0.023804	0.11245	0.949041	0.520081
Esophagus	CD	No	0.0037918	0.024022	0.43729	0.35923	0.99999
Heart	CD	No	-0.045895	0.023661	0.97378	0.0115391	0.99999
Liver	CD	No	-0.01804	0.024196	0.77204	0.11236	0.99999
Lung	CD	No	0.10037	0.024489	2.0889e-05	4.68008	0.000441653
Minor Salivary Gland	CD	No	-0.010757	0.023704	0.67501	0.17069	0.99999
Muscle Skeletal	CD	No	0.026508	0.023271	0.12734	0.895035	0.554304
Nerve Tibial	CD	No	0.002027	0.023795	0.46606	0.331558	0.99999
Ovary	CD	No	-0.033681	0.024663	0.91397	0.0390681	0.99999
Pancreas	CD	No	-0.0042961	0.023718	0.57187	0.242703	0.99999
Pituitary	CD	No	-0.044288	0.02382	0.9685	0.0139004	0.99999
Prostate	CD	No	0.012007	0.024354	0.311	0.50724	0.99999
Skin	CD	No	-0.0023426	0.024375	0.53828	0.268992	0.99999
Small Intestine - Terminal Ileum	CD	No	0.060114	0.023517	0.0052961	2.27604	0.0412538
Spleen	CD	No	0.073766	0.024208	0.0011571	2.93663	0.0114167
Stomach	CD	No	0.0089442	0.023354	0.35087	0.454854	0.99999
Thyroid	CD	No	0.041054	0.023479	0.040197	1.39581	0.220339
Uterus	CD	No	0.029112	0.024394	0.11636	0.934196	0.521857
Vagina	CD	No	-0.001981	0.024085	0.53278	0.273452	0.99999
Whole Blood	CD	No	0.11914	0.024502	5.8476e-07	6.23302	1.44241e-05
