# Supplementary material for: Investigating the shared genetic architecture between multiple sclerosis and inflammatory bowel diseases
Source: Nat Commun. 2021 Sep 24;12:5641. doi: 10.1038/s41467-021-25768-0 (PMC8463615; doi:10.1038/s41467-021-25768-0)
Supplement: Supplementary file 11 — Supplementary Dataset 8 [file 41467_2021_25768_MOESM11_ESM.xlsx]

## Sheet: Supplementary Data 8
Supplementary Data 8	Summary of gene-level analyses in 84 cell types for MS, and each of IBD, UC, and CD using MAGMA
Cell type	Tissue	Disease	Excluding genes located in the MHC region	Beta	Beta SE	P-value	Negative log 10 (P-value)	FDR
Alveolar type 1	Lung	MS	Yes	-0.048159	0.029522	0.94858	0.022926	0.99816
Alveolar type 2	Lung	MS	Yes	-0.0015022	0.029259	0.52047	0.283604	0.757047
B mature cell	Lung	MS	Yes	0.089825	0.028996	0.00097668	3.01025	0.0164082
B naive cell	Lung	MS	Yes	0.14998	0.029713	2.2654e-07	6.64486	3.80587e-05
Basal cell	Lung	MS	Yes	-0.067498	0.029337	0.98929	0.00467638	0.99816
Blood vessel cell	Lung	MS	Yes	-0.019999	0.029931	0.74798	0.12611	0.878746
Ciliated cell	Lung	MS	Yes	-0.04917	0.028945	0.95531	0.0198557	0.99816
Dendritic cell 1	Lung	MS	Yes	0.079825	0.028828	0.0028149	2.55054	0.0309771
Dendritic cell 2	Lung	MS	Yes	0.078376	0.028953	0.0033984	2.46873	0.0333619
Activated dendritic cell	Lung	MS	Yes	0.09432	0.029229	0.00062713	3.20264	0.012395
Monocyte dividing dendritic cell	Lung	MS	Yes	-0.037205	0.028722	0.90239	0.0446057	0.974929
Plasmacytoid dendritic cell	Lung	MS	Yes	0.036454	0.029572	0.10885	0.963172	0.307341
Fibroblast cell	Lung	MS	Yes	-0.07034	0.030512	0.98942	0.00461932	0.99816
Lymph vessel cell	Lung	MS	Yes	-0.044752	0.029333	0.93644	0.02852	0.99816
Macrophage dividing	Lung	MS	Yes	-0.033279	0.028583	0.87784	0.0565846	0.960763
Macrophage MARCOneg	Lung	MS	Yes	0.0096143	0.028693	0.36879	0.433221	0.636005
Macrophage MARCOpos	Lung	MS	Yes	0.004833	0.028787	0.43334	0.363171	0.683579
Mast cell	Lung	MS	Yes	0.038034	0.029012	0.094945	1.02253	0.282314
Monocyte	Lung	MS	Yes	0.076729	0.028944	0.0040179	2.396	0.0364869
Muscle cell	Lung	MS	Yes	-0.087418	0.030097	0.99816	0.000799838	0.99816
Natural killer dividing	Lung	MS	Yes	0.080362	0.029183	0.0029502	2.53015	0.0309771
Natural killer cell	Lung	MS	Yes	0.033048	0.028788	0.1255	0.901356	0.334667
Plasma cell	Lung	MS	Yes	0.013361	0.028702	0.32078	0.493793	0.589516
Secretory cell	Lung	MS	Yes	-0.054722	0.029436	0.96848	0.0139093	0.99816
CD4+ T cell	Lung	MS	Yes	0.13306	0.029687	3.7261e-06	5.42875	0.000417323
CD8+ cytotoxic T cell	Lung	MS	Yes	0.10997	0.029455	9.4716e-05	4.02358	0.00289314
Dividing T cell	Lung	MS	Yes	0.12079	0.028977	1.5431e-05	4.81161	0.000879072
Regulatory T cell	Lung	MS	Yes	0.18875	0.029725	1.1098e-10	9.95476	3.72893e-08
CD14+ monocyte	PBMC	MS	Yes	0.061095	0.030616	0.023003	1.63822	0.120766
CD19+ B cell	PBMC	MS	Yes	0.056691	0.030309	0.030722	1.51255	0.147466
CD34+ cell	PBMC	MS	Yes	-0.011054	0.03165	0.63655	0.196167	0.828601
CD4+/CD25 regulatory T cell	PBMC	MS	Yes	0.043943	0.030836	0.077082	1.11305	0.268118
CD4+/CD45RA+/CD25- naive T cell	PBMC	MS	Yes	0.059299	0.030592	0.026298	1.58008	0.133881
CD4+/CD45RO+ memory T cell	PBMC	MS	Yes	0.015893	0.030735	0.30255	0.519203	0.577595
CD4+ T helper	PBMC	MS	Yes	0.001608	0.030688	0.47911	0.319565	0.724087
CD56+ Natural killer cell	PBMC	MS	Yes	0.041179	0.030998	0.092029	1.03608	0.281064
CD8+/CD45RA+ naive cytotoxic cell	PBMC	MS	Yes	0.06525	0.03022	0.015425	1.81177	0.0932547
CD8+ cytotoxic T cell	PBMC	MS	Yes	0.039321	0.030374	0.097746	1.0099	0.288093
Dendritic cell	PBMC	MS	Yes	-0.013579	0.030218	0.67341	0.17172	0.838021
Enteroendocrine	Small Intestine	MS	Yes	0.016349	0.034721	0.31887	0.496386	0.589516
Enterocyte immature distal	Small Intestine	MS	Yes	0.048052	0.034192	0.07997	1.09707	0.268118
Enterocyte immature proximal	Small Intestine	MS	Yes	0.014604	0.033629	0.33205	0.478797	0.599832
Enterocyte mature distal	Small Intestine	MS	Yes	0.044527	0.033773	0.093688	1.02832	0.281064
Enterocyte mature proximal	Small Intestine	MS	Yes	0.043344	0.034499	0.1045	0.980884	0.297559
Enterocyte progenitor	Small Intestine	MS	Yes	0.032216	0.033204	0.16597	0.77997	0.409724
Early enterocyte progenitor	Small Intestine	MS	Yes	0.0015505	0.033936	0.48178	0.317151	0.724087
Late enterocyte progenitor	Small Intestine	MS	Yes	0.024904	0.033708	0.23001	0.638253	0.484132
Goblet	Small Intestine	MS	Yes	0.043128	0.033768	0.10077	0.996669	0.294424
Paneth	Small Intestine	MS	Yes	0.082676	0.034314	0.007996	2.09713	0.0666001
Stem	Small Intestine	MS	Yes	0.022932	0.034809	0.25502	0.593426	0.52248
Transit-amplifying (TA)	Small Intestine	MS	Yes	0.030227	0.032969	0.17962	0.745645	0.428031
TA G1	Small Intestine	MS	Yes	-0.034482	0.03313	0.851	0.0700704	0.942115
TA G2	Small Intestine	MS	Yes	0.047138	0.033986	0.082739	1.08229	0.268118
Tuft	Small Intestine	MS	Yes	0.017738	0.034234	0.30218	0.519734	0.577595
B hypermutation cell	Spleen	MS	Yes	0.026282	0.029645	0.18767	0.726605	0.434877
B mature cell	Spleen	MS	Yes	0.10111	0.030364	0.00043519	3.36132	0.00974826
B naive cell	Spleen	MS	Yes	0.10333	0.029754	0.00025837	3.58776	0.00667787
B T doublet	Spleen	MS	Yes	0.091339	0.029689	0.001049	2.97922	0.016784
CD34+ progenitor	Spleen	MS	Yes	-0.0074025	0.030488	0.59592	0.224812	0.810644
Dendritic cell 1	Spleen	MS	Yes	-0.0029507	0.029787	0.53945	0.268049	0.773143
Dendritic cell 2	Spleen	MS	Yes	-0.03576	0.030065	0.88285	0.0541131	0.963109
Activated dendritic cell	Spleen	MS	Yes	0.049617	0.029882	0.048424	1.31494	0.20087
Plasmacytoid dendritic cell	Spleen	MS	Yes	0.041029	0.030397	0.088554	1.05279	0.277791
Innate lymphoid cell (ILC)	Spleen	MS	Yes	-0.026044	0.030316	0.80484	0.0942904	0.910526
Macrophage	Spleen	MS	Yes	0.0069988	0.029532	0.40633	0.391121	0.65955
Monocyte	Spleen	MS	Yes	0.023784	0.029615	0.21096	0.6758	0.466333
Neutrophil	Spleen	MS	Yes	-0.013983	0.029928	0.67983	0.1676	0.842693
Natural killer CD160pos	Spleen	MS	Yes	0.07076	0.029953	0.0090863	2.04161	0.0723244
Natural killer dividing	Spleen	MS	Yes	0.00079974	0.029521	0.48919	0.310522	0.724087
Natural killer FCGR3Apos	Spleen	MS	Yes	0.041445	0.02991	0.082941	1.08123	0.268118
Plasma IgG	Spleen	MS	Yes	-0.024793	0.029911	0.79641	0.0988633	0.910183
Plasma IgM	Spleen	MS	Yes	0.0089806	0.030006	0.38236	0.417528	0.642365
Plasmablast	Spleen	MS	Yes	-0.031023	0.029636	0.85239	0.0693617	0.942115
Platelet	Spleen	MS	Yes	0.025834	0.029964	0.19431	0.711505	0.441136
CD4+ conventional	Spleen	MS	Yes	0.031166	0.030342	0.15219	0.817614	0.39035
CD4+ follicular helper	Spleen	MS	Yes	0.13385	0.030945	7.6647e-06	5.1155	0.000643835
CD4+ naive T cell	Spleen	MS	Yes	0.058781	0.030243	0.02598	1.58536	0.133881
CD4+ regulatory T cell	Spleen	MS	Yes	0.093879	0.030129	0.00091864	3.03685	0.0162454
CD8+ activated	Spleen	MS	Yes	0.10539	0.029859	0.00020874	3.68039	0.00584472
CD8+ cytotoxic lymphocyte	Spleen	MS	Yes	0.11327	0.030122	8.5202e-05	4.06955	0.00286279
CD8+ gamma-delta	Spleen	MS	Yes	0.012379	0.030152	0.34071	0.467615	0.605737
CD8+ MAIT-like	Spleen	MS	Yes	0.060087	0.030023	0.022685	1.64426	0.120766
Dividing T cell	Spleen	MS	Yes	0.0027579	0.029515	0.46278	0.334625	0.711154
Unknown	Spleen	MS	Yes	-0.018442	0.029758	0.73227	0.135329	0.868465
Alveolar type 1	Lung	IBD	Yes	-0.015941	0.02566	0.73277	0.135032	0.868465
Alveolar type 2	Lung	IBD	Yes	-0.025423	0.026301	0.83312	0.0792924	0.927805
B mature cell	Lung	IBD	Yes	0.045112	0.025525	0.038595	1.41347	0.168415
B naive cell	Lung	IBD	Yes	0.052679	0.025895	0.02097	1.6784	0.115507
Basal cell	Lung	IBD	Yes	-0.053824	0.025533	0.98248	0.00767628	0.99816
Blood vessel cell	Lung	IBD	Yes	0.035453	0.026213	0.088117	1.05494	0.277791
Ciliated cell	Lung	IBD	Yes	-0.071044	0.024965	0.99778	0.000965206	0.99816
Dendritic cell 1	Lung	IBD	Yes	0.077268	0.025726	0.0013367	2.87397	0.0195274
Dendritic cell 2	Lung	IBD	Yes	0.1068	0.025865	1.8314e-05	4.73722	0.000879072
Activated dendritic cell	Lung	IBD	Yes	0.054721	0.025462	0.01582	1.80079	0.0932547
Monocyte dividing dendritic cell	Lung	IBD	Yes	0.01856	0.025343	0.23198	0.634549	0.484132
Plasmacytoid dendritic cell	Lung	IBD	Yes	0.059909	0.02559	0.0096192	2.01686	0.0734557
Fibroblast cell	Lung	IBD	Yes	-0.053464	0.026791	0.977	0.0101054	0.99816
Lymph vessel cell	Lung	IBD	Yes	-0.008717	0.025814	0.6322	0.199146	0.828601
Macrophage dividing	Lung	IBD	Yes	-0.02429	0.025047	0.83392	0.0788756	0.927805
Macrophage MARCOneg	Lung	IBD	Yes	0.068938	0.025534	0.0034722	2.4594	0.0333619
Macrophage MARCOpos	Lung	IBD	Yes	-0.0032412	0.025614	0.55035	0.259361	0.780243
Mast cell	Lung	IBD	Yes	0.029673	0.025372	0.12111	0.91682	0.326216
Monocyte	Lung	IBD	Yes	0.10543	0.025348	1.6043e-05	4.79471	0.000879072
Muscle cell	Lung	IBD	Yes	-0.0348	0.025969	0.90988	0.0410159	0.979871
Natural killer dividing	Lung	IBD	Yes	0.030156	0.025724	0.12055	0.918833	0.326216
Natural killer cell	Lung	IBD	Yes	-0.010783	0.025289	0.66509	0.17712	0.838014
Plasma cell	Lung	IBD	Yes	-0.018718	0.025303	0.77026	0.113363	0.898637
Secretory cell	Lung	IBD	Yes	-0.038552	0.025698	0.93321	0.0300206	0.99816
CD4+ T cell	Lung	IBD	Yes	0.052669	0.025836	0.020753	1.68292	0.115507
CD8+ cytotoxic T cell	Lung	IBD	Yes	0.037449	0.025837	0.073617	1.13302	0.260372
Dividing T cell	Lung	IBD	Yes	0.0079011	0.025292	0.37737	0.423233	0.642365
Regulatory T cell	Lung	IBD	Yes	0.069774	0.025287	0.0028996	2.53766	0.0309771
CD14+ monocyte	PBMC	IBD	Yes	0.025075	0.026929	0.1759	0.754734	0.42216
CD19+ B cell	PBMC	IBD	Yes	0.037573	0.02699	0.081952	1.08644	0.268118
CD34+ cell	PBMC	IBD	Yes	-0.012873	0.027169	0.68218	0.166101	0.842693
CD4+/CD25 regulatory T cell	PBMC	IBD	Yes	0.018771	0.02657	0.23995	0.619879	0.497674
CD4+/CD45RA+/CD25- naive T cell	PBMC	IBD	Yes	0.010496	0.026534	0.34621	0.46066	0.607442
CD4+/CD45RO+ memory T cell	PBMC	IBD	Yes	0.024115	0.026614	0.18245	0.738856	0.431713
CD4+ T helper	PBMC	IBD	Yes	-0.023618	0.026228	0.81606	0.0882779	0.917044
CD56+ Natural killer cell	PBMC	IBD	Yes	0.037184	0.026841	0.082989	1.08098	0.268118
CD8+/CD45RA+ naive cytotoxic cell	PBMC	IBD	Yes	-0.0092438	0.02646	0.63658	0.196147	0.828601
CD8+ cytotoxic T cell	PBMC	IBD	Yes	-0.0035414	0.0265	0.55316	0.257149	0.780932
Dendritic cell	PBMC	IBD	Yes	0.078881	0.027115	0.0018147	2.7412	0.0227136
Enteroendocrine	Small Intestine	IBD	Yes	-0.085781	0.03019	0.99775	0.000978264	0.99816
Enterocyte immature distal	Small Intestine	IBD	Yes	0.053639	0.029503	0.034535	1.46174	0.156808
Enterocyte immature proximal	Small Intestine	IBD	Yes	0.023317	0.028476	0.20645	0.685185	0.459385
Enterocyte mature distal	Small Intestine	IBD	Yes	0.083643	0.029237	0.0021152	2.67465	0.0245071
Enterocyte mature proximal	Small Intestine	IBD	Yes	0.06076	0.029395	0.019374	1.71278	0.110333
Enterocyte progenitor	Small Intestine	IBD	Yes	0.021968	0.029964	0.23174	0.634999	0.484132
Early enterocyte progenitor	Small Intestine	IBD	Yes	0.0068163	0.02954	0.40876	0.388532	0.660305
Late enterocyte progenitor	Small Intestine	IBD	Yes	0.063115	0.029162	0.015228	1.81736	0.0932547
Goblet	Small Intestine	IBD	Yes	0.0037143	0.029442	0.4498	0.346981	0.698369
Paneth	Small Intestine	IBD	Yes	-0.0013641	0.029507	0.51844	0.285301	0.757047
Stem	Small Intestine	IBD	Yes	0.02975	0.030033	0.16095	0.793309	0.400587
Transit-amplifying (TA)	Small Intestine	IBD	Yes	0.035412	0.029108	0.11189	0.951209	0.308927
TA G1	Small Intestine	IBD	Yes	0.013594	0.029564	0.32283	0.491026	0.589516
TA G2	Small Intestine	IBD	Yes	0.031458	0.029233	0.14095	0.850935	0.364302
Tuft	Small Intestine	IBD	Yes	0.02472	0.029496	0.201	0.696804	0.453262
B hypermutation cell	Spleen	IBD	Yes	-0.016835	0.025947	0.74177	0.129731	0.874508
B mature cell	Spleen	IBD	Yes	0.023663	0.026561	0.1865	0.729321	0.434877
B naive cell	Spleen	IBD	Yes	0.022861	0.026421	0.19345	0.713431	0.441136
B T doublet	Spleen	IBD	Yes	0.0049361	0.02556	0.42343	0.373218	0.674277
CD34+ progenitor	Spleen	IBD	Yes	0.0080749	0.026455	0.3801	0.420102	0.642365
Dendritic cell 1	Spleen	IBD	Yes	-0.0040503	0.026486	0.56077	0.251215	0.782099
Dendritic cell 2	Spleen	IBD	Yes	0.059181	0.026531	0.01286	1.89076	0.0919353
Activated dendritic cell	Spleen	IBD	Yes	0.070168	0.02623	0.0037388	2.42727	0.0348955
Plasmacytoid dendritic cell	Spleen	IBD	Yes	0.0062392	0.02626	0.4061	0.391367	0.65955
Innate lymphoid cell (ILC)	Spleen	IBD	Yes	0.0024145	0.026367	0.46352	0.333932	0.711154
Macrophage	Spleen	IBD	Yes	0.0042562	0.026262	0.43563	0.360882	0.68398
Monocyte	Spleen	IBD	Yes	0.058359	0.026264	0.013149	1.88111	0.092043
Neutrophil	Spleen	IBD	Yes	0.014074	0.026186	0.29548	0.529472	0.57388
Natural killer CD160pos	Spleen	IBD	Yes	0.039166	0.026186	0.067379	1.17148	0.24608
Natural killer dividing	Spleen	IBD	Yes	-0.021177	0.025722	0.79482	0.0997312	0.910183
Natural killer FCGR3Apos	Spleen	IBD	Yes	0.078495	0.02625	0.0013956	2.85524	0.0195384
Plasma IgG	Spleen	IBD	Yes	0.0066782	0.025869	0.39814	0.399964	0.65899
Plasma IgM	Spleen	IBD	Yes	0.022928	0.02632	0.19186	0.717016	0.441136
Plasmablast	Spleen	IBD	Yes	-0.02178	0.025614	0.80242	0.0955983	0.910526
Platelet	Spleen	IBD	Yes	0.015012	0.026187	0.28324	0.547845	0.563128
CD4+ conventional	Spleen	IBD	Yes	-0.0044304	0.025957	0.56776	0.245835	0.787733
CD4+ follicular helper	Spleen	IBD	Yes	0.039754	0.026165	0.064349	1.19146	0.242596
CD4+ naive T cell	Spleen	IBD	Yes	-0.039862	0.025915	0.93799	0.0278018	0.99816
CD4+ regulatory T cell	Spleen	IBD	Yes	0.036705	0.026085	0.079711	1.09848	0.268118
CD8+ activated	Spleen	IBD	Yes	0.016101	0.026149	0.26904	0.570183	0.53808
CD8+ cytotoxic lymphocyte	Spleen	IBD	Yes	0.061234	0.025996	0.0092558	2.03359	0.0723244
CD8+ gamma-delta	Spleen	IBD	Yes	0.010186	0.025909	0.34711	0.459533	0.607442
CD8+ MAIT-like	Spleen	IBD	Yes	0.0083763	0.026068	0.37399	0.42714	0.641126
Dividing T cell	Spleen	IBD	Yes	0.01171	0.025395	0.32236	0.491659	0.589516
Unknown	Spleen	IBD	Yes	-0.028035	0.02597	0.85981	0.0655975	0.947201
Alveolar type 1	Lung	UC	Yes	-0.050776	0.024599	0.98049	0.00855683	0.99816
Alveolar type 2	Lung	UC	Yes	-0.0638	0.024792	0.99496	0.00219438	0.99816
B mature cell	Lung	UC	Yes	0.015452	0.024306	0.26247	0.58092	0.528083
B naive cell	Lung	UC	Yes	-0.001896	0.024722	0.53056	0.275265	0.767623
Basal cell	Lung	UC	Yes	-0.058886	0.024784	0.99124	0.00382118	0.99816
Blood vessel cell	Lung	UC	Yes	0.013269	0.02497	0.29758	0.526396	0.574637
Ciliated cell	Lung	UC	Yes	-0.0086422	0.024057	0.64029	0.193623	0.828601
Dendritic cell 1	Lung	UC	Yes	0.052219	0.024177	0.015399	1.81251	0.0932547
Dendritic cell 2	Lung	UC	Yes	0.065593	0.024297	0.0034752	2.45902	0.0333619
Activated dendritic cell	Lung	UC	Yes	0.062465	0.024555	0.0054867	2.26069	0.04727
Monocyte dividing dendritic cell	Lung	UC	Yes	0.03592	0.024216	0.069003	1.16113	0.249301
Plasmacytoid dendritic cell	Lung	UC	Yes	0.0036857	0.024474	0.44015	0.356399	0.687862
Fibroblast cell	Lung	UC	Yes	-0.039741	0.025504	0.9404	0.0266874	0.99816
Lymph vessel cell	Lung	UC	Yes	-0.00977	0.024746	0.65351	0.184748	0.828601
Macrophage dividing	Lung	UC	Yes	0.0043204	0.024391	0.4297	0.366835	0.681034
Macrophage MARCOneg	Lung	UC	Yes	0.077798	0.024353	0.00070145	3.154	0.0130937
Macrophage MARCOpos	Lung	UC	Yes	0.0099762	0.024521	0.34206	0.465898	0.605737
Mast cell	Lung	UC	Yes	0.021726	0.024393	0.18657	0.729158	0.434877
Monocyte	Lung	UC	Yes	0.0532	0.024406	0.014644	1.83434	0.0932547
Muscle cell	Lung	UC	Yes	-0.011059	0.024997	0.67091	0.173336	0.838014
Natural killer dividing	Lung	UC	Yes	0.011005	0.024231	0.32485	0.488317	0.589998
Natural killer cell	Lung	UC	Yes	0.0049539	0.024158	0.41876	0.378035	0.673222
Plasma cell	Lung	UC	Yes	-0.0078024	0.024543	0.62472	0.204315	0.828601
Secretory cell	Lung	UC	Yes	-0.045534	0.024328	0.96936	0.0135149	0.99816
CD4+ T cell	Lung	UC	Yes	0.037552	0.024797	0.064981	1.18721	0.242596
CD8+ cytotoxic T cell	Lung	UC	Yes	0.039036	0.024502	0.055575	1.25512	0.219685
Dividing T cell	Lung	UC	Yes	0.018521	0.024077	0.22088	0.655844	0.478811
Regulatory T cell	Lung	UC	Yes	0.052201	0.023975	0.014737	1.83159	0.0932547
CD14+ monocyte	PBMC	UC	Yes	0.043203	0.025563	0.045517	1.34183	0.191171
CD19+ B cell	PBMC	UC	Yes	0.020678	0.025909	0.21241	0.672825	0.466469
CD34+ cell	PBMC	UC	Yes	-0.016178	0.026025	0.7329	0.134955	0.868465
CD4+/CD25 regulatory T cell	PBMC	UC	Yes	0.0063651	0.02565	0.40201	0.395763	0.65955
CD4+/CD45RA+/CD25- naive T cell	PBMC	UC	Yes	-0.022236	0.025338	0.8099	0.0915686	0.913176
CD4+/CD45RO+ memory T cell	PBMC	UC	Yes	0.019154	0.025353	0.22498	0.647856	0.482214
CD4+ T helper	PBMC	UC	Yes	-0.0039334	0.025636	0.56097	0.25106	0.782099
CD56+ Natural killer cell	PBMC	UC	Yes	0.039647	0.025772	0.061985	1.20771	0.23667
CD8+/CD45RA+ naive cytotoxic cell	PBMC	UC	Yes	-0.0054257	0.025418	0.58451	0.233208	0.801614
CD8+ cytotoxic T cell	PBMC	UC	Yes	0.01979	0.025664	0.22032	0.656946	0.478811
Dendritic cell	PBMC	UC	Yes	0.054321	0.025645	0.017087	1.76733	0.0989868
Enteroendocrine	Small Intestine	UC	Yes	-0.047749	0.028568	0.95267	0.0210575	0.99816
Enterocyte immature distal	Small Intestine	UC	Yes	0.001006	0.028209	0.48578	0.31356	0.724087
Enterocyte immature proximal	Small Intestine	UC	Yes	0.010655	0.027905	0.35129	0.454334	0.611572
Enterocyte mature distal	Small Intestine	UC	Yes	0.048451	0.028349	0.04373	1.35922	0.185991
Enterocyte mature proximal	Small Intestine	UC	Yes	0.053152	0.028523	0.031209	1.50572	0.147693
Enterocyte progenitor	Small Intestine	UC	Yes	0.034576	0.028455	0.11217	0.950123	0.308927
Early enterocyte progenitor	Small Intestine	UC	Yes	0.083835	0.028285	0.0015209	2.8179	0.0204409
Late enterocyte progenitor	Small Intestine	UC	Yes	0.080798	0.028044	0.0019842	2.70241	0.0238104
Goblet	Small Intestine	UC	Yes	-0.026556	0.028214	0.8267	0.0826521	0.925904
Paneth	Small Intestine	UC	Yes	-0.021709	0.028237	0.77899	0.108468	0.902554
Stem	Small Intestine	UC	Yes	0.046859	0.029007	0.05312	1.27474	0.21248
Transit-amplifying (TA)	Small Intestine	UC	Yes	0.049758	0.027703	0.036245	1.44075	0.161174
TA G1	Small Intestine	UC	Yes	0.037812	0.02792	0.087834	1.05634	0.277791
TA G2	Small Intestine	UC	Yes	0.037401	0.028153	0.092018	1.03613	0.281064
Tuft	Small Intestine	UC	Yes	0.023544	0.028684	0.20589	0.686365	0.459385
B hypermutation cell	Spleen	UC	Yes	-0.0081796	0.025298	0.62678	0.202885	0.828601
B mature cell	Spleen	UC	Yes	-0.020393	0.025358	0.78936	0.102725	0.908305
B naive cell	Spleen	UC	Yes	0.017611	0.025312	0.2433	0.613858	0.501526
B T doublet	Spleen	UC	Yes	-0.010833	0.024979	0.66774	0.175393	0.838014
CD34+ progenitor	Spleen	UC	Yes	-0.00945	0.02527	0.64578	0.189915	0.828601
Dendritic cell 1	Spleen	UC	Yes	0.0010564	0.024996	0.48314	0.315927	0.724087
Dendritic cell 2	Spleen	UC	Yes	0.035975	0.025446	0.078724	1.10389	0.268118
Activated dendritic cell	Spleen	UC	Yes	0.039763	0.025052	0.056242	1.24994	0.219736
Plasmacytoid dendritic cell	Spleen	UC	Yes	-0.0097075	0.024839	0.65203	0.185732	0.828601
Innate lymphoid cell (ILC)	Spleen	UC	Yes	0.019029	0.025225	0.22532	0.6472	0.482214
Macrophage	Spleen	UC	Yes	-0.0003208	0.025153	0.50509	0.296631	0.744343
Monocyte	Spleen	UC	Yes	0.041809	0.025472	0.050371	1.29782	0.203912
Neutrophil	Spleen	UC	Yes	0.031565	0.024925	0.10269	0.988472	0.294905
Natural killer CD160pos	Spleen	UC	Yes	0.013694	0.02503	0.29215	0.534394	0.57388
Natural killer dividing	Spleen	UC	Yes	0.036516	0.0249	0.071269	1.1471	0.254749
Natural killer FCGR3Apos	Spleen	UC	Yes	0.044605	0.02487	0.036456	1.43823	0.161174
Plasma IgG	Spleen	UC	Yes	-0.0085562	0.025183	0.63298	0.19861	0.828601
Plasma IgM	Spleen	UC	Yes	0.027876	0.024923	0.13168	0.88048	0.348382
Plasmablast	Spleen	UC	Yes	-0.005935	0.024889	0.59424	0.226038	0.810644
Platelet	Spleen	UC	Yes	0.0085087	0.025457	0.36911	0.432844	0.636005
CD4+ conventional	Spleen	UC	Yes	0.010128	0.024972	0.34253	0.465301	0.605737
CD4+ follicular helper	Spleen	UC	Yes	0.027478	0.024833	0.13426	0.872053	0.352432
CD4+ naive T cell	Spleen	UC	Yes	-0.0077883	0.024775	0.62338	0.205247	0.828601
CD4+ regulatory T cell	Spleen	UC	Yes	0.048549	0.025264	0.027334	1.5633	0.135062
CD8+ activated	Spleen	UC	Yes	0.037185	0.024711	0.066199	1.17915	0.244427
CD8+ cytotoxic lymphocyte	Spleen	UC	Yes	0.047874	0.024872	0.027137	1.56644	0.135062
CD8+ gamma-delta	Spleen	UC	Yes	0.024853	0.024897	0.15909	0.798357	0.398912
CD8+ MAIT-like	Spleen	UC	Yes	0.0075222	0.025052	0.38199	0.417948	0.642365
Dividing T cell	Spleen	UC	Yes	0.031011	0.024483	0.10265	0.988641	0.294905
Unknown	Spleen	UC	Yes	-0.0025463	0.024892	0.54074	0.267012	0.773143
Alveolar type 1	Lung	CD	Yes	0.0064689	0.024449	0.39567	0.402667	0.658144
Alveolar type 2	Lung	CD	Yes	-0.012038	0.024648	0.68737	0.162809	0.845994
B mature cell	Lung	CD	Yes	0.037656	0.024267	0.06037	1.21918	0.233153
B naive cell	Lung	CD	Yes	0.049312	0.024561	0.022346	1.6508	0.120766
Basal cell	Lung	CD	Yes	-0.060318	0.02433	0.99341	0.00287147	0.99816
Blood vessel cell	Lung	CD	Yes	-0.015759	0.025208	0.73406	0.134268	0.868465
Ciliated cell	Lung	CD	Yes	-0.04167	0.023789	0.96007	0.0176971	0.99816
Dendritic cell 1	Lung	CD	Yes	0.054113	0.024609	0.01395	1.85543	0.0932547
Dendritic cell 2	Lung	CD	Yes	0.098781	0.024681	3.1515e-05	4.50148	0.00132363
Activated dendritic cell	Lung	CD	Yes	0.05808	0.024165	0.0081268	2.09008	0.0666001
Monocyte dividing dendritic cell	Lung	CD	Yes	0.015553	0.024208	0.26028	0.584559	0.526832
Plasmacytoid dendritic cell	Lung	CD	Yes	0.054226	0.024606	0.013777	1.86085	0.0932547
Fibroblast cell	Lung	CD	Yes	-0.050487	0.025812	0.97475	0.0111068	0.99816
Lymph vessel cell	Lung	CD	Yes	-0.031458	0.024863	0.8971	0.0471591	0.974929
Macrophage dividing	Lung	CD	Yes	-0.017373	0.023909	0.76627	0.115618	0.897097
Macrophage MARCOneg	Lung	CD	Yes	0.045793	0.024831	0.03259	1.48692	0.152087
Macrophage MARCOpos	Lung	CD	Yes	0.022786	0.024367	0.17487	0.757285	0.42216
Mast cell	Lung	CD	Yes	0.028682	0.024551	0.12136	0.915924	0.326216
Monocyte	Lung	CD	Yes	0.074326	0.024571	0.0012453	2.90473	0.0190191
Muscle cell	Lung	CD	Yes	-0.028202	0.025071	0.86967	0.0606455	0.954932
Natural killer dividing	Lung	CD	Yes	0.055307	0.024696	0.012569	1.9007	0.0918083
Natural killer cell	Lung	CD	Yes	-0.0036372	0.023905	0.56046	0.251455	0.782099
Plasma cell	Lung	CD	Yes	-0.01335	0.024267	0.70888	0.149427	0.862984
Secretory cell	Lung	CD	Yes	-0.0075661	0.024465	0.62144	0.206601	0.828601
CD4+ T cell	Lung	CD	Yes	0.084653	0.02488	0.0003347	3.47534	0.0080328
CD8+ cytotoxic T cell	Lung	CD	Yes	0.079744	0.024688	0.00062011	3.20753	0.012395
Dividing T cell	Lung	CD	Yes	0.011031	0.023732	0.32103	0.493454	0.589516
Regulatory T cell	Lung	CD	Yes	0.093712	0.024276	5.6866e-05	4.24515	0.002123
CD14+ monocyte	PBMC	CD	Yes	-0.009891	0.025853	0.64898	0.187769	0.828601
CD19+ B cell	PBMC	CD	Yes	-0.013172	0.025379	0.69811	0.156076	0.856076
CD34+ cell	PBMC	CD	Yes	-0.0066947	0.026146	0.60104	0.221097	0.811042
CD4+/CD25 regulatory T cell	PBMC	CD	Yes	-0.015282	0.025956	0.72198	0.141475	0.868465
CD4+/CD45RA+/CD25- naive T cell	PBMC	CD	Yes	0.046458	0.025279	0.033056	1.48075	0.152148
CD4+/CD45RO+ memory T cell	PBMC	CD	Yes	0.027735	0.025711	0.14036	0.852757	0.364302
CD4+ T helper	PBMC	CD	Yes	-0.013799	0.025537	0.70551	0.151497	0.862005
CD56+ Natural killer cell	PBMC	CD	Yes	0.033957	0.025716	0.093351	1.02988	0.281064
CD8+/CD45RA+ naive cytotoxic cell	PBMC	CD	Yes	-0.0084333	0.025467	0.62973	0.200846	0.828601
CD8+ cytotoxic T cell	PBMC	CD	Yes	0.012717	0.025591	0.30962	0.509171	0.587753
Dendritic cell	PBMC	CD	Yes	0.012566	0.025816	0.31322	0.504151	0.589516
Enteroendocrine	Small Intestine	CD	Yes	-0.036929	0.028564	0.90195	0.0448175	0.974929
Enterocyte immature distal	Small Intestine	CD	Yes	0.00801	0.027768	0.3865	0.412851	0.64609
Enterocyte immature proximal	Small Intestine	CD	Yes	-0.010913	0.028209	0.65056	0.186713	0.828601
Enterocyte mature distal	Small Intestine	CD	Yes	0.06132	0.028524	0.015796	1.80145	0.0932547
Enterocyte mature proximal	Small Intestine	CD	Yes	0.050917	0.028936	0.039245	1.40622	0.169055
Enterocyte progenitor	Small Intestine	CD	Yes	0.0055877	0.028005	0.42093	0.37579	0.673488
Early enterocyte progenitor	Small Intestine	CD	Yes	0.0011649	0.028289	0.48358	0.315532	0.724087
Late enterocyte progenitor	Small Intestine	CD	Yes	0.0034359	0.027919	0.45103	0.345795	0.698369
Goblet	Small Intestine	CD	Yes	0.011585	0.028256	0.3409	0.467373	0.605737
Paneth	Small Intestine	CD	Yes	-0.0055126	0.02789	0.57834	0.237817	0.796403
Stem	Small Intestine	CD	Yes	-0.01741	0.028421	0.72992	0.136725	0.868465
Transit-amplifying (TA)	Small Intestine	CD	Yes	0.033643	0.027569	0.11118	0.953973	0.308927
TA G1	Small Intestine	CD	Yes	-0.010674	0.027862	0.64917	0.187642	0.828601
TA G2	Small Intestine	CD	Yes	0.015182	0.028119	0.29463	0.530723	0.57388
Tuft	Small Intestine	CD	Yes	0.021172	0.02843	0.22822	0.641646	0.484132
B hypermutation cell	Spleen	CD	Yes	-0.051356	0.024694	0.98122	0.00823361	0.99816
B mature cell	Spleen	CD	Yes	-0.019408	0.025534	0.77639	0.10992	0.902554
B naive cell	Spleen	CD	Yes	-0.0011384	0.025256	0.51798	0.285687	0.757047
B T doublet	Spleen	CD	Yes	-0.0028402	0.024642	0.54588	0.262903	0.777185
CD34+ progenitor	Spleen	CD	Yes	-0.019911	0.02517	0.78555	0.104826	0.907027
Dendritic cell 1	Spleen	CD	Yes	0.012246	0.025377	0.3147	0.502103	0.589516
Dendritic cell 2	Spleen	CD	Yes	0.024943	0.025824	0.16706	0.777128	0.409724
Activated dendritic cell	Spleen	CD	Yes	0.064297	0.025258	0.0054592	2.26287	0.04727
Plasmacytoid dendritic cell	Spleen	CD	Yes	0.035278	0.025154	0.080395	1.09477	0.268118
Innate lymphoid cell (ILC)	Spleen	CD	Yes	0.00083573	0.025474	0.48691	0.312551	0.724087
Macrophage	Spleen	CD	Yes	0.013767	0.025152	0.29207	0.534513	0.57388
Monocyte	Spleen	CD	Yes	0.024317	0.025483	0.16999	0.769577	0.413889
Neutrophil	Spleen	CD	Yes	-0.015047	0.024699	0.72881	0.137386	0.868465
Natural killer CD160pos	Spleen	CD	Yes	0.025464	0.025107	0.15525	0.808968	0.392211
Natural killer dividing	Spleen	CD	Yes	-0.013865	0.024514	0.71417	0.146198	0.866286
Natural killer FCGR3Apos	Spleen	CD	Yes	0.057543	0.025083	0.0109	1.96257	0.0813867
Plasma IgG	Spleen	CD	Yes	-0.010884	0.024717	0.67016	0.173821	0.838014
Plasma IgM	Spleen	CD	Yes	-0.0043364	0.024693	0.5697	0.244354	0.787733
Plasmablast	Spleen	CD	Yes	-0.020895	0.02452	0.80293	0.0953223	0.910526
Platelet	Spleen	CD	Yes	0.016475	0.025415	0.25842	0.587674	0.526237
CD4+ conventional	Spleen	CD	Yes	0.0060048	0.025249	0.40601	0.391463	0.65955
CD4+ follicular helper	Spleen	CD	Yes	0.0007984	0.025306	0.48742	0.312097	0.724087
CD4+ naive T cell	Spleen	CD	Yes	-0.049625	0.02526	0.97526	0.0108796	0.99816
CD4+ regulatory T cell	Spleen	CD	Yes	0.041191	0.025018	0.049843	1.3024	0.203912
CD8+ activated	Spleen	CD	Yes	0.047734	0.024934	0.027793	1.55606	0.13534
CD8+ cytotoxic lymphocyte	Spleen	CD	Yes	0.071865	0.024719	0.0018252	2.73869	0.0227136
CD8+ gamma-delta	Spleen	CD	Yes	0.033454	0.024869	0.08929	1.0492	0.277791
CD8+ MAIT-like	Spleen	CD	Yes	0.025798	0.025262	0.15359	0.813637	0.390956
Dividing T cell	Spleen	CD	Yes	-0.0061174	0.024124	0.60009	0.221784	0.811042
Unknown	Spleen	CD	Yes	-0.0020435	0.025201	0.53231	0.273835	0.767623
Alveolar type 1	Lung	MS	No	-0.033771	0.029377	0.87483	0.0580763	0.948203
Alveolar type 2	Lung	MS	No	0.0052252	0.029146	0.42886	0.367684	0.64515
B mature cell	Lung	MS	No	0.096226	0.028834	0.00042415	3.37248	0.00750076
B naive cell	Lung	MS	No	0.15743	0.029551	5.0636e-08	7.29554	8.50685e-06
Basal cell	Lung	MS	No	-0.059289	0.029194	0.97886	0.00927942	0.99848
Blood vessel cell	Lung	MS	No	-0.014198	0.029799	0.68313	0.165497	0.831249
Ciliated cell	Lung	MS	No	-0.045219	0.028803	0.94177	0.0260551	0.995078
Dendritic cell 1	Lung	MS	No	0.093265	0.028713	0.00058216	3.23496	0.00844816
Dendritic cell 2	Lung	MS	No	0.093466	0.028866	0.00060344	3.21937	0.00844816
Activated dendritic cell	Lung	MS	No	0.11003	0.029162	8.0953e-05	4.09177	0.00181335
Monocyte dividing dendritic cell	Lung	MS	No	-0.023825	0.02862	0.79742	0.0983129	0.902132
Plasmacytoid dendritic cell	Lung	MS	No	0.037593	0.029378	0.10035	0.998483	0.276374
Fibroblast cell	Lung	MS	No	-0.066016	0.030399	0.98505	0.00654172	0.99848
Lymph vessel cell	Lung	MS	No	-0.041854	0.029315	0.9233	0.0346572	0.987342
Macrophage dividing	Lung	MS	No	-0.029751	0.028428	0.85233	0.0693922	0.935892
Macrophage MARCOneg	Lung	MS	No	0.024699	0.02864	0.19424	0.711661	0.413067
Macrophage MARCOpos	Lung	MS	No	0.013802	0.028772	0.31573	0.500684	0.546831
Mast cell	Lung	MS	No	0.043322	0.028953	0.067299	1.17199	0.211331
Monocyte	Lung	MS	No	0.073133	0.028842	0.005618	2.25042	0.0410358
Muscle cell	Lung	MS	No	-0.0843	0.029944	0.99756	0.00106097	0.99848
Natural killer dividing	Lung	MS	No	0.085679	0.028886	0.0015107	2.82082	0.0156321
Natural killer cell	Lung	MS	No	0.037082	0.028658	0.097851	1.00943	0.274901
Plasma cell	Lung	MS	No	0.012021	0.028517	0.33669	0.47277	0.55728
Secretory cell	Lung	MS	No	-0.04336	0.029155	0.93151	0.0308125	0.987342
CD4+ T cell	Lung	MS	No	0.14428	0.029557	5.3267e-07	6.27354	5.9659e-05
CD8+ cytotoxic T cell	Lung	MS	No	0.11881	0.029262	2.4649e-05	4.6082	0.00103526
Dividing T cell	Lung	MS	No	0.12929	0.028908	3.8967e-06	5.4093	0.000215722
Regulatory T cell	Lung	MS	No	0.20056	0.029547	5.9149e-12	11.2281	1.98741e-09
CD14+ monocyte	PBMC	MS	No	0.060809	0.030489	0.023062	1.6371	0.110698
CD19+ B cell	PBMC	MS	No	0.057145	0.030223	0.029337	1.53258	0.1297
CD34+ cell	PBMC	MS	No	-0.0092978	0.031577	0.61579	0.210567	0.790929
CD4+/CD25 regulatory T cell	PBMC	MS	No	0.045378	0.030798	0.070328	1.15287	0.21482
CD4+/CD45RA+/CD25- naive T cell	PBMC	MS	No	0.061802	0.030443	0.021184	1.67399	0.107846
CD4+/CD45RO+ memory T cell	PBMC	MS	No	0.014331	0.030579	0.31966	0.495312	0.547035
CD4+ T helper	PBMC	MS	No	0.0012552	0.030528	0.4836	0.315514	0.6944
CD56+ Natural killer cell	PBMC	MS	No	0.047026	0.030835	0.063626	1.19637	0.205561
CD8+/CD45RA+ naive cytotoxic cell	PBMC	MS	No	0.070018	0.030098	0.010008	1.99965	0.060246
CD8+ cytotoxic T cell	PBMC	MS	No	0.052732	0.030426	0.04155	1.38143	0.160469
Dendritic cell	PBMC	MS	No	-0.013693	0.030056	0.67566	0.170272	0.828547
Enteroendocrine	Small Intestine	MS	No	0.020649	0.034735	0.2761	0.558934	0.515045
Enterocyte immature distal	Small Intestine	MS	No	0.062625	0.034119	0.033225	1.47854	0.139545
Enterocyte immature proximal	Small Intestine	MS	No	0.01861	0.033603	0.28985	0.537827	0.52643
Enterocyte mature distal	Small Intestine	MS	No	0.055876	0.033758	0.048952	1.31023	0.180253
Enterocyte mature proximal	Small Intestine	MS	No	0.054217	0.034473	0.0579	1.23732	0.197272
Enterocyte progenitor	Small Intestine	MS	No	0.034845	0.033026	0.14571	0.836511	0.349704
Early enterocyte progenitor	Small Intestine	MS	No	0.0030752	0.033974	0.46394	0.333538	0.673318
Late enterocyte progenitor	Small Intestine	MS	No	0.02428	0.033542	0.23459	0.629691	0.471989
Goblet	Small Intestine	MS	No	0.045116	0.033603	0.089705	1.04718	0.255838
Paneth	Small Intestine	MS	No	0.081654	0.034191	0.0084723	2.072	0.0569339
Stem	Small Intestine	MS	No	0.026628	0.034618	0.2209	0.655804	0.451543
Transit-amplifying (TA)	Small Intestine	MS	No	0.032324	0.033009	0.16373	0.785872	0.371711
TA G1	Small Intestine	MS	No	-0.035623	0.033147	0.85873	0.0661434	0.936796
TA G2	Small Intestine	MS	No	0.053049	0.033804	0.058299	1.23434	0.197272
Tuft	Small Intestine	MS	No	0.015116	0.034153	0.32903	0.482765	0.55277
B hypermutation cell	Spleen	MS	No	0.026421	0.029519	0.18539	0.731914	0.401878
B mature cell	Spleen	MS	No	0.1181	0.030271	4.802e-05	4.31858	0.00134456
B naive cell	Spleen	MS	No	0.11569	0.0296	4.6646e-05	4.33119	0.00134456
B T doublet	Spleen	MS	No	0.094253	0.029607	0.00072917	3.13717	0.00980004
CD34+ progenitor	Spleen	MS	No	-0.0054758	0.030329	0.57164	0.242877	0.770018
Dendritic cell 1	Spleen	MS	No	0.0060332	0.029758	0.41967	0.377092	0.64515
Dendritic cell 2	Spleen	MS	No	-0.016442	0.029996	0.7082	0.149844	0.843813
Activated dendritic cell	Spleen	MS	No	0.061698	0.029857	0.0194	1.7122	0.102028
Plasmacytoid dendritic cell	Spleen	MS	No	0.047278	0.030269	0.059163	1.22795	0.197272
Innate lymphoid cell (ILC)	Spleen	MS	No	-0.026046	0.030223	0.80559	0.0938859	0.906573
Macrophage	Spleen	MS	No	0.022409	0.029421	0.22313	0.651442	0.451637
Monocyte	Spleen	MS	No	0.023701	0.029593	0.2116	0.674484	0.4416
Neutrophil	Spleen	MS	No	-0.016204	0.029787	0.70677	0.150722	0.843813
Natural killer CD160pos	Spleen	MS	No	0.071403	0.029868	0.0084169	2.07485	0.0569339
Natural killer dividing	Spleen	MS	No	0.0090842	0.029367	0.37854	0.421888	0.605664
Natural killer FCGR3Apos	Spleen	MS	No	0.053237	0.029724	0.036656	1.43585	0.1502
Plasma IgG	Spleen	MS	No	-0.026797	0.029816	0.8156	0.0885228	0.907612
Plasma IgM	Spleen	MS	No	0.012257	0.029866	0.34076	0.467551	0.561252
Plasmablast	Spleen	MS	No	-0.031266	0.029479	0.85556	0.0677495	0.936378
Platelet	Spleen	MS	No	0.028578	0.02991	0.16968	0.770369	0.380083
CD4+ conventional	Spleen	MS	No	0.040713	0.030254	0.089209	1.04959	0.255838
CD4+ follicular helper	Spleen	MS	No	0.13699	0.030841	4.4942e-06	5.34735	0.000215722
CD4+ naive T cell	Spleen	MS	No	0.065069	0.030138	0.015434	1.81152	0.0850135
CD4+ regulatory T cell	Spleen	MS	No	0.10116	0.03002	0.00037718	3.42345	0.00704069
CD8+ activated	Spleen	MS	No	0.11467	0.029783	5.9266e-05	4.22719	0.00148994
CD8+ cytotoxic lymphocyte	Spleen	MS	No	0.12025	0.030056	3.1713e-05	4.49876	0.00106556
CD8+ gamma-delta	Spleen	MS	No	0.019659	0.030069	0.25663	0.590693	0.498426
CD8+ MAIT-like	Spleen	MS	No	0.069497	0.02989	0.010041	1.99822	0.060246
Dividing T cell	Spleen	MS	No	0.0052344	0.029373	0.42928	0.367259	0.64515
Unknown	Spleen	MS	No	-0.010073	0.029605	0.63316	0.198487	0.798875
Alveolar type 1	Lung	IBD	No	-0.014884	0.025553	0.71987	0.142746	0.851371
Alveolar type 2	Lung	IBD	No	-0.023818	0.026152	0.81877	0.0868381	0.907943
B mature cell	Lung	IBD	No	0.050214	0.025436	0.024192	1.61633	0.112896
B naive cell	Lung	IBD	No	0.062363	0.025816	0.0078581	2.10468	0.0550067
Basal cell	Lung	IBD	No	-0.052628	0.02538	0.98093	0.00836198	0.99848
Blood vessel cell	Lung	IBD	No	0.038587	0.026064	0.06938	1.15877	0.213869
Ciliated cell	Lung	IBD	No	-0.067805	0.02484	0.99683	0.0013789	0.99848
Dendritic cell 1	Lung	IBD	No	0.085299	0.025681	0.00044873	3.34801	0.00753866
Dendritic cell 2	Lung	IBD	No	0.11858	0.02589	2.3427e-06	5.63028	0.000196787
Activated dendritic cell	Lung	IBD	No	0.065507	0.025401	0.0049595	2.30456	0.0370309
Monocyte dividing dendritic cell	Lung	IBD	No	0.023298	0.025248	0.17807	0.749409	0.390502
Plasmacytoid dendritic cell	Lung	IBD	No	0.06748	0.025479	0.0040477	2.39279	0.0331714
Fibroblast cell	Lung	IBD	No	-0.058297	0.026671	0.98558	0.00630812	0.99848
Lymph vessel cell	Lung	IBD	No	-0.0058831	0.025744	0.59038	0.228868	0.777912
Macrophage dividing	Lung	IBD	No	-0.012218	0.024959	0.68776	0.162563	0.831249
Macrophage MARCOneg	Lung	IBD	No	0.083156	0.025496	0.00055534	3.25544	0.00844816
Macrophage MARCOpos	Lung	IBD	No	0.0092106	0.025482	0.35888	0.445051	0.58253
Mast cell	Lung	IBD	No	0.038461	0.025327	0.064443	1.19082	0.206218
Monocyte	Lung	IBD	No	0.10198	0.025301	2.7936e-05	4.55384	0.00104294
Muscle cell	Lung	IBD	No	-0.037868	0.02585	0.92852	0.0322087	0.987342
Natural killer dividing	Lung	IBD	No	0.031302	0.025594	0.11068	0.955931	0.297508
Natural killer cell	Lung	IBD	No	-0.0049874	0.025157	0.57857	0.237644	0.772324
Plasma cell	Lung	IBD	No	-0.0093335	0.025239	0.64424	0.190952	0.799705
Secretory cell	Lung	IBD	No	-0.043212	0.025561	0.95453	0.0202104	0.99848
CD4+ T cell	Lung	IBD	No	0.060438	0.025783	0.0095432	2.02031	0.060246
CD8+ cytotoxic T cell	Lung	IBD	No	0.042452	0.025709	0.049355	1.30667	0.180253
Dividing T cell	Lung	IBD	No	0.017017	0.025216	0.2499	0.602234	0.49392
Regulatory T cell	Lung	IBD	No	0.075756	0.025168	0.0013081	2.88336	0.0142702
CD14+ monocyte	PBMC	IBD	No	0.027085	0.026831	0.15638	0.805819	0.367438
CD19+ B cell	PBMC	IBD	No	0.041444	0.026906	0.061751	1.20936	0.20144
CD34+ cell	PBMC	IBD	No	-0.0079356	0.027112	0.61512	0.21104	0.790929
CD4+/CD25 regulatory T cell	PBMC	IBD	No	0.020399	0.026535	0.22103	0.655549	0.451543
CD4+/CD45RA+/CD25- naive T cell	PBMC	IBD	No	0.011345	0.026402	0.33371	0.476631	0.555082
CD4+/CD45RO+ memory T cell	PBMC	IBD	No	0.026234	0.026595	0.16197	0.790565	0.371711
CD4+ T helper	PBMC	IBD	No	-0.023511	0.026141	0.81577	0.0884323	0.907612
CD56+ Natural killer cell	PBMC	IBD	No	0.037753	0.026702	0.07871	1.10397	0.23613
CD8+/CD45RA+ naive cytotoxic cell	PBMC	IBD	No	-0.0079095	0.026293	0.61822	0.208857	0.790929
CD8+ cytotoxic T cell	PBMC	IBD	No	-0.0048553	0.02641	0.57293	0.241898	0.770018
Dendritic cell	PBMC	IBD	No	0.081328	0.027036	0.0013166	2.88055	0.0142702
Enteroendocrine	Small Intestine	IBD	No	-0.089175	0.030092	0.99848	0.00066063	0.99848
Enterocyte immature distal	Small Intestine	IBD	No	0.054217	0.029346	0.032348	1.49015	0.139345
Enterocyte immature proximal	Small Intestine	IBD	No	0.023162	0.028438	0.2077	0.682564	0.43617
Enterocyte mature distal	Small Intestine	IBD	No	0.086539	0.029226	0.0015353	2.81381	0.0156321
Enterocyte mature proximal	Small Intestine	IBD	No	0.064079	0.029397	0.014644	1.83434	0.0820064
Enterocyte progenitor	Small Intestine	IBD	No	0.02559	0.0299	0.19605	0.707633	0.414294
Early enterocyte progenitor	Small Intestine	IBD	No	-0.0022496	0.029441	0.53045	0.275356	0.736493
Late enterocyte progenitor	Small Intestine	IBD	No	0.06712	0.029085	0.010513	1.97827	0.0619714
Goblet	Small Intestine	IBD	No	5.5347e-05	0.029386	0.49925	0.301682	0.713318
Paneth	Small Intestine	IBD	No	0.0037819	0.029466	0.44894	0.347812	0.658355
Stem	Small Intestine	IBD	No	0.033549	0.029972	0.13151	0.881041	0.320198
Transit-amplifying (TA)	Small Intestine	IBD	No	0.035628	0.028966	0.10936	0.961141	0.29633
TA G1	Small Intestine	IBD	No	0.013074	0.02945	0.32854	0.483412	0.55277
TA G2	Small Intestine	IBD	No	0.037619	0.029116	0.098179	1.00798	0.274901
Tuft	Small Intestine	IBD	No	0.025571	0.029457	0.19268	0.715163	0.413067
B hypermutation cell	Spleen	IBD	No	-0.016467	0.025844	0.73799	0.13195	0.85505
B mature cell	Spleen	IBD	No	0.024709	0.026468	0.17528	0.756268	0.389252
B naive cell	Spleen	IBD	No	0.031453	0.026313	0.11599	0.935579	0.309307
B T doublet	Spleen	IBD	No	0.010983	0.025453	0.33305	0.477491	0.555082
CD34+ progenitor	Spleen	IBD	No	0.009864	0.026375	0.35421	0.450739	0.577741
Dendritic cell 1	Spleen	IBD	No	0.0023356	0.026521	0.46491	0.332631	0.673318
Dendritic cell 2	Spleen	IBD	No	0.068224	0.026449	0.0049529	2.30514	0.0370309
Activated dendritic cell	Spleen	IBD	No	0.072039	0.026167	0.0029552	2.52941	0.0254602
Plasmacytoid dendritic cell	Spleen	IBD	No	0.0049722	0.026093	0.42444	0.372184	0.64515
Innate lymphoid cell (ILC)	Spleen	IBD	No	0.0066145	0.026209	0.40038	0.397528	0.62571
Macrophage	Spleen	IBD	No	0.0079386	0.026166	0.38079	0.419314	0.606376
Monocyte	Spleen	IBD	No	0.052686	0.026198	0.022168	1.65427	0.110698
Neutrophil	Spleen	IBD	No	0.015729	0.026076	0.27319	0.563535	0.515045
Natural killer CD160pos	Spleen	IBD	No	0.038886	0.026097	0.068113	1.16677	0.211907
Natural killer dividing	Spleen	IBD	No	-0.015576	0.025611	0.72846	0.137594	0.851371
Natural killer FCGR3Apos	Spleen	IBD	No	0.079685	0.026103	0.0011358	2.9447	0.0131596
Plasma IgG	Spleen	IBD	No	0.014873	0.025731	0.28162	0.550337	0.519083
Plasma IgM	Spleen	IBD	No	0.024098	0.026214	0.17898	0.747195	0.390502
Plasmablast	Spleen	IBD	No	-0.022328	0.025492	0.80944	0.0918153	0.906573
Platelet	Spleen	IBD	No	0.015405	0.026091	0.27745	0.556815	0.515045
CD4+ conventional	Spleen	IBD	No	0.0040733	0.025893	0.4375	0.359022	0.647577
CD4+ follicular helper	Spleen	IBD	No	0.038915	0.025987	0.067147	1.17297	0.211331
CD4+ naive T cell	Spleen	IBD	No	-0.03187	0.0258	0.89162	0.0498202	0.963294
CD4+ regulatory T cell	Spleen	IBD	No	0.042066	0.025964	0.052605	1.27897	0.190057
CD8+ activated	Spleen	IBD	No	0.017303	0.026043	0.25322	0.596502	0.497555
CD8+ cytotoxic lymphocyte	Spleen	IBD	No	0.056831	0.025917	0.014168	1.84869	0.0806856
CD8+ gamma-delta	Spleen	IBD	No	0.01217	0.025848	0.31889	0.496359	0.547035
CD8+ MAIT-like	Spleen	IBD	No	0.013726	0.025983	0.29867	0.524808	0.535223
Dividing T cell	Spleen	IBD	No	0.012753	0.025294	0.30706	0.512777	0.538366
Unknown	Spleen	IBD	No	-0.026978	0.025863	0.85155	0.0697898	0.935892
Alveolar type 1	Lung	UC	No	-0.048883	0.024489	0.97703	0.0100921	0.99848
Alveolar type 2	Lung	UC	No	-0.057738	0.024698	0.99029	0.00423761	0.99848
B mature cell	Lung	UC	No	0.023774	0.024267	0.16363	0.786137	0.371711
B naive cell	Lung	UC	No	0.0049776	0.024678	0.42008	0.376668	0.64515
Basal cell	Lung	UC	No	-0.059597	0.024631	0.99223	0.00338765	0.99848
Blood vessel cell	Lung	UC	No	0.019472	0.024777	0.21597	0.665607	0.447938
Ciliated cell	Lung	UC	No	-0.0070907	0.023939	0.61646	0.210095	0.790929
Dendritic cell 1	Lung	UC	No	0.068538	0.024091	0.0022234	2.65298	0.0207517
Dendritic cell 2	Lung	UC	No	0.074228	0.024256	0.0011077	2.95558	0.0131596
Activated dendritic cell	Lung	UC	No	0.076007	0.024501	0.00096233	3.01668	0.0119757
Monocyte dividing dendritic cell	Lung	UC	No	0.042235	0.024165	0.040263	1.39509	0.159157
Plasmacytoid dendritic cell	Lung	UC	No	0.0086443	0.024365	0.36138	0.442036	0.583768
Fibroblast cell	Lung	UC	No	-0.037319	0.025333	0.92964	0.0316852	0.987342
Lymph vessel cell	Lung	UC	No	-0.0051733	0.024668	0.58306	0.234287	0.772324
Macrophage dividing	Lung	UC	No	0.015283	0.024279	0.26452	0.577541	0.507878
Macrophage MARCOneg	Lung	UC	No	0.084771	0.024356	0.00025097	3.60038	0.00496035
Macrophage MARCOpos	Lung	UC	No	0.0145	0.024488	0.27688	0.557708	0.515045
Mast cell	Lung	UC	No	0.025046	0.024374	0.15208	0.817928	0.362403
Monocyte	Lung	UC	No	0.048012	0.024312	0.024153	1.61703	0.112896
Muscle cell	Lung	UC	No	-0.011513	0.024893	0.67813	0.168687	0.828552
Natural killer dividing	Lung	UC	No	0.011172	0.024168	0.32195	0.492212	0.547035
Natural killer cell	Lung	UC	No	0.014256	0.024101	0.2771	0.557363	0.515045
Plasma cell	Lung	UC	No	-0.00045341	0.024475	0.50739	0.294658	0.713318
Secretory cell	Lung	UC	No	-0.044204	0.024188	0.96618	0.014942	0.99848
CD4+ T cell	Lung	UC	No	0.044638	0.024767	0.035756	1.44665	0.148321
CD8+ cytotoxic T cell	Lung	UC	No	0.046318	0.024437	0.029031	1.53714	0.1297
Dividing T cell	Lung	UC	No	0.028107	0.02402	0.12098	0.917286	0.313993
Regulatory T cell	Lung	UC	No	0.058113	0.023883	0.0074886	2.1256	0.0535355
CD14+ monocyte	PBMC	UC	No	0.042774	0.02551	0.046805	1.32971	0.176702
CD19+ B cell	PBMC	UC	No	0.022328	0.025867	0.19402	0.712153	0.413067
CD34+ cell	PBMC	UC	No	-0.011211	0.025952	0.66712	0.175796	0.821071
CD4+/CD25 regulatory T cell	PBMC	UC	No	0.012804	0.025619	0.30862	0.510576	0.538366
CD4+/CD45RA+/CD25- naive T cell	PBMC	UC	No	-0.014938	0.025317	0.72241	0.141216	0.851371
CD4+/CD45RO+ memory T cell	PBMC	UC	No	0.019381	0.02529	0.22174	0.654156	0.451543
CD4+ T helper	PBMC	UC	No	-0.0040165	0.02556	0.56243	0.249932	0.762002
CD56+ Natural killer cell	PBMC	UC	No	0.04103	0.025732	0.055425	1.25629	0.195346
CD8+/CD45RA+ naive cytotoxic cell	PBMC	UC	No	-0.0031066	0.025352	0.54876	0.260618	0.746532
CD8+ cytotoxic T cell	PBMC	UC	No	0.013602	0.025658	0.29801	0.525769	0.535223
Dendritic cell	PBMC	UC	No	0.057388	0.02561	0.012524	1.90226	0.0725528
Enteroendocrine	Small Intestine	UC	No	-0.052438	0.028604	0.96661	0.0147487	0.99848
Enterocyte immature distal	Small Intestine	UC	No	0.0049565	0.028141	0.4301	0.366431	0.64515
Enterocyte immature proximal	Small Intestine	UC	No	0.015981	0.027859	0.28312	0.548029	0.519083
Enterocyte mature distal	Small Intestine	UC	No	0.050265	0.028336	0.038052	1.41962	0.152208
Enterocyte mature proximal	Small Intestine	UC	No	0.056046	0.028584	0.024963	1.6027	0.113473
Enterocyte progenitor	Small Intestine	UC	No	0.033443	0.028547	0.12071	0.918257	0.313993
Early enterocyte progenitor	Small Intestine	UC	No	0.082943	0.028327	0.0017079	2.76754	0.0168662
Late enterocyte progenitor	Small Intestine	UC	No	0.088102	0.027913	0.00080048	3.09665	0.0103447
Goblet	Small Intestine	UC	No	-0.032248	0.028088	0.87453	0.0582253	0.948203
Paneth	Small Intestine	UC	No	-0.0246	0.028276	0.80785	0.0926693	0.906573
Stem	Small Intestine	UC	No	0.044991	0.028996	0.060388	1.21905	0.198925
Transit-amplifying (TA)	Small Intestine	UC	No	0.057141	0.027661	0.019434	1.71144	0.102028
TA G1	Small Intestine	UC	No	0.043975	0.027976	0.058001	1.23656	0.197272
TA G2	Small Intestine	UC	No	0.039004	0.028083	0.082443	1.08385	0.24514
Tuft	Small Intestine	UC	No	0.027855	0.028689	0.1658	0.780415	0.373885
B hypermutation cell	Spleen	UC	No	-0.006434	0.025251	0.60056	0.221444	0.785168
B mature cell	Spleen	UC	No	-0.012317	0.025296	0.68684	0.163144	0.831249
B naive cell	Spleen	UC	No	0.029032	0.025258	0.12521	0.902361	0.31632
B T doublet	Spleen	UC	No	-0.0051491	0.024835	0.58212	0.234987	0.772324
CD34+ progenitor	Spleen	UC	No	-0.0082489	0.025138	0.6286	0.201626	0.798875
Dendritic cell 1	Spleen	UC	No	0.012927	0.024955	0.30223	0.519662	0.537298
Dendritic cell 2	Spleen	UC	No	0.044016	0.025393	0.04152	1.38174	0.160469
Activated dendritic cell	Spleen	UC	No	0.045812	0.024954	0.033201	1.47885	0.139545
Plasmacytoid dendritic cell	Spleen	UC	No	-0.0088675	0.024685	0.64028	0.19363	0.799705
Innate lymphoid cell (ILC)	Spleen	UC	No	0.023325	0.02507	0.17609	0.754265	0.389252
Macrophage	Spleen	UC	No	0.0032512	0.025079	0.44843	0.348305	0.658355
Monocyte	Spleen	UC	No	0.035158	0.025455	0.083621	1.07768	0.245508
Neutrophil	Spleen	UC	No	0.027764	0.024781	0.13129	0.881768	0.320198
Natural killer CD160pos	Spleen	UC	No	0.012422	0.024944	0.30924	0.509704	0.538366
Natural killer dividing	Spleen	UC	No	0.038781	0.024847	0.059299	1.22695	0.197272
Natural killer FCGR3Apos	Spleen	UC	No	0.048528	0.024756	0.024991	1.60222	0.113473
Plasma IgG	Spleen	UC	No	-0.00038216	0.025041	0.50609	0.295772	0.713318
Plasma IgM	Spleen	UC	No	0.029323	0.024845	0.11896	0.924599	0.313993
Plasmablast	Spleen	UC	No	-0.0075082	0.02477	0.61909	0.208246	0.790929
Platelet	Spleen	UC	No	0.011697	0.025366	0.32236	0.491659	0.547035
CD4+ conventional	Spleen	UC	No	0.017907	0.02491	0.23612	0.626867	0.47224
CD4+ follicular helper	Spleen	UC	No	0.024665	0.024713	0.15914	0.798221	0.371037
CD4+ naive T cell	Spleen	UC	No	-0.0014732	0.024691	0.52379	0.280843	0.733306
CD4+ regulatory T cell	Spleen	UC	No	0.051428	0.025185	0.020585	1.68645	0.106409
CD8+ activated	Spleen	UC	No	0.042245	0.024647	0.043271	1.3638	0.165217
CD8+ cytotoxic lymphocyte	Spleen	UC	No	0.046182	0.024864	0.031639	1.49978	0.138061
CD8+ gamma-delta	Spleen	UC	No	0.028881	0.024833	0.12242	0.912148	0.313993
CD8+ MAIT-like	Spleen	UC	No	0.015115	0.024952	0.27235	0.564873	0.515045
Dividing T cell	Spleen	UC	No	0.034894	0.024403	0.076386	1.11699	0.231222
Unknown	Spleen	UC	No	-0.0030412	0.024805	0.54879	0.260594	0.746532
Alveolar type 1	Lung	CD	No	0.0041336	0.024316	0.43251	0.364004	0.645882
Alveolar type 2	Lung	CD	No	-0.016135	0.024503	0.74488	0.127914	0.85894
B mature cell	Lung	CD	No	0.0384	0.024136	0.055813	1.25326	0.195346
B naive cell	Lung	CD	No	0.057786	0.024458	0.009077	2.04206	0.0598014
Basal cell	Lung	CD	No	-0.060329	0.024228	0.99361	0.00278405	0.99848
Blood vessel cell	Lung	CD	No	-0.020085	0.025084	0.78835	0.103281	0.894884
Ciliated cell	Lung	CD	No	-0.03909	0.02365	0.95081	0.0219063	0.99848
Dendritic cell 1	Lung	CD	No	0.06456	0.024557	0.0042865	2.3679	0.0334945
Dendritic cell 2	Lung	CD	No	0.10942	0.024591	4.3298e-06	5.36353	0.000215722
Activated dendritic cell	Lung	CD	No	0.067996	0.024159	0.0024457	2.6116	0.0222096
Monocyte dividing dendritic cell	Lung	CD	No	0.024021	0.024166	0.16012	0.795554	0.371037
Plasmacytoid dendritic cell	Lung	CD	No	0.064401	0.02448	0.0042645	2.37013	0.0334945
Fibroblast cell	Lung	CD	No	-0.048084	0.025653	0.96955	0.0134298	0.99848
Lymph vessel cell	Lung	CD	No	-0.031591	0.024781	0.8988	0.0463369	0.967938
Macrophage dividing	Lung	CD	No	-0.013018	0.023847	0.70743	0.150317	0.843813
Macrophage MARCOneg	Lung	CD	No	0.049758	0.024818	0.022493	1.64795	0.110698
Macrophage MARCOpos	Lung	CD	No	0.02812	0.024309	0.12369	0.907665	0.314847
Mast cell	Lung	CD	No	0.033714	0.024456	0.084028	1.07558	0.245508
Monocyte	Lung	CD	No	0.071576	0.024519	0.0017569	2.75525	0.0168662
Muscle cell	Lung	CD	No	-0.024989	0.024968	0.84154	0.0749252	0.930123
Natural killer dividing	Lung	CD	No	0.05718	0.024555	0.0099456	2.00237	0.060246
Natural killer cell	Lung	CD	No	-0.00033761	0.023763	0.50567	0.296133	0.713318
Plasma cell	Lung	CD	No	-0.0017085	0.024166	0.52818	0.277218	0.736384
Secretory cell	Lung	CD	No	-0.01231	0.024337	0.6935	0.158954	0.835183
CD4+ T cell	Lung	CD	No	0.092361	0.024808	9.8764e-05	4.0054	0.00207404
CD8+ cytotoxic T cell	Lung	CD	No	0.080365	0.024617	0.00054922	3.26025	0.00844816
Dividing T cell	Lung	CD	No	0.013489	0.023656	0.28426	0.546284	0.519083
Regulatory T cell	Lung	CD	No	0.092848	0.024187	6.2081e-05	4.20704	0.00148994
CD14+ monocyte	PBMC	CD	No	-0.0086013	0.025751	0.63081	0.200101	0.798875
CD19+ B cell	PBMC	CD	No	-0.015634	0.025349	0.73129	0.13591	0.851371
CD34+ cell	PBMC	CD	No	-0.0022878	0.026039	0.53501	0.271638	0.736735
CD4+/CD25 regulatory T cell	PBMC	CD	No	-0.015764	0.02592	0.72845	0.1376	0.851371
CD4+/CD45RA+/CD25- naive T cell	PBMC	CD	No	0.042007	0.025157	0.047489	1.32341	0.177292
CD4+/CD45RO+ memory T cell	PBMC	CD	No	0.0291	0.025645	0.12825	0.891943	0.3192
CD4+ T helper	PBMC	CD	No	-0.010988	0.025437	0.66712	0.175796	0.821071
CD56+ Natural killer cell	PBMC	CD	No	0.032164	0.025604	0.10453	0.980759	0.285545
CD8+/CD45RA+ naive cytotoxic cell	PBMC	CD	No	-0.017808	0.025266	0.75953	0.119455	0.870997
CD8+ cytotoxic T cell	PBMC	CD	No	0.0072059	0.02563	0.3893	0.409716	0.614107
Dendritic cell	PBMC	CD	No	0.010364	0.025742	0.34361	0.463934	0.563185
Enteroendocrine	Small Intestine	CD	No	-0.039189	0.028387	0.91627	0.0379765	0.9836
Enterocyte immature distal	Small Intestine	CD	No	0.0082265	0.027658	0.38307	0.416722	0.60713
Enterocyte immature proximal	Small Intestine	CD	No	-0.0099715	0.028148	0.63842	0.194894	0.799705
Enterocyte mature distal	Small Intestine	CD	No	0.059343	0.028496	0.018657	1.72916	0.101109
Enterocyte mature proximal	Small Intestine	CD	No	0.051483	0.028888	0.03737	1.42748	0.151281
Enterocyte progenitor	Small Intestine	CD	No	0.0050186	0.027975	0.42882	0.367725	0.64515
Early enterocyte progenitor	Small Intestine	CD	No	-0.0031107	0.028406	0.5436	0.264721	0.745509
Late enterocyte progenitor	Small Intestine	CD	No	0.0044412	0.027777	0.43649	0.360026	0.647577
Goblet	Small Intestine	CD	No	0.0096532	0.028156	0.36586	0.436685	0.588177
Paneth	Small Intestine	CD	No	-0.0024267	0.027959	0.53458	0.271987	0.736735
Stem	Small Intestine	CD	No	-0.018867	0.028439	0.74646	0.126993	0.85894
Transit-amplifying (TA)	Small Intestine	CD	No	0.030334	0.027459	0.13465	0.870794	0.325485
TA G1	Small Intestine	CD	No	-0.01037	0.027888	0.645	0.19044	0.799705
TA G2	Small Intestine	CD	No	0.014381	0.028043	0.30405	0.517055	0.537688
Tuft	Small Intestine	CD	No	0.019676	0.028451	0.24461	0.611526	0.486325
B hypermutation cell	Spleen	CD	No	-0.046536	0.024577	0.97085	0.0128479	0.99848
B mature cell	Spleen	CD	No	-0.015708	0.025346	0.73228	0.135323	0.851371
B naive cell	Spleen	CD	No	0.0013664	0.025025	0.47823	0.320363	0.689636
B T doublet	Spleen	CD	No	0.0056656	0.024511	0.4086	0.388702	0.6356
CD34+ progenitor	Spleen	CD	No	-0.019867	0.025037	0.78626	0.104434	0.894884
Dendritic cell 1	Spleen	CD	No	0.016367	0.025351	0.25927	0.586248	0.500659
Dendritic cell 2	Spleen	CD	No	0.029952	0.025747	0.12235	0.912396	0.313993
Activated dendritic cell	Spleen	CD	No	0.069555	0.025151	0.0028451	2.5459	0.0251567
Plasmacytoid dendritic cell	Spleen	CD	No	0.032107	0.025018	0.099699	1.00131	0.276374
Innate lymphoid cell (ILC)	Spleen	CD	No	-0.00015902	0.025333	0.5025	0.298864	0.713318
Macrophage	Spleen	CD	No	0.016419	0.025042	0.25603	0.591709	0.498426
Monocyte	Spleen	CD	No	0.025802	0.025412	0.15498	0.809724	0.366713
Neutrophil	Spleen	CD	No	-0.014806	0.024557	0.72671	0.138639	0.851371
Natural killer CD160pos	Spleen	CD	No	0.028116	0.025008	0.13046	0.884523	0.320198
Natural killer dividing	Spleen	CD	No	-0.0084123	0.024408	0.63482	0.197349	0.798875
Natural killer FCGR3Apos	Spleen	CD	No	0.05887	0.024997	0.009266	2.03311	0.0598726
Plasma IgG	Spleen	CD	No	-0.0073939	0.024634	0.61797	0.209033	0.790929
Plasma IgM	Spleen	CD	No	-0.0052052	0.024583	0.58384	0.233706	0.772324
Plasmablast	Spleen	CD	No	-0.017641	0.024408	0.76508	0.116293	0.874377
Platelet	Spleen	CD	No	0.013311	0.025309	0.29947	0.523647	0.535223
CD4+ conventional	Spleen	CD	No	0.006719	0.025184	0.39482	0.403601	0.619904
CD4+ follicular helper	Spleen	CD	No	0.0031254	0.025204	0.45066	0.346151	0.658355
CD4+ naive T cell	Spleen	CD	No	-0.047578	0.025135	0.97081	0.0128658	0.99848
CD4+ regulatory T cell	Spleen	CD	No	0.039617	0.024866	0.055566	1.25519	0.195346
CD8+ activated	Spleen	CD	No	0.049623	0.024826	0.022823	1.64163	0.110698
CD8+ cytotoxic lymphocyte	Spleen	CD	No	0.066396	0.024636	0.0035227	2.45312	0.0295907
CD8+ gamma-delta	Spleen	CD	No	0.033232	0.024768	0.089848	1.04649	0.255838
CD8+ MAIT-like	Spleen	CD	No	0.028676	0.025143	0.12705	0.896025	0.318573
Dividing T cell	Spleen	CD	No	-0.005765	0.024063	0.59467	0.225724	0.780504
Unknown	Spleen	CD	No	0.0048974	0.025044	0.42248	0.374194	0.64515
