# Supplementary material for: Investigating the shared genetic architecture between multiple sclerosis and inflammatory bowel diseases
Source: Nat Commun. 2021 Sep 24;12:5641. doi: 10.1038/s41467-021-25768-0 (PMC8463615; doi:10.1038/s41467-021-25768-0)
Supplement: Supplementary file 12 — Supplementary Dataset 9 [file 41467_2021_25768_MOESM12_ESM.xlsx]

## Sheet: Supplementary Data 9
Supplementary Data 9	Summary of gene-level conditional analyses in FDR-significant GTEx tissues for MS, and each of IBD, UC, and CD using MAGMA
Tissue	Disease	Excluding genes located in the MHC region	Beta	Beta SE	P-value	Negative log 10 (P-value)
Lung	MS	Yes	0.11414	0.030024	7.2192e-05	4.14151
Small Intestine - Terminal Ileum	MS	Yes	0.090732	0.029149	0.0009288	3.03208
Spleen	MS	Yes	0.14841	0.032209	2.0525e-06	5.68772
Whole Blood	MS	Yes	0.1307	0.031238	1.4413e-05	4.84125
Lung	IBD	Yes	0.070878	0.026619	0.0038804	2.41112
Small Intestine - Terminal Ileum	IBD	Yes	0.027359	0.025841	0.14487	0.839022
Spleen	IBD	Yes	0.049483	0.028289	0.040136	1.39647
Whole Blood	IBD	Yes	0.12412	0.027706	3.7577e-06	5.42508
Lung	UC	Yes	0.030178	0.025164	0.11522	0.938472
Small Intestine - Terminal Ileum	UC	Yes	0.026391	0.024662	0.14229	0.846826
Spleen	UC	Yes	0.057877	0.027192	0.016657	1.7784
Whole Blood	UC	Yes	0.064844	0.026601	0.0073976	2.13091
Lung	CD	Yes	0.075673	0.025599	0.0015602	2.80682
Small Intestine - Terminal Ileum	CD	Yes	0.03277	0.024305	0.088797	1.0516
Spleen	CD	Yes	0.035425	0.026844	0.093487	1.02925
Whole Blood	CD	Yes	0.10481	0.026105	2.9865e-05	4.52484
Lung	MS	No	0.13993	0.029922	1.4735e-06	5.83165
Small Intestine - Terminal Ileum	MS	No	0.10232	0.029173	0.00022704	3.6439
Spleen	MS	No	0.15722	0.032123	4.9885e-07	6.30203
Whole Blood	MS	No	0.14205	0.031308	2.8724e-06	5.54176
Lung	IBD	No	0.077764	0.026684	0.0017852	2.74831
Small Intestine - Terminal Ileum	IBD	No	0.043679	0.025922	0.046001	1.33723
Spleen	IBD	No	0.055981	0.028399	0.02436	1.61332
Whole Blood	IBD	No	0.13114	0.027765	1.1702e-06	5.93174
Lung	UC	No	0.042425	0.025287	0.04671	1.33059
Small Intestine - Terminal Ileum	UC	No	0.040512	0.024714	0.05059	1.29594
Spleen	UC	No	0.064962	0.027241	0.0085528	2.06789
Whole Blood	UC	No	0.074776	0.026716	0.0025673	2.59052
Lung	CD	No	0.079704	0.025615	0.0009319	3.03063
Small Intestine - Terminal Ileum	CD	No	0.040511	0.024368	0.04822	1.31677
Spleen	CD	No	0.038389	0.026903	0.07681	1.11458
Whole Blood	CD	No	0.1083	0.026202	1.7974e-05	4.74536
*Conditional MAGMA is performed to test if a focal FDR-significant GTEx tissue was associated with a target disease conditioning on the set of genes highly expressed in the other three GTEx tissues.
e.g. Conditional MAGMA for lung-specific genes is conditioning on a set of genes that are highly expressed (top 10%) in small intestine - terminal ileum, spleen, and whole blood.
