# Supplementary material for: Investigating the shared genetic architecture between multiple sclerosis and inflammatory bowel diseases
Source: Nat Commun. 2021 Sep 24;12:5641. doi: 10.1038/s41467-021-25768-0 (PMC8463615; doi:10.1038/s41467-021-25768-0)
Supplement: Supplementary file 13 — Supplementary Dataset 10 [file 41467_2021_25768_MOESM13_ESM.xlsx]

## Sheet: Supplementary Data 10
Supplementary Data 10	Summary of gene-level conditional analyses in FDR-significant cell types for MS, and each of IBD, UC, and CD using MAGMA
Cell type	Tissue	Disease	Excluding genes located in the MHC region	Beta	Beta SE	P-value	Negative log 10 (P-value)
B mature cell	Lung	MS	Yes	0.051292	0.029773	0.042478	1.37184
B naive cell	Lung	MS	Yes	0.117	0.03044	6.0857e-05	4.21569
Dendritic cell 1	Lung	MS	Yes	0.039588	0.029479	0.089659	1.04741
Dendritic cell 2	Lung	MS	Yes	0.021744	0.03032	0.23665	0.625893
Activated dendritic cell	Lung	MS	Yes	0.063961	0.029609	0.015388	1.81282
Monocyte	Lung	MS	Yes	0.0046113	0.031131	0.44112	0.355443
Natural killer cell	Lung	MS	Yes	0.034271	0.030036	0.12694	0.896402
CD4+ T cell	Lung	MS	Yes	0.09283	0.030683	0.0012436	2.90532
CD8+ cytotoxic T cell	Lung	MS	Yes	0.061679	0.03065	0.022099	1.65563
Dividing T cell	Lung	MS	Yes	0.10232	0.029068	0.00021636	3.66482
Regulatory T cell	Lung	MS	Yes	0.15839	0.030337	9.0293e-08	7.04435
B mature cell	Spleen	MS	Yes	0.058601	0.031807	0.032716	1.48524
B naive cell	Spleen	MS	Yes	0.053338	0.031455	0.044981	1.34697
B T doublet	Spleen	MS	Yes	0.050868	0.031422	0.052749	1.27779
CD4+ follicular helper	Spleen	MS	Yes	0.09414	0.032558	0.0019199	2.71672
CD4+ regulatory T cell	Spleen	MS	Yes	0.053921	0.031175	0.041859	1.37821
CD8+ activated	Spleen	MS	Yes	0.055834	0.031535	0.038331	1.41645
CD8+ cytotoxic lymphocyte	Spleen	MS	Yes	0.079243	0.031024	0.0053255	2.27364
Dendritic cell 1	Lung	IBD	Yes	0.047271	0.026365	0.0365	1.43771
Dendritic cell 2	Lung	IBD	Yes	0.059489	0.028072	0.017047	1.76835
Macrophage MARCOneg	Lung	IBD	Yes	0.027315	0.0267	0.15315	0.814883
Monocyte	Lung	IBD	Yes	0.064885	0.027053	0.0082392	2.08411
Regulatory T cell	Lung	IBD	Yes	0.062675	0.025359	0.0067333	2.17177
Dendritic cell	PBMC	IBD	Yes	0.072373	0.027305	0.0040227	2.39548
Enterocyte mature distal	Small Intestine	IBD	Yes	0.073768	0.029371	0.0060151	2.22076
Activated dendritic cell	Spleen	IBD	Yes	0.067314	0.026286	0.0052255	2.28187
Natural killer FCGR3Apos	Spleen	IBD	Yes	0.074063	0.026335	0.0024623	2.60866
Dendritic cell 2	Lung	UC	Yes	0.024925	0.026461	0.17312	0.761653
Activated dendritic cell	Lung	UC	Yes	0.046594	0.02497	0.031031	1.5082
Macrophage MARCOneg	Lung	UC	Yes	0.05063	0.025857	0.025119	1.6
Early enterocyte progenitor	Small Intestine	UC	Yes	0.079754	0.028303	0.00242	2.61619
Late enterocyte progenitor	Small Intestine	UC	Yes	0.078279	0.028044	0.0026283	2.58033
Dendritic cell 2	Lung	CD	Yes	0.062272	0.025917	0.0081429	2.08922
Monocyte	Lung	CD	Yes	0.032392	0.025844	0.10504	0.978645
CD4+ T cell	Lung	CD	Yes	0.036959	0.026533	0.081832	1.08708
CD8+ cytotoxic T cell	Lung	CD	Yes	0.04085	0.025808	0.056742	1.2461
Regulatory T cell	Lung	CD	Yes	0.064821	0.024946	0.0046861	2.32919
Activated dendritic cell	Spleen	CD	Yes	0.06181	0.025315	0.0073156	2.13575
CD8+ cytotoxic lymphocyte	Spleen	CD	Yes	0.068573	0.024786	0.0028359	2.54731
B mature cell	Lung	MS	No	0.053951	0.029629	0.034321	1.46444
B naive cell	Lung	MS	No	0.12033	0.030283	3.5582e-05	4.44877
Dendritic cell 1	Lung	MS	No	0.047477	0.029369	0.052996	1.27576
Dendritic cell 2	Lung	MS	No	0.030451	0.030216	0.15679	0.804682
Activated dendritic cell	Lung	MS	No	0.076101	0.02953	0.0049869	2.30217
Monocyte	Lung	MS	No	0.012626	0.029873	0.33627	0.473312
Natural killer cell	Lung	MS	No	0.033882	0.029714	0.1271	0.895854
CD4+ T cell	Lung	MS	No	0.099202	0.030577	0.0005901	3.22907
CD8+ cytotoxic T cell	Lung	MS	No	0.065238	0.030459	0.016113	1.79282
Dividing T cell	Lung	MS	No	0.10785	0.028991	9.9902e-05	4.00043
Regulatory T cell	Lung	MS	No	0.16641	0.030164	1.7559e-08	7.7555
B mature cell	Spleen	MS	No	0.072256	0.031739	0.011415	1.94252
B naive cell	Spleen	MS	No	0.061296	0.031292	0.025076	1.60074
B T doublet	Spleen	MS	No	0.050017	0.031332	0.055217	1.25793
CD4+ follicular helper	Spleen	MS	No	0.093681	0.032376	0.0019075	2.71954
CD4+ regulatory T cell	Spleen	MS	No	0.058775	0.03104	0.029156	1.53527
CD8+ activated	Spleen	MS	No	0.060522	0.031467	0.027228	1.56498
CD8+ cytotoxic lymphocyte	Spleen	MS	No	0.081077	0.030941	0.0043956	2.35698
Dendritic cell 1	Lung	IBD	No	0.05173	0.026411	0.025086	1.60057
Dendritic cell 2	Lung	IBD	No	0.070282	0.027685	0.0055692	2.25421
Activated dendritic cell	Lung	IBD	No	0.035414	0.025937	0.086074	1.06513
Plasmacytoid dendritic cell	Lung	IBD	No	0.050364	0.025617	0.024658	1.60804
Macrophage MARCOneg	Lung	IBD	No	0.045189	0.026354	0.043211	1.36441
Monocyte	Lung	IBD	No	0.057523	0.026662	0.015493	1.80986
Regulatory T cell	Lung	IBD	No	0.062811	0.025272	0.006476	2.18869
Dendritic cells	PBMC	IBD	No	0.072757	0.027218	0.003762	2.42458
Enterocyte mature distal	Small Intestine	IBD	No	0.075416	0.029347	0.0050928	2.29304
Dendritic cell 2	Spleen	IBD	No	0.040621	0.026857	0.065214	1.18566
Activated dendritic cell	Spleen	IBD	No	0.05927	0.02628	0.012063	1.91854
Natural killer FCGR3Apos	Spleen	IBD	No	0.071869	0.026164	0.0030117	2.52119
Dendritic cell 1	Lung	UC	No	0.038527	0.025033	0.061905	1.20827
Dendritic cell 2	Lung	UC	No	0.030945	0.026473	0.12122	0.916426
Activated dendritic cell	Lung	UC	No	0.058838	0.025072	0.0094761	2.02337
Macrophage MARCOneg	Lung	UC	No	0.058476	0.025562	0.011087	1.95519
Early enterocyte progenitor	Small Intestine	UC	No	0.077802	0.028339	0.0030254	2.51922
Late enterocyte progenitor	Small Intestine	UC	No	0.085662	0.02791	0.0010749	2.96863
Dendritic cell 1	Lung	CD	No	0.033584	0.025233	0.09161	1.03806
Dendritic cell 2	Lung	CD	No	0.069458	0.025977	0.0037534	2.42558
Activated dendritic cell	Lung	CD	No	0.040344	0.024595	0.050478	1.2969
Plasmacytoid dendritic cell	Lung	CD	No	0.049326	0.024594	0.022457	1.64865
Monocyte	Lung	CD	No	0.032909	0.02547	0.098173	1.00801
CD4+ T cell	Lung	CD	No	0.055317	0.025838	0.016149	1.79185
CD8+ cytotoxic T cell	Lung	CD	No	0.048014	0.025274	0.028745	1.54144
Regulatory T cell	Lung	CD	No	0.068401	0.024644	0.0027587	2.5593
Activated dendritic cell	Spleen	CD	No	0.066337	0.025203	0.0042466	2.37196
CD8+ cytotoxic lymphocyte	Spleen	CD	No	0.062654	0.024699	0.0055994	2.25186
*Conditional MAGMA is performed to test if a focal FDR-significant cell type was associated with a target disease conditioning on the set of genes highly expressed in the other GTEx tissues and the set of genes highly expressed in the other FDR-significant cell types of the same tissue.
e.g. Conditional MAGMA for lung Dendritic cell 1-specific genes in IBD is conditioning on a set of genes that are highly expressed (top 10%) in small intestine - terminal ileum, spleen, and whole blood, and a set of genes highly expressed (top 10%) in Dendritic cell 2, Macrophage MARCOneg, Monocyte, and Regulatory T cell.
