# Supplementary material for: Investigating the shared genetic architecture between multiple sclerosis and inflammatory bowel diseases
Source: Nat Commun. 2021 Sep 24;12:5641. doi: 10.1038/s41467-021-25768-0 (PMC8463615; doi:10.1038/s41467-021-25768-0)
Supplement: Supplementary file 14 — Supplementary Dataset 11 [file 41467_2021_25768_MOESM14_ESM.xlsx]

## Sheet: Supplementary Data 11
Supplementary Data 11	Summary of significant non-MHC SMR associations (with SMR p-value <5.28E-7) for MS and each of IBD, UC, and CD using eQTL data from eQTLGen and GTEx tissues
Diseases	eQTL data	Gene	Chromosome	Probe position (hg19)	Top SNP	Top SNP position (hg19)	effect allele	non-effect allele	Beta (GWAS)	P-value (GWAS)	Beta (eQTL)	P-value (eQTL)	Beta (SMR)	P-value (SMR)	P-value (HEIDI)	No of SNPs after HEIDI
MS	eQTLGen (Whole Blood)	TNFRSF14	1	2491949	rs3748825	2483270	T	C	0.101147	7.975e-09	-0.374085	0	-0.270386	1.07707e-08	7.20255e-06	20
UC	eQTLGen (Whole Blood)	TNFRSF14	1	2491949	rs3748825	2483270	T	C	0.1282	3.814e-09	-0.374085	0	-0.342702	5.64756e-09	0.00947048	20
MS	eQTLGen (Whole Blood)	PRXL2B	1	2520419	rs55658746	2506229	C	T	0.118446	5.861e-09	0.392737	0	0.301591	8.39957e-09	0.003834	20
UC	eQTLGen (Whole Blood)	PRXL2B	1	2520419	rs55658746	2506229	C	T	0.122303	5.971e-08	0.392737	0	0.311413	8.18631e-08	0.0392138	20
MS	eQTLGen (Whole Blood)	MMEL1	1	2543279	rs3748817	2525665	T	C	0.139722	1.188e-15	0.28643	5.52144e-234	0.487805	7.51383e-15	0.0579791	20
MS	GTEx (Small Intestine - Terminal Ileum)	MMEL1	1	2543738	rs10797440	2541269	G	A	-0.143639	3.934e-16	-0.498504	3.12895e-13	0.288141	5.62955e-08	0.0598593	7
MS	GTEx (Spleen)	MMEL1	1	2543738	rs10910111	2542653	G	A	-0.143409	3.809e-16	-0.859472	2.04217e-18	0.166857	2.47402e-09	0.0575236	20
MS	GTEx (Lung)	MMEL1	1	2543738	rs3828154	2524943	A	G	-0.139722	1.229e-15	-0.719326	1.4313e-50	0.19424	1.72328e-12	0.0511803	20
MS	eQTLGen (Whole Blood)	TTC34	1	2642850	rs3748816	2526746	A	G	0.139377	1.335e-15	-0.129799	5.13508e-48	-1.07379	2.46325e-12	0.0267989	20
IBD	eQTLGen (Whole Blood)	PARK7	1	8029958	rs35675666	8021973	T	G	-0.141898	2.041e-09	0.472141	0	-0.300541	3.2041e-09	0.00412213	20
UC	eQTLGen (Whole Blood)	PARK7	1	8029958	rs35675666	8021973	T	G	-0.158902	9.579e-08	0.472141	0	-0.336556	1.25589e-07	0.00364687	20
CD	GTEx (Lung)	C1orf141	1	67627692	rs12044149	67600686	T	G	-0.170397	1.12e-09	-0.392045	2.82711e-24	0.434636	1.77516e-07	1.44221e-06	14
CD	eQTLGen (Whole Blood)	IL23R	1	67678872	rs2064689	67653010	A	G	-0.261897	1.52e-23	-0.165954	9.87869e-67	1.57813	5.16032e-18	4.43445e-06	20
IBD	eQTLGen (Whole Blood)	IL23R	1	67678872	rs2064689	67653010	A	G	-0.133703	8.163e-13	-0.165954	9.87869e-67	0.805661	3.96448e-11	4.54753e-08	20
CD	eQTLGen (Whole Blood)	IL12RB2	1	67817815	rs72678531	67798445	C	T	-0.166996	1.112e-07	0.511719	0	-0.326344	1.49822e-07	0.0111146	20
IBD	eQTLGen (Whole Blood)	IL12RB2	1	67817815	rs72678531	67798445	C	T	-0.129703	1.534e-08	0.511719	0	-0.253465	2.08718e-08	0.000502764	20
MS	eQTLGen (Whole Blood)	GFI1	1	92946376	rs6662618	92935411	T	G	0.158644	3.62e-13	-0.143238	2.0423e-39	-1.10756	2.01468e-10	0.175905	20
MS	eQTLGen (Whole Blood)	AL449283.1	1	93397954	rs11800771	93127109	C	T	0.140642	3.324e-14	0.0907363	5.59517e-13	1.55001	1.73409e-07	0.0124812	12
MS	eQTLGen (Whole Blood)	SLC30A7	1	101404470	rs41306171	101443395	T	C	0.135362	3.579e-08	-0.252454	1.07876e-64	-0.536184	1.59293e-07	9.26335e-07	20
MS	eQTLGen (Whole Blood)	LINC01762	1	116993905	rs10924104	117048903	A	G	-0.220179	4.876e-16	-0.0731641	2.25821e-14	3.00939	2.68901e-08	0.00504995	4
MS	eQTLGen (Whole Blood)	NAP1L4P1	1	117076136	rs10924106	117053745	C	T	-0.201716	2.076e-12	-0.0834213	2.00471e-16	2.41804	9.15237e-08	0.000229601	4
MS	eQTLGen (Whole Blood)	CD58	1	117085409	rs10924108	117062474	C	T	-0.202696	1.327e-12	0.0780253	1.7634e-14	-2.59782	1.93006e-07	0.00500574	3
MS	eQTLGen (Whole Blood)	RP11-367J7.3	1	157645316	rs2210913	157668993	T	C	-0.0940366	1.095e-08	0.159212	7.22004e-71	-0.590636	5.2788e-08	0.024294	20
MS	eQTLGen (Whole Blood)	FCRL3	1	157658459	rs2210913	157668993	T	C	-0.0940366	1.095e-08	0.750057	0	-0.125373	1.15913e-08	0.051758	20
UC	eQTLGen (Whole Blood)	RPS23P10	1	161507154	rs9427403	161494322	C	A	0.162695	2.312e-08	0.469755	0	0.346341	3.00783e-08	1.12447e-06	20
IBD	eQTLGen (Whole Blood)	GPR25	1	200842694	rs296545	200890692	A	G	-0.127697	1.112e-11	0.17378	3.08681e-64	-0.734822	2.90895e-10	0.119411	20
MS	eQTLGen (Whole Blood)	GPR25	1	200842694	rs296545	200890692	A	G	-0.11947	7.104e-11	0.17378	3.08681e-64	-0.687483	1.18125e-09	0.208718	20
UC	eQTLGen (Whole Blood)	GPR25	1	200842694	rs296545	200890692	A	G	-0.136496	8.256e-09	0.17378	3.08681e-64	-0.785454	4.97514e-08	0.0625785	20
CD	eQTLGen (Whole Blood)	IL1RL1	2	102948229	rs1420106	103035044	A	G	0.152	6.266e-09	-0.185494	1.1517e-78	-0.819434	2.97347e-08	0.0164883	20
CD	GTEx (Lung)	IL1RL1	2	102948229	rs953934	102932293	T	C	-0.120801	1.205e-07	-0.510674	2.97406e-56	0.236553	5.0744e-07	0.0046618	20
IBD	eQTLGen (Whole Blood)	IL1RL1	2	102948229	rs1420106	103035044	A	G	0.109204	1.804e-08	-0.185494	1.1517e-78	-0.588722	6.96734e-08	0.00777812	20
IBD	GTEx (Lung)	IL1RL1	2	102948229	rs953934	102932293	T	C	-0.0923017	3.882e-08	-0.510674	2.97406e-56	0.180745	2.10905e-07	0.00378443	20
IBD	eQTLGen (Whole Blood)	GPBAR1	2	219126400	rs4674276	219122780	T	A	0.0975026	1.07e-08	0.27798	1.18231e-197	0.350754	2.124e-08	0.415795	20
UC	eQTLGen (Whole Blood)	GPBAR1	2	219126400	rs4674276	219122780	T	A	0.119696	2.829e-08	0.27798	1.18231e-197	0.430592	5.05787e-08	0.210223	20
CD	eQTLGen (Whole Blood)	ATG16L1	2	234161508	rs3828309	234180410	G	A	0.296198	2.028e-37	0.18429	5.95996e-90	1.60724	4.34633e-27	8.32505e-07	20
IBD	eQTLGen (Whole Blood)	ATG16L1	2	234161508	rs3828309	234180410	G	A	0.146101	4.499e-18	0.18429	5.95996e-90	0.792778	1.98454e-15	0.0123269	20
CD	eQTLGen (Whole Blood)	SCARNA5	2	234184510	rs10210302	234158839	T	C	0.297501	1.51e-37	-0.159012	3.08819e-68	-1.87093	4.91721e-25	0.539489	20
IBD	eQTLGen (Whole Blood)	SCARNA5	2	234184510	rs10210302	234158839	T	C	0.145199	8.369e-18	-0.159012	3.08819e-68	-0.913132	1.27231e-14	0.758842	20
CD	eQTLGen (Whole Blood)	SAG	2	234236081	rs880114	234246458	T	C	-0.183899	1.086e-15	0.124674	1.11355e-40	-1.47503	5.8989e-12	2.51866e-07	20
IBD	eQTLGen (Whole Blood)	SAG	2	234236081	rs880114	234246458	T	C	-0.0946954	1.853e-08	0.124674	1.11355e-40	-0.759542	2.06912e-07	3.17046e-05	20
IBD	eQTLGen (Whole Blood)	SLC26A6	3	48668041	rs13096357	48675856	A	C	0.172801	7.731e-11	0.319987	1.7921e-141	0.540026	3.12336e-10	0.00876895	20
UC	eQTLGen (Whole Blood)	SLC26A6	3	48668041	rs13096357	48675856	A	C	0.192198	6.455e-09	0.319987	1.7921e-141	0.600642	1.51648e-08	0.00733578	20
IBD	eQTLGen (Whole Blood)	CELSR3	3	48687125	rs2286652	48689192	A	G	0.162	3.008e-10	-0.293087	5.81862e-96	-0.552735	1.61729e-09	0.0015586	20
UC	eQTLGen (Whole Blood)	CELSR3	3	48687125	rs2286652	48689192	A	G	0.177703	3.443e-08	-0.293087	5.81862e-96	-0.606312	9.61178e-08	0.00235674	20
IBD	eQTLGen (Whole Blood)	KLHDC8B	3	49211480	rs9850917	49286983	G	A	0.154096	3.241e-09	0.390586	3.35936e-157	0.394524	7.20593e-09	5.99608e-07	20
CD	eQTLGen (Whole Blood)	GPX1	3	49395321	rs11130203	49575367	A	G	0.162297	1.089e-11	-0.137336	7.34028e-41	-1.18176	1.39586e-09	0.00342548	20
IBD	eQTLGen (Whole Blood)	GPX1	3	49395321	rs11130203	49575367	A	G	0.161702	5.51e-20	-0.137336	7.34028e-41	-1.17742	4.49627e-14	0.00404719	20
UC	eQTLGen (Whole Blood)	GPX1	3	49395321	rs11130203	49575367	A	G	0.158302	1.068e-12	-0.137336	7.34028e-41	-1.15266	3.10533e-10	0.0378684	20
CD	eQTLGen (Whole Blood)	DAG1	3	49539597	rs2878298	49406080	T	C	0.163597	2.292e-12	0.10429	2.9907e-31	1.56868	1.84965e-09	0.3721	20
IBD	eQTLGen (Whole Blood)	DAG1	3	49539597	rs2878298	49406080	T	C	0.1162	8.888e-12	0.10429	2.9907e-31	1.1142	3.80348e-09	0.005506	20
CD	eQTLGen (Whole Blood)	APEH	3	49716415	rs11718165	49696797	G	A	0.174401	4.547e-13	0.341687	3.5758e-230	0.510411	1.63584e-12	0.00243837	20
IBD	eQTLGen (Whole Blood)	APEH	3	49716415	rs11718165	49696797	G	A	0.173199	1.754e-22	0.341687	3.5758e-230	0.506894	1.17525e-20	0.000806075	20
UC	eQTLGen (Whole Blood)	APEH	3	49716415	rs11718165	49696797	G	A	0.173497	7.967e-15	0.341687	3.5758e-230	0.507764	3.87969e-14	0.00409859	20
IBD	GTEx (Lung)	RNF123	3	49740422	rs13063621	49821625	C	T	-0.110602	3.481e-11	0.239395	5.10192e-16	-0.462005	2.90558e-07	0.000110256	10
CD	eQTLGen (Whole Blood)	INKA1	3	49841575	rs2352974	49890613	T	C	-0.136301	2.464e-09	-0.140619	5.97847e-53	0.969294	2.89265e-08	0.0471407	20
IBD	eQTLGen (Whole Blood)	INKA1	3	49841575	rs2352974	49890613	T	C	-0.111703	3.198e-11	-0.140619	5.97847e-53	0.794366	1.06697e-09	0.00318242	20
CD	eQTLGen (Whole Blood)	UBA7	3	49847009	rs7374277	49784777	T	C	-0.125903	2.617e-08	-0.622158	0	0.202366	2.7665e-08	4.74742e-05	20
IBD	eQTLGen (Whole Blood)	UBA7	3	49847009	rs7374277	49784777	T	C	-0.110697	3.418e-11	-0.622158	0	0.177924	4.0357e-11	1.40638e-07	20
UC	eQTLGen (Whole Blood)	UBA7	3	49847009	rs7374277	49784777	T	C	-0.107596	3.813e-07	-0.622158	0	0.172941	4.11217e-07	6.76503e-05	20
IBD	eQTLGen (Whole Blood)	RBM6	3	50057459	rs2245365	50097319	C	A	-0.0869022	2.436e-07	-0.774666	0	0.11218	2.39062e-07	3.47974e-07	20
MS	GTEx (Lung)	IQCB1	3	121521268	rs4257594	121522944	T	C	0.0983057	6.273e-09	0.546106	2.37132e-33	0.180012	1.68074e-07	0.00994919	20
MS	eQTLGen (Whole Blood)	IQCB1	3	121521268	rs6438678	121541387	C	T	-0.0985776	5.672e-09	-0.567264	0	0.173777	6.43124e-09	0.000588714	20
MS	eQTLGen (Whole Blood)	EAF2	3	121579701	rs6808500	121509881	A	G	-0.0973989	8.463e-09	0.278943	4.16436e-217	-0.349171	1.47214e-08	0.101806	20
MS	eQTLGen (Whole Blood)	SLC15A2	3	121637942	rs4676744	121481801	A	G	-0.0963097	1.32e-08	0.226377	9.17094e-142	-0.42544	2.92654e-08	0.11724	20
CD	eQTLGen (Whole Blood)	PTGER4	5	40686718	rs12517921	40375907	C	T	-0.231397	2.32e-14	-0.260207	2.61591e-155	0.88928	2.14748e-13	1.87628e-05	20
IBD	eQTLGen (Whole Blood)	PTGER4	5	40686718	rs12517921	40375907	C	T	-0.144897	1.648e-11	-0.260207	2.61591e-155	0.55685	6.48089e-11	0.00216439	20
MS	eQTLGen (Whole Blood)	PTGER4	5	40686718	rs62359780	40355737	G	A	-0.115024	3.159e-08	-0.260055	7.13741e-154	0.442305	6.12949e-08	0.029266	20
CD	eQTLGen (Whole Blood)	AC009126.1	5	96210622	rs6873441	96234352	G	A	0.128595	1.61e-08	-0.100547	3.81029e-29	-1.27895	4.7044e-07	0.00446814	20
CD	GTEx (Spleen)	ERAP2	5	96233531	rs2910686	96252589	C	T	0.149696	6.357e-11	1.17385	5.70009e-57	0.127525	1.48235e-09	0.38771	20
CD	GTEx (Lung)	ERAP2	5	96233531	rs2910686	96252589	C	T	0.149696	6.357e-11	1.2121	3.88853e-151	0.123501	2.26377e-10	0.287085	20
CD	GTEx (Small Intestine - Terminal Ileum)	ERAP2	5	96233531	rs2910686	96252589	C	T	0.149696	6.357e-11	1.00751	1.98269e-37	0.14858	5.87454e-09	0.14478	20
CD	eQTLGen (Whole Blood)	ERAP2	5	96233531	rs2910686	96252589	C	T	0.149696	6.357e-11	1.0246	0	0.146101	6.50872e-11	0.0651559	20
IBD	GTEx (Lung)	ERAP2	5	96233531	rs2910686	96252589	C	T	0.0915014	5.588e-08	1.2121	3.88853e-151	0.07549	9.69294e-08	0.0456757	20
IBD	GTEx (Spleen)	ERAP2	5	96233531	rs2910686	96252589	C	T	0.0915014	5.588e-08	1.17385	5.70009e-57	0.0779499	2.56595e-07	0.0125823	20
IBD	eQTLGen (Whole Blood)	ERAP2	5	96233531	rs2910686	96252589	C	T	0.0915014	5.588e-08	1.0246	0	0.0893042	5.227e-08	0.00203502	20
CD	eQTLGen (Whole Blood)	LNPEP	5	96322158	rs2617439	96275154	A	G	0.158797	7.481e-12	0.329648	1.71551e-282	0.481716	1.7718e-11	0.0334539	20
IBD	eQTLGen (Whole Blood)	LNPEP	5	96322158	rs2617439	96275154	A	G	0.0888988	1.733e-07	0.329648	1.71551e-282	0.269678	2.28184e-07	0.0326988	20
CD	eQTLGen (Whole Blood)	P4HA2	5	131579269	rs12521097	131575338	A	G	0.159496	2.58e-12	0.11138	5.38996e-31	1.432	2.13372e-09	0.00446661	20
IBD	eQTLGen (Whole Blood)	P4HA2	5	131579269	rs12521097	131575338	A	G	0.0981969	4.47e-09	0.11138	5.38996e-31	0.881638	1.58336e-07	0.00141966	20
CD	eQTLGen (Whole Blood)	SLC22A4	5	131655017	rs200838	131710399	A	C	0.183096	9.619e-16	-0.414567	0	-0.441657	2.67474e-15	0.000183712	20
IBD	eQTLGen (Whole Blood)	SLC22A4	5	131655017	rs200838	131710399	A	C	0.1186	1.384e-12	-0.414567	0	-0.286083	2.30435e-12	0.000560458	20
CD	eQTLGen (Whole Blood)	SLC22A5	5	131718375	rs11242109	131677047	T	G	0.182097	1.293e-15	-0.789546	0	-0.230634	1.74975e-15	2.52115e-05	20
CD	GTEx (Spleen)	SLC22A5	5	131718375	rs2631360	131707429	A	G	-0.183106	9.834e-16	0.760578	2.80264e-12	-0.240746	1.35392e-07	0.0216272	7
CD	GTEx (Lung)	SLC22A5	5	131718375	rs2631367	131705458	G	C	-0.182796	1.282e-15	0.45373	4.59316e-19	-0.402875	2.70028e-09	0.0065005	20
IBD	eQTLGen (Whole Blood)	SLC22A5	5	131718375	rs11242109	131677047	T	G	0.115603	4.795e-12	-0.789546	0	-0.146417	5.07146e-12	9.49883e-05	20
IBD	GTEx (Lung)	SLC22A5	5	131718375	rs2631367	131705458	G	C	-0.117499	2.666e-12	0.45373	4.59316e-19	-0.258961	3.70746e-08	0.00484746	20
CD	eQTLGen (Whole Blood)	C5orf56	5	131779032	rs7713065	131788334	A	C	-0.218206	5.592e-15	0.0981729	1.5103e-24	-2.22267	5.21707e-10	0.00123313	20
IBD	eQTLGen (Whole Blood)	C5orf56	5	131779032	rs7713065	131788334	A	C	-0.132595	3.241e-11	0.0981729	1.5103e-24	-1.35062	2.65197e-08	0.00220753	20
CD	eQTLGen (Whole Blood)	RF00019	5	131803894	rs2057656	131809305	T	C	-0.225196	1.292e-15	0.118975	3.11181e-35	-1.8928	1.92457e-11	0.000449563	20
IBD	eQTLGen (Whole Blood)	RF00019	5	131803894	rs2057656	131809305	T	C	-0.131602	5.401e-11	0.118975	3.11181e-35	-1.10613	7.10632e-09	0.00122866	20
CD	eQTLGen (Whole Blood)	IRF1	5	131821895	rs2631360	131707429	G	A	0.183106	9.834e-16	0.0934549	1.61962e-22	1.9593	5.56631e-10	0.0283134	20
IBD	eQTLGen (Whole Blood)	IRF1	5	131821895	rs2631360	131707429	G	A	0.118198	1.678e-12	0.0934549	1.61962e-22	1.26476	1.00212e-08	0.0295252	20
CD	eQTLGen (Whole Blood)	RBM22	5	150075512	rs58717741	150284936	G	A	0.324803	3.298e-15	-0.107554	8.85992e-22	-3.01992	1.13058e-09	0.00376174	18
IBD	eQTLGen (Whole Blood)	RBM22	5	150075512	rs58717741	150284936	G	A	0.197098	1.48e-10	-0.107554	8.85992e-22	-1.83256	1.02124e-07	0.00559057	18
CD	eQTLGen (Whole Blood)	IRGM	5	150253191	rs4958843	150224924	C	T	0.312603	3.117e-17	-0.0990982	3.73641e-23	-3.15448	1.27975e-10	0.00247166	16
IBD	eQTLGen (Whole Blood)	IRGM	5	150253191	rs4958843	150224924	C	T	0.185595	8.411e-11	-0.0990982	3.73641e-23	-1.87284	5.66497e-08	0.00661182	16
CD	eQTLGen (Whole Blood)	ZNF300	5	150279249	rs67669533	150174892	G	T	0.250296	6.058e-15	-0.096693	4.33259e-23	-2.58857	9.08978e-10	0.000336152	20
CD	GTEx (Lung)	ZNF300P1	5	150318029	rs12659118	150324622	C	T	0.303595	4.627e-14	1.94182	8.77293e-89	0.156345	1.80445e-12	1.81763e-06	20
CD	GTEx (Spleen)	ZNF300P1	5	150318029	rs4958426	150278346	C	A	0.319599	3.118e-16	1.80736	3.05835e-22	0.176832	4.09989e-10	0.000122278	20
CD	GTEx (Small Intestine - Terminal Ileum)	ZNF300P1	5	150318029	rs76872831	150171559	G	A	0.307096	1.321e-15	1.45705	2.25119e-21	0.210766	9.58771e-10	0.000851099	20
IBD	GTEx (Lung)	ZNF300P1	5	150318029	rs12659118	150324622	C	T	0.1935	1.165e-10	1.94182	8.77293e-89	0.0996487	8.35739e-10	0.000353613	20
IBD	GTEx (Spleen)	ZNF300P1	5	150318029	rs4958426	150278346	C	A	0.188501	3.36e-10	1.80736	3.05835e-22	0.104296	1.33938e-07	0.000625722	20
IBD	GTEx (Small Intestine - Terminal Ileum)	ZNF300P1	5	150318029	rs76872831	150171559	G	A	0.187005	2.932e-10	1.45705	2.25119e-21	0.128345	1.54498e-07	0.00468509	20
MS	GTEx (Spleen)	ZSCAN23	6	28405493	rs1361387	28412929	G	T	0.130414	1.528e-15	0.446184	1.35622e-11	0.292288	2.49989e-07	0.00280119	9
MS	GTEx (Lung)	ZSCAN23	6	28405493	rs916403	28408258	G	A	0.132431	5.051e-16	0.491203	2.6013e-28	0.269605	6.36044e-11	2.45091e-08	20
MS	eQTLGen (Whole Blood)	BACH2	6	90821437	rs72928038	90976768	A	G	0.160521	9.009e-11	-0.324309	2.81461e-95	-0.494963	6.14391e-10	0.512668	20
MS	eQTLGen (Whole Blood)	AHI1	6	135711792	rs6908428	135793706	G	A	0.11991	1.062e-12	-0.784918	0	-0.152768	1.22648e-12	0.364774	20
MS	eQTLGen (Whole Blood)	RP11-356I2.3	6	138145920	rs17780048	138179146	T	C	-0.226338	1.071e-07	0.519134	9.85648e-83	-0.435992	3.00748e-07	0.00661777	20
CD	eQTLGen (Whole Blood)	RPS6KA2	6	167071395	rs2757050	167377165	G	T	0.156303	9.332e-12	-0.348309	0	-0.448748	1.75866e-11	0.0387341	20
IBD	eQTLGen (Whole Blood)	RPS6KA2	6	167071395	rs2757050	167377165	G	T	0.0980981	5.139e-09	-0.348309	0	-0.281641	7.66089e-09	0.0921323	20
CD	GTEx (Lung)	RNASET2	6	167356832	rs6920364	167376466	C	G	-0.156198	2.711e-11	0.39585	5.69094e-25	-0.394588	2.29576e-08	0.387021	20
IBD	GTEx (Lung)	RNASET2	6	167356832	rs6920364	167376466	C	G	-0.0988043	8.397e-09	0.39585	5.69094e-25	-0.2496	5.18584e-07	0.506903	20
CD	eQTLGen (Whole Blood)	RNASET2	6	167356835	rs393727	167398632	A	T	0.155404	1.053e-11	-0.921381	0	-0.168664	9.98329e-12	0.229742	20
IBD	eQTLGen (Whole Blood)	RNASET2	6	167356835	rs393727	167398632	A	T	0.0974987	5.731e-09	-0.921381	0	-0.105818	5.46221e-09	0.376843	20
CD	eQTLGen (Whole Blood)	AL133458.1	6	167359002	rs408087	167398952	T	C	0.155301	1.076e-11	-0.537423	0	-0.288974	1.26079e-11	0.0207719	20
CD	GTEx (Lung)	AL133458.1	6	167359002	rs414437	167396119	G	A	0.157496	6.901e-12	-0.330482	6.3903e-18	-0.476565	8.18301e-08	0.0557835	20
IBD	eQTLGen (Whole Blood)	AL133458.1	6	167359002	rs408087	167398952	T	C	0.0969997	6.763e-09	-0.537423	0	-0.18049	7.27291e-09	0.0857183	20
CD	eQTLGen (Whole Blood)	Z94721.1	6	167397833	rs415987	167395375	A	G	0.152798	2.477e-11	-0.341186	0	-0.447845	4.90968e-11	0.0115146	20
IBD	eQTLGen (Whole Blood)	Z94721.1	6	167397833	rs415987	167395375	A	G	0.0963006	9.195e-09	-0.341186	0	-0.282252	1.43472e-08	0.0209848	20
MS	eQTLGen (Whole Blood)	ZNF777	7	149143334	rs354045	149300608	C	A	-0.107508	1.426e-08	-0.130797	1.23607e-31	0.821945	3.34662e-07	0.269147	20
MS	eQTLGen (Whole Blood)	ZNF746	7	149182396	rs11766910	149279620	T	C	-0.107239	1.513e-08	-0.319259	9.53413e-175	0.335899	2.86858e-08	0.0915445	20
MS	eQTLGen (Whole Blood)	ZNF767P	7	149283044	rs354033	149289464	A	G	-0.107957	1.205e-08	-0.312679	1.5899e-179	0.345265	2.28501e-08	0.128036	20
MS	eQTLGen (Whole Blood)	ZC2HC1A	8	79604108	rs7842142	79593736	T	G	0.101744	2.12e-08	-0.793016	0	-0.1283	2.25247e-08	0.179788	20
MS	GTEx (Lung)	RP11-578O24.2	8	79636201	rs2046339	79636518	C	T	-0.102015	1.736e-08	0.692675	1.00879e-36	-0.147277	2.61819e-07	0.0958613	19
MS	eQTLGen (Whole Blood)	AC100854.1	8	79636201	rs2953475	79638138	A	C	0.102015	1.72e-08	-0.154406	3.46546e-56	-0.660692	1.09728e-07	0.307777	20
CD	eQTLGen (Whole Blood)	CARD9	9	139262244	rs11794847	139271747	A	G	0.211103	2.738e-19	0.619251	0	0.340901	4.80167e-19	0.0660385	20
IBD	eQTLGen (Whole Blood)	CARD9	9	139262244	rs11794847	139271747	A	G	0.176999	4.261e-25	0.619251	0	0.285828	1.18767e-24	0.0289285	20
UC	eQTLGen (Whole Blood)	CARD9	9	139262244	rs11794847	139271747	A	G	0.153099	6.695e-13	0.619251	0	0.247232	8.45328e-13	0.0308983	20
IBD	GTEx (Lung)	CARD9	9	139263270	rs10781499	139266405	A	G	0.177903	4.157e-25	0.155758	7.18408e-09	1.14218	4.41843e-07	0.138574	19
CD	eQTLGen (Whole Blood)	ENTR1	9	139300719	rs1130635	139317869	C	T	0.139101	1.75e-08	-0.550779	0	-0.252553	2.16352e-08	6.69763e-12	20
IBD	eQTLGen (Whole Blood)	ENTR1	9	139300719	rs1130635	139317869	C	T	0.120497	4.478e-11	-0.550779	0	-0.218775	6.50845e-11	1.07622e-13	20
CD	eQTLGen (Whole Blood)	PMPCA	9	139311661	rs4073153	139259349	G	A	0.1715	1.556e-12	0.0672332	1.9791e-13	2.55083	3.56583e-07	0.0579063	17
IBD	eQTLGen (Whole Blood)	PMPCA	9	139311661	rs4073153	139259349	G	A	0.145199	4.16e-16	0.0672332	1.9791e-13	2.15963	5.13008e-08	0.0594963	17
CD	eQTLGen (Whole Blood)	INPP5E	9	139328672	rs4259518	139322503	C	T	0.164097	1.467e-12	-0.713372	0	-0.23003	1.78432e-12	5.68578e-06	20
IBD	eQTLGen (Whole Blood)	INPP5E	9	139328672	rs4259518	139322503	C	T	0.132994	6.01e-15	-0.713372	0	-0.186431	6.57237e-15	5.57021e-08	20
UC	eQTLGen (Whole Blood)	INPP5E	9	139328672	rs4259518	139322503	C	T	0.1088	4.091e-07	-0.713372	0	-0.152515	4.36975e-07	8.95913e-05	20
CD	eQTLGen (Whole Blood)	SEC16A	9	139353345	rs4378078	139375962	G	A	0.152499	2.819e-11	-0.311328	1.28238e-264	-0.489833	6.13807e-11	4.75832e-08	20
IBD	eQTLGen (Whole Blood)	SEC16A	9	139353345	rs4378078	139375962	G	A	0.113695	1.28e-11	-0.311328	1.28238e-264	-0.365194	3.07812e-11	2.80069e-12	20
CD	eQTLGen (Whole Blood)	CUL2	10	35338524	rs2384287	35340559	G	A	0.139699	4.258e-09	-0.145455	3.04372e-54	-0.96043	4.02712e-08	0.0781612	20
IBD	eQTLGen (Whole Blood)	CUL2	10	35338524	rs2384287	35340559	G	A	0.116905	2.481e-11	-0.145455	3.04372e-54	-0.80372	8.50089e-10	0.0093999	20
CD	eQTLGen (Whole Blood)	ADO	10	64566377	rs224082	64566258	T	C	0.148903	1.728e-10	0.26266	2.14161e-159	0.566904	5.04721e-10	2.63467e-05	20
IBD	eQTLGen (Whole Blood)	ADO	10	64566377	rs224082	64566258	T	C	0.100099	5.975e-09	0.26266	2.14161e-159	0.381097	1.28456e-08	1.90909e-05	20
MS	eQTLGen (Whole Blood)	ZMIZ1	10	80952534	rs1250565	81047015	A	G	0.111714	9.975e-11	0.143261	2.53259e-54	0.779793	2.37598e-09	0.0252304	20
CD	GTEx (Spleen)	RP11-129J12.2	10	101288520	rs7085798	101288347	A	C	-0.204395	3.906e-19	-0.769137	4.28683e-19	0.265746	2.74298e-10	0.0073483	9
IBD	GTEx (Small Intestine - Terminal Ileum)	RP11-129J12.2	10	101288520	rs4129134	101284345	G	C	-0.175297	2.039e-25	-0.712586	1.48758e-09	0.246001	1.68527e-07	0.197421	3
IBD	GTEx (Spleen)	RP11-129J12.2	10	101288520	rs7085798	101288347	A	C	-0.175294	1.384e-25	-0.769137	4.28683e-19	0.22791	1.16714e-11	0.00107096	9
UC	GTEx (Spleen)	RP11-129J12.2	10	101288520	rs7085798	101288347	A	C	-0.165004	5.891e-15	-0.769137	4.28683e-19	0.214532	4.02997e-09	0.00531168	9
MS	eQTLGen (Whole Blood)	CD6	11	60763482	rs34383631	60793330	T	C	0.136539	4.535e-15	-0.279052	3.96364e-207	-0.489297	3.06261e-14	0.00743943	20
MS	eQTLGen (Whole Blood)	CD5	11	60882595	rs4939489	60793648	T	C	0.136627	4.314e-15	-0.221066	1.12255e-129	-0.618035	8.40065e-14	0.0628918	20
MS	eQTLGen (Whole Blood)	BANF1	11	65770585	rs655744	65776585	G	T	-0.0847957	2.472e-07	-0.400001	0	0.211988	2.92361e-07	0.323601	20
MS	GTEx (Lung)	CLECL1	12	9877175	rs10466829	9876091	A	G	0.0981642	1.311e-09	-0.675411	1.60484e-33	-0.14534	5.97165e-08	0.250336	20
MS	GTEx (Lung)	METTL21B	12	58170856	rs10431505	58178589	G	A	-0.113953	1.646e-10	0.477678	1.22971e-32	-0.238557	1.80027e-08	0.0412593	20
MS	GTEx (Spleen)	METTL21B	12	58170856	rs56177740	58182312	T	C	-0.113953	1.711e-10	0.77344	4.24469e-16	-0.147333	5.11491e-07	0.297795	12
MS	eQTLGen (Whole Blood)	LINC01146	14	88527085	rs10147587	88493034	T	C	-0.187143	1.087e-09	0.152844	7.17009e-39	-1.2244	3.34245e-08	2.84104e-06	20
MS	eQTLGen (Whole Blood)	TRAF3	14	103310825	rs71421262	103243408	A	G	0.0986056	1.356e-08	0.204867	7.56056e-118	0.481316	3.50037e-08	0.233931	20
CD	GTEx (Lung)	CDC37P1	16	28712238	rs56040780	28861881	T	C	0.137699	4.793e-09	0.809013	2.43859e-33	0.170206	1.37945e-07	0.0369621	20
IBD	GTEx (Lung)	CDC37P1	16	28712238	rs56040780	28861881	T	C	0.101003	4.96e-09	0.809013	2.43859e-33	0.124847	1.50016e-07	0.0290712	20
CD	GTEx (Lung)	TUFM	16	28855730	rs8049439	28837515	C	T	0.138894	3.099e-09	0.242024	8.02876e-27	0.573887	2.06926e-07	0.0247794	20
IBD	GTEx (Lung)	TUFM	16	28855730	rs8049439	28837515	C	T	0.0984952	9.417e-09	0.242024	8.02876e-27	0.406965	4.39084e-07	0.0127208	20
MS	eQTLGen (Whole Blood)	ZNHIT3	17	34848813	rs4796224	34842521	G	A	0.085449	1.623e-07	-0.255108	9.78385e-185	-0.334952	2.54248e-07	0.198937	20
MS	eQTLGen (Whole Blood)	MYO19	17	34875380	rs8882	34869155	A	G	0.0847957	1.908e-07	0.191124	9.76798e-102	0.443669	4.17995e-07	0.29118	20
MS	eQTLGen (Whole Blood)	GGNBP2	17	34923507	rs11650008	34892731	A	C	0.0843603	2.153e-07	-0.448929	0	-0.187915	2.4627e-07	0.50853	20
MS	eQTLGen (Whole Blood)	DHRS11	17	34952731	rs11650008	34892731	A	C	0.0843603	2.153e-07	0.35923	0	0.234837	2.67459e-07	0.300405	20
IBD	eQTLGen (Whole Blood)	PGAP3	17	37840212	rs2941506	37833035	A	G	-0.100196	3.376e-08	0.37866	0	-0.264607	3.97502e-08	0.000113773	20
IBD	eQTLGen (Whole Blood)	RP11-94L15.2	17	37917031	rs7219923	38074518	C	T	0.0942997	1.031e-07	0.1619	3.34078e-73	0.582457	3.2079e-07	1.83118e-11	20
CD	eQTLGen (Whole Blood)	IKZF3	17	37970819	rs907091	37921742	C	T	0.117096	2.762e-07	0.391618	0	0.299005	3.3349e-07	0.000138437	20
IBD	eQTLGen (Whole Blood)	IKZF3	17	37970819	rs907091	37921742	C	T	0.121896	3.329e-13	0.391618	0	0.311263	5.70704e-13	1.73767e-07	20
UC	eQTLGen (Whole Blood)	IKZF3	17	37970819	rs907091	37921742	C	T	0.121704	8.155e-09	0.391618	0	0.310773	1.05079e-08	0.000144481	20
IBD	GTEx (Spleen)	GSDMB	17	38067875	rs8067378	38051348	G	A	0.128299	1.619e-14	-0.668154	4.40595e-29	-0.192021	2.38683e-10	0.0431977	20
UC	GTEx (Spleen)	GSDMB	17	38067875	rs8067378	38051348	G	A	0.129403	9.117e-10	-0.668154	4.40595e-29	-0.193672	7.51403e-08	0.078431	20
CD	eQTLGen (Whole Blood)	GSDMB	17	38068477	rs9901146	38043343	A	G	0.125698	3.057e-08	-0.848675	0	-0.148111	3.18315e-08	0.0450395	20
IBD	eQTLGen (Whole Blood)	GSDMB	17	38068477	rs9901146	38043343	A	G	0.133901	1.151e-15	-0.848675	0	-0.157777	1.25535e-15	0.0316219	20
UC	eQTLGen (Whole Blood)	GSDMB	17	38068477	rs9901146	38043343	A	G	0.132904	3.084e-10	-0.848675	0	-0.156601	3.18572e-10	0.0792274	20
IBD	GTEx (Spleen)	ORMDL3	17	38080574	rs12936231	38029120	G	C	0.129801	8.093e-15	-0.756751	1.04441e-26	-0.171524	3.21512e-10	0.0471181	20
IBD	eQTLGen (Whole Blood)	ORMDL3	17	38080574	rs7224129	38075426	G	A	0.0966981	6.219e-08	-0.799201	0	-0.120993	6.84071e-08	7.96195e-12	20
UC	GTEx (Spleen)	ORMDL3	17	38080574	rs12936231	38029120	G	C	0.1293	9.144e-10	-0.756751	1.04441e-26	-0.170862	1.05291e-07	0.169515	20
IBD	GTEx (Lung)	GSDMA	17	38126622	rs3859191	38128714	A	G	-0.0908004	8.762e-08	-0.797455	4.93743e-52	0.113863	4.69586e-07	0.111233	20
IBD	eQTLGen (Whole Blood)	STAT5A	17	40451763	rs9909659	40473835	A	G	-0.118603	4.31e-08	-0.136631	8.84576e-43	0.868058	3.83395e-07	0.00720779	20
MS	eQTLGen (Whole Blood)	MRPL45P2	17	45548896	rs58512566	45523858	T	C	-0.086975	1.101e-07	0.229454	1.05158e-146	-0.379052	1.99082e-07	2.1627e-05	20
MS	eQTLGen (Whole Blood)	NPEPPS	17	45650474	rs79443387	45626961	C	T	-0.109572	1.377e-10	-0.197851	9.95516e-110	0.553809	6.95654e-10	0.00335761	20
MS	eQTLGen (Whole Blood)	TBKBP1	17	45780431	rs4794052	45769236	T	C	0.0928831	1.953e-08	0.652016	0	0.142455	2.1205e-08	8.44612e-05	20
MS	GTEx (Lung)	TBKBP1	17	45780431	rs8078309	45774072	C	T	-0.0932124	1.792e-08	-0.400276	9.59345e-37	0.23287	2.67329e-07	0.00295615	20
MS	eQTLGen (Whole Blood)	TNFSF14	19	6666873	rs2291668	6669934	A	G	-0.166107	1.555e-12	0.262438	6.13208e-133	-0.632939	1.09722e-11	0.0025655	20
IBD	eQTLGen (Whole Blood)	ZGLP1	19	10418017	rs73510898	10416444	A	G	0.175599	2.297e-08	0.2063	8.45262e-32	0.851182	4.45602e-07	0.00418	16
MS	eQTLGen (Whole Blood)	MAST3	19	18235548	rs273510	18223350	G	A	-0.107029	3.578e-08	-0.226965	1.804e-119	0.471563	8.23794e-08	0.00237196	20
MS	eQTLGen (Whole Blood)	MPV17L2	19	18305875	rs2271881	18305824	T	C	-0.0990472	1.43e-08	0.182683	1.48915e-71	-0.542182	6.49036e-08	0.00386446	20
CD	eQTLGen (Whole Blood)	NTN5	19	49170501	rs516316	49206145	C	G	0.1353	1.204e-08	0.285592	1.63673e-203	0.473752	2.0113e-08	0.111091	20
MS	eQTLGen (Whole Blood)	SLC6A16	19	49810688	rs2278405	49812403	T	G	0.112609	1.38e-08	0.219404	2.61727e-103	0.51325	4.03739e-08	0.014875	20
MS	eQTLGen (Whole Blood)	CD37	19	49842510	rs10412811	49884495	A	G	0.118333	2.081e-10	-0.413544	0	-0.286144	3.3629e-10	0.01707	20
MS	GTEx (Lung)	DKKL1	19	49871706	rs10412811	49884495	A	G	0.118333	2.081e-10	-0.687763	2.18514e-21	-0.172055	1.2811e-07	3.54674e-05	17
MS	GTEx (Lung)	CD40	20	44752706	rs6032662	44734310	T	C	-0.133831	2.845e-13	0.355557	2.69674e-19	-0.376399	1.46764e-08	0.661881	16
IBD	eQTLGen (Whole Blood)	GMEB2	20	62238674	rs4809310	62228745	A	G	-0.113796	4.734e-08	0.194805	3.45302e-78	-0.584154	1.51048e-07	3.90659e-10	20
IBD	eQTLGen (Whole Blood)	STMN3	20	62277920	rs453481	62230706	A	G	0.0981969	2.111e-08	0.388215	0	0.252944	2.6326e-08	0.000302478	20
IBD	eQTLGen (Whole Blood)	RTEL1-TNFRSF6B	20	62310345	rs2872811	62290193	T	G	0.106304	1.003e-09	0.0892613	4.8395e-22	1.19093	2.44132e-07	0.00207711	20
CD	eQTLGen (Whole Blood)	SLC2A4RG	20	62372240	rs2296763	62376939	A	C	-0.158304	1.556e-08	0.17937	7.74457e-72	-0.882557	6.97408e-08	0.000377567	20
IBD	eQTLGen (Whole Blood)	SLC2A4RG	20	62372240	rs2296763	62376939	A	C	-0.118795	4.724e-09	0.17937	7.74457e-72	-0.662289	2.65239e-08	2.15739e-06	20
IBD	eQTLGen (Whole Blood)	AP001057.1	21	45621876	rs11089118	45633388	A	C	0.1238	6.708e-13	-0.0810127	1.74586e-18	-1.52816	2.62975e-08	0.0371047	20
CD	eQTLGen (Whole Blood)	UBE2L3	22	21941029	rs2070512	21949411	C	A	0.167	2.334e-09	0.700185	0	0.238508	2.68369e-09	0.258044	20
IBD	eQTLGen (Whole Blood)	UBE2L3	22	21941029	rs2070512	21949411	C	A	0.129005	4.365e-10	0.700185	0	0.184244	5.1106e-10	0.101113	20
CD	GTEx (Lung)	CCDC116	22	21989310	rs878825	21982249	C	T	0.166196	2.912e-09	-0.584244	1.18757e-22	-0.284464	3.85015e-07	0.344913	3
IBD	GTEx (Lung)	CCDC116	22	21989310	rs878825	21982249	C	T	0.126698	9.07e-10	-0.584244	1.18757e-22	-0.216857	2.09685e-07	0.253263	3
MS	eQTLGen (Whole Blood)	YPEL1	22	22070978	rs2266965	22121155	G	A	0.101383	5.696e-10	-0.100766	3.07421e-28	-1.00612	6.57015e-08	0.042705	20
MS	eQTLGen (Whole Blood)	AC245452.1	22	22295204	rs240066	22292995	C	A	-0.103549	2.626e-10	0.250489	4.22179e-178	-0.413386	6.86855e-10	0.00314187	20
MS	GTEx (Spleen)	LL22NC03-86G7.1	22	22295378	rs240051	22264103	C	A	0.107329	6.491e-11	-0.652106	2.34997e-24	-0.164588	3.83852e-08	0.200407	20
MS	GTEx (Small Intestine - Terminal Ileum)	LL22NC03-86G7.1	22	22295378	rs240066	22292995	A	C	0.103549	2.626e-10	-0.806706	1.77161e-21	-0.12836	1.40494e-07	0.263215	20
MS	GTEx (Lung)	LL22NC03-86G7.1	22	22295378	rs240066	22292995	A	C	0.103549	2.626e-10	-0.718181	5.35892e-66	-0.144182	3.02881e-09	0.0135874	20
UC	eQTLGen (Whole Blood)	PIM3	22	50355944	rs137845	50439430	A	G	-0.118198	2.376e-08	-0.319925	1.82701e-291	0.369456	3.55974e-08	0.0354694	20
MS	eQTLGen (Whole Blood)	SCO2	22	50963432	rs131805	50964153	T	C	0.110038	2.609e-08	0.638353	0	0.172378	3.08383e-08	0.0018372	20
MS	eQTLGen (Whole Blood)	TYMP	22	50966333	rs140522	50971266	T	C	0.110596	2.848e-10	-0.535351	0	-0.206587	3.50071e-10	0.897183	20
MS	eQTLGen (Whole Blood)	ODF3B	22	50969574	rs140522	50971266	T	C	0.110596	2.848e-10	-0.26448	1.33152e-186	-0.418165	7.09041e-10	0.00286908	20
