# Supplementary material for: Investigating the shared genetic architecture between multiple sclerosis and inflammatory bowel diseases
Source: Nat Commun. 2021 Sep 24;12:5641. doi: 10.1038/s41467-021-25768-0 (PMC8463615; doi:10.1038/s41467-021-25768-0)
Supplement: Supplementary file 15 — Supplementary Dataset 12 [file 41467_2021_25768_MOESM15_ESM.xlsx]

## Sheet: Supplementary Data 12
Supplementary Data 12	Summary of significant MHC SMR associations (with SMR p-value <5.28E-7) for MS and each of IBD, UC, and CD using eQTL data from eQTLGen and GTEx tissues
Diseases	eQTL data	Gene	Chromosome	Probe position (hg19)	Top SNP	Top SNP position (hg19)	effect allele	non-effect allele	Beta (GWAS)	P-value (GWAS)	Beta (eQTL)	P-value (eQTL)	Beta (SMR)	P-value (SMR)	P-value (HEIDI)	No of SNPs after HEIDI
MS	eQTLGen (Whole Blood)	HLA-F	6	29698428	rs2523404	29695713	T	C	-0.22042	1.041e-40	-0.66592	0	0.331	1.00999e-39	1.20025e-28	20
MS	eQTLGen (Whole Blood)	HLA-F-AS1	6	29705602	rs113795410	29728209	C	A	0.279317	1.059e-43	-0.265641	1.03785e-100	-1.05148	3.27537e-31	7.3591e-14	20
MS	GTEx (Lung)	HLA-F-AS1	6	29709787	rs1610600	29698781	G	A	-0.278524	3.096e-43	0.29271	2.34691e-14	-0.951536	2.45938e-11	2.76773e-12	20
MS	GTEx (Spleen)	MICE	6	29711259	rs9258275	29730504	G	A	-0.18432	2.21e-26	0.649163	4.38263e-13	-0.283934	2.15943e-09	5.92634e-12	20
MS	eQTLGen (Whole Blood)	MICE	6	29713127	rs2076178	29691774	C	A	-0.252003	6.986e-37	0.208359	1.22457e-91	-1.20947	5.37528e-27	6.99673e-21	20
UC	eQTLGen (Whole Blood)	MICE	6	29713127	rs2076178	29691774	C	A	0.134503	8.958e-08	0.208359	1.22457e-91	0.645537	2.4429e-07	0.115671	20
MS	GTEx (Small Intestine - Terminal Ileum)	IFITM4P	6	29718715	rs7755928	29732243	C	T	-0.254099	1.557e-37	0.794558	1.27244e-11	-0.3198	2.14925e-09	0.000524968	20
MS	GTEx (Spleen)	IFITM4P	6	29718715	rs17435027	29650131	G	A	-0.276495	8.123e-43	1.02972	2.62628e-15	-0.268514	7.35486e-12	1.58728e-05	20
MS	eQTLGen (Whole Blood)	IFITM4P	6	29718715	rs2076178	29691774	C	A	-0.252003	6.986e-37	0.523472	0	-0.481407	5.29091e-35	4.20004e-22	20
UC	eQTLGen (Whole Blood)	IFITM4P	6	29718715	rs2076178	29691774	C	A	0.134503	8.958e-08	0.523472	0	0.256945	1.09044e-07	0.129724	20
MS	GTEx (Lung)	XXbac-BPG170G13.32	6	29719863	rs2735049	29733390	T	C	-0.318599	4.409e-72	0.399538	1.74874e-14	-0.797419	1.76719e-12	6.98198e-05	20
MS	eQTLGen (Whole Blood)	HLA-G	6	29796823	rs2735059	29695854	A	G	-0.22034	1.174e-40	0.421008	0	-0.523362	6.40136e-38	4.04779e-23	20
MS	eQTLGen (Whole Blood)	AL645929.1	6	29855558	rs1632958	29688643	A	G	0.300565	9.651e-47	0.263708	1.23195e-69	1.13976	8.49106e-29	6.02135e-28	20
MS	GTEx (Lung)	HCG4B	6	29894255	rs2107197	29819694	T	C	-0.280053	1.09e-58	0.437587	7.92995e-12	-0.639994	3.00748e-10	6.32995e-08	20
MS	GTEx (Lung)	HLA-K	6	29895982	rs2517671	29937977	G	A	0.0968544	3.635e-09	-0.738553	2.11916e-37	-0.131141	8.47465e-08	6.85846e-13	20
MS	GTEx (Spleen)	HLA-K	6	29895982	rs437941	29941769	A	G	-0.27338	4.359e-61	0.703135	1.48869e-13	-0.388802	1.55859e-11	0.000433928	20
MS	GTEx (Lung)	HCG4P5	6	29910359	rs9260603	29922754	T	C	-0.306823	2.454e-71	0.368228	6.07126e-16	-0.833241	1.73759e-13	1.09924e-10	20
MS	GTEx (Spleen)	HCG4P5	6	29910359	rs9260603	29922754	T	C	-0.306823	2.454e-71	0.735171	3.52069e-14	-0.417349	3.04476e-12	3.77329e-08	20
MS	eQTLGen (Whole Blood)	HLA-W	6	29925360	rs1632958	29688643	A	G	0.300565	9.651e-47	-0.268099	6.08608e-72	-1.1211	3.70171e-29	4.04324e-29	20
MS	GTEx (Lung)	MICD	6	29939409	rs2975031	29832919	G	A	-0.221894	3.766e-37	0.52874	8.00333e-14	-0.419666	1.16726e-10	0.00521808	20
MS	GTEx (Small Intestine - Terminal Ileum)	MICD	6	29939409	rs1611380	29680302	G	A	-0.236482	5.165e-36	0.816221	3.28981e-10	-0.289728	1.93813e-08	0.00605887	17
MS	GTEx (Spleen)	MICD	6	29939409	rs6941600	29935093	T	G	-0.348754	1.022e-76	0.781738	6.88174e-11	-0.446126	7.58577e-10	0.000734973	11
MS	eQTLGen (Whole Blood)	MICD	6	29939409	rs1632958	29688643	A	G	0.300565	9.651e-47	-0.390546	1.14287e-152	-0.769601	2.01516e-36	1.8935e-22	20
MS	eQTLGen (Whole Blood)	HCG9	6	29944536	rs1632958	29688643	A	G	0.300565	9.651e-47	-0.241195	1.93167e-58	-1.24615	8.16655e-27	3.884e-24	18
MS	GTEx (Lung)	HLA-J	6	29976453	rs2508037	29918436	C	T	-0.271324	1.704e-54	0.527175	5.24644e-22	-0.514675	2.51237e-16	5.19114e-06	20
MS	GTEx (Small Intestine - Terminal Ileum)	HLA-J	6	29976453	rs2571390	29923554	C	T	-0.246782	6.267e-48	0.474448	4.189e-10	-0.520145	9.47618e-09	0.00597341	20
MS	GTEx (Spleen)	HLA-J	6	29976453	rs9260486	29920281	T	G	-0.27079	1.412e-54	0.764365	5.52377e-11	-0.354268	1.52633e-09	0.0105693	20
MS	eQTLGen (Whole Blood)	TRIM26	6	30166718	rs17184549	29648120	A	G	-0.285855	9.114e-43	-0.14505	1.56983e-32	1.97073	2.80606e-19	2.15642e-10	17
MS	GTEx (Lung)	HCG17	6	30212028	rs757257	30142458	A	G	-0.160404	5.845e-22	-0.456685	2.85488e-11	0.351234	4.38407e-08	0.000580273	6
MS	GTEx (Lung)	HLA-L	6	30231044	rs6904845	31224423	C	T	-0.350693	1.203e-70	0.48935	7.88047e-20	-0.71665	5.05493e-16	0.000108817	20
MS	GTEx (Spleen)	HLA-L	6	30231044	rs6904845	31224423	C	T	-0.350693	1.203e-70	0.814205	2.41311e-12	-0.430718	7.05178e-11	0.0964748	11
MS	eQTLGen (Whole Blood)	HLA-L	6	30244076	rs9264227	31222119	G	A	0.375275	1.947e-83	-0.315045	8.83238e-195	-1.19118	3.31208e-59	1.21065e-18	20
MS	eQTLGen (Whole Blood)	RPP21	6	30313784	rs17184549	29648120	A	G	-0.285855	9.114e-43	0.120955	4.38486e-23	-2.36332	1.03209e-15	1.17453e-16	15
MS	eQTLGen (Whole Blood)	HLA-E	6	30459613	rs1265046	31081700	G	A	-0.105249	1.447e-10	0.0993924	1.11408e-28	-1.05893	2.81128e-08	6.01427e-16	20
MS	GTEx (Lung)	XXbac-BPG27H4.8	6	30811619	rs2532938	30893831	A	G	-0.152549	4.81e-19	-0.353365	1.49602e-11	0.431705	7.40953e-08	1.28224e-07	9
MS	GTEx (Lung)	DDR1	6	30856065	rs3129993	30815303	C	T	-0.117321	1.607e-12	-0.194568	7.96266e-13	0.60298	4.91615e-07	1.65044e-08	14
MS	eQTLGen (Whole Blood)	DDR1	6	30856065	rs3130563	31101250	T	C	0.495445	1.968e-110	-0.344711	3.8767e-73	-1.43728	7.13532e-45	6.59858e-32	20
MS	eQTLGen (Whole Blood)	VARS2	6	30885127	rs2523594	31326629	C	T	0.310788	1.074e-69	-0.257556	5.86561e-150	-1.20668	2.2273e-48	0	20
MS	GTEx (Lung)	VARS2	6	30888109	rs2532927	30898434	G	A	-0.152893	3.838e-19	0.620513	1.22246e-54	-0.246397	8.93946e-15	3.82434e-16	20
MS	GTEx (Small Intestine - Terminal Ileum)	VARS2	6	30888109	rs2532929	30897774	G	A	-0.163139	3.189e-21	0.720029	1.20946e-17	-0.226572	2.2552e-10	9.75068e-09	20
MS	GTEx (Spleen)	VARS2	6	30888109	rs2532934	30894759	A	G	-0.196882	1.996e-33	0.75184	1.12771e-23	-0.261866	1.27597e-14	7.18018e-07	15
MS	GTEx (Lung)	SFTA2	6	30899541	rs2517457	30898442	T	C	-0.155464	3.504e-19	-0.262581	1.3852e-28	0.592062	3.26435e-12	5.17043e-15	20
MS	GTEx (Lung)	HCG22	6	31024447	rs3131789	31020821	G	A	-0.130223	3.989e-15	-0.746689	1.33006e-33	0.1744	4.53177e-11	5.22342e-06	20
MS	GTEx (Spleen)	HCG22	6	31024447	rs2428516	31021325	C	T	-0.137081	4.713e-15	-0.947193	1.18265e-20	0.144723	2.01524e-09	0.0312444	20
MS	eQTLGen (Whole Blood)	HCG22	6	31024447	rs1265054	31079643	C	T	-0.0937614	9.055e-09	-0.204365	7.91845e-118	0.458794	2.44471e-08	1.72144e-40	20
MS	GTEx (Small Intestine - Terminal Ileum)	PSORS1C1	6	31095198	rs3094212	31085770	A	G	-0.192684	5.161e-32	0.676542	1.53806e-16	-0.284808	1.39094e-11	3.13015e-12	20
MS	GTEx (Spleen)	PSORS1C1	6	31095198	rs3094212	31085770	A	G	-0.192684	5.161e-32	0.938575	2.36868e-20	-0.205295	3.55424e-13	4.38562e-11	20
MS	GTEx (Lung)	PSORS1C2	6	31106220	rs3094212	31085770	A	G	-0.192684	5.161e-32	0.973931	9.10859e-46	-0.197842	1.24757e-19	9.28014e-13	20
MS	GTEx (Small Intestine - Terminal Ileum)	PSORS1C2	6	31106220	rs3094212	31085770	A	G	-0.192684	5.161e-32	0.760761	5.01646e-17	-0.253278	8.42091e-12	1.69476e-10	20
MS	GTEx (Spleen)	PSORS1C2	6	31106220	rs1042145	31083328	G	A	-0.193509	3.114e-32	0.728482	6.41307e-10	-0.265633	4.3391e-08	0.0118882	7
MS	eQTLGen (Whole Blood)	POU5F1	6	31139380	rs35303934	31234222	A	G	-0.218493	8.027e-18	0.4133	2.45715e-241	-0.528654	8.49637e-17	1.02418e-29	20
MS	GTEx (Spleen)	POU5F1	6	31140313	rs11961945	31151248	A	G	-0.210585	6.706e-21	0.912045	4.42561e-15	-0.230893	1.78727e-09	1.38752e-08	20
MS	GTEx (Lung)	PSORS1C3	6	31143594	rs9357113	31149091	T	G	-0.21785	9.843e-24	1.1376	2.71278e-47	-0.191499	1.63918e-16	0.0205722	20
MS	GTEx (Small Intestine - Terminal Ileum)	PSORS1C3	6	31143594	rs28397273	31164750	G	T	-0.193591	4.661e-22	0.847731	2.68172e-20	-0.228364	2.51819e-11	0.0225451	20
MS	GTEx (Spleen)	PSORS1C3	6	31143594	rs9380221	31150873	C	T	-0.218171	8.749e-24	1.15908	3.10606e-23	-0.188228	1.60603e-12	0.0450215	20
MS	eQTLGen (Whole Blood)	PSORS1C3	6	31143594	rs35303934	31234222	A	G	-0.218493	8.027e-18	0.583273	0	-0.374598	2.58892e-17	4.35776e-10	20
MS	eQTLGen (Whole Blood)	HCG27	6	31168641	rs9264227	31222119	G	A	0.375275	1.947e-83	-0.340278	3.22632e-228	-1.10285	7.65755e-62	8.94324e-19	20
MS	GTEx (Lung)	HCG27	6	31168830	rs3094608	31166683	A	G	-0.481429	1.302e-112	0.519244	4.42822e-20	-0.927172	1.89215e-17	3.08572e-05	20
MS	GTEx (Spleen)	HCG27	6	31168830	rs2240059	31120614	T	C	-0.259548	1.799e-46	0.420271	2.21965e-08	-0.617573	1.88646e-07	0.00390551	20
MS	GTEx (Lung)	HLA-C	6	31238204	rs1131123	31239378	G	T	-0.279146	4.85e-51	-0.762085	6.29305e-82	0.366292	2.81946e-32	4.18518e-08	20
MS	GTEx (Small Intestine - Terminal Ileum)	HLA-C	6	31238204	rs1131123	31239378	G	T	-0.279146	4.85e-51	-0.455358	1.43688e-12	0.613025	1.50275e-10	0.084183	20
MS	GTEx (Spleen)	HLA-C	6	31238204	rs1131123	31239378	G	T	-0.279146	4.85e-51	-0.844678	2.25986e-26	0.330476	4.09883e-18	6.80855e-08	20
MS	eQTLGen (Whole Blood)	HLA-C	6	31238216	rs2523582	31328092	A	G	0.386826	2.078e-98	0.827994	0	0.467184	2.53329e-91	0	20
MS	eQTLGen (Whole Blood)	HLA-B	6	31323307	rs2596477	31327723	A	G	-0.404598	2.568e-44	-0.566215	1.51148e-299	0.714566	5.2462e-39	6.90389e-39	20
MS	GTEx (Lung)	XXbac-BPG248L24.12	6	31324919	rs707911	31239577	C	A	-0.252469	9.85e-47	0.602081	3.74346e-21	-0.419328	3.09085e-15	0.000751398	20
MS	GTEx (Spleen)	XXbac-BPG248L24.12	6	31324919	rs707911	31239577	C	A	-0.252469	9.85e-47	0.676875	9.58513e-10	-0.372993	1.83619e-08	0.0120363	14
MS	GTEx (Lung)	HLA-S	6	31349958	rs2074492	31239869	C	T	-0.169152	2.039e-20	1.04281	9.69789e-66	-0.162208	3.77398e-16	2.03935e-16	20
MS	GTEx (Small Intestine - Terminal Ileum)	HLA-S	6	31349958	rs2074492	31239869	C	T	-0.169152	2.039e-20	1.01033	1.87903e-17	-0.167422	3.79146e-10	5.52167e-07	20
MS	GTEx (Spleen)	HLA-S	6	31349958	rs2074492	31239869	C	T	-0.169152	2.039e-20	1.14817	5.24638e-28	-0.147323	1.47795e-12	3.83556e-11	20
MS	eQTLGen (Whole Blood)	XXbac-BPG248L24.11	6	31352008	rs2516396	31521913	A	G	0.335613	1.584e-71	-0.165915	8.07984e-46	-2.0228	9.49139e-29	4.90237e-24	20
MS	GTEx (Lung)	XXbac-BPG181B23.7	6	31362669	rs2523456	31366318	G	A	-0.216159	2.236e-27	-1.07503	8.60686e-78	0.201073	6.96927e-21	6.98032e-07	20
MS	GTEx (Small Intestine - Terminal Ileum)	XXbac-BPG181B23.7	6	31362669	rs10947207	31361485	C	T	-0.203349	3.493e-22	-1.16963	1.0613e-28	0.173857	2.83763e-13	1.98278e-08	20
MS	GTEx (Spleen)	XXbac-BPG181B23.7	6	31362669	rs10947207	31361485	C	T	-0.203349	3.493e-22	-1.20456	7.90469e-38	0.168816	1.02864e-14	1.66893e-11	20
MS	GTEx (Lung)	Y_RNA	6	31369978	rs9266840	31383542	G	T	-0.135317	1.18e-11	-0.529185	7.42702e-14	0.255709	5.04548e-07	4.1727e-10	20
MS	GTEx (Lung)	MICA	6	31377224	rs1063631	31378387	C	T	-0.111631	2.186e-09	-0.640376	3.96887e-59	0.174321	1.98431e-08	1.16787e-15	20
MS	GTEx (Small Intestine - Terminal Ileum)	MICA	6	31377224	rs1063631	31378387	C	T	-0.111631	2.186e-09	-0.760568	1.68265e-20	0.146773	4.93474e-07	4.75101e-11	20
MS	GTEx (Spleen)	MICA	6	31377224	rs1063631	31378387	C	T	-0.111631	2.186e-09	-0.947292	1.52195e-32	0.117842	9.10414e-08	1.68654e-09	20
MS	eQTLGen (Whole Blood)	MICA	6	31377224	rs149692329	31385843	T	C	-0.208558	2.507e-18	-0.425133	0	0.49057	1.08645e-17	1.05052e-22	20
MS	eQTLGen (Whole Blood)	MICB	6	31470779	rs7757162	31478960	A	G	-0.274369	2.357e-09	-0.881459	1.89093e-245	0.311267	4.14745e-09	0	20
CD	eQTLGen (Whole Blood)	MICB	6	31470779	rs7757162	31478960	A	G	0.319203	1.4e-08	-0.881459	1.89093e-245	-0.36213	2.27088e-08	9.93119e-09	20
MS	eQTLGen (Whole Blood)	DDX39B	6	31504110	rs3093949	31525184	T	C	-0.193585	1.604e-27	-0.181291	1.89013e-88	1.06781	1.37755e-21	1.09878e-13	20
MS	GTEx (Lung)	ATP6V1G2	6	31513432	rs2239705	31513402	A	G	-0.305497	3.058e-37	0.536566	2.56332e-17	-0.569357	1.75814e-12	0.00111279	20
MS	eQTLGen (Whole Blood)	ATP6V1G2	6	31514221	rs2857605	31524851	C	T	0.434791	5.746e-112	-0.287634	2.96439e-125	-1.51161	4.62569e-60	6.81537e-19	20
MS	eQTLGen (Whole Blood)	LTA	6	31540966	rs2071590	31539768	A	G	0.188621	1.513e-28	0.161997	1.24051e-64	1.16435	1.68814e-20	2.15827e-35	20
MS	eQTLGen (Whole Blood)	TNF	6	31544728	rs2844484	31536224	A	G	0.162048	2.342e-22	0.211117	8.08997e-114	0.767575	3.95641e-19	8.60397e-43	20
MS	eQTLGen (Whole Blood)	LTB	6	31549300	rs2516403	31480874	C	T	0.221395	7.666e-38	0.069535	6.94062e-13	3.18394	3.62561e-10	1.51752e-13	20
MS	eQTLGen (Whole Blood)	LST1	6	31555293	rs146591430	31507160	G	A	-0.385534	4.385e-08	0.823546	2.56521e-66	-0.46814	1.82061e-07	7.26093e-16	20
MS	eQTLGen (Whole Blood)	NCR3	6	31558717	rs6916921	31520426	T	C	-0.281412	1.582e-17	-0.415766	6.55979e-172	0.676853	3.62022e-16	4.28719e-12	20
MS	GTEx (Lung)	PRRC2A	6	31597022	rs2857693	31588384	T	G	-0.298845	6.737e-66	0.128312	5.19895e-09	-2.32905	3.22602e-08	0.0399445	6
MS	eQTLGen (Whole Blood)	PRRC2A	6	31597022	rs707939	31726688	A	C	-0.267275	8.451e-49	0.101576	2.93841e-25	-2.63129	2.29671e-17	3.22386e-17	20
UC	eQTLGen (Whole Blood)	C6orf47	6	31627312	rs148571474	31672712	T	C	0.9285	1.032e-28	-0.253829	1.52027e-09	-3.65798	1.10195e-07	NA	NA
IBD	eQTLGen (Whole Blood)	C6orf47	6	31627312	rs148571474	31672712	T	C	0.750902	4.834e-26	-0.253829	1.52027e-09	-2.9583	1.56662e-07	NA	NA
MS	eQTLGen (Whole Blood)	CSNK2B	6	31635566	rs707939	31726688	A	C	-0.267275	8.451e-49	-0.0859948	1.55256e-18	3.10804	4.73554e-14	3.85757e-13	20
MS	GTEx (Lung)	LY6G5B	6	31639748	rs805290	31648403	T	C	-0.130151	4.902e-12	-0.230166	3.58734e-24	0.565464	1.13192e-08	8.80732e-11	20
MS	eQTLGen (Whole Blood)	LY6G5B	6	31639748	rs142831262	31576714	A	G	-0.132956	1.416e-07	-0.222048	1.92083e-75	0.598773	4.19723e-07	1.2526e-10	20
MS	GTEx (Lung)	LY6G5C	6	31648139	rs805274	31665194	C	T	-0.130502	3.86e-12	-0.55867	1.78187e-33	0.233594	1.78546e-09	7.0797e-08	20
MS	GTEx (Spleen)	LY6G5C	6	31648139	rs805276	31664219	G	A	-0.130414	4.038e-12	-0.8469	2.91772e-24	0.15399	1.01164e-08	5.8391e-07	20
MS	eQTLGen (Whole Blood)	LY6G5C	6	31648139	rs1144708	31710020	T	C	-0.108142	4.099e-10	-0.256726	9.59927e-187	0.421235	9.88448e-10	1.2425e-30	20
MS	eQTLGen (Whole Blood)	LY6G6C	6	31688023	rs3117572	31717692	A	G	0.570222	1.526e-174	0.0781975	5.48326e-09	7.29207	1.12528e-08	0.234235	7
MS	eQTLGen (Whole Blood)	DDAH2	6	31696604	rs3117572	31717692	A	G	0.570222	1.526e-174	0.328469	1.52516e-135	1.736	2.97748e-77	4.20373e-24	20
MS	eQTLGen (Whole Blood)	MSH5	6	31720173	rs2299851	31718602	A	G	-0.201716	2.198e-09	-0.12694	3.32258e-20	1.58906	5.25846e-07	0.000108699	11
MS	eQTLGen (Whole Blood)	HSPA1B	6	31796771	rs1144708	31710020	T	C	-0.108142	4.099e-10	-0.172355	9.97532e-84	0.627439	2.70278e-09	9.77791e-28	20
MS	eQTLGen (Whole Blood)	C6orf48	6	31804963	rs140091914	31754008	A	G	-0.170165	2.4e-10	-0.284196	5.86577e-120	0.598757	9.88114e-10	2.70804e-40	20
MS	eQTLGen (Whole Blood)	EHMT2	6	31856500	rs2736428	31843924	T	C	-0.480696	4.121e-91	-0.0758847	1.70661e-14	6.33456	7.32549e-13	3.41082e-05	20
MS	eQTLGen (Whole Blood)	STK19	6	31944048	rs16867582	31782617	A	C	-0.457741	6.685e-15	-0.191241	5.89353e-12	2.39353	2.49905e-07	0.219785	6
MS	GTEx (Lung)	CYP21A1P	6	31974821	rs17207951	32050653	T	C	-0.523307	5.039e-116	0.5312	5.0266e-18	-0.985142	5.77028e-16	5.79754e-15	20
MS	GTEx (Lung)	STK19P	6	31981305	rs616634	31948448	G	A	-0.327215	2.983e-12	1.11449	2.59235e-28	-0.293601	3.6778e-09	0.0144251	20
MS	GTEx (Lung)	C4B	6	31992867	rs537160	31916400	G	A	-0.538071	7.388e-163	-0.281527	5.64578e-09	1.91126	1.21499e-08	0.00899576	6
MS	GTEx (Lung)	CYP21A2	6	32007744	rs1048709	31914935	G	A	-0.762926	7.666e-258	0.441512	1.67848e-08	-1.72798	2.58532e-08	0.0883407	12
MS	eQTLGen (Whole Blood)	TNXB	6	32046021	rs2269426	32076499	A	G	-0.532333	2.971e-143	0.223533	1.60404e-126	-2.38145	3.86386e-68	5.44401e-13	20
MS	GTEx (Lung)	ATF6B	6	32089571	rs8111	32083175	T	C	-0.524847	2.286e-111	0.324551	1.94442e-20	-1.61715	1.09801e-17	2.99728e-06	20
UC	eQTLGen (Whole Blood)	FKBPL	6	32097276	rs28383315	32587281	G	A	-0.244701	1.788e-10	0.176342	9.89048e-30	-1.38765	2.79862e-08	1.10582e-08	20
MS	eQTLGen (Whole Blood)	FKBPL	6	32097276	rs28383315	32587281	G	A	-0.834517	1.593e-26	0.176342	9.89048e-30	-4.73236	8.39106e-15	3.42615e-13	20
MS	eQTLGen (Whole Blood)	PRRT1	6	32119143	rs9273504	32628407	C	T	-1.09602	1.939e-215	0.105823	5.83066e-17	-10.3571	6.21111e-16	8.9285e-19	20
MS	eQTLGen (Whole Blood)	PPT2	6	32126336	rs553108	31840455	A	G	0.50235	2.902e-146	0.100431	4.03485e-27	5.00195	2.56635e-23	1.10345e-06	20
MS	eQTLGen (Whole Blood)	EGFL8	6	32134209	rs41268896	32070069	A	G	-0.513781	3.572e-113	-0.0766401	7.04658e-14	6.70382	1.18235e-12	4.99347e-05	20
MS	GTEx (Lung)	AGER	6	32150423	rs805284	31682029	A	G	-0.999087	1.067e-42	-0.375584	1.55693e-08	2.66009	1.72163e-07	0.00203637	11
MS	GTEx (Lung)	NOTCH4	6	32177232	rs434841	32191041	A	G	-0.154551	2.49e-14	-0.355172	1.21813e-21	0.435143	2.53751e-09	4.2202e-08	20
MS	GTEx (Spleen)	NOTCH4	6	32177232	rs3130294	32178773	C	T	-0.323517	2.209e-81	-0.476824	3.46232e-08	0.678482	1.15906e-07	NA	NA
MS	GTEx (Lung)	HCG23	6	32359875	rs3132963	32320153	A	G	-0.932674	4.99999999999998e-310	0.526368	4.74306e-11	-1.77191	9.13963e-11	0.00521189	20
MS	GTEx (Small Intestine - Terminal Ileum)	BTNL2	6	32368322	rs743862	32381939	C	T	-0.235469	9.767e-38	-0.685346	7.59334e-12	0.343577	1.53153e-09	5.61892e-13	20
MS	eQTLGen (Whole Blood)	HLA-DRA	6	32410221	rs601945	32573415	G	A	-0.795478	3.424e-73	-0.116966	1.39227e-16	6.80096	5.55007e-14	5.39343e-14	20
IBD	eQTLGen (Whole Blood)	HLA-DRA	6	32410221	rs601945	32573415	G	A	-0.2599	2.336e-24	-0.116966	1.39227e-16	2.22202	1.36512e-10	0.000397176	20
UC	eQTLGen (Whole Blood)	HLA-DRA	6	32410221	rs601945	32573415	G	A	-0.371198	1.046e-28	-0.116966	1.39227e-16	3.17357	3.30531e-11	3.16638e-05	20
MS	GTEx (Lung)	HLA-DRB9	6	32434437	rs9271468	32588616	A	G	-0.536485	7.902e-119	0.702828	1.17453e-33	-0.763324	8.19405e-27	1.92007e-18	20
UC	GTEx (Lung)	HLA-DRB9	6	32434437	rs9271418	32587832	G	A	-0.288796	5.796e-31	0.797964	2.03028e-41	-0.361917	1.75814e-18	7.23408e-08	20
IBD	GTEx (Lung)	HLA-DRB9	6	32434437	rs9271418	32587832	G	A	-0.196898	3.408e-22	0.797964	2.03028e-41	-0.246751	3.45487e-15	1.8795e-05	20
MS	GTEx (Small Intestine - Terminal Ileum)	HLA-DRB9	6	32434437	rs2105898	32590498	G	T	-1.18123	4.99999999999998e-310	0.970296	1.14408e-10	-1.21739	2.09721e-10	0.000666923	20
UC	GTEx (Small Intestine - Terminal Ileum)	HLA-DRB9	6	32434437	rs9271525	32589842	A	G	-0.277402	1.689e-19	1.10365	1.3139e-10	-0.251349	1.63623e-07	6.84426e-06	20
MS	GTEx (Spleen)	HLA-DRB9	6	32434437	rs2105898	32590498	G	T	-1.18123	4.99999999999998e-310	1.01945	7.98859e-16	-1.1587	3.37862e-15	0.00218079	20
UC	GTEx (Spleen)	HLA-DRB9	6	32434437	rs9271683	32592950	T	C	-0.2531	2.89e-19	0.951341	5.24316e-15	-0.266046	3.71572e-09	1.07223e-05	16
IBD	GTEx (Spleen)	HLA-DRB9	6	32434437	rs9271683	32592950	T	C	-0.163296	1.487e-12	0.951341	5.24316e-15	-0.171648	1.56867e-07	5.43215e-06	16
MS	GTEx (Lung)	HLA-DRB5	6	32491592	rs9271025	32574990	C	T	-1.24758	4.99999999999998e-310	-1.38403	2.23475e-86	0.901409	3.29027e-68	1.06875e-09	20
UC	GTEx (Lung)	HLA-DRB5	6	32491592	rs34195497	32526670	A	G	-0.312795	7.965e-21	-1.37763	1.07011e-91	0.227053	1.82441e-17	7.29008e-18	20
IBD	GTEx (Lung)	HLA-DRB5	6	32491592	rs34195497	32526670	A	G	-0.195796	2.542e-13	-1.37763	1.07011e-91	0.142125	6.21911e-12	2.11137e-14	20
MS	GTEx (Small Intestine - Terminal Ileum)	HLA-DRB5	6	32491592	rs1966001	32581782	T	C	-1.21503	4.99999999999998e-310	-1.12929	1.59012e-18	1.07593	1.19598e-17	0.0698302	20
UC	GTEx (Small Intestine - Terminal Ileum)	HLA-DRB5	6	32491592	rs9271161	32577713	C	T	-0.286299	2.042e-20	-1.12929	1.59012e-18	0.253521	1.83852e-10	4.13899e-11	20
IBD	GTEx (Small Intestine - Terminal Ileum)	HLA-DRB5	6	32491592	rs9271161	32577713	C	T	-0.175196	4.488e-12	-1.12929	1.59012e-18	0.155138	5.39083e-08	2.47052e-11	20
MS	GTEx (Spleen)	HLA-DRB5	6	32491592	rs76817401	32501122	T	G	-1.62862	1.924e-257	-1.32156	5.60689e-27	1.23235	1.0481e-24	1.99668e-07	20
UC	GTEx (Spleen)	HLA-DRB5	6	32491592	rs34195497	32526670	A	G	-0.312795	7.965e-21	-1.37091	3.5405e-28	0.228166	9.843e-13	5.94569e-10	20
IBD	GTEx (Spleen)	HLA-DRB5	6	32491592	rs34195497	32526670	A	G	-0.195796	2.542e-13	-1.37091	3.5405e-28	0.142822	1.15054e-09	5.74854e-08	20
IBD	eQTLGen (Whole Blood)	HLA-DRB5	6	32491592	rs9271055	32575369	G	T	0.173604	1.413e-11	1.19522	0	0.145248	1.52937e-11	1.65182e-23	20
MS	eQTLGen (Whole Blood)	HLA-DRB5	6	32491592	rs9271055	32575369	G	T	1.23134	4.99999999999998e-310	1.19522	0	1.03022	3.02e-284	0	20
UC	eQTLGen (Whole Blood)	HLA-DRB5	6	32491592	rs9271055	32575369	G	T	0.291396	1.447e-20	1.19522	0	0.2438	1.63472e-20	1.18039e-27	20
MS	GTEx (Lung)	HLA-DRB6	6	32524144	rs28366267	32559781	C	A	-0.818501	1.584e-15	1.02487	4.70671e-63	-0.798639	6.11651e-13	0.00146194	20
UC	GTEx (Lung)	HLA-DRB6	6	32524144	rs28366267	32559781	C	A	-0.378498	4.047e-47	1.02487	4.70671e-63	-0.369313	9.36855e-28	0.018493	20
IBD	GTEx (Lung)	HLA-DRB6	6	32524144	rs28366267	32559781	C	A	-0.212002	7.791e-26	1.02487	4.70671e-63	-0.206857	5.83147e-19	0.0617888	20
MS	GTEx (Small Intestine - Terminal Ileum)	HLA-DRB6	6	32524144	rs2105898	32590498	G	T	-1.18123	4.99999999999998e-310	1.06379	5.46748e-17	-1.1104	2.93027e-16	0.0309743	20
UC	GTEx (Small Intestine - Terminal Ileum)	HLA-DRB6	6	32524144	rs35570280	32522434	G	T	-0.246899	4.962e-13	1.14352	4.11935e-16	-0.215912	6.67702e-08	3.32077e-05	20
MS	GTEx (Spleen)	HLA-DRB6	6	32524144	rs28383380	32607253	A	C	-0.934709	3.083e-121	1.10464	1.01508e-30	-0.846166	4.71967e-25	3.8807e-14	20
UC	GTEx (Spleen)	HLA-DRB6	6	32524144	rs28383377	32607227	G	A	-0.382299	6.789e-43	1.17701	8.96227e-31	-0.324805	9.84454e-19	0.31651	20
IBD	GTEx (Spleen)	HLA-DRB6	6	32524144	rs28383377	32607227	G	A	-0.220797	1.02e-24	1.17701	8.96227e-31	-0.187591	1.72353e-14	0.389249	20
MS	eQTLGen (Whole Blood)	HLA-DRB6	6	32524144	rs28362368	32594040	G	A	-0.494624	9.846e-48	0.696523	0	-0.710133	3.11087e-46	0	20
MS	GTEx (Lung)	HLA-DRB1	6	32552085	rs9271523	32589806	G	A	-0.613346	3.064e-89	-0.528168	1.26621e-39	1.16127	3.59115e-28	9.61312e-20	20
UC	GTEx (Lung)	HLA-DRB1	6	32552085	rs9271523	32589806	G	A	-0.361701	1.36e-44	-0.528168	1.26621e-39	0.684822	8.0136e-22	0.0478961	20
IBD	GTEx (Lung)	HLA-DRB1	6	32552085	rs9271523	32589806	G	A	-0.210698	1.037e-25	-0.528168	1.26621e-39	0.398923	2.35924e-16	0.00366137	20
UC	GTEx (Small Intestine - Terminal Ileum)	HLA-DRB1	6	32552085	rs28366288	32560432	T	C	-0.372906	4.318e-45	-0.491908	1.00558e-08	0.758081	1.11606e-07	0.016208	16
IBD	GTEx (Small Intestine - Terminal Ileum)	HLA-DRB1	6	32552085	rs28366288	32560432	T	C	-0.218803	5.114e-27	-0.491908	1.00558e-08	0.444805	4.20711e-07	0.000483019	16
MS	GTEx (Spleen)	HLA-DRB1	6	32552085	rs2395225	32590624	C	T	-0.196258	8.281e-15	0.440502	2.08638e-11	-0.445533	3.93388e-07	1.76229e-11	20
MS	eQTLGen (Whole Blood)	HLA-DRB1	6	32552085	rs9271520	32589771	G	A	-0.613454	2.786e-89	-0.538394	0	1.13942	9.79629e-80	0	20
IBD	eQTLGen (Whole Blood)	HLA-DRB1	6	32552085	rs9271520	32589771	G	A	-0.209499	5.126e-25	-0.538394	0	0.389118	3.10958e-24	6.4339e-16	20
UC	eQTLGen (Whole Blood)	HLA-DRB1	6	32552085	rs9271520	32589771	G	A	-0.362801	8.122e-44	-0.538394	0	0.673858	1.41445e-41	9.79828e-22	20
MS	GTEx (Lung)	HLA-DQA1	6	32603692	rs1047989	32605257	A	C	-0.63224	1.836e-97	-0.723193	6.99219e-67	0.874234	1.56027e-40	1.5166e-29	20
UC	GTEx (Lung)	HLA-DQA1	6	32603692	rs1047989	32605257	A	C	-0.264096	3.724e-31	-0.723193	6.99219e-67	0.36518	6.51878e-22	3.46994e-11	20
IBD	GTEx (Lung)	HLA-DQA1	6	32603692	rs1047989	32605257	A	C	-0.178696	1.733e-22	-0.723193	6.99219e-67	0.247093	1.87969e-17	2.80946e-07	20
MS	GTEx (Small Intestine - Terminal Ileum)	HLA-DQA1	6	32603692	rs9275210	32657817	T	C	-0.491513	1.507e-142	-0.364824	1.28187e-09	1.34726	3.55451e-09	7.62763e-05	17
UC	GTEx (Small Intestine - Terminal Ileum)	HLA-DQA1	6	32603692	rs28383377	32607227	G	A	-0.382299	6.789e-43	-0.404566	9.26598e-09	0.94496	1.15838e-07	0.19569	8
MS	GTEx (Spleen)	HLA-DQA1	6	32603692	rs9271426	32587973	A	G	-0.640432	5.26e-95	-0.591961	8.3124e-15	1.08188	3.66022e-13	2.69345e-08	20
UC	GTEx (Spleen)	HLA-DQA1	6	32603692	rs9271426	32587973	A	G	-0.357704	4.675e-44	-0.591961	8.3124e-15	0.60427	1.20529e-11	0.156562	20
IBD	GTEx (Spleen)	HLA-DQA1	6	32603692	rs9271426	32587973	A	G	-0.208797	1.263e-25	-0.591961	8.3124e-15	0.352721	4.68337e-10	0.120371	20
MS	eQTLGen (Whole Blood)	HLA-DQA1	6	32605397	rs9272346	32604372	G	A	0.610094	5.697e-103	0.611304	0	0.99802	2.28117e-95	0	20
UC	eQTLGen (Whole Blood)	HLA-DQA1	6	32605397	rs1063355	32627714	T	G	0.236699	5.831e-23	0.652626	0	0.362688	1.23477e-22	2.36124e-35	20
IBD	eQTLGen (Whole Blood)	HLA-DQA1	6	32605397	rs1063355	32627714	T	G	0.1432	8.548e-15	0.652626	0	0.219421	1.30173e-14	7.00748e-20	20
MS	eQTLGen (Whole Blood)	HLA-DQB1-AS1	6	32628081	rs1049225	32627747	A	G	0.893307	4.99999999999998e-310	0.564847	0	1.5815	2.01428e-208	0	20
UC	eQTLGen (Whole Blood)	HLA-DQB1-AS1	6	32628081	rs1049225	32627747	A	G	0.181396	1.567e-10	0.564847	0	0.321142	1.95975e-10	1.53619e-30	20
MS	GTEx (Lung)	HLA-DQB1-AS1	6	32628319	rs9273394	32627082	G	A	-0.854725	6.295e-283	-0.602641	1.7448e-40	1.4183	8.37093e-36	2.15042e-09	20
UC	GTEx (Lung)	HLA-DQB1-AS1	6	32628319	rs9273394	32627082	G	A	-0.1608	2.024e-09	-0.602641	1.7448e-40	0.266825	4.48306e-08	1.46518e-09	20
MS	GTEx (Small Intestine - Terminal Ileum)	HLA-DQB1-AS1	6	32628319	rs4311549	32635091	G	T	-0.833559	4.99999999999998e-310	-0.684938	2.02228e-15	1.21699	7.91145e-15	9.53635e-06	20
MS	GTEx (Spleen)	HLA-DQB1-AS1	6	32628319	rs9273394	32627082	G	A	-0.854725	6.295e-283	-0.787131	3.50871e-16	1.08587	1.83022e-15	0.00250209	20
UC	GTEx (Spleen)	HLA-DQB1-AS1	6	32628319	rs9273375	32626786	C	G	-0.257101	2.59e-16	-1.00187	6.36279e-20	0.256621	1.07365e-09	1.2411e-05	20
MS	GTEx (Lung)	XXbac-BPG254F23.6	6	32630179	rs1049225	32627747	G	A	-0.893307	4.99999999999998e-310	-1.01204	3.62723e-51	0.882679	2.32151e-44	2.07063e-19	20
UC	GTEx (Lung)	XXbac-BPG254F23.6	6	32630179	rs9274196	32630708	A	G	-0.155602	9.958e-09	-1.02767	1.07298e-52	0.151412	7.66987e-08	4.83896e-19	20
MS	GTEx (Small Intestine - Terminal Ileum)	XXbac-BPG254F23.6	6	32630179	rs1130456	32627379	C	T	-0.914293	4.99999999999998e-310	-1.12889	1.52245e-20	0.809904	1.8701e-19	5.86941e-05	20
MS	GTEx (Spleen)	XXbac-BPG254F23.6	6	32630179	rs1130456	32627379	C	T	-0.914293	4.99999999999998e-310	-1.2398	1.31746e-28	0.737452	1.88368e-26	8.22254e-12	20
UC	GTEx (Spleen)	XXbac-BPG254F23.6	6	32630179	rs1063347	32627956	G	C	-0.204002	8.395e-14	-1.23851	1.24261e-28	0.164715	5.68444e-10	1.22667e-07	20
IBD	GTEx (Spleen)	XXbac-BPG254F23.6	6	32630179	rs1063347	32627956	G	C	-0.135998	4.088e-10	-1.23851	1.24261e-28	0.109808	5.3733e-08	0.000113869	20
MS	GTEx (Lung)	HLA-DQB1	6	32631702	rs9273394	32627082	G	A	-0.854725	6.295e-283	-1.00286	3.01309e-79	0.852288	1.47974e-62	1.46115e-11	20
UC	GTEx (Lung)	HLA-DQB1	6	32631702	rs9273394	32627082	G	A	-0.1608	2.024e-09	-1.00286	3.01309e-79	0.160341	1.08219e-08	1.56062e-12	20
MS	GTEx (Small Intestine - Terminal Ileum)	HLA-DQB1	6	32631702	rs9274536	32634634	T	C	-0.681219	7.412e-190	-0.818088	4.11865e-23	0.832696	6.41691e-21	2.17625e-06	20
UC	GTEx (Small Intestine - Terminal Ileum)	HLA-DQB1	6	32631702	rs9274551	32634834	T	C	-0.236203	3.78e-21	-0.821051	3.30792e-23	0.287684	7.77969e-12	3.0194e-07	20
IBD	GTEx (Small Intestine - Terminal Ileum)	HLA-DQB1	6	32631702	rs9274551	32634834	T	C	-0.140504	1.17e-12	-0.821051	3.30792e-23	0.171127	7.8291e-09	3.3179e-06	20
MS	GTEx (Spleen)	HLA-DQB1	6	32631702	rs1063349	32627906	C	T	-0.814186	4.966e-223	-1.11542	1.10272e-43	0.729936	5.14027e-37	9.37872e-10	20
UC	GTEx (Spleen)	HLA-DQB1	6	32631702	rs17612831	32620507	T	A	-0.265199	2.546e-27	-1.12671	7.55023e-44	0.235374	1.3727e-17	1.47138e-10	20
IBD	GTEx (Spleen)	HLA-DQB1	6	32631702	rs17612831	32620507	T	A	-0.176002	5.144e-20	-1.12671	7.55023e-44	0.156208	2.0037e-14	1.37857e-08	20
MS	eQTLGen (Whole Blood)	HLA-DQB1	6	32631702	rs9272346	32604372	G	A	0.610094	5.697e-103	0.60044	0	1.01608	4.70346e-95	0	20
UC	eQTLGen (Whole Blood)	HLA-DQB1	6	32631702	rs1063355	32627714	T	G	0.236699	5.831e-23	0.619565	0	0.382041	1.36069e-22	3.9392e-29	20
IBD	eQTLGen (Whole Blood)	HLA-DQB1	6	32631702	rs1063355	32627714	T	G	0.1432	8.548e-15	0.619565	0	0.231129	1.35149e-14	4.14976e-22	20
MS	GTEx (Lung)	HLA-DQA2	6	32712055	rs1048027	32609169	C	T	-1.04356	1.283e-126	1.14985	6.36358e-79	-0.907558	1.71653e-49	8.59753e-25	20
UC	GTEx (Lung)	HLA-DQA2	6	32712055	rs1048027	32609169	C	T	-0.360802	2.626e-40	1.14985	6.36358e-79	-0.313782	1.65759e-27	0.0309536	20
IBD	GTEx (Lung)	HLA-DQA2	6	32712055	rs1048027	32609169	C	T	-0.198302	3.579e-21	1.14985	6.36358e-79	-0.172459	3.19758e-17	0.00969325	20
MS	GTEx (Small Intestine - Terminal Ileum)	HLA-DQA2	6	32712055	rs28383372	32607174	T	C	-0.936493	3.204e-124	0.973391	4.92833e-24	-0.962094	1.39833e-20	1.03259e-12	20
UC	GTEx (Small Intestine - Terminal Ileum)	HLA-DQA2	6	32712055	rs28383377	32607227	G	A	-0.382299	6.789e-43	1.22382	3.7663e-26	-0.312382	5.09449e-17	0.0682757	20
IBD	GTEx (Small Intestine - Terminal Ileum)	HLA-DQA2	6	32712055	rs28383377	32607227	G	A	-0.220797	1.02e-24	1.22382	3.7663e-26	-0.180416	1.72751e-13	0.0266615	20
MS	GTEx (Spleen)	HLA-DQA2	6	32712055	rs28383356	32606646	C	T	-0.87707	4.499e-135	1.05939	9.02085e-38	-0.827901	4.15926e-30	2.34641e-21	20
UC	GTEx (Spleen)	HLA-DQA2	6	32712055	rs28383377	32607227	G	A	-0.382299	6.789e-43	1.20157	3.23247e-38	-0.318166	4.58603e-21	0.257357	20
IBD	GTEx (Spleen)	HLA-DQA2	6	32712055	rs28383377	32607227	G	A	-0.220797	1.02e-24	1.20157	3.23247e-38	-0.183757	8.93593e-16	0.143321	20
MS	eQTLGen (Whole Blood)	HLA-DQA2	6	32712055	rs9271520	32589771	G	A	-0.613454	2.786e-89	0.678712	0	-0.903851	1.79644e-83	0	20
UC	eQTLGen (Whole Blood)	HLA-DQA2	6	32712055	rs9271520	32589771	G	A	-0.362801	8.122e-44	0.678712	0	-0.534544	1.57496e-42	1.21224e-30	20
IBD	eQTLGen (Whole Blood)	HLA-DQA2	6	32712055	rs9271520	32589771	G	A	-0.209499	5.126e-25	0.678712	0	-0.308671	1.54849e-24	1.58481e-19	20
MS	GTEx (Lung)	HLA-DQB2	6	32727593	rs17843588	32615807	G	A	-0.961811	1.679e-199	0.987498	2.76765e-79	-0.973988	1.67882e-57	0	20
UC	GTEx (Lung)	HLA-DQB2	6	32727593	rs9273382	32626925	G	A	-0.234503	1.227e-22	1.0002	8.23212e-80	-0.234456	3.0401e-18	1.58128e-13	20
IBD	GTEx (Lung)	HLA-DQB2	6	32727593	rs9273382	32626925	G	A	-0.143	1.471e-14	1.0002	8.23212e-80	-0.142972	1.06033e-12	6.06159e-12	20
MS	GTEx (Small Intestine - Terminal Ileum)	HLA-DQB2	6	32727593	rs9272801	32610584	C	T	-0.792305	7.658e-105	0.783897	1.52234e-24	-1.01073	2.17136e-20	2.45998e-22	20
UC	GTEx (Small Intestine - Terminal Ileum)	HLA-DQB2	6	32727593	rs9272643	32608304	A	G	-0.265699	8.823e-29	0.801298	1.12977e-25	-0.331586	2.46509e-14	3.89437e-06	20
IBD	GTEx (Small Intestine - Terminal Ileum)	HLA-DQB2	6	32727593	rs9272643	32608304	A	G	-0.171405	6.996e-20	0.801298	1.12977e-25	-0.21391	6.10981e-12	0.000107767	20
MS	GTEx (Spleen)	HLA-DQB2	6	32727593	rs9272981	32611373	A	G	-0.711108	2.729e-104	1.07153	6.76886e-45	-0.663638	4.04111e-32	3.91079e-19	20
UC	GTEx (Spleen)	HLA-DQB2	6	32727593	rs9273321	32623096	G	A	-0.2564	1.558e-26	1.07718	7.43408e-46	-0.238029	1.33964e-17	3.73963e-10	20
IBD	GTEx (Spleen)	HLA-DQB2	6	32727593	rs9273321	32623096	G	A	-0.164997	2.855e-18	1.07718	7.43408e-46	-0.153175	1.014e-13	1.26852e-07	20
UC	eQTLGen (Whole Blood)	HLA-DQB2	6	32727593	rs1063355	32627714	T	G	0.236699	5.831e-23	-0.616725	0	-0.3838	1.37308e-22	1.39992e-29	20
IBD	eQTLGen (Whole Blood)	HLA-DQB2	6	32727593	rs1063355	32627714	T	G	0.1432	8.548e-15	-0.616725	0	-0.232194	1.35623e-14	1.03146e-17	20
MS	eQTLGen (Whole Blood)	HLA-DQB2	6	32727593	rs9274660	32636434	A	G	0.646454	3.905e-185	-0.58121	0	-1.11226	1.72956e-158	0	20
MS	GTEx (Lung)	HLA-DOB	6	32782682	rs4148876	32796793	A	G	-0.250058	1.131e-12	1.23047	8.55972e-39	-0.203222	4.28196e-10	5.47442e-36	18
UC	GTEx (Lung)	HLA-DOB	6	32782682	rs4148876	32796793	A	G	-0.346201	2.037e-13	1.23047	8.55972e-39	-0.281357	1.53703e-10	5.36148e-06	20
IBD	GTEx (Lung)	HLA-DOB	6	32782682	rs4148876	32796793	A	G	-0.2589	2.998e-12	1.23047	8.55972e-39	-0.210408	7.67782e-10	0.000339215	20
MS	GTEx (Small Intestine - Terminal Ileum)	HLA-DOB	6	32782682	rs2621326	32783896	A	G	-0.253013	2.649e-51	-0.253135	2.69704e-08	0.999518	1.82596e-07	0.925337	6
MS	GTEx (Spleen)	HLA-DOB	6	32782682	rs4148876	32796793	A	G	-0.250058	1.131e-12	0.951704	2.04319e-20	-0.262748	1.68884e-08	2.06004e-15	20
UC	GTEx (Spleen)	HLA-DOB	6	32782682	rs4148876	32796793	A	G	-0.346201	2.037e-13	0.951704	2.04319e-20	-0.36377	8.55637e-09	4.24807e-07	11
IBD	GTEx (Spleen)	HLA-DOB	6	32782682	rs4148876	32796793	A	G	-0.2589	2.998e-12	0.951704	2.04319e-20	-0.272039	2.50258e-08	0.000393507	11
UC	eQTLGen (Whole Blood)	HLA-DOB	6	32782682	rs4148876	32796793	A	G	-0.346201	2.037e-13	0.686398	0	-0.504374	4.54767e-13	1.96435e-06	20
IBD	eQTLGen (Whole Blood)	HLA-DOB	6	32782682	rs4148876	32796793	A	G	-0.2589	2.998e-12	0.686398	0	-0.377187	5.89216e-12	4.77746e-05	20
MS	eQTLGen (Whole Blood)	HLA-DOB	6	32782682	rs4148876	32796793	A	G	-0.250058	1.131e-12	0.686398	0	-0.364305	2.35408e-12	1.61938e-37	20
MS	GTEx (Lung)	TAP2	6	32798083	rs4148876	32796793	A	G	-0.250058	1.131e-12	-0.523176	3.16733e-18	0.477962	3.62189e-08	1.55034e-10	17
UC	GTEx (Lung)	TAP2	6	32798083	rs4148876	32796793	A	G	-0.346201	2.037e-13	-0.523176	3.16733e-18	0.66173	1.95272e-08	5.41808e-05	7
IBD	GTEx (Lung)	TAP2	6	32798083	rs4148876	32796793	A	G	-0.2589	2.998e-12	-0.523176	3.16733e-18	0.494863	5.18307e-08	0.00402749	7
MS	eQTLGen (Whole Blood)	TAP2	6	32798083	rs4148876	32796793	A	G	-0.250058	1.131e-12	-0.588932	6.40638e-274	0.424596	3.08395e-12	4.16892e-21	20
IBD	eQTLGen (Whole Blood)	TAP2	6	32798083	rs4148876	32796793	A	G	-0.2589	2.998e-12	-0.588932	6.40638e-274	0.439609	7.57273e-12	0.000349871	20
UC	eQTLGen (Whole Blood)	TAP2	6	32798083	rs4148876	32796793	A	G	-0.346201	2.037e-13	-0.588932	6.40638e-274	0.587846	6.17633e-13	6.92248e-06	20
MS	eQTLGen (Whole Blood)	PSMB8-AS1	6	32813067	rs1351383	32822269	C	A	-0.210099	1.659e-35	-0.18557	1.04811e-93	1.13218	1.99122e-26	1.3102e-10	20
MS	eQTLGen (Whole Blood)	TAP1	6	32817370	rs2071477	32825348	C	T	-0.211638	5.187e-36	0.0922364	4.26232e-24	-2.29451	3.40323e-15	0.0060049	20
MS	eQTLGen (Whole Blood)	PSMB9	6	32819637	rs2071477	32825348	C	T	-0.211638	5.187e-36	0.384606	0	-0.550271	2.08536e-33	6.55499e-27	20
MS	GTEx (Lung)	PSMB9	6	32824650	rs4713600	32822858	T	G	-0.210828	8.831e-36	0.356316	4.00942e-27	-0.591688	3.28406e-16	6.82144e-05	20
MS	GTEx (Small Intestine - Terminal Ileum)	PSMB9	6	32824650	rs1871667	32834229	G	A	-0.210504	1.261e-35	0.424718	6.33796e-09	-0.495632	1.41145e-07	1.40907e-05	9
MS	eQTLGen (Whole Blood)	PPP1R2P1	6	32847286	rs4148882	32816958	G	A	0.306253	8.51e-74	0.118352	1.88383e-33	2.58765	9.74773e-24	1.39014e-15	20
UC	eQTLGen (Whole Blood)	PPP1R2P1	6	32847286	rs4148882	32816958	G	A	0.138699	1.297e-10	0.118352	1.88383e-33	1.17192	1.45221e-08	0.000740792	20
MS	eQTLGen (Whole Blood)	HLA-DMA	6	32926630	rs3135029	32921774	T	G	0.498568	1.561e-82	0.218358	1.71986e-49	2.28325	9.31926e-32	6.62691e-10	20
MS	eQTLGen (Whole Blood)	BRD2	6	32942859	rs114874087	32928044	C	T	0.532049	3.858e-67	-0.379982	3.95271e-78	-1.40019	5.38295e-37	1.14916e-12	20
MS	eQTLGen (Whole Blood)	HLA-DOA	6	32974672	rs381218	32977420	T	G	-0.0972175	2.458e-07	-0.325518	3.34118e-202	0.298654	3.6225e-07	7.74683e-10	20
MS	GTEx (Lung)	RPL32P1	6	33047432	rs2856822	33047432	C	A	0.104139	3.959e-09	-0.468732	5.21421e-29	-0.222172	1.90855e-07	8.21955e-09	20
MS	GTEx (Lung)	HLA-DPB2	6	33091335	rs9277538	33055047	G	A	0.100594	1.338e-08	1.03417	4.22569e-74	0.0972704	5.84881e-08	4.22752e-10	20
MS	GTEx (Spleen)	HLA-DPB2	6	33091335	rs3117235	33073902	C	A	0.122733	2.001e-11	0.810865	3.02889e-17	0.15136	1.50683e-07	1.7227e-07	20
MS	eQTLGen (Whole Blood)	HLA-DPB2	6	33091335	rs9277935	33160425	T	G	0.114065	7.392e-09	0.258644	4.65699e-167	0.441011	1.52715e-08	5.87005e-14	12
MS	eQTLGen (Whole Blood)	WDR46	6	33252094	rs76766085	33396215	T	C	-0.200489	5.248e-12	0.155354	1.30362e-13	-1.29053	4.46743e-07	0.000419707	12
MS	eQTLGen (Whole Blood)	CUTA	6	33385156	rs75579703	33408680	A	G	-0.169152	2.011e-11	-0.402698	5.06519e-104	0.420047	1.50089e-10	3.34089e-05	20
