# Supplementary material for: Investigating the shared genetic architecture between multiple sclerosis and inflammatory bowel diseases
Source: Nat Commun. 2021 Sep 24;12:5641. doi: 10.1038/s41467-021-25768-0 (PMC8463615; doi:10.1038/s41467-021-25768-0)
Supplement: Supplementary file 17 — Source Data [file 41467_2021_25768_MOESM17_ESM.zip]

Archive with 88 entries (76 files):
- Source_Data/
- __MACOSX/._Source_Data
- Source_Data/.DS_Store
- __MACOSX/Source_Data/._.DS_Store
- Source_Data/rawData_for_main_Figures/
- __MACOSX/Source_Data/._rawData_for_main_Figures
- Source_Data/.Rapp.history
- __MACOSX/Source_Data/._.Rapp.history
- Source_Data/README.txt
- __MACOSX/Source_Data/._README.txt
- Source_Data/rawData_for_main_Figures/.DS_Store
- __MACOSX/Source_Data/rawData_for_main_Figures/._.DS_Store
- Source_Data/rawData_for_main_Figures/input_data_for_Figure2_left.txt
- __MACOSX/Source_Data/rawData_for_main_Figures/._input_data_for_Figure2_left.txt
- Source_Data/rawData_for_main_Figures/HESS_results_SNP_specific_for_Figure2_right.txt
- __MACOSX/Source_Data/rawData_for_main_Figures/._HESS_results_SNP_specific_for_Figure2_right.txt
- Source_Data/rawData_for_main_Figures/input_data_for_Figure1.txt
- __MACOSX/Source_Data/rawData_for_main_Figures/._input_data_for_Figure1.txt
- Source_Data/rawData_for_main_Figures/input_data_for_Figure3.txt
- __MACOSX/Source_Data/rawData_for_main_Figures/._input_data_for_Figure3.txt
- Source_Data/rawData_for_main_Figures/roh_HESS_results/
- __MACOSX/Source_Data/rawData_for_main_Figures/._roh_HESS_results
- Source_Data/rawData_for_main_Figures/input_data_for_Figure4.txt
- __MACOSX/Source_Data/rawData_for_main_Figures/._input_data_for_Figure4.txt
- Source_Data/rawData_for_main_Figures/input_data_for_Figure5.txt
- __MACOSX/Source_Data/rawData_for_main_Figures/._input_data_for_Figure5.txt
- Source_Data/rawData_for_main_Figures/roh_HESS_results/MS_IBD/
- __MACOSX/Source_Data/rawData_for_main_Figures/roh_HESS_results/._MS_IBD
- Source_Data/rawData_for_main_Figures/roh_HESS_results/MS_CD/
- __MACOSX/Source_Data/rawData_for_main_Figures/roh_HESS_results/._MS_CD
- Source_Data/rawData_for_main_Figures/roh_HESS_results/.DS_Store
- __MACOSX/Source_Data/rawData_for_main_Figures/roh_HESS_results/._.DS_Store
- Source_Data/rawData_for_main_Figures/roh_HESS_results/MS_UC/
- __MACOSX/Source_Data/rawData_for_main_Figures/roh_HESS_results/._MS_UC
- Source_Data/rawData_for_main_Figures/roh_HESS_results/MS_IBD/.DS_Store
- __MACOSX/Source_Data/rawData_for_main_Figures/roh_HESS_results/MS_IBD/._.DS_Store
- Source_Data/rawData_for_main_Figures/roh_HESS_results/MS_IBD/local_heritability/
- __MACOSX/Source_Data/rawData_for_main_Figures/roh_HESS_results/MS_IBD/._local_heritability
- Source_Data/rawData_for_main_Figures/roh_HESS_results/MS_IBD/local_genetic_covariance/
- __MACOSX/Source_Data/rawData_for_main_Figures/roh_HESS_results/MS_IBD/._local_genetic_covariance
- Source_Data/rawData_for_main_Figures/roh_HESS_results/MS_CD/.DS_Store
- __MACOSX/Source_Data/rawData_for_main_Figures/roh_HESS_results/MS_CD/._.DS_Store
- Source_Data/rawData_for_main_Figures/roh_HESS_results/MS_CD/local_heritability/
- __MACOSX/Source_Data/rawData_for_main_Figures/roh_HESS_results/MS_CD/._local_heritability
- Source_Data/rawData_for_main_Figures/roh_HESS_results/MS_CD/local_genetic_covariance/
- __MACOSX/Source_Data/rawData_for_main_Figures/roh_HESS_results/MS_CD/._local_genetic_covariance
- Source_Data/rawData_for_main_Figures/roh_HESS_results/MS_UC/.DS_Store
- __MACOSX/Source_Data/rawData_for_main_Figures/roh_HESS_results/MS_UC/._.DS_Store
- Source_Data/rawData_for_main_Figures/roh_HESS_results/MS_UC/local_heritability/
- __MACOSX/Source_Data/rawData_for_main_Figures/roh_HESS_results/MS_UC/._local_heritability
- Source_Data/rawData_for_main_Figures/roh_HESS_results/MS_UC/local_genetic_covariance/
- __MACOSX/Source_Data/rawData_for_main_Figures/roh_HESS_results/MS_UC/._local_genetic_covariance
- Source_Data/rawData_for_main_Figures/roh_HESS_results/MS_IBD/local_heritability/step2_trait1.txt
- __MACOSX/Source_Data/rawData_for_main_Figures/roh_HESS_results/MS_IBD/local_heritability/._step2_trait1.txt
- Source_Data/rawData_for_main_Figures/roh_HESS_results/MS_IBD/local_heritability/step2_trait2.txt
- __MACOSX/Source_Data/rawData_for_main_Figures/roh_HESS_results/MS_IBD/local_heritability/._step2_trait2.txt
- Source_Data/rawData_for_main_Figures/roh_HESS_results/MS_IBD/local_heritability/step2_trait1.log
- __MACOSX/Source_Data/rawData_for_main_Figures/roh_HESS_results/MS_IBD/local_heritability/._step2_trait1.log
- Source_Data/rawData_for_main_Figures/roh_HESS_results/MS_IBD/local_heritability/step2_trait2.log
- __MACOSX/Source_Data/rawData_for_main_Figures/roh_HESS_results/MS_IBD/local_heritability/._step2_trait2.log
- Source_Data/rawData_for_main_Figures/roh_HESS_results/MS_IBD/local_genetic_covariance/step3.txt
- __MACOSX/Source_Data/rawData_for_main_Figures/roh_HESS_results/MS_IBD/local_genetic_covariance/._step3.txt
- Source_Data/rawData_for_main_Figures/roh_HESS_results/MS_IBD/local_genetic_covariance/step3.log
- __MACOSX/Source_Data/rawData_for_main_Figures/roh_HESS_results/MS_IBD/local_genetic_covariance/._step3.log
- Source_Data/rawData_for_main_Figures/roh_HESS_results/MS_CD/local_heritability/step2_trait1.txt
- __MACOSX/Source_Data/rawData_for_main_Figures/roh_HESS_results/MS_CD/local_heritability/._step2_trait1.txt
- Source_Data/rawData_for_main_Figures/roh_HESS_results/MS_CD/local_heritability/step2_trait2.txt
- __MACOSX/Source_Data/rawData_for_main_Figures/roh_HESS_results/MS_CD/local_heritability/._step2_trait2.txt
- Source_Data/rawData_for_main_Figures/roh_HESS_results/MS_CD/local_heritability/step2_trait1.log
- __MACOSX/Source_Data/rawData_for_main_Figures/roh_HESS_results/MS_CD/local_heritability/._step2_trait1.log
- Source_Data/rawData_for_main_Figures/roh_HESS_results/MS_CD/local_heritability/step2_trait2.log
- __MACOSX/Source_Data/rawData_for_main_Figures/roh_HESS_results/MS_CD/local_heritability/._step2_trait2.log
- Source_Data/rawData_for_main_Figures/roh_HESS_results/MS_CD/local_genetic_covariance/step3.txt
- __MACOSX/Source_Data/rawData_for_main_Figures/roh_HESS_results/MS_CD/local_genetic_covariance/._step3.txt
- Source_Data/rawData_for_main_Figures/roh_HESS_results/MS_CD/local_genetic_covariance/step3.log
- __MACOSX/Source_Data/rawData_for_main_Figures/roh_HESS_results/MS_CD/local_genetic_covariance/._step3.log
- Source_Data/rawData_for_main_Figures/roh_HESS_results/MS_UC/local_heritability/step2_trait1.txt
- __MACOSX/Source_Data/rawData_for_main_Figures/roh_HESS_results/MS_UC/local_heritability/._step2_trait1.txt
- Source_Data/rawData_for_main_Figures/roh_HESS_results/MS_UC/local_heritability/step2_trait2.txt
- __MACOSX/Source_Data/rawData_for_main_Figures/roh_HESS_results/MS_UC/local_heritability/._step2_trait2.txt
- Source_Data/rawData_for_main_Figures/roh_HESS_results/MS_UC/local_heritability/step2_trait1.log
- __MACOSX/Source_Data/rawData_for_main_Figures/roh_HESS_results/MS_UC/local_heritability/._step2_trait1.log
- Source_Data/rawData_for_main_Figures/roh_HESS_results/MS_UC/local_heritability/step2_trait2.log
- __MACOSX/Source_Data/rawData_for_main_Figures/roh_HESS_results/MS_UC/local_heritability/._step2_trait2.log
- Source_Data/rawData_for_main_Figures/roh_HESS_results/MS_UC/local_genetic_covariance/step3.txt
- __MACOSX/Source_Data/rawData_for_main_Figures/roh_HESS_results/MS_UC/local_genetic_covariance/._step3.txt
- Source_Data/rawData_for_main_Figures/roh_HESS_results/MS_UC/local_genetic_covariance/step3.log
- __MACOSX/Source_Data/rawData_for_main_Figures/roh_HESS_results/MS_UC/local_genetic_covariance/._step3.log
