# Supplementary material for: Investigating the shared genetic architecture between multiple sclerosis and inflammatory bowel diseases
Source: Nat Commun. 2021 Sep 24;12:5641. doi: 10.1038/s41467-021-25768-0 (PMC8463615; doi:10.1038/s41467-021-25768-0)
Supplement: Supplementary file 17 — Source Data [file 41467_2021_25768_MOESM17_ESM.zip › Source_Data/README.txt]

# README #

################################################################################################
This directory contains source data for paper 
"Investigating the shared genetic architecture between multiple sclerosis and
inflammatory bowel diseases"

For questions, please contact yuanhao.yang@mater.uq.edu.au
################################################################################################

Raw Data for generating Figure 1-5 are available in the Folder "rawData_for_main_Figures/".
