# Supplementary material for: Investigating the shared genetic architecture between multiple sclerosis and inflammatory bowel diseases
Source: Nat Commun. 2021 Sep 24;12:5641. doi: 10.1038/s41467-021-25768-0 (PMC8463615; doi:10.1038/s41467-021-25768-0)
Supplement: Supplementary file 17 — Source Data [file 41467_2021_25768_MOESM17_ESM.zip › Source_Data/rawData_for_main_Figures/input_data_for_Figure2_left.txt]

pair	type	rg	rg_se
MS-IBD	Null	0.2848161	0.02079882
MS-UC	Null	0.1982179	0.02533101
MS-CD	Null	0.1438244	0.02545731
UC-CD	Null	0	0
MS-IBD	T1S	0.2175133	0.08163216
MS-UC	T1S	0.2015008	0.07725516
MS-CD	T1S	0.171953	0.09663493
UC-CD	T1S	0	0
MS-IBD	T2S	0.336541	0.07298021
MS-UC	T2S	0.2449837	0.1285475
MS-CD	T2S	0.3096289	0.09079417
UC-CD	T2S	0	0
MS-IBD	Both	0.1952835	0.2710882
MS-UC	Both	0.4850133	0.2360474
MS-CD	Both	-0.0126377	0.2948905
UC-CD	Both	0	0
