# Supplementary material for: Investigating the shared genetic architecture between multiple sclerosis and inflammatory bowel diseases
Source: Nat Commun. 2021 Sep 24;12:5641. doi: 10.1038/s41467-021-25768-0 (PMC8463615; doi:10.1038/s41467-021-25768-0)
Supplement: Supplementary file 17 — Source Data [file 41467_2021_25768_MOESM17_ESM.zip › Source_Data/rawData_for_main_Figures/HESS_results_SNP_specific_for_Figure2_right.txt]

chr start end num_snp k local_rhog var se z p local_h2g_1 local_h2g_2 local_rg signMSIBD signMSUC signMSCD signUCCD signUCCD2
1 10583 1892607 182 26 0.00074777 3.2953e-08 0.00018153 4.1193 3.8e-05 0.0014568 0.0014568 0.513296265788029 0 0 0 0 0
1 1892607 3582736 511 50 0.00069052 7.1563e-08 0.00026751 2.5813 0.0098436 0.0012783 0.0012783 0.540186184776656 3 3 1 0 0
1 3582736 4380811 289 50 0.00058697 2.0794e-08 0.0001442 4.0705 4.6903e-05 7.7409e-05 7.7409e-05 7.58271002079861 0 0 0 0 0
1 4380811 5913893 857 50 -3.6394e-05 3.4514e-08 0.00018578 -0.1959 0.84469 0.00020223 0.00020223 -0.179963408000791 0 0 0 0 0
1 5913893 7247335 488 50 -0.00010716 3.5861e-08 0.00018937 -0.56588 0.57148 0.00025584 0.00025584 -0.418855534709193 0 0 0 0 0
1 7247335 9365199 712 50 -0.00024613 4.6795e-08 0.00021632 -1.1378 0.2552 0.0010645 0.0010645 -0.231216533583842 2 2 2 0 2
1 9365199 10806984 395 50 -1.1139e-05 2.6791e-08 0.00016368 -0.068056 0.94574 0.00023527 0.00023527 -0.0473456029242997 0 0 0 0 0
1 10806984 11777841 284 48 0.00018069 1.807e-08 0.00013442 1.3442 0.17888 5.8363e-05 5.8363e-05 3.09596833610335 0 0 0 0 0
1 11777841 12779466 329 50 0.00029445 3.3933e-08 0.00018421 1.5985 0.10994 0.00026388 0.00026388 1.11584811277854 0 0 0 0 0
1 12779466 14891511 601 50 0.00032995 4.1809e-08 0.00020447 1.6137 0.1066 0.00031183 0.00031183 1.05810858480582 0 0 0 0 0
1 14891511 16897730 775 50 0.00022068 3.5323e-08 0.00018794 1.1742 0.24032 0.00018984 0.00018984 1.16245259165613 0 0 0 0 0
1 16897730 18662899 663 50 0.00022323 3.9591e-08 0.00019897 1.1219 0.26191 0.00017158 0.00017158 1.30102576057816 0 0 0 0 0
1 18662899 20469149 781 50 0.00070579 3.8862e-08 0.00019713 3.5803 0.00034325 0.00035787 0.00035787 1.97219660770671 2 2 0 0 1
1 20469149 21736588 470 50 0.00048338 2.4906e-08 0.00015782 3.0629 0.0021921 0.00028128 0.00028128 1.71850113765643 0 0 0 0 0
1 21736588 23086883 537 50 0.00039387 3.6679e-08 0.00019152 2.0565 0.03973 0.00052804 0.00052804 0.745909400802969 2 2 0 0 1
1 23086883 23920590 234 26 0.00031771 2.1797e-08 0.00014764 2.152 0.031401 0.00019118 0.00019118 1.66183701223977 0 0 0 0 0
1 23920590 25516845 571 50 0.00047867 4.644e-08 0.0002155 2.2212 0.026337 0.00044657 0.00044657 1.07188122802696 0 0 0 0 0
1 25516845 27401867 506 45 0.00017069 2.7254e-08 0.00016509 1.0339 0.30118 0.0002249 0.0002249 0.758959537572254 0 0 0 0 0
1 27401867 30161881 638 50 0.00020685 3.2532e-08 0.00018037 1.1468 0.25146 0.00019385 0.00019385 1.06706216146505 0 0 0 0 0
1 30161881 32438685 943 50 0.00021753 3.3516e-08 0.00018307 1.1882 0.23474 7.9815e-05 7.9815e-05 2.72542755121218 0 0 0 0 0
1 32438685 34799758 723 50 -0.00027084 4.6629e-08 0.00021594 -1.2542 0.20975 0.00048681 0.00048681 -0.55635668946817 0 0 0 0 0
1 34799758 37549183 638 50 0.00056939 3.8181e-08 0.0001954 2.914 0.0035688 0.00035765 0.00035765 1.59203131553194 0 0 0 0 0
1 37549183 38731847 452 50 0.00049763 2.8456e-08 0.00016869 2.95 0.0031782 6.5074e-05 6.5074e-05 7.64714017887328 0 0 0 0 0
1 38731847 40200567 460 50 5.6935e-05 2.678e-08 0.00016365 0.34792 0.7279 9.6598e-05 9.6598e-05 0.589401436882751 0 0 0 0 0
1 40200567 41975327 580 50 -0.00017477 3.0904e-08 0.00017579 -0.99417 0.32014 0.0001499 0.0001499 -1.16591060707138 0 0 0 0 0
1 41975327 43758457 582 50 5.566e-05 2.5396e-08 0.00015936 0.34927 0.72689 4.2245e-05 4.2245e-05 1.3175523730619 0 0 0 0 0
1 43758457 44969183 408 36 6.42e-05 2.2175e-08 0.00014891 0.43112 0.66638 8.9682e-06 8.9682e-06 7.15862714926072 0 0 0 0 0
1 44969183 46899501 527 41 9.8753e-05 2.8691e-08 0.00016939 0.583 0.55989 0.00022264 0.00022264 0.443554617319439 0 0 0 0 0
1 46899501 48002576 351 35 0.0001805 2.0462e-08 0.00014304 1.2618 0.20701 0.00020154 0.00020154 0.895603850352287 0 0 0 0 0
1 48002576 48978188 360 43 0.00016594 2.5031e-08 0.00015821 1.0488 0.29426 0.00043284 0.00043284 0.383374919138712 0 0 0 0 0
1 48978188 49894177 255 29 -3.2983e-05 1.7376e-08 0.00013182 -0.25022 0.80242 0.00023751 0.00023751 -0.138869942318218 0 0 0 0 0
1 49894177 51713726 286 25 0.00022603 1.6642e-08 0.000129 1.7521 0.079749 0.00036704 0.00036704 0.615818439407149 0 0 0 0 0
1 51713726 54226262 582 50 9.0221e-05 3.0602e-08 0.00017493 0.51574 0.60603 8.3177e-05 8.3177e-05 1.08468687257295 0 0 0 0 0
1 54226262 56413117 891 50 0.00024568 3.4675e-08 0.00018621 1.3194 0.18705 0.00023745 0.00023745 1.03465992840598 0 0 0 0 0
1 56413117 57021728 287 31 5.9104e-05 2.1316e-08 0.000146 0.40482 0.68561 0.00030782 0.00030782 0.192008316548632 0 0 0 0 0
1 57021728 58865399 898 50 0.00024353 3.3001e-08 0.00018166 1.3406 0.18006 0.00015474 0.00015474 1.57380121494119 0 0 0 0 0
1 58865399 59890409 420 50 1.9089e-05 2.3662e-08 0.00015382 0.12409 0.90124 1.1842e-05 1.1842e-05 1.6119743286607 0 0 0 0 0
1 59890409 61922365 690 50 -0.00032808 3.5089e-08 0.00018732 -1.7514 0.079873 0.00017898 0.00017898 -1.8330539725109 0 0 0 0 0
1 61922365 63455089 563 50 0.00047499 3.3107e-08 0.00018195 2.6105 0.0090416 0.00023767 0.00023767 1.99852736988261 0 0 0 0 0
1 63455089 65041704 689 50 0.00033287 2.9337e-08 0.00017128 1.9434 0.051968 0.00012352 0.00012352 2.69486722797927 0 0 0 0 0
1 65041704 66939404 671 50 0.00024163 4.3788e-08 0.00020926 1.1547 0.2482 0.00037489 0.00037489 0.644535730480941 0 0 0 0 0
1 66939404 68477895 727 50 0.0002553 7.8622e-08 0.0002804 0.91051 0.36256 0.0039237 0.0039237 0.0650661365547825 2 2 2 3 3
1 68477895 69687616 387 50 0.00055418 2.4088e-08 0.0001552 3.5707 0.00035598 0.00016951 0.00016951 3.26930564568462 0 0 0 0 0
1 69687616 71372470 569 50 8.2025e-05 2.7558e-08 0.00016601 0.4941 0.62123 0.00011226 0.00011226 0.730669873507928 0 0 0 0 0
1 71372470 71684405 93 10 -7.5035e-05 5.734e-09 7.5723e-05 -0.99091 0.32173 -3.1025e-06 -3.1025e-06 -24.1853344077357 0 0 0 0 0
1 71684405 74326907 585 50 0.00011492 2.5218e-08 0.0001588 0.72369 0.46926 8.839e-05 8.839e-05 1.30014707546103 0 0 0 0 0
1 74326907 76728135 778 50 -8.2842e-05 3.4416e-08 0.00018552 -0.44655 0.6552 0.00027158 0.00027158 -0.305037189778334 0 0 0 0 0
1 76728135 79661198 1012 50 -0.00019062 3.7838e-08 0.00019452 -0.97996 0.32711 -1.5199e-05 -1.5199e-05 -12.5416145799066 0 0 0 0 0
1 79661198 81354191 497 50 0.0003302 2.1983e-08 0.00014827 2.2271 0.025942 -0.0001041 -0.0001041 3.17195004803074 0 0 0 0 0
1 81354191 83991748 1007 50 0.00031732 3.7303e-08 0.00019314 1.6429 0.10039 0.0004331 0.0004331 0.732671438466867 0 0 0 0 0
1 83991748 84844495 332 33 -9.7235e-05 1.6843e-08 0.00012978 -0.74923 0.45372 0.00015275 0.00015275 -0.636563011456629 0 0 0 0 0
1 84844495 86454751 670 50 0.00072565 4.5495e-08 0.0002133 3.4021 0.00066873 3.3312e-05 3.3312e-05 21.7834414024976 1 1 1 0 0
1 86454751 88128631 612 50 0.00011691 3.2227e-08 0.00017952 0.65124 0.51489 -3.3542e-05 -3.3542e-05 3.48548088963091 0 0 0 0 0
1 88128631 90066303 533 50 0.00020501 3.6631e-08 0.00019139 1.0711 0.2841 0.00033136 0.00033136 0.618692660550459 0 0 0 0 0
1 90066303 91886317 600 50 0.00029926 3.575e-08 0.00018908 1.5827 0.11349 0.00022827 0.00022827 1.31099136986901 0 0 0 0 0
1 91886317 93536459 560 50 0.00057145 5.8413e-08 0.00024169 2.3644 0.018058 0.00025657 0.00025657 2.22726741240207 1 1 1 0 0
1 93536459 94506191 289 27 0.00018668 2.0727e-08 0.00014397 1.2967 0.19475 0.00040196 0.00040196 0.464424320827943 0 0 0 0 0
1 94506191 96150893 686 50 0.00048714 3.3781e-08 0.0001838 2.6504 0.008039 0.00015174 0.00015174 3.21035982601819 0 0 0 0 0
1 96150893 97885249 669 50 0.00018302 3.3405e-08 0.00018277 1.0013 0.31666 0.00011235 0.00011235 1.62901646639964 0 0 0 0 0
1 97885249 99800604 653 50 -5.4319e-05 3.3931e-08 0.0001842 -0.29489 0.76808 0.0002318 0.0002318 -0.234335634167386 0 0 0 0 0
1 99800604 100826405 348 36 0.00034694 1.648e-08 0.00012837 2.7026 0.0068801 6.9743e-05 6.9743e-05 4.97454941714581 0 0 0 0 0
1 100826405 102041016 478 49 0.00052093 6.4803e-08 0.00025456 2.0464 0.040721 0.00025981 0.00025981 2.00504214618375 1 1 1 0 0
1 102041016 102898745 286 35 -2.831e-05 1.9041e-08 0.00013799 -0.20516 0.83744 -1.6002e-05 -1.6002e-05 -1.76915385576803 0 0 0 0 0
1 102898745 103914211 213 21 3.527e-05 9.4789e-09 9.736e-05 0.36226 0.71716 1.8712e-05 1.8712e-05 1.88488670371954 0 0 0 0 0
1 103914211 106087842 485 50 0.0002359 2.3078e-08 0.00015191 1.5529 0.12046 8.2438e-05 8.2438e-05 2.86154443339237 0 0 0 0 0
1 106087842 108409665 751 50 0.00010773 3.6131e-08 0.00019008 0.56677 0.57087 0.00014644 0.00014644 0.73565965583174 0 0 0 0 0
1 108409665 110303931 630 50 -0.000122 3.0802e-08 0.00017551 -0.69512 0.48698 0.0001069 0.0001069 -1.14125350795136 0 0 0 0 0
1 110303931 111741737 610 50 0.00032021 4.8592e-08 0.00022044 1.4526 0.14632 0.00043802 0.00043802 0.731039678553491 0 0 0 0 0
1 111741737 113273306 753 50 0.0001042 3.7108e-08 0.00019264 0.54093 0.58855 6.9136e-05 6.9136e-05 1.50717426521639 0 0 0 0 0
1 113273306 114873845 558 50 8.7227e-07 3.0575e-08 0.00017486 0.0049885 0.99602 0.00025918 0.00025918 0.0033654988810865 0 0 0 0 0
1 114873845 115880593 363 37 -0.00013653 1.4145e-08 0.00011893 -1.148 0.25098 -0.00013929 -0.00013929 -0.980185225069998 0 0 0 0 0
1 115880593 118839067 927 50 -0.00026017 3.2955e-08 0.00018154 -1.4332 0.15181 -9.9665e-05 -9.9665e-05 -2.61044499071891 1 1 1 0 0
1 118839067 144977494 584 50 0.00010068 3.1894e-08 0.00017859 0.56376 0.57292 0.00018057 0.00018057 0.557567702276126 1 1 1 0 0
1 144977494 148361253 477 49 0.00014275 2.6681e-08 0.00016334 0.87395 0.38214 0.00027558 0.00027558 0.517998403367443 0 0 0 0 0
1 148361253 151538881 396 34 0.00019919 3.1e-08 0.00017607 1.1313 0.25792 0.00089165 0.00089165 0.223394829809903 0 0 0 0 0
1 151538881 153180829 548 45 -0.0002019 2.9191e-08 0.00017085 -1.1817 0.23733 0.0004614 0.0004614 -0.437581274382315 0 0 0 0 0
1 153180829 154770403 536 50 0.00044293 2.5478e-08 0.00015962 2.7749 0.0055215 4.1468e-06 4.1468e-06 106.812481913765 0 0 0 0 0
1 154770403 156336133 394 42 0.00010728 3.5107e-08 0.00018737 0.57257 0.56694 0.00094419 0.00094419 0.113621199123058 0 0 2 0 2
1 156336133 158027412 641 50 0.00012171 5.2225e-08 0.00022853 0.53257 0.59433 0.00025775 0.00025775 0.472201745877789 1 1 1 0 0
1 158027412 159913048 729 50 -0.00011802 4.3656e-08 0.00020894 -0.56486 0.57217 0.00034849 0.00034849 -0.338661080662286 0 0 0 0 0
1 159913048 162346721 972 50 6.7783e-05 5.2699e-08 0.00022956 0.29527 0.76779 0.00062875 0.00062875 0.107805964214712 2 2 0 0 1
1 162346721 165191702 1248 50 -1.6255e-05 3.2329e-08 0.0001798 -0.090406 0.92796 2.692e-05 2.692e-05 -0.603826151560178 0 0 0 0 0
1 165191702 166460517 572 50 0.00055626 3.6658e-08 0.00019146 2.9053 0.0036686 0.00024868 0.00024868 2.23685057101496 0 0 0 0 0
1 166460517 169086324 1211 50 0.00023924 3.4873e-08 0.00018674 1.2811 0.20016 3.945e-05 3.945e-05 6.06438529784537 0 0 0 0 0
1 169086324 170557776 595 50 -0.0002029 2.8242e-08 0.00016805 -1.2074 0.22729 0.00015749 0.00015749 -1.28833576735031 0 0 0 0 0
1 170557776 173097907 966 50 3.3733e-05 3.4319e-08 0.00018526 0.18209 0.85551 -4.6816e-05 -4.6816e-05 0.720544258373206 0 0 2 0 2
1 173097907 175089768 545 34 0.00059666 3.0068e-08 0.0001734 3.4409 0.00057974 0.00026498 0.00026498 2.25171711072534 0 0 0 0 0
1 175089768 177433381 864 50 0.00062964 3.7169e-08 0.00019279 3.2659 0.0010912 0.00017292 0.00017292 3.6412213740458 0 0 0 0 0
1 177433381 178944309 556 50 5.4131e-06 2.3992e-08 0.00015489 0.034948 0.97212 6.3296e-06 6.3296e-06 0.855204120323559 0 0 0 0 0
1 178954470 181144121 816 50 0.00086909 4.2371e-08 0.00020584 4.2221 2.4199e-05 0.00012266 0.00012266 7.08535789988586 0 0 0 0 0
1 181144121 182755356 658 50 0.00013098 3.1842e-08 0.00017844 0.73401 0.46294 0.00012133 0.00012133 1.07953515206462 0 0 0 0 0
1 182755356 184595513 667 50 0.00031162 3.3505e-08 0.00018304 1.7024 0.088673 0.00030674 0.00030674 1.015909239095 0 0 0 0 0
1 184595513 186810023 618 50 0.00025001 2.8277e-08 0.00016816 1.4868 0.13707 0.00018799 0.00018799 1.32991116548753 0 0 0 0 0
1 186810023 188759945 713 50 -1.1802e-05 3.3852e-08 0.00018399 -0.064144 0.94886 0.00022957 0.00022957 -0.0514091562486388 0 0 0 0 0
1 188759945 189904130 243 19 1.4129e-05 6.4815e-09 8.0508e-05 0.17549 0.86069 -3.7085e-05 -3.7085e-05 0.380989618444115 0 0 0 0 0
1 189904130 191868930 598 46 0.00010345 2.3975e-08 0.00015484 0.66811 0.50406 8.6167e-07 8.6167e-07 120.05756263999 0 0 0 0 0
1 191868930 194107442 668 50 0.0003735 4.2139e-08 0.00020528 1.8195 0.068839 0.00024656 0.00024656 1.51484425697599 1 1 1 0 0
1 194107442 196176201 622 50 -7.5181e-05 2.9483e-08 0.00017171 -0.43785 0.6615 0.00036969 0.00036969 -0.203362276501934 0 0 0 0 0
1 196176201 197311514 206 15 6.587e-05 7.6587e-09 8.7514e-05 0.75268 0.45164 -9.1004e-05 -9.1004e-05 0.723814337831304 0 0 0 0 0
1 197311514 199239884 544 50 0.00051406 3.056e-08 0.00017481 2.9406 0.0032755 0.00039236 0.00039236 1.31017432969722 0 0 0 0 0
1 199239884 200137649 348 38 2.4665e-05 2.1232e-08 0.00014571 0.16927 0.86558 0.000353 0.000353 0.0698725212464589 0 0 0 0 0
1 200137649 201589975 744 50 0.0018341 6.8249e-08 0.00026125 7.0204 2.2119e-12 0.0016962 0.0016962 1.08129937507369 3 3 1 0 0
1 201589975 203334734 644 50 0.00014914 3.8194e-08 0.00019543 0.76313 0.44539 1.5118e-06 1.5118e-06 98.6506151607355 0 0 0 0 0
1 203334734 204681068 545 50 0.00011596 3.5997e-08 0.00018973 0.61119 0.54107 0.00029995 0.00029995 0.386597766294382 0 0 0 0 0
1 204681068 206073265 585 50 -4.0362e-05 3.2917e-08 0.00018143 -0.22247 0.82395 0.00027031 0.00027031 -0.149317450334801 0 0 0 0 0
1 206073265 208410364 697 50 0.00017834 5.0362e-08 0.00022442 0.79469 0.42679 0.00066848 0.00066848 0.26678434657731 2 2 2 3 3
1 208410364 210787750 1013 50 0.00029737 4.0229e-08 0.00020057 1.4826 0.13818 0.00039687 0.00039687 0.749288180008567 0 0 0 0 0
1 210787750 212842330 738 50 6.5767e-05 3.267e-08 0.00018075 0.36386 0.71596 -5.2597e-05 -5.2597e-05 1.25039450919254 0 0 0 0 0
1 212842330 214578266 628 50 9.9978e-05 3.9323e-08 0.0001983 0.50417 0.61414 0.0003246 0.0003246 0.308003696857671 0 0 0 0 0
1 214578266 216243634 639 50 0.00033793 3.7509e-08 0.00019367 1.7449 0.081009 0.00021474 0.00021474 1.57367048523796 0 0 0 0 0
1 216243634 218705513 1121 50 -0.00028685 3.4252e-08 0.00018507 -1.5499 0.12116 5.9115e-05 5.9115e-05 -4.85240632665144 0 0 0 0 0
1 218705513 219590571 316 35 5.5226e-05 1.6963e-08 0.00013024 0.42402 0.67155 1.3968e-05 1.3968e-05 3.95375143184422 0 0 0 0 0
1 219590571 221858231 756 50 0.00040852 3.785e-08 0.00019455 2.0998 0.035742 0.00040824 0.00040824 1.00068587105624 0 0 0 0 0
1 221858231 222230220 186 22 -9.1697e-05 2.5439e-08 0.0001595 -0.57492 0.56535 0.00025696 0.00025696 -0.356853206724782 0 0 0 0 0
1 222230220 224938520 798 50 7.0593e-05 3.319e-08 0.00018218 0.38749 0.69839 -9.3329e-05 -9.3329e-05 0.756388689474869 0 0 0 0 0
1 224938520 226810860 558 50 0.00078446 3.8182e-08 0.0001954 4.0146 5.9551e-05 0.0003287 0.0003287 2.38655308792212 0 0 0 0 0
1 226810860 229156248 817 50 0.00049008 4.209e-08 0.00020516 2.3888 0.016903 0.00020152 0.00020152 2.43191742755062 0 0 0 0 0
1 229156248 230685255 600 50 9.8333e-05 3.7371e-08 0.00019332 0.50867 0.61099 0.00053288 0.00053288 0.184531226542561 0 0 0 0 0
1 230685255 232090252 655 50 0.00012693 3.4549e-08 0.00018587 0.68286 0.4947 -2.1653e-05 -2.1653e-05 5.86200526485937 0 0 0 0 0
1 232090252 233429284 621 50 -0.00029376 3.5432e-08 0.00018823 -1.5606 0.11861 7.4692e-05 7.4692e-05 -3.93295132008783 0 0 0 0 0
1 233429284 234599434 568 50 0.00024494 3.4078e-08 0.0001846 1.3269 0.18455 7.5611e-05 7.5611e-05 3.23947573765722 0 0 0 0 0
1 234599434 235819436 426 50 0.00027561 2.9394e-08 0.00017145 1.6075 0.10794 0.00024213 0.00024213 1.13827282864577 0 0 0 0 0
1 235819436 237555628 778 50 0.00017182 4.0724e-08 0.0002018 0.85142 0.39454 0.00046086 0.00046086 0.372824719003602 0 0 0 0 0
1 237555628 238567807 447 50 0.00015127 2.8882e-08 0.00016995 0.89009 0.37342 0.00015083 0.00015083 1.00291719154014 0 0 0 0 0
1 238567807 239925314 516 50 0.00020924 2.776e-08 0.00016661 1.2559 0.20916 0.00010143 0.00010143 2.06290052252785 0 0 0 0 0
1 239925314 240564091 372 50 0.0004405 2.4781e-08 0.00015742 2.7983 0.0051375 0.00015865 0.00015865 2.77655215884021 0 0 0 0 0
1 240564091 241582220 528 50 -2.4006e-05 3.1781e-08 0.00017827 -0.13466 0.89288 0.00012402 0.00012402 -0.193565553942912 0 0 0 0 0
1 241582220 242071602 231 39 9.2586e-06 1.9523e-08 0.00013972 0.066264 0.94717 -9.5273e-05 -9.5273e-05 0.0971796836459438 0 0 0 0 0
1 242071602 244109499 685 50 1.4762e-05 4.0732e-08 0.00020182 0.073143 0.94169 0.00020202 0.00020202 0.0730719730719731 0 0 0 0 0
1 244109499 245506746 527 50 0.00014126 3.1126e-08 0.00017643 0.80066 0.42333 -1.8322e-06 -1.8322e-06 77.0985700251064 0 0 0 0 0
1 245506746 247344518 783 50 6.0146e-05 4.0016e-08 0.00020004 0.30067 0.76367 0.00024958 0.00024958 0.240988861286962 0 0 0 0 0
1 247344518 249239466 476 50 0.00036226 2.6002e-08 0.00016125 2.2466 0.024667 0.00021917 0.00021917 1.65287219966236 0 0 0 0 0
2 10133 1781022 706 50 -0.00027981 3.1632e-08 0.00017785 -1.5732 0.11566 -3.4025e-05 -3.4025e-05 -8.22365907421014 0 0 0 0 0
2 1781022 3973779 991 50 0.00025159 3.0655e-08 0.00017508 1.437 0.15073 -7.6757e-05 -7.6757e-05 3.27774665502821 0 0 0 0 0
2 3973779 5708337 618 50 1.5535e-05 3.9414e-08 0.00019853 0.078248 0.93763 6.4412e-05 6.4412e-05 0.241181767372539 0 0 0 0 0
2 5708337 6836254 562 50 -5.4028e-05 2.8312e-08 0.00016826 -0.32109 0.74814 -1.4632e-05 -1.4632e-05 -3.69245489338436 0 0 0 0 0
2 6836254 8422147 632 50 -0.00010036 3.1772e-08 0.00017825 -0.56304 0.57341 -2.8192e-05 -2.8192e-05 -3.55987514188422 0 0 0 0 0
2 8422147 10298469 704 50 0.00027458 3.8727e-08 0.00019679 1.3953 0.16293 9.2505e-05 9.2505e-05 2.96827198529809 0 0 0 0 0
2 10298469 12419150 997 50 0.00054018 4.2932e-08 0.0002072 2.607 0.0091328 0.00034291 0.00034291 1.5752821440028 0 0 0 0 0
2 12419150 14335308 603 50 0.0001488 2.92e-08 0.00017088 0.87078 0.38387 -1.9058e-05 -1.9058e-05 7.80774477909539 0 0 0 0 0
2 14335308 16329735 751 50 0.00024198 3.6954e-08 0.00019223 1.2588 0.2081 6.5867e-05 6.5867e-05 3.6737668331638 0 0 0 0 0
2 16329735 18647423 880 50 0.00014193 3.6772e-08 0.00019176 0.74016 0.45921 6.7734e-05 6.7734e-05 2.09540260430508 0 0 0 0 0
2 18647423 19692404 389 50 0.00054199 2.6938e-08 0.00016413 3.3022 0.00095924 9.7323e-05 9.7323e-05 5.56898163846162 0 0 0 0 0
2 19692404 21050490 660 50 0.0003577 3.6848e-08 0.00019196 1.8634 0.062406 0.00012385 0.00012385 2.88817117480824 0 0 0 0 0
2 21050490 23341383 616 50 -4.757e-05 3.2449e-08 0.00018014 -0.26408 0.79172 4.0208e-06 4.0208e-06 -11.8309789096697 0 0 0 0 0
2 23341383 24686918 475 50 0.00031568 2.8023e-08 0.0001674 1.8858 0.059324 0.00013269 0.00013269 2.37907905644736 0 0 0 0 0
2 24686918 26894985 597 50 0.0012001 4.5252e-08 0.00021273 5.6416 1.6843e-08 0.00077848 0.00077848 1.54159387524407 0 0 0 0 0
2 26894985 28598777 437 34 -0.00020558 2.6528e-08 0.00016287 -1.2622 0.20687 0.00057679 0.00057679 -0.356420881083237 0 0 0 0 0
2 28598777 29217559 244 31 -0.00033043 2.2543e-08 0.00015014 -2.2008 0.02775 0.00068946 0.00068946 -0.479259130333884 0 0 0 0 0
2 29217559 30463711 625 50 -7.7037e-05 3.6935e-08 0.00019218 -0.40085 0.68853 2.828e-05 2.828e-05 -2.72408062234795 0 0 0 0 0
2 30463711 31550450 530 50 0.0001599 4.2455e-08 0.00020605 0.77604 0.43772 0.00033782 0.00033782 0.473328991770765 0 0 0 0 0
2 31550450 33363777 536 50 0.00049105 3.2062e-08 0.00017906 2.7424 0.0060994 0.00013948 0.00013948 3.52057642672785 0 0 0 0 0
2 33363777 35345028 831 50 5.5361e-05 3.5517e-08 0.00018846 0.29376 0.76894 5.4605e-05 5.4605e-05 1.01384488599945 0 0 0 0 0
2 35345028 36122006 296 30 -7.6545e-05 1.4579e-08 0.00012074 -0.63394 0.52612 -6.564e-05 -6.564e-05 -1.16613345521024 0 0 0 0 0
2 36122006 38132712 952 50 0.00037635 3.8571e-08 0.00019639 1.9163 0.055329 0.00025727 0.00025727 1.46286003031834 0 0 0 0 0
2 38132712 39031337 344 39 -0.00026111 3.0254e-08 0.00017394 -1.5012 0.13331 0.0002811 0.0002811 -0.928886517253646 0 0 0 0 0
2 39031337 40281483 307 32 0.00016936 2.0999e-08 0.00014491 1.1687 0.24252 1.524e-05 1.524e-05 11.1128608923885 0 0 0 0 0
2 40281483 43309590 1320 50 0.00069687 3.8901e-08 0.00019723 3.5333 0.00041047 0.00027302 0.00027302 2.55245036993627 0 0 0 0 0
2 43309590 44313803 410 47 0.00029647 5.8111e-08 0.00024106 1.2298 0.21876 0.0012559 0.0012559 0.236061788358946 2 1 2 0 2
2 44313803 46482634 1083 50 5.3592e-05 3.5779e-08 0.00018915 0.28333 0.77693 -4.2455e-06 -4.2455e-06 12.6232481450948 0 0 0 0 0
2 46482634 47318772 417 50 -0.0005026 3.4663e-08 0.00018618 -2.6995 0.0069434 9.4661e-05 9.4661e-05 -5.30947275012941 0 0 0 0 0
2 47318772 48213001 309 50 0.00022008 2.7031e-08 0.00016441 1.3386 0.1807 0.00018802 0.00018802 1.17051377513031 0 0 0 0 0
2 48213001 50022257 740 50 7.7117e-05 4.0489e-08 0.00020122 0.38325 0.70153 0.00019987 0.00019987 0.385835793265623 0 0 0 0 0
2 50022257 50818928 343 34 4.1124e-05 1.8008e-08 0.0001342 0.30645 0.75926 3.5053e-05 3.5053e-05 1.17319487633013 0 0 0 0 0
2 50818928 52491133 655 50 0.00011928 3.6063e-08 0.0001899 0.62811 0.52993 0.00010395 0.00010395 1.14747474747475 0 0 0 0 0
2 52491133 53508452 481 42 0.00015747 2.8302e-08 0.00016823 0.93606 0.34924 0.00017408 0.00017408 0.904584099264706 0 0 0 0 0
2 53508452 54685226 459 49 0.00015525 2.4788e-08 0.00015744 0.98606 0.3241 -6.1004e-05 -6.1004e-05 2.54491508753524 0 0 0 0 0
2 54685226 56203345 640 50 3.8528e-05 4.3273e-08 0.00020802 0.18521 0.85306 0.00041973 0.00041973 0.0917923426964954 0 0 0 0 0
2 56203345 57429100 440 45 0.00032897 2.4829e-08 0.00015757 2.0877 0.036825 2.5744e-05 2.5744e-05 12.7785114978247 0 0 0 0 0
2 57429100 58297315 287 29 0.00023934 2.5408e-08 0.0001594 1.5015 0.13323 0.00038884 0.00038884 0.615523094331859 0 0 0 0 0
2 58297315 60292000 760 50 3.0025e-05 3.2189e-08 0.00017941 0.16735 0.86709 4.5835e-05 4.5835e-05 0.65506708846951 0 0 0 0 0
2 60292000 62429044 620 50 0.0011633 6.2402e-08 0.0002498 4.6569 3.21e-06 0.0012709 0.0012709 0.915335588952711 2 2 2 3 3
2 62429044 64625913 620 50 0.00012447 3.2113e-08 0.0001792 0.6946 0.48731 -1.401e-05 -1.401e-05 8.88436830835118 0 0 0 0 0
2 64625913 65933444 471 50 9.2962e-05 4.2292e-08 0.00020565 0.45204 0.65124 0.00026348 0.00026348 0.352823743737665 0 0 0 0 0
2 65933444 67226166 554 50 0.00018721 3.2606e-08 0.00018057 1.0368 0.29985 0.00023917 0.00023917 0.782748672492369 0 0 0 0 0
2 67226166 68010176 426 50 0.0002471 2.6987e-08 0.00016428 1.5042 0.13254 0.00040153 0.00040153 0.61539610987971 0 0 0 0 0
2 68010176 69139564 491 50 0.00042257 4.0704e-08 0.00020175 2.0945 0.036217 4.6106e-05 4.6106e-05 9.16518457467575 1 1 1 0 0
2 69139564 70755198 564 50 0.00059004 4.0349e-08 0.00020087 2.9374 0.0033094 0.00019354 0.00019354 3.04867210912473 0 0 0 0 0
2 70755198 73174848 807 50 0.00064337 3.6805e-08 0.00019185 3.3536 0.00079779 8.7068e-05 8.7068e-05 7.38928194055221 0 0 0 0 0
2 73174848 75630086 749 50 0.00023836 3.2976e-08 0.00018159 1.3126 0.18932 1.0649e-05 1.0649e-05 22.383322377688 0 0 0 0 0
2 75630086 76913661 513 50 0.00039013 3.3149e-08 0.00018207 2.1427 0.032133 3.4839e-05 3.4839e-05 11.1980826085709 0 0 0 0 0
2 76913661 78079264 407 50 -9.5062e-05 3.1995e-08 0.00017887 -0.53146 0.5951 6.3445e-05 6.3445e-05 -1.49833714240681 0 0 0 0 0
2 78079264 80050403 845 50 0.00053452 3.5326e-08 0.00018795 2.8439 0.004456 7.4263e-06 7.4263e-06 71.9766236214535 0 0 0 0 0
2 80050403 81620841 586 50 0.00016098 3.5832e-08 0.00018929 0.85042 0.39509 0.00010453 0.00010453 1.54003635320004 0 0 0 0 0
2 81620841 85140680 924 50 8.9298e-05 3.8204e-08 0.00019546 0.45686 0.64777 0.00017129 0.00017129 0.521326405511122 0 0 0 0 0
2 85140680 88038507 685 50 0.00026732 3.4017e-08 0.00018444 1.4494 0.14723 2.0307e-05 2.0307e-05 13.1639336189491 0 0 0 0 0
2 88038507 89154526 255 31 -0.00013253 1.7495e-08 0.00013227 -1.002 0.31637 -1.7274e-05 -1.7274e-05 -7.6722241519046 0 0 0 0 0
2 95326452 98995201 469 41 2.4848e-05 3.0724e-08 0.00017528 0.14176 0.88727 0.0002493 0.0002493 0.0996710790212595 0 0 0 0 0
2 98995201 101822329 936 50 0.00019411 3.9872e-08 0.00019968 0.97208 0.33101 0.0003134 0.0003134 0.61936821952776 0 0 0 0 0
2 101822329 102688765 269 30 0.00035495 2.855e-08 0.00016897 2.1007 0.03567 0.00097678 0.00097678 0.363387866254428 2 0 0 0 0
2 102688765 103588215 416 35 0.00017705 3.7418e-08 0.00019344 0.91529 0.36004 0.001597 0.001597 0.110864120225423 2 0 2 0 2
2 103588215 105125034 315 39 0.00015928 2.0923e-08 0.00014465 1.1012 0.27083 0.00016621 0.00016621 0.958305757776307 0 0 0 0 0
2 105125034 106210058 421 50 0.00032214 2.2406e-08 0.00014969 2.1521 0.031391 -3.7134e-05 -3.7134e-05 8.67506867022136 0 0 0 0 0
2 106210058 107408267 464 50 9.7266e-05 2.8288e-08 0.00016819 0.57831 0.56306 9.7458e-05 9.7458e-05 0.998029920581173 0 0 0 0 0
2 107408267 108429177 364 39 5.6701e-06 1.5192e-08 0.00012325 0.046003 0.96331 -5.9535e-05 -5.9535e-05 0.0952397749223146 0 0 0 0 0
2 108429177 110572432 563 50 5.9354e-05 2.9293e-08 0.00017115 0.34679 0.72875 7.6216e-05 7.6216e-05 0.778760365277632 0 0 0 0 0
2 110572432 113921856 882 50 0.00080953 5.3491e-08 0.00023128 3.5002 0.00046493 6.792e-05 6.792e-05 11.918875147232 1 1 1 0 0
2 113921856 116772470 779 50 1.8586e-06 3.6446e-08 0.00019091 0.0097357 0.99223 0.00014375 0.00014375 0.0129293913043478 0 0 0 0 0
2 116772470 118367466 431 38 0.0002325 1.9601e-08 0.00014001 1.6606 0.096789 2.6758e-06 2.6758e-06 86.8899020853577 0 0 0 0 0
2 118367466 121303783 1013 50 0.00056768 3.9526e-08 0.00019881 2.8554 0.0042988 0.00021003 0.00021003 2.70285197352759 0 0 0 0 0
2 121303783 123302906 596 50 9.6141e-05 3.0026e-08 0.00017328 0.55483 0.57901 0.00014769 0.00014769 0.650964858825919 0 0 0 0 0
2 123302906 124732250 454 45 0.00024699 2.3475e-08 0.00015322 1.612 0.10695 0.00017522 0.00017522 1.40959936080356 0 0 0 0 0
2 124732250 125840921 394 45 -3.3699e-06 2.4406e-08 0.00015623 -0.021571 0.98279 0.00025154 0.00025154 -0.0133970740240121 0 0 0 0 0
2 125840921 127373764 449 39 0.00031901 1.9575e-08 0.00013991 2.2801 0.022601 8.1509e-05 8.1509e-05 3.91380092995866 0 0 0 0 0
2 127373764 128034347 271 41 0.00040785 1.9139e-08 0.00013835 2.9481 0.0031978 0.00021294 0.00021294 1.91532826148211 0 0 0 0 0
2 128034347 129474441 448 50 0.00061316 3.1981e-08 0.00017883 3.4287 0.00060659 0.00042171 0.00042171 1.45398496597188 0 0 0 0 0
2 129474441 130067170 234 27 9.0921e-05 1.444e-08 0.00012017 0.75663 0.44927 8.989e-05 8.989e-05 1.01146957392368 0 0 0 0 0
2 130067170 130658085 203 25 -7.4408e-05 1.0341e-08 0.00010169 -0.73171 0.46434 2.3101e-05 2.3101e-05 -3.22098610449764 0 0 0 0 0
2 130658085 133042784 245 35 -5.6458e-05 1.8341e-08 0.00013543 -0.41689 0.67676 -5.413e-05 -5.413e-05 -1.04300757435803 0 0 0 0 0
2 133042784 135158578 917 50 0.00023154 4.1084e-08 0.00020269 1.1423 0.25331 -9.6985e-05 -9.6985e-05 2.38737949167397 0 0 0 0 0
2 135158578 137042794 388 39 -0.00036663 2.9436e-08 0.00017157 -2.1369 0.032606 1.8823e-05 1.8823e-05 -19.4777665621846 0 0 0 0 0
2 137042794 138698117 623 50 0.00018337 3.5565e-08 0.00018859 0.97231 0.33089 9.4508e-05 9.4508e-05 1.94025902569095 0 0 0 0 0
2 138698117 140100271 454 50 -7.3731e-05 2.4519e-08 0.00015659 -0.47086 0.63774 0.00033612 0.00033612 -0.21935915744377 0 0 0 0 0
2 140100271 141805351 599 50 0.00021242 3.3416e-08 0.0001828 1.162 0.24523 0.0002801 0.0002801 0.75837200999643 0 0 0 0 0
2 141805351 142518602 314 35 0.00029509 1.7172e-08 0.00013104 2.2519 0.024329 2.4419e-05 2.4419e-05 12.0844424423605 0 0 0 0 0
2 142518602 144519484 674 50 0.00065176 3.7526e-08 0.00019372 3.3645 0.00076669 0.00037485 0.00037485 1.73872215552888 0 0 0 0 0
2 144519484 146445570 441 50 2.9738e-05 3.1096e-08 0.00017634 0.16864 0.86608 0.00043182 0.00043182 0.0688666574035478 0 0 0 0 0
2 146445570 147277162 158 15 7.0641e-05 1.1124e-08 0.00010547 0.66975 0.50302 0.00023384 0.00023384 0.302091173451933 0 0 0 0 0
2 147277162 150210292 675 50 0.00024319 3.6019e-08 0.00018979 1.2814 0.20005 0.00024681 0.00024681 0.985332847129371 0 0 0 0 0
2 150210292 151731462 489 50 0.00020176 2.7474e-08 0.00016575 1.2172 0.22352 3.3147e-05 3.3147e-05 6.08682535372734 0 0 0 0 0
2 151731462 152486782 294 30 -4.8778e-05 1.6224e-08 0.00012737 -0.38295 0.70176 0.00017983 0.00017983 -0.271245064783407 0 0 0 0 0
2 152486782 154005056 517 49 0.0004191 2.9409e-08 0.00017149 2.4439 0.01453 0.00023762 0.00023762 1.76374042589008 0 0 0 0 0
2 154005056 155391135 513 50 0.00036986 2.8777e-08 0.00016964 2.1803 0.029237 1.0265e-05 1.0265e-05 36.0311738918656 0 0 0 0 0
2 155391135 157560635 581 50 0.00022727 3.0285e-08 0.00017403 1.3059 0.19158 0.00014839 0.00014839 1.53157220836984 0 0 0 0 0
2 157560635 158533218 170 26 0.00041403 1.6257e-08 0.0001275 3.2472 0.0011656 0.00024304 0.00024304 1.70354674127716 0 0 0 0 0
2 158533218 159577082 336 38 9.1154e-05 1.6543e-08 0.00012862 0.70871 0.4785 -5.1364e-05 -5.1364e-05 1.77466708200296 0 0 0 0 0
2 159577082 161769733 758 50 0.00038953 4.174e-08 0.0002043 1.9066 0.056571 0.00051182 0.00051182 0.761068344339807 0 0 0 0 0
2 161769733 163503551 414 37 0.00040314 2.3376e-08 0.00015289 2.6367 0.0083709 0.00033818 0.00033818 1.19208705423147 0 0 0 0 0
2 163503551 164466638 203 25 0.00034381 1.8548e-08 0.00013619 2.5245 0.011587 0.00011579 0.00011579 2.96925468520598 0 0 0 0 0
2 164466638 165178840 174 20 8.2291e-05 1.5882e-08 0.00012603 0.65297 0.51377 0.0001179 0.0001179 0.697972858354538 0 0 0 0 0
2 165178840 167160270 667 50 0.00032394 3.4759e-08 0.00018644 1.7375 0.082297 0.00033709 0.00033709 0.960989646681895 0 0 0 0 0
2 167160270 167355970 73 10 0.00010292 5.7936e-09 7.6116e-05 1.3521 0.17634 3.0161e-05 3.0161e-05 3.41235370180034 0 0 0 0 0
2 167355970 169968236 872 50 0.0001452 3.817e-08 0.00019537 0.74317 0.45738 0.00018736 0.00018736 0.774978650725875 0 0 0 0 0
2 169968236 171226245 497 50 -3.2614e-05 2.6256e-08 0.00016204 -0.20127 0.84049 0.00019511 0.00019511 -0.167156988365537 0 0 0 0 0
2 171226245 173138905 634 50 0.00040417 4.1663e-08 0.00020412 1.9801 0.047689 9.6089e-05 9.6089e-05 4.20620466442569 0 0 0 0 0
2 173138905 175588929 863 50 -0.00011744 3.8364e-08 0.00019587 -0.59957 0.5488 0.0001425 0.0001425 -0.824140350877193 0 0 0 0 0
2 175588929 177363636 575 50 -6.3659e-05 3.1482e-08 0.00017743 -0.35878 0.71976 0.00026951 0.00026951 -0.236202738302846 0 0 0 0 0
2 177363636 178553183 470 50 8.4781e-05 2.5809e-08 0.00016065 0.52773 0.59769 0.00016672 0.00016672 0.508523272552783 0 0 0 0 0
2 178553183 181312739 1029 50 0.0003485 3.6519e-08 0.0001911 1.8237 0.068203 -6.2294e-05 -6.2294e-05 5.59443927183998 0 0 0 0 0
2 181312739 182266031 315 32 0.00017914 2.1e-08 0.00014491 1.2362 0.21638 -3.551e-05 -3.551e-05 5.04477611940298 0 0 0 0 0
2 182266031 184357608 650 50 9.7292e-05 3.6853e-08 0.00019197 0.50681 0.61229 0.0002274 0.0002274 0.427845206684257 0 0 0 0 0
2 184357608 185280173 244 25 0.00020693 1.4053e-08 0.00011854 1.7456 0.080883 0.00012456 0.00012456 1.66128773281952 0 0 0 0 0
2 185280173 189882065 1019 50 0.00044495 3.4295e-08 0.00018519 2.4027 0.016275 -4.5219e-05 -4.5219e-05 9.83989031159468 0 0 0 0 0
2 189882065 191973357 524 50 0.00044882 3.0806e-08 0.00017552 2.5571 0.010554 0.00026767 0.00026767 1.67676616729555 0 0 0 0 0
2 191973357 195861164 730 50 0.0002285 3.2497e-08 0.00018027 1.2675 0.20496 -3.7978e-05 -3.7978e-05 6.01664121333403 0 0 0 0 0
2 195861164 196447456 155 19 0.00012057 1.2346e-08 0.00011111 1.0851 0.27787 0.00011555 0.00011555 1.04344439636521 0 0 0 0 0
2 196447456 198078110 470 43 0.00028837 2.7168e-08 0.00016483 1.7495 0.080202 0.00041074 0.00041074 0.702074304913084 0 0 0 0 0
2 198078110 199311125 331 25 -0.0001239 2.5139e-08 0.00015855 -0.78144 0.43455 0.00068872 0.00068872 -0.179898942966663 0 0 0 0 0
2 199311125 201576284 637 50 -0.00045921 4.9199e-08 0.00022181 -2.0703 0.038425 0.0010913 0.0010913 -0.420791716301659 0 0 0 0 0
2 201576284 202818637 335 40 6.9568e-05 2.8572e-08 0.00016903 0.41157 0.68066 0.00042526 0.00042526 0.16358933358416 0 0 0 0 0
2 202818637 205799241 813 50 -0.00012171 4.0995e-08 0.00020247 -0.60113 0.54775 9.8137e-05 9.8137e-05 -1.24020501951354 0 0 0 0 0
2 205799241 206735704 411 50 -0.00032744 2.4166e-08 0.00015545 -2.1063 0.035175 5.0555e-06 5.0555e-06 -64.7690633963011 0 0 0 0 0
2 206735704 208645399 714 50 -0.00019053 4.0191e-08 0.00020048 -0.95041 0.3419 0.00019473 0.00019473 -0.978431674626406 0 0 0 0 0
2 208645399 209941529 356 41 0.00041598 2.6146e-08 0.0001617 2.5726 0.010093 0.00015766 0.00015766 2.63846251427122 0 0 0 0 0
2 209941529 212379518 776 50 0.00053565 3.9935e-08 0.00019984 2.6804 0.0073531 0.00029462 0.00029462 1.81810467721132 0 0 0 0 0
2 212379518 214014282 629 50 0.0003535 3.8151e-08 0.00019532 1.8098 0.070325 0.0001721 0.0001721 2.05403834979663 0 0 0 0 0
2 214014282 215573795 462 44 0.0001916 3.0065e-08 0.00017339 1.105 0.26915 0.00030127 0.00030127 0.635974375145218 0 0 0 0 0
2 215573795 217715661 807 50 0.00031836 3.7016e-08 0.0001924 1.6547 0.097979 0.00014484 0.00014484 2.1980115990058 0 0 0 0 0
2 217715661 218395480 282 35 0.00023148 1.7655e-08 0.00013287 1.7422 0.081481 0.00017956 0.00017956 1.28915125863221 0 0 0 0 0
2 218395480 220454551 666 50 0.00053867 4.2959e-08 0.00020727 2.5989 0.0093514 0.00075489 0.00075489 0.713574163123104 2 2 0 0 1
2 220454551 222521176 861 50 0.00038857 3.6266e-08 0.00019044 2.0404 0.041309 0.0002351 0.0002351 1.65278604849 0 0 0 0 0
2 222521176 224859419 791 50 -2.2254e-05 3.4049e-08 0.00018452 -0.1206 0.90401 1.7964e-05 1.7964e-05 -1.23881095524382 0 0 0 0 0
2 224859419 225840004 370 37 4.4935e-05 1.8366e-08 0.00013552 0.33157 0.74021 -2.7832e-05 -2.7832e-05 1.61450847944812 0 0 0 0 0
2 225840004 228119842 751 50 -5.5919e-05 3.6613e-08 0.00019135 -0.29224 0.7701 -8.0029e-05 -8.0029e-05 -0.698734208849292 0 0 0 0 0
2 228119842 229370787 485 50 0.00021663 2.6433e-08 0.00016258 1.3324 0.18273 0.00017525 0.00017525 1.23611982881598 0 0 0 0 0
2 229370787 231843389 967 50 0.0012285 4.7538e-08 0.00021803 5.6344 1.7567e-08 0.00027065 0.00027065 4.5390726029928 1 1 3 0 0
2 231843389 233550003 501 50 0.00028284 2.415e-08 0.0001554 1.8201 0.06875 -6.2071e-05 -6.2071e-05 4.55671730759936 0 0 0 0 0
2 233550003 235150987 806 50 0.00075297 5.4623e-08 0.00023372 3.2217 0.0012742 0.0014593 0.0014593 0.515980264510382 2 0 2 0 2
2 235150987 236043550 415 50 0.00017736 2.9426e-08 0.00017154 1.034 0.30116 -3.7176e-05 -3.7176e-05 4.770819883796 0 0 0 0 0
2 236043550 237449032 487 50 0.00013214 2.8251e-08 0.00016808 0.78616 0.43178 0.00013811 0.00013811 0.956773586271812 0 0 0 0 0
2 237449032 238760981 559 50 0.00031573 3.7947e-08 0.0001948 1.6208 0.10506 0.0004596 0.0004596 0.686966927763272 0 0 0 0 0
2 238760981 239952643 446 50 0.00014095 3.2439e-08 0.00018011 0.7826 0.43386 0.00050826 0.00050826 0.277318695156023 0 0 0 0 0
2 239952643 241560084 701 50 7.3146e-05 3.5097e-08 0.00018734 0.39044 0.69621 0.00024499 0.00024499 0.298567288460753 0 0 0 0 0
2 241560084 242149921 239 29 0.00078183 1.9201e-08 0.00013857 5.6423 1.6782e-08 0.00065182 0.00065182 1.1994569052806 2 2 0 0 1
2 242149921 243188920 144 17 -2.8146e-05 1.7187e-08 0.0001311 -0.2147 0.83 0.00072098 0.00072098 -0.0390385308885129 0 0 0 0 0
3 60157 1441779 625 50 0.00019466 3.5254e-08 0.00018776 1.0367 0.29986 0.00017427 0.00017427 1.11700235267114 0 0 0 0 0
3 1441779 2992120 928 50 0.00046058 3.6368e-08 0.0001907 2.4152 0.015729 0.00010316 0.00010316 4.46471500581621 0 0 0 0 0
3 2992120 4431647 777 50 0.00041187 3.6787e-08 0.0001918 2.1474 0.031761 0.00014472 0.00014472 2.84597844112769 0 0 0 0 0
3 4431647 6083183 781 50 0.00024059 3.9574e-08 0.00019893 1.2094 0.22651 8.4787e-05 8.4787e-05 2.83758123297204 0 0 0 0 0
3 6083183 7083387 432 50 -0.00024712 2.8219e-08 0.00016799 -1.4711 0.14127 9.029e-05 9.029e-05 -2.73695868866984 0 0 0 0 0
3 7083387 8648561 877 50 0.0003593 3.6423e-08 0.00019085 1.8827 0.059744 0.00017339 0.00017339 2.07220716304285 0 0 0 0 0
3 8648561 9543183 493 50 0.0002651 3.0151e-08 0.00017364 1.5267 0.12683 -2.7405e-05 -2.7405e-05 9.67341725962416 0 0 0 0 0
3 9543183 11019665 659 50 0.00040839 3.4974e-08 0.00018701 2.1837 0.028982 0.0002648 0.0002648 1.5422583081571 0 0 0 0 0
3 11019665 13070799 779 50 0.00035261 3.6935e-08 0.00019218 1.8347 0.066547 0.00018146 0.00018146 1.94318307064918 0 0 0 0 0
3 13070799 14816900 809 50 1.7906e-05 3.478e-08 0.00018649 0.096012 0.92351 0.00025288 0.00025288 0.0708082885162923 0 0 0 0 0
3 14816900 16282442 548 50 6.6248e-05 3.0162e-08 0.00017367 0.38146 0.70286 0.00022075 0.00022075 0.300104190260476 0 0 0 0 0
3 16282442 17891118 508 50 0.00041134 4.2756e-08 0.00020678 1.9893 0.046666 0.00024579 0.00024579 1.67354245494121 0 0 0 0 0
3 17891118 19125144 352 41 0.00038756 3.7978e-08 0.00019488 1.9887 0.046732 0.0011906 0.0011906 0.325516546279187 0 0 0 0 0
3 19125144 20091348 212 25 -0.00013776 1.9922e-08 0.00014114 -0.97605 0.32904 1.6406e-05 1.6406e-05 -8.39692795318786 0 0 0 0 0
3 20091348 21643707 664 50 0.00038306 3.4299e-08 0.0001852 2.0684 0.038606 9.1297e-05 9.1297e-05 4.19575670613492 0 0 0 0 0
3 21643707 22204244 390 50 0.00011159 2.1834e-08 0.00014776 0.75517 0.45015 -1.8095e-05 -1.8095e-05 6.16689693285438 0 0 0 0 0
3 22204244 23804865 555 50 0.00018336 3.3744e-08 0.00018369 0.99819 0.31819 0.00013148 0.00013148 1.39458472771524 0 0 0 0 0
3 23804865 25461558 760 50 0.00016984 3.2577e-08 0.00018049 0.94101 0.3467 8.4124e-07 8.4124e-07 201.89244448671 0 0 0 0 0
3 25461558 26877769 492 50 0.00021916 2.4911e-08 0.00015783 1.3885 0.16497 2.8275e-05 2.8275e-05 7.75101679929266 0 0 0 0 0
3 26877769 27840910 279 31 0.00027749 3.5137e-08 0.00018745 1.4804 0.13878 0.00043621 0.00043621 0.636138557116985 1 1 1 0 0
3 27840910 29142260 464 50 -0.00018505 4.5201e-08 0.0002126 -0.87042 0.38407 0.00024122 0.00024122 -0.76714202802421 1 1 1 0 0
3 29142260 30717955 699 50 0.00043035 3.828e-08 0.00019565 2.1996 0.027836 0.0004618 0.0004618 0.93189692507579 0 0 0 0 0
3 30717955 32351715 638 50 2.9483e-05 3.589e-08 0.00018945 0.15563 0.87633 0.00020525 0.00020525 0.143644336175396 0 0 0 0 0
3 32351715 33255592 290 45 0.00054726 3.288e-08 0.00018133 3.0181 0.0025438 0.00020895 0.00020895 2.61909547738693 0 0 0 0 0
3 33255592 35283458 628 50 0.00078092 3.3278e-08 0.00018242 4.2808 1.862e-05 0.00042527 0.00042527 1.83629223787241 0 0 0 0 0
3 35283458 36486842 420 45 0.00018532 2.2077e-08 0.00014858 1.2473 0.2123 4.8781e-05 4.8781e-05 3.79902011028884 0 0 0 0 0
3 36486842 38356116 635 50 0.00023237 3.2886e-08 0.00018135 1.2813 0.20007 -7.4004e-05 -7.4004e-05 3.13996540727528 0 0 0 0 0
3 38356116 40221298 687 50 6.9256e-05 3.8464e-08 0.00019612 0.35312 0.724 8.6444e-05 8.6444e-05 0.801166072833279 0 0 0 0 0
3 40221298 41064528 152 15 7.4688e-05 8.8662e-09 9.4161e-05 0.7932 0.42766 -4.0165e-05 -4.0165e-05 1.85952944105565 0 0 0 0 0
3 41064528 42540002 476 50 0.00022698 2.5255e-08 0.00015892 1.4282 0.15322 0.00030035 0.00030035 0.755718328616614 0 0 0 0 0
3 42540002 45165153 765 50 0.0003844 3.3688e-08 0.00018354 2.0944 0.036229 0.00011562 0.00011562 3.32468431067289 0 0 0 0 0
3 45165153 46657500 593 50 0.00020232 3.3969e-08 0.00018431 1.0977 0.27232 0.00017055 0.00017055 1.18627968337731 0 0 0 0 0
3 46657500 47727212 205 17 -7.3018e-05 2.2236e-08 0.00014912 -0.48967 0.62437 0.00028904 0.00028904 -0.252622474398007 0 0 0 0 0
3 47727212 49316972 326 16 -0.00013768 3.4304e-08 0.00018521 -0.74339 0.45725 0.0016994 0.0016994 -0.0810168294692244 2 2 0 0 1
3 49316972 51832015 566 26 0.00011687 4.7695e-08 0.00021839 0.53513 0.59256 0.002838 0.002838 0.0411804087385483 2 2 2 3 3
3 51832015 54081390 712 50 0.00014253 3.608e-08 0.00018995 0.75035 0.45305 0.00010292 0.00010292 1.3848620287602 0 0 0 0 0
3 54081390 55348860 652 50 6.0761e-05 3.9437e-08 0.00019859 0.30597 0.75963 0.00024746 0.00024746 0.245538672916835 0 0 0 0 0
3 55348860 56433907 378 43 2.4761e-05 1.973e-08 0.00014046 0.17628 0.86007 1.8176e-05 1.8176e-05 1.36229093309859 0 0 0 0 0
3 56433907 58157519 589 50 0.00046833 3.8838e-08 0.00019707 2.3764 0.01748 6.8437e-05 6.8437e-05 6.84322807837866 0 0 0 0 0
3 58157519 60272906 1011 50 0.00013782 3.45e-08 0.00018574 0.74198 0.4581 -4.1455e-06 -4.1455e-06 33.2456880955253 0 0 0 0 0
3 60272906 62355666 1019 50 0.00013413 3.1903e-08 0.00017861 0.75096 0.45268 -7.9045e-05 -7.9045e-05 1.696881523183 0 0 0 0 0
3 62355666 63669286 668 50 -0.00010568 3.0177e-08 0.00017371 -0.60837 0.54294 -0.00013145 -0.00013145 -0.803955876759224 0 0 0 0 0
3 63669286 65273538 768 50 5.636e-05 3.6029e-08 0.00018981 0.29692 0.76653 0.00010294 0.00010294 0.547503400038858 0 0 0 0 0
3 65273538 66270447 355 50 0.00012956 2.0732e-08 0.00014399 0.89977 0.36824 1.4805e-05 1.4805e-05 8.75109760216143 0 0 0 0 0
3 66270447 68286914 669 50 0.00034693 3.9653e-08 0.00019913 1.7422 0.081466 0.00044222 0.00044222 0.784519017683506 0 0 0 0 0
3 68286914 69276762 381 42 -3.6178e-05 2.4091e-08 0.00015521 -0.23308 0.8157 4.3316e-05 4.3316e-05 -0.835211007479915 0 0 0 0 0
3 69276762 70449028 409 50 0.00027789 2.8281e-08 0.00016817 1.6525 0.09844 0.00014138 0.00014138 1.9655538265667 0 0 0 0 0
3 70449028 72529329 787 50 0.0004627 5.0574e-08 0.00022489 2.0575 0.039638 0.00012747 0.00012747 3.62987369577155 0 0 0 0 0
3 72529329 74321817 712 50 6.7193e-05 3.5241e-08 0.00018772 0.35794 0.72039 0.00024557 0.00024557 0.273620556256872 0 0 0 0 0
3 74321817 75704949 282 30 0.00021295 1.5158e-08 0.00012312 1.7296 0.083693 0.00016113 0.00016113 1.32160367405201 0 0 0 0 0
3 75704949 77508835 515 50 0.00010999 2.7353e-08 0.00016539 0.66507 0.50601 0.00014951 0.00014951 0.735669854859207 0 0 0 0 0
3 77508835 79024541 435 48 6.6399e-05 2.3641e-08 0.00015376 0.43185 0.66585 -3.7793e-05 -3.7793e-05 1.75691265578282 0 0 0 0 0
3 79024541 81427310 534 43 0.0002904 2.3615e-08 0.00015367 1.8897 0.058795 2.7561e-05 2.7561e-05 10.5366278436922 0 0 0 0 0
3 81427310 82643886 313 27 0.00012922 1.4791e-08 0.00012162 1.0625 0.28802 0.00018253 0.00018253 0.707938421081466 0 0 0 0 0
3 82643886 84367479 351 33 0.00027538 1.6899e-08 0.00013 2.1184 0.034144 3.2306e-05 3.2306e-05 8.5241131678326 0 0 0 0 0
3 84367479 85582231 283 23 0.00034077 2.0383e-08 0.00014277 2.3869 0.016992 0.00029222 0.00029222 1.16614194784751 0 0 0 0 0
3 85582231 87409732 465 40 0.00019738 2.742e-08 0.00016559 1.192 0.23328 0.00047125 0.00047125 0.41884350132626 0 0 0 0 0
3 87409732 88298373 213 18 -2.739e-05 1.3387e-08 0.0001157 -0.23673 0.81286 0.00037315 0.00037315 -0.0734021171110813 0 0 0 0 0
3 88298373 94255316 486 42 0.00032304 2.6828e-08 0.00016379 1.9723 0.04858 0.00032021 0.00032021 1.00883795009525 0 0 0 0 0
3 94255316 95311971 230 17 -3.0929e-05 1.1695e-08 0.00010814 -0.286 0.77488 2.3143e-06 2.3143e-06 -13.364300220369 0 0 0 0 0
3 95311971 98215950 616 50 7.7003e-05 2.9593e-08 0.00017203 0.44763 0.65442 1.6784e-05 1.6784e-05 4.58788131553861 0 0 0 0 0
3 98215950 99373762 351 40 7.5766e-05 2.0462e-08 0.00014305 0.52966 0.59635 0.00022851 0.00022851 0.331565358190014 0 0 0 0 0
3 99373762 100592217 372 30 0.00016808 1.8327e-08 0.00013538 1.2415 0.21441 0.00010608 0.00010608 1.58446455505279 0 0 0 0 0
3 100592217 103084960 716 50 0.00033771 5.023e-08 0.00022412 1.5068 0.13185 0.00056596 0.00056596 0.596702947204749 1 1 1 0 0
3 103084960 104581613 466 50 0.0003848 2.4546e-08 0.00015667 2.4561 0.014045 0.00011603 0.00011603 3.31638369387227 0 0 0 0 0
3 104581613 106982811 743 50 0.00021073 5.1188e-08 0.00022625 0.93141 0.35164 0.00015166 0.00015166 1.38948964789661 0 0 0 0 0
3 106982811 109522395 800 50 0.00019265 4.0163e-08 0.00020041 0.9613 0.3364 0.00033689 0.00033689 0.57184837780878 0 0 0 0 0
3 109522395 110513770 269 25 0.00028843 1.8849e-08 0.00013729 2.1008 0.035657 0.00033938 0.00033938 0.849873298367611 0 0 0 0 0
3 110513770 112815699 743 50 0.00011304 3.5252e-08 0.00018776 0.60206 0.54713 6.5533e-05 6.5533e-05 1.72493247676743 0 0 0 0 0
3 112815699 113947863 377 42 -3.9859e-05 3.0219e-08 0.00017384 -0.22929 0.81864 0.00032878 0.00032878 -0.121233043372468 0 0 0 0 0
3 113947863 115447080 402 50 3.3002e-06 2.3036e-08 0.00015178 0.021744 0.98265 0.00013625 0.00013625 0.0242216513761468 0 0 0 0 0
3 115447080 116800153 551 50 0.00052417 4.3953e-08 0.00020965 2.5002 0.012411 0.00082798 0.00082798 0.633070847121911 0 0 0 0 0
3 116800153 118530251 604 50 0.0002176 3.4336e-08 0.0001853 1.1743 0.24027 -0.00014162 -0.00014162 1.53650614320011 0 0 0 0 0
3 118530251 120523055 741 50 -0.00017413 3.9818e-08 0.00019955 -0.87265 0.38286 4.2951e-05 4.2951e-05 -4.05415473446485 1 1 1 0 0
3 120523055 121974097 429 40 0.00036404 3.5665e-08 0.00018885 1.9277 0.053894 3.7194e-05 3.7194e-05 9.78760015056192 1 1 1 0 0
3 121974097 123517768 538 50 0.0002571 2.5873e-08 0.00016085 1.5984 0.10996 1.9524e-05 1.9524e-05 13.1684081130916 0 0 0 0 0
3 123517768 124936642 640 50 0.0003666 3.6703e-08 0.00019158 1.9135 0.05568 0.00037787 0.00037787 0.970174927885252 0 0 0 0 0
3 124936642 126214943 409 46 0.0002719 3.2291e-08 0.0001797 1.5131 0.13025 0.00011787 0.00011787 2.30677865444982 0 0 0 0 0
3 126214943 128194861 702 50 0.00020492 3.2527e-08 0.00018035 1.1362 0.25588 -1.9363e-05 -1.9363e-05 10.5830708051438 0 0 0 0 0
3 128194861 130244735 503 50 0.00032695 2.8265e-08 0.00016812 1.9447 0.051812 -2.78e-06 -2.78e-06 117.607913669065 0 0 0 0 0
3 130244735 131836516 582 50 -3.0602e-05 2.8897e-08 0.00016999 -0.18002 0.85713 1.5276e-05 1.5276e-05 -2.00327310814349 0 0 0 0 0
3 131836516 133252173 529 50 0.00023981 2.6651e-08 0.00016325 1.4689 0.14185 0.00012686 0.00012686 1.89035156865836 0 0 0 0 0
3 133252173 135456906 893 50 0.00047768 3.4631e-08 0.00018609 2.5669 0.010262 0.0001427 0.0001427 3.34744218640505 0 0 0 0 0
3 135456906 137371083 502 38 3.2358e-05 2.1189e-08 0.00014557 0.22229 0.82409 5.5429e-05 5.5429e-05 0.583773836800231 0 0 0 0 0
3 137371083 139954597 884 50 -4.4477e-06 3.6002e-08 0.00018974 -0.023441 0.9813 0.00022855 0.00022855 -0.0194605119229928 0 0 0 0 0
3 139954597 141339097 499 50 -0.0002742 3.2816e-08 0.00018115 -1.5136 0.13012 0.00012487 0.00012487 -2.19588371906783 0 0 0 0 0
3 141339097 143164628 665 50 -0.00022929 3.3835e-08 0.00018394 -1.2465 0.21257 -8.6742e-06 -8.6742e-06 -26.4335615964585 0 0 0 0 0
3 143164628 144410816 412 50 0.00044352 2.4135e-08 0.00015535 2.8549 0.0043047 5.2201e-05 5.2201e-05 8.49638895806594 0 0 0 0 0
3 144410816 145664619 389 45 3.7852e-05 2.043e-08 0.00014293 0.26482 0.79115 4.976e-05 4.976e-05 0.760691318327974 0 0 0 0 0
3 145664619 146726629 351 42 0.00015972 1.7939e-08 0.00013394 1.1925 0.23306 0.00017968 0.00017968 0.888913624220837 0 0 0 0 0
3 146726629 149043237 705 50 -3.7172e-06 3.7345e-08 0.00019325 -0.019236 0.98465 4.8773e-05 4.8773e-05 -0.0762142988948804 0 0 0 0 0
3 149043237 150252004 437 50 -0.00010062 3.2237e-08 0.00017955 -0.56043 0.57519 0.00020158 0.00020158 -0.499156662367298 0 0 0 0 0
3 150252004 151348730 382 50 0.00020564 2.2942e-08 0.00015147 1.3577 0.17457 8.3178e-05 8.3178e-05 2.47228834547597 0 0 0 0 0
3 151348730 153256571 575 50 0.00042458 3.2844e-08 0.00018123 2.3428 0.019141 0.00017341 0.00017341 2.44841704630644 0 0 0 0 0
3 153256571 154714218 429 44 0.00046318 1.5967e-08 0.00012636 3.6655 0.00024684 -3.182e-05 -3.182e-05 14.556253928347 0 0 0 0 0
3 154714218 156008700 352 42 0.00010794 2.131e-08 0.00014598 0.73941 0.45966 9.8444e-05 9.8444e-05 1.09646093210353 0 0 0 0 0
3 156008700 157312028 483 49 6.7691e-05 2.1133e-08 0.00014537 0.46564 0.64148 -3.8673e-06 -3.8673e-06 17.5034261629561 0 0 0 0 0
3 157312028 159477890 669 50 3.6773e-05 3.2658e-08 0.00018071 0.20348 0.83876 8.4169e-05 8.4169e-05 0.4368948187575 0 0 0 0 0
3 159477890 161524504 583 50 0.00021889 3.3139e-08 0.00018204 1.2024 0.2292 -0.00010636 -0.00010636 2.05801053027454 1 1 1 0 0
3 161524504 163253205 524 47 0.00026864 2.8013e-08 0.00016737 1.605 0.10848 0.00032166 0.00032166 0.835167568239756 0 0 0 0 0
3 163253205 165055469 464 37 0.00010414 1.8506e-08 0.00013604 0.76551 0.44397 2.6071e-05 2.6071e-05 3.9944766215335 0 0 0 0 0
3 165055469 167117429 478 47 0.00022162 2.0048e-08 0.00014159 1.5652 0.11754 1.8677e-05 1.8677e-05 11.865931359426 0 0 0 0 0
3 167117429 168580960 394 43 9.6503e-05 1.9605e-08 0.00014002 0.68922 0.49068 -1.6324e-05 -1.6324e-05 5.91172506738544 0 0 0 0 0
3 168580960 170964909 757 50 0.000213 5.46e-08 0.00023367 0.91157 0.362 0.0001862 0.0001862 1.14393125671321 1 1 1 0 0
3 170964909 172295731 524 50 0.00010237 3.3171e-08 0.00018213 0.56205 0.57408 6.983e-05 6.983e-05 1.46598883001575 0 0 0 0 0
3 172295731 173477285 381 50 0.00022864 2.0093e-08 0.00014175 1.613 0.10675 1.9346e-06 1.9346e-06 118.184637651194 0 0 0 0 0
3 173477285 175116539 610 50 0.00055552 4.2017e-08 0.00020498 2.7101 0.0067257 0.00028119 0.00028119 1.97560368434155 0 0 0 0 0
3 175116539 176320287 350 48 0.00043781 2.224e-08 0.00014913 2.9358 0.0033269 0.00015688 0.00015688 2.79073176950535 0 0 0 0 0
3 176320287 178107165 573 50 0.00047192 3.4776e-08 0.00018648 2.5306 0.011386 0.00021095 0.00021095 2.23711780042664 0 0 0 0 0
3 178107165 179374586 422 47 0.00017826 2.3053e-08 0.00015183 1.174 0.24038 0.00019578 0.00019578 0.910511798958014 0 0 0 0 0
3 179374586 181511166 493 50 0.00021535 2.5225e-08 0.00015882 1.3559 0.17514 0.00013966 0.00013966 1.54195904339109 0 0 0 0 0
3 181511166 183769683 688 50 -8.937e-06 3.4568e-08 0.00018592 -0.048068 0.96166 0.00022945 0.00022945 -0.0389496622357812 0 0 0 0 0
3 183769683 185068255 436 50 0.00023351 3.1489e-08 0.00017745 1.3159 0.18821 0.0004081 0.0004081 0.572188189169321 0 0 0 0 0
3 185068255 186890344 697 50 4.3929e-05 3.6911e-08 0.00019212 0.22865 0.81914 0.00015562 0.00015562 0.282283768153194 0 0 0 0 0
3 186890344 188856214 797 50 0.00023329 3.8148e-08 0.00019532 1.1944 0.23231 0.00024489 0.00024489 0.952631793866634 0 0 0 0 0
3 188856214 190226607 610 50 7.2255e-05 3.6216e-08 0.00019031 0.37968 0.70418 -9.5741e-05 -9.5741e-05 0.754692347061343 0 0 0 0 0
3 190226607 192343814 799 50 0.0003794 3.1807e-08 0.00017834 2.1273 0.033393 1.6195e-05 1.6195e-05 23.426983636925 0 0 0 0 0
3 192343814 194059671 613 50 0.00026346 3.5643e-08 0.00018879 1.3955 0.16286 3.7454e-05 3.7454e-05 7.03422865381535 0 0 0 0 0
3 194059671 194786674 321 50 0.00059139 2.2614e-08 0.00015038 3.9327 8.4005e-05 4.0978e-05 4.0978e-05 14.4318902825907 0 0 0 0 0
3 194786674 195971408 307 42 0.00035736 2.2796e-08 0.00015098 2.3669 0.017936 0.00034248 0.00034248 1.04344779257183 0 0 0 0 0
3 195971408 197075987 394 49 0.00058253 3.0926e-08 0.00017586 3.3125 0.00092464 0.00014234 0.00014234 4.09252494028383 0 0 0 0 0
3 197075987 197946622 190 29 0.00010257 1.4946e-08 0.00012225 0.83902 0.40146 0.00020168 0.00020168 0.508577945259817 0 0 0 0 0
4 10240 694715 125 15 6.8574e-05 1.3417e-08 0.00011583 0.59201 0.55384 -3.0667e-06 -3.0667e-06 22.3608439038706 0 0 0 0 0
4 694715 1478711 266 29 0.00013179 2.5067e-08 0.00015833 0.8324 0.40518 0.00038999 0.00038999 0.337931741839534 0 0 0 0 0
4 1478711 2842979 325 45 0.00025602 2.1194e-08 0.00014558 1.7586 0.078643 0.00015609 0.00015609 1.6402075725543 0 0 0 0 0
4 2842979 3846040 279 39 0.0002552 2.8664e-08 0.0001693 1.5073 0.13172 0.00062175 0.00062175 0.410454362685967 0 0 0 0 0
4 3846040 4684116 236 35 1.8986e-05 1.8907e-08 0.0001375 0.13808 0.89018 0.0001692 0.0001692 0.112210401891253 0 0 0 0 0
4 4684116 5502388 397 50 2.5201e-05 2.6152e-08 0.00016172 0.15584 0.87616 5.5395e-05 5.5395e-05 0.454932755663869 0 0 0 0 0
4 5502388 6773043 669 50 0.00010743 3.1659e-08 0.00017793 0.60377 0.546 -8.0603e-05 -8.0603e-05 1.33282880289816 0 0 0 0 0
4 6773043 7539692 394 50 7.0261e-05 3.6708e-08 0.00019159 0.36672 0.71383 0.0006634 0.0006634 0.105910461260175 0 0 0 0 0
4 7539692 8152235 359 50 0.0001609 2.6374e-08 0.0001624 0.99077 0.3218 0.00026777 0.00026777 0.600888822496919 0 0 0 0 0
4 8152235 9326479 244 39 0.00033827 1.9886e-08 0.00014102 2.3988 0.016451 -8.5013e-05 -8.5013e-05 3.97903849999412 0 0 0 0 0
4 9326479 10699152 539 39 0.0002137 2.5398e-08 0.00015937 1.3409 0.17995 5.6039e-05 5.6039e-05 3.81341565695319 0 0 0 0 0
4 10699152 12323034 682 50 -7.7282e-05 3.5026e-08 0.00018715 -0.41294 0.67965 -5.812e-05 -5.812e-05 -1.32969717825189 0 0 0 0 0
4 12323034 14272001 734 50 0.00033484 4.0135e-08 0.00020034 1.6714 0.094649 0.00029032 0.00029032 1.15334802976026 0 0 0 0 0
4 14272001 15147446 378 50 0.00022958 2.3621e-08 0.00015369 1.4938 0.13523 -5.8816e-05 -5.8816e-05 3.90335963003264 0 0 0 0 0
4 15147446 15927009 268 34 7.8033e-06 1.7842e-08 0.00013357 0.05842 0.95341 0.00011463 0.00011463 0.0680738026694583 0 0 0 0 0
4 15927009 17383322 686 50 0.00026173 3.8974e-08 0.00019742 1.3258 0.18492 7.8053e-05 7.8053e-05 3.35323434076845 0 0 0 0 0
4 17383322 18841874 428 50 -6.9511e-06 2.6656e-08 0.00016327 -0.042575 0.96604 0.00021086 0.00021086 -0.0329654747225647 0 0 0 0 0
4 18841874 20544557 505 50 0.0002308 2.1616e-08 0.00014702 1.5698 0.11646 -4.9007e-05 -4.9007e-05 4.70953129144816 0 0 0 0 0
4 20544557 22319347 685 50 0.00018248 4.1301e-08 0.00020323 0.89793 0.36922 0.00063433 0.00063433 0.28767360837419 0 0 0 0 0
4 22319347 24135529 621 50 0.00022149 3.8264e-08 0.00019561 1.1323 0.25751 0.0002929 0.0002929 0.756196654148173 0 0 0 0 0
4 24135529 25609322 605 50 0.00048116 3.7931e-08 0.00019476 2.4705 0.013492 2.9835e-06 2.9835e-06 161.273671861907 0 0 0 0 0
4 25609322 27343722 564 50 -0.00012297 3.7245e-08 0.00019299 -0.63719 0.524 0.00032584 0.00032584 -0.377393812914314 0 0 0 0 0
4 27343722 27965868 211 29 -0.0002057 1.633e-08 0.00012779 -1.6096 0.10748 0.0002601 0.0002601 -0.790849673202614 0 0 0 0 0
4 27965868 29762208 563 50 0.00041001 2.8603e-08 0.00016912 2.4243 0.015338 6.0204e-05 6.0204e-05 6.81034482758621 0 0 0 0 0
4 29762208 30454535 163 24 0.00017929 1.4103e-08 0.00011876 1.5097 0.13111 0.00026635 0.00026635 0.673136850009386 0 0 0 0 0
4 30454535 31782981 420 50 -0.00020591 2.1409e-08 0.00014632 -1.4073 0.15933 -7.2626e-05 -7.2626e-05 -2.83521053066395 0 0 0 0 0
4 31782981 33172766 340 37 0.00036415 2.9267e-08 0.00017108 2.1286 0.033291 0.00019531 0.00019531 1.86447186523988 0 0 0 0 0
4 33172766 35151415 378 30 1.4183e-05 1.7933e-08 0.00013391 0.10591 0.91565 0.00022958 0.00022958 0.0617780294450736 0 0 0 0 0
4 35151415 36020436 276 35 0.00016307 1.9358e-08 0.00013913 1.172 0.24118 0.00018221 0.00018221 0.894956369024752 0 0 0 0 0
4 36020436 37255047 463 48 0.00042605 2.6477e-08 0.00016272 2.6184 0.0088348 0.00056511 0.00056511 0.75392401479358 2 0 0 0 0
4 37255047 38907022 790 50 0.00040492 3.851e-08 0.00019624 2.0634 0.039074 0.00027509 0.00027509 1.47195463302919 0 0 0 0 0
4 38907022 40202609 431 50 0.00030397 2.7392e-08 0.00016551 1.8366 0.066268 0.00013576 0.00013576 2.23902474955804 0 0 0 0 0
4 40202609 42213058 731 50 0.0001858 3.7718e-08 0.00019421 0.95671 0.33871 0.00021326 0.00021326 0.871236987714527 0 0 0 0 0
4 42213058 43965045 559 50 0.00010057 3.0934e-08 0.00017588 0.57182 0.56745 -7.3909e-05 -7.3909e-05 1.36072738096849 0 0 0 0 0
4 43965045 45189157 360 40 0.00044383 1.8843e-08 0.00013727 3.2333 0.0012238 0.00029827 0.00029827 1.48801421530828 0 0 0 0 0
4 45189157 47411896 498 50 0.00024505 2.2266e-08 0.00014922 1.6422 0.10055 7.663e-05 7.663e-05 3.19783374657445 0 0 0 0 0
4 47411896 48123600 236 27 0.00012592 2.1633e-08 0.00014708 0.85609 0.39195 0.0001572 0.0001572 0.801017811704835 0 0 0 0 0
4 48123600 53877433 543 43 0.00025667 4.1182e-08 0.00020293 1.2648 0.20594 0.00034228 0.00034228 0.749883136613299 0 0 0 0 0
4 53877433 55429556 553 50 0.00024326 2.9045e-08 0.00017043 1.4273 0.15348 -8.6787e-06 -8.6787e-06 28.0295435952389 0 0 0 0 0
4 55429556 56547644 381 48 -0.00025484 2.0692e-08 0.00014385 -1.7716 0.076466 0.00017218 0.00017218 -1.48007898710652 0 0 0 0 0
4 56547644 58935008 929 50 0.00019985 3.1945e-08 0.00017873 1.1181 0.26351 -2.1634e-06 -2.1634e-06 92.3777387445687 0 0 0 0 0
4 58935008 60741087 486 50 0.00022427 2.5127e-08 0.00015851 1.4148 0.15712 0.00015843 0.00015843 1.41557785772897 0 0 0 0 0
4 60741087 62371763 449 50 0.00062295 3.5649e-08 0.00018881 3.2994 0.00096905 0.00047183 0.00047183 1.3202848483564 0 0 0 0 0
4 62371763 64341001 465 50 9.163e-06 2.6992e-08 0.00016429 0.055772 0.95552 0.00016587 0.00016587 0.0552420570326159 0 0 0 0 0
4 64341001 66600492 560 50 0.00025603 2.8823e-08 0.00016977 1.508 0.13155 4.4943e-05 4.4943e-05 5.69677146607926 0 0 0 0 0
4 66600492 68059497 445 49 2.1069e-05 1.9877e-08 0.00014098 0.14944 0.88121 5.2133e-05 5.2133e-05 0.404139412656091 0 0 0 0 0
4 68059497 68854765 269 33 3.1619e-05 1.2823e-08 0.00011324 0.27922 0.78007 4.5645e-05 4.5645e-05 0.692715521962975 0 0 0 0 0
4 68854765 71049152 485 42 5.294e-05 1.9232e-08 0.00013868 0.38174 0.70265 0.00013885 0.00013885 0.381274756931941 0 0 0 0 0
4 71049152 72140558 265 29 6.9013e-05 1.1584e-08 0.00010763 0.64123 0.52138 -0.00011233 -0.00011233 0.614377281224962 0 0 0 0 0
4 72140558 74592390 558 50 5.4891e-05 2.8989e-08 0.00017026 0.32239 0.74716 0.00011174 0.00011174 0.49123858958296 0 0 0 0 0
4 74592390 77130707 777 50 -0.00010544 4.1636e-08 0.00020405 -0.51676 0.60533 0.00045951 0.00045951 -0.229461818023547 0 0 0 0 0
4 77130707 79093979 769 50 0.00023717 3.717e-08 0.0001928 1.2302 0.21864 -2.4288e-05 -2.4288e-05 9.76490447957839 0 0 0 0 0
4 79093979 80990297 599 50 8.195e-05 2.5629e-08 0.00016009 0.5119 0.60872 0.00031809 0.00031809 0.257631487943664 0 0 0 0 0
4 80990297 82125315 262 31 0.00031709 1.9176e-08 0.00013848 2.2898 0.022032 0.00015524 0.00015524 2.04257923215666 0 0 0 0 0
4 82125315 83372593 408 48 0.00013314 1.95e-08 0.00013964 0.95342 0.34038 6.8179e-05 6.8179e-05 1.95280071576292 0 0 0 0 0
4 83372593 84799656 539 50 0.00036662 2.9466e-08 0.00017166 2.1358 0.032695 0.00021161 0.00021161 1.7325268182033 0 0 0 0 0
4 84799656 86930609 646 50 0.00058457 3.8089e-08 0.00019516 2.9953 0.0027418 0.00022488 0.00022488 2.5994752757026 0 0 0 0 0
4 86930609 87534648 144 18 0.00023314 2.3435e-08 0.00015309 1.523 0.12777 0.00024444 0.00024444 0.953771886761577 0 0 0 0 0
4 87534648 89238028 619 50 6.2433e-05 4.0268e-08 0.00020067 0.31113 0.75571 0.00034527 0.00034527 0.180823703188809 0 0 0 0 0
4 89238028 90231564 334 44 -1.0974e-06 1.579e-08 0.00012566 -0.0087334 0.99303 3.4815e-05 3.4815e-05 -0.0315208961654459 0 0 0 0 0
4 90231564 91560677 354 41 0.00050606 2.1703e-08 0.00014732 3.4351 0.00059229 2.2196e-05 2.2196e-05 22.799603532168 0 0 0 0 0
4 91560677 94233299 613 50 0.0001082 3.6031e-08 0.00018982 0.57002 0.56866 0.00011278 0.00011278 0.959389962759355 0 0 0 0 0
4 94233299 96182188 646 50 8.8265e-05 3.4545e-08 0.00018586 0.47489 0.63486 0.00014878 0.00014878 0.593258502486893 0 0 0 0 0
4 96182188 97540703 522 50 -2.5031e-05 2.4631e-08 0.00015694 -0.15949 0.87328 6.8555e-05 6.8555e-05 -0.365122894026694 0 0 0 0 0
4 97540703 99424067 438 36 -0.00011452 2.0253e-08 0.00014231 -0.80473 0.42097 0.00019817 0.00019817 -0.577887672200636 0 0 0 0 0
4 99424067 100678360 451 50 0.0001331 3.1626e-08 0.00017784 0.74845 0.45419 0.00023729 0.00023729 0.560917021366261 0 0 0 0 0
4 100678360 103221356 857 50 0.00050233 4.7116e-08 0.00021706 2.3142 0.020656 0.00055116 0.00055116 0.911405036649975 0 0 2 0 2
4 103221356 105305294 523 43 0.00020194 3.2862e-08 0.00018128 1.114 0.2653 8.577e-05 8.577e-05 2.35443628308266 0 0 0 0 0
4 105305294 107501305 638 50 0.00050009 4.2104e-08 0.00020519 2.4372 0.014802 0.00031695 0.00031695 1.57781984540148 0 0 0 0 0
4 107501305 108815348 369 45 0.00035153 1.963e-08 0.00014011 2.509 0.012107 0.00020927 0.00020927 1.67979165671143 0 0 0 0 0
4 108815348 111256567 811 50 -0.00029096 4.5249e-08 0.00021272 -1.3678 0.17136 -8.4224e-05 -8.4224e-05 -3.45459726443769 1 1 1 0 0
4 111256567 113870102 768 50 0.0003092 4.2687e-08 0.00020661 1.4966 0.13451 7.634e-05 7.634e-05 4.05030128373068 0 0 0 0 0
4 113870102 115666246 640 50 0.00012356 3.5767e-08 0.00018912 0.65331 0.51356 4.9256e-05 4.9256e-05 2.50852687997401 0 0 0 0 0
4 115666246 117276929 376 36 0.00011018 2.184e-08 0.00014778 0.74558 0.45592 0.00054955 0.00054955 0.200491311072696 0 0 0 0 0
4 117276929 118479918 360 39 0.00054694 2.0486e-08 0.00014313 3.8213 0.00013274 4.2172e-05 4.2172e-05 12.9692687090961 0 0 0 0 0
4 118479918 119933512 442 44 0.00031724 2.6128e-08 0.00016164 1.9626 0.049694 0.00017279 0.00017279 1.83598587881243 0 0 0 0 0
4 119933512 120392684 161 16 0.000171 1.2802e-08 0.00011315 1.5113 0.13071 0.00028465 0.00028465 0.600737748111716 0 0 0 0 0
4 120392684 122657987 773 50 2.2762e-05 4.1617e-08 0.000204 0.11158 0.91116 1.3494e-05 1.3494e-05 1.68682377352898 0 0 0 0 0
4 122657987 124286481 399 37 0.00042337 3.7191e-08 0.00019285 2.1953 0.028139 0.0013219 0.0013219 0.320273848248733 2 0 0 0 0
4 124286481 125210862 289 37 0.00020112 2.2375e-08 0.00014958 1.3446 0.17877 0.00016993 0.00016993 1.18354616606838 0 0 0 0 0
4 125210862 126480886 410 50 0.00023797 2.2377e-08 0.00014959 1.5908 0.11165 0.0001488 0.0001488 1.59926075268817 0 0 0 0 0
4 126480886 127275477 236 31 8.0325e-05 1.9258e-08 0.00013877 0.57882 0.56271 0.00019671 0.00019671 0.408342229678206 0 0 0 0 0
4 127275477 127830293 176 23 -0.00016423 1.6986e-08 0.00013033 -1.2601 0.20764 0.00043512 0.00043512 -0.377436109578967 0 0 0 0 0
4 127830293 128996665 221 16 3.8237e-05 1.3986e-08 0.00011826 0.32333 0.74645 0.00011593 0.00011593 0.329828344690762 0 0 0 0 0
4 128996665 130591885 474 50 0.00035031 2.7938e-08 0.00016715 2.0958 0.036099 0.00013149 0.00013149 2.6641569701118 0 0 0 0 0
4 130591885 131283821 191 23 0.0001979 1.499e-08 0.00012244 1.6163 0.10602 0.0002228 0.0002228 0.888240574506284 0 0 0 0 0
4 131283821 132954033 366 42 0.00046634 2.3342e-08 0.00015278 3.0524 0.0022704 0.00026641 0.00026641 1.75045981757442 0 0 0 0 0
4 132954033 134628434 401 40 9.6605e-05 2.6643e-08 0.00016323 0.59184 0.55396 0.00029293 0.00029293 0.329788686716963 0 0 0 0 0
4 134628434 136566407 445 48 0.00047032 2.2167e-08 0.00014889 3.159 0.0015833 8.7806e-05 8.7806e-05 5.35635377992392 0 0 0 0 0
4 136566407 138541971 566 50 3.7588e-05 3.1251e-08 0.00017678 0.21263 0.83162 -2.9331e-05 -2.9331e-05 1.28151102928642 0 0 0 0 0
4 138541971 139556511 376 46 0.00014594 2.2207e-08 0.00014902 0.97936 0.3274 5.5941e-06 5.5941e-06 26.0882000679287 0 0 0 0 0
4 139556511 141084631 536 50 -8.8919e-06 3.475e-08 0.00018641 -0.0477 0.96196 0.00020155 0.00020155 -0.0441175886876706 0 0 0 0 0
4 141084631 143443265 719 50 0.00016179 3.4506e-08 0.00018576 0.87099 0.38376 4.8767e-05 4.8767e-05 3.31761231980643 0 0 0 0 0
4 143443265 146178187 564 47 0.00043847 3.1327e-08 0.00017699 2.4773 0.013237 0.00039883 0.00039883 1.09939071784971 0 0 0 0 0
4 146178187 148521873 656 50 7.819e-05 3.504e-08 0.00018719 0.4177 0.67616 0.00014775 0.00014775 0.529204737732656 0 0 0 0 0
4 148521873 150683580 558 50 0.00038167 2.6291e-08 0.00016215 2.3539 0.01858 6.0115e-06 6.0115e-06 63.4899775430425 0 0 0 0 0
4 150683580 152782184 561 44 0.00012115 2.6709e-08 0.00016343 0.74132 0.4585 0.00042584 0.00042584 0.28449652451625 0 0 0 0 0
4 152782184 154477641 536 50 0.000206 3.6261e-08 0.00019042 1.0818 0.27935 -3.2959e-05 -3.2959e-05 6.25018962953973 0 0 0 0 0
4 154477641 155056126 216 30 7.6889e-05 1.3493e-08 0.00011616 0.66193 0.50802 -2.4829e-05 -2.4829e-05 3.0967417133191 0 0 0 0 0
4 155056126 157485097 849 50 0.00063927 3.7169e-08 0.00019279 3.3159 0.00091363 0.00014173 0.00014173 4.51047766880689 0 0 0 0 0
4 157485097 158743718 346 40 9.4235e-05 1.8798e-08 0.0001371 0.68732 0.49188 5.1944e-05 5.1944e-05 1.81416525488988 0 0 0 0 0
4 158743718 161058864 562 50 0.00059227 2.5069e-08 0.00015833 3.7407 0.00018351 0.00013799 0.00013799 4.29212261758098 0 0 0 0 0
4 161058864 161826435 284 35 0.00031615 1.9733e-08 0.00014047 2.2506 0.02441 0.00017462 0.00017462 1.81050280609323 0 0 0 0 0
4 161826435 163243679 480 50 3.4647e-05 3.1893e-08 0.00017859 0.19401 0.84617 -1.7563e-05 -1.7563e-05 1.97272675511017 0 0 0 0 0
4 163243679 164478234 346 43 0.00017806 2.1884e-08 0.00014793 1.2037 0.22871 -5.8e-05 -5.8e-05 3.07 0 0 0 0 0
4 164478234 165823448 457 50 0.00031357 2.7732e-08 0.00016653 1.883 0.059705 -6.2637e-05 -6.2637e-05 5.00614652681323 0 0 0 0 0
4 165823448 167018858 398 50 0.00037703 2.3027e-08 0.00015175 2.4846 0.01297 -5.3574e-05 -5.3574e-05 7.03755553066786 0 0 0 0 0
4 167018858 167852917 200 25 4.9474e-05 1.4184e-08 0.00011909 0.41542 0.67783 0.00022899 0.00022899 0.216053102755579 0 0 0 0 0
4 167852917 169676825 609 50 6.0566e-07 3.287e-08 0.0001813 0.0033406 0.99733 0.00020821 0.00020821 0.00290889006291725 0 0 0 0 0
4 169676825 170776510 331 36 0.00016956 1.9858e-08 0.00014092 1.2033 0.22887 4.473e-05 4.473e-05 3.7907444668008 0 0 0 0 0
4 170776510 172558635 458 48 0.00015657 2.2106e-08 0.00014868 1.053 0.29233 0.00015995 0.00015995 0.978868396373867 0 0 0 0 0
4 172558635 174264132 400 47 0.00010716 2.1173e-08 0.00014551 0.73643 0.46147 -0.00010677 -0.00010677 1.0036527114358 0 0 0 0 0
4 174264132 176570716 637 50 0.00044487 3.6036e-08 0.00018983 2.3435 0.019103 0.00017782 0.00017782 2.50179957260151 0 0 0 0 0
4 176570716 178991910 857 50 2.7661e-05 3.3088e-08 0.0001819 0.15206 0.87914 7.6172e-07 7.6172e-07 36.3138686131387 0 0 0 0 0
4 178991910 180122043 342 47 0.00027438 1.9108e-08 0.00013823 1.9849 0.047155 -2.5814e-05 -2.5814e-05 10.6291159835748 0 0 0 0 0
4 180122043 182066807 846 50 4.5109e-05 3.5961e-08 0.00018963 0.23787 0.81198 3.4713e-05 3.4713e-05 1.29948434304151 0 0 0 0 0
4 182066807 183371275 715 50 -3.4877e-05 3.5502e-08 0.00018842 -0.1851 0.85315 0.00017581 0.00017581 -0.198378931801376 0 0 0 0 0
4 183371275 184929455 587 50 0.00016511 3.1212e-08 0.00017667 0.93457 0.35001 -6.5877e-05 -6.5877e-05 2.50633756849887 0 0 0 0 0
4 184929455 186909090 890 50 -2.4019e-05 3.9342e-08 0.00019835 -0.1211 0.90362 6.3153e-05 6.3153e-05 -0.380330308932276 0 0 0 0 0
4 186909090 188472981 642 50 0.0003298 4.0647e-08 0.00020161 1.6358 0.10187 0.00037898 0.00037898 0.870230619030028 0 0 0 0 0
4 188472981 189693511 445 50 0.000284 2.7938e-08 0.00016715 1.6991 0.089296 -3.7966e-05 -3.7966e-05 7.48037717958173 0 0 0 0 0
4 189693511 191043594 315 49 0.00024896 2.3843e-08 0.00015441 1.6123 0.1069 0.00040871 0.00040871 0.609136062244623 0 0 0 0 0
5 11940 982252 248 27 0.00024718 2.1067e-08 0.00014515 1.703 0.088573 0.00049868 0.00049868 0.495668565011631 0 0 0 0 0
5 982252 2132442 507 50 0.00022015 3.2937e-08 0.00018148 1.213 0.22512 -0.00010576 -0.00010576 2.08159984871407 0 0 0 0 0
5 2132442 3361941 752 50 7.6231e-05 3.5693e-08 0.00018893 0.4035 0.68658 1.4566e-05 1.4566e-05 5.23348894686256 0 0 0 0 0
5 3361941 4632110 516 50 0.00041329 3.0943e-08 0.00017591 2.3495 0.018799 5.8493e-05 5.8493e-05 7.06563178499992 0 0 0 0 0
5 4632110 5973233 666 50 8.9266e-05 3.9477e-08 0.00019869 0.44928 0.65323 0.00021037 0.00021037 0.424328563958739 0 0 0 0 0
5 5973233 7143218 587 50 0.00071167 3.8652e-08 0.0001966 3.6198 0.00029479 2.3804e-05 2.3804e-05 29.8970761216602 0 0 0 0 0
5 7143218 8446336 591 50 0.00010695 2.9146e-08 0.00017072 0.62647 0.53101 8.336e-05 8.336e-05 1.28298944337812 0 0 0 0 0
5 8446336 9718832 610 50 0.00019564 3.3154e-08 0.00018208 1.0744 0.28263 2.1327e-06 2.1327e-06 91.7334833778778 0 0 0 0 0
5 9718832 11173271 717 50 0.00042567 3.6856e-08 0.00019198 2.2173 0.026604 0.00027587 0.00027587 1.54300938848008 0 0 0 0 0
5 11173271 13464832 625 50 0.00034871 3.9778e-08 0.00019945 1.7484 0.080394 0.0002257 0.0002257 1.54501550731059 0 0 0 0 0
5 13464832 14757804 615 50 0.00058643 3.3603e-08 0.00018331 3.1991 0.0013785 0.00019844 0.00019844 2.95520056440234 0 0 0 0 0
5 14757804 16963613 744 50 0.00010402 3.3674e-08 0.0001835 0.56686 0.57081 8.9057e-05 8.9057e-05 1.16801598975937 0 0 0 0 0
5 16963613 18051592 279 46 0.00012788 2.6981e-08 0.00016426 0.77851 0.43627 0.00052618 0.00052618 0.243034702953362 0 0 0 0 0
5 18051592 19917716 596 50 0.00022908 3.1757e-08 0.00017821 1.2855 0.19863 0.00016495 0.00016495 1.3887844801455 0 0 0 0 0
5 19917716 22152073 486 50 4.0369e-05 2.3755e-08 0.00015413 0.26192 0.79338 0.00024172 0.00024172 0.167007281151746 0 0 0 0 0
5 22152073 23494324 433 43 0.00031256 3.0465e-08 0.00017454 1.7908 0.073331 5.584e-05 5.584e-05 5.59742120343839 0 0 0 0 0
5 23494324 26184851 702 50 0.00062265 3.8835e-08 0.00019707 3.1596 0.00158 0.00025424 0.00025424 2.44906387665198 0 0 0 0 0
5 26184851 26857604 154 21 6.6423e-05 1.313e-08 0.00011459 0.57968 0.56213 1.8405e-05 1.8405e-05 3.60896495517522 0 0 0 0 0
5 26857604 27984513 244 32 0.00022449 1.08e-08 0.00010393 2.1601 0.030765 -6.941e-05 -6.941e-05 3.23426019305576 0 0 0 0 0
5 27984513 29714820 434 48 6.9931e-05 2.0453e-08 0.00014301 0.48898 0.62485 -8.0716e-05 -8.0716e-05 0.866383368848803 0 0 0 0 0
5 29714820 31390249 588 50 8.453e-05 3.0484e-08 0.0001746 0.48414 0.62828 -3.2149e-05 -3.2149e-05 2.62931973000715 0 0 0 0 0
5 31390249 33500180 826 50 8.8049e-05 3.6599e-08 0.00019131 0.46024 0.64534 0.00014412 0.00014412 0.61094227033028 0 0 0 0 0
5 33500180 35048970 538 50 -6.1266e-06 3.2874e-08 0.00018131 -0.03379 0.97304 0.00040112 0.00040112 -0.015273733546071 0 0 0 0 0
5 35048970 36433954 486 50 0.00051767 4.3329e-08 0.00020816 2.4869 0.012885 0.00030573 0.00030573 1.69322604912832 1 1 1 0 0
5 36433954 38802410 754 50 0.00011503 3.7601e-08 0.00019391 0.5932 0.55305 0.00012495 0.00012495 0.920608243297319 0 0 0 0 0
5 38802410 40287729 561 50 0.00089451 3.949e-08 0.00019872 4.5013 6.7534e-06 0.00075763 0.00075763 1.18066866412365 2 0 0 0 0
5 40287729 41888710 557 50 0.0038997 7.9692e-08 0.0002823 13.814 2.0997e-43 0.0032207 0.0032207 1.21082373397088 3 3 3 3 3
5 41888710 43983499 433 33 -0.0001808 2.5249e-08 0.0001589 -1.1378 0.25519 0.00035384 0.00035384 -0.510965408094054 0 0 0 0 0
5 43983499 50163398 466 31 -7.2151e-05 2.2546e-08 0.00015015 -0.48052 0.63086 0.0002448 0.0002448 -0.294734477124183 0 0 0 0 0
5 50163398 52134622 578 50 0.00022281 2.9507e-08 0.00017178 1.2971 0.19459 0.00016575 0.00016575 1.34425339366516 0 0 0 0 0
5 52134622 53703044 626 50 0.00018945 3.3327e-08 0.00018256 1.0378 0.29938 0.00028951 0.00028951 0.654381541224828 0 0 0 0 0
5 53703044 55417349 634 50 0.00055909 3.1427e-08 0.00017728 3.1537 0.001612 0.00021856 0.00021856 2.55806185944363 0 0 0 0 0
5 55417349 56621102 502 50 0.00035043 3.2853e-08 0.00018125 1.9334 0.053191 0.00057603 0.00057603 0.60835373157648 0 0 0 0 0
5 56621102 57340073 281 36 9.6281e-05 1.3991e-08 0.00011828 0.81397 0.41566 -8.8361e-07 -8.8361e-07 108.963230384446 0 0 0 0 0
5 57340073 58524622 562 50 -4.2557e-05 3.3808e-08 0.00018387 -0.23145 0.81696 0.00016269 0.00016269 -0.261583379433278 0 0 0 0 0
5 58524622 60935907 682 50 0.00042906 3.3521e-08 0.00018309 2.3434 0.019107 0.0002188 0.0002188 1.9609689213894 0 0 0 0 0
5 60935907 61672995 268 29 5.1108e-05 1.8008e-08 0.00013419 0.38085 0.70332 0.00016642 0.00016642 0.307102511717342 0 0 0 0 0
5 61672995 63218987 514 46 0.00025264 2.7697e-08 0.00016642 1.5181 0.129 9.5034e-05 9.5034e-05 2.65841698760444 0 0 0 0 0
5 63218987 63968304 190 18 1.6364e-05 1.2618e-08 0.00011233 0.14568 0.88418 0.00014464 0.00014464 0.113136061946903 0 0 0 0 0
5 63968304 65911286 631 50 0.00089347 3.2748e-08 0.00018097 4.9373 7.9225e-07 -4.1348e-05 -4.1348e-05 21.6085421302119 0 0 0 0 0
5 65911286 67850860 796 50 0.00037998 3.8241e-08 0.00019555 1.9431 0.052005 0.00017823 0.00017823 2.13196431577176 0 0 0 0 0
5 67850860 71240456 453 50 7.5013e-05 2.9601e-08 0.00017205 0.43599 0.66284 4.2453e-05 4.2453e-05 1.7669658210256 0 0 0 0 0
5 71240456 73759326 1012 50 0.00025856 3.9058e-08 0.00019763 1.3083 0.19078 0.00024731 0.00024731 1.04548946666128 0 0 0 0 0
5 73759326 75798866 691 50 3.047e-05 3.5678e-08 0.00018889 0.16131 0.87185 0.00010477 0.00010477 0.290827526963826 0 0 0 0 0
5 75798866 77623332 747 50 0.00034487 3.5075e-08 0.00018728 1.8414 0.065557 4.0316e-05 4.0316e-05 8.55417204087707 0 0 0 0 0
5 77623332 79393144 656 50 0.0001154 3.6577e-08 0.00019125 0.60341 0.54624 0.00018387 0.00018387 0.627617338336868 0 0 0 0 0
5 79393144 80481471 466 50 0.00019561 3.3843e-08 0.00018396 1.0633 0.28764 4.1647e-05 4.1647e-05 4.69685691646457 0 0 0 0 0
5 80481471 82025648 511 50 0.00037372 2.8658e-08 0.00016929 2.2076 0.027273 5.734e-06 5.734e-06 65.1761423090338 0 0 0 0 0
5 82025648 83972689 535 50 0.00028714 3.3414e-08 0.0001828 1.5708 0.11622 4.5781e-05 4.5781e-05 6.27203425001638 0 0 0 0 0
5 83972689 85767290 545 50 6.4159e-05 2.3638e-08 0.00015375 0.4173 0.67646 -4.2163e-05 -4.2163e-05 1.52168963309062 0 0 0 0 0
5 85767290 87389991 282 31 -1.6611e-05 1.847e-08 0.0001359 -0.12223 0.90272 0.0001423 0.0001423 -0.116732255797611 0 0 0 0 0
5 87389991 88891530 321 34 -0.00040794 2.7445e-08 0.00016567 -2.4624 0.013799 0.00021256 0.00021256 -1.91917576213775 0 0 0 0 0
5 88891530 90422654 433 50 0.00015134 2.2534e-08 0.00015011 1.0082 0.31337 -2.1844e-05 -2.1844e-05 6.9282182750412 0 0 0 0 0
5 90422654 91840542 288 35 -5.0232e-05 1.6367e-08 0.00012793 -0.39265 0.69458 -3.8569e-06 -3.8569e-06 -13.0239311364049 0 0 0 0 0
5 91840542 93809984 434 50 0.00054122 2.3723e-08 0.00015402 3.5139 0.00044159 3.3419e-05 3.3419e-05 16.1949789042162 0 0 0 0 0
5 93809984 95963519 712 50 0.000179 4.4198e-08 0.00021023 0.85142 0.39454 0.0003447 0.0003447 0.519292138091094 0 0 0 0 0
5 95963519 97315601 427 45 -4.1776e-05 3.5068e-08 0.00018726 -0.22309 0.82347 0.0010586 0.0010586 -0.0394634422822596 2 0 2 0 2
5 97315601 99260992 511 50 0.00045426 2.3984e-08 0.00015487 2.9332 0.0033554 0.00019182 0.00019182 2.36815764779481 0 0 0 0 0
5 99260992 101578769 554 48 8.3548e-05 2.5501e-08 0.00015969 0.52319 0.60084 6.5898e-05 6.5898e-05 1.26783817414793 0 0 0 0 0
5 101578769 103320005 496 50 0.00026879 2.2182e-08 0.00014894 1.8047 0.07112 2.6812e-05 2.6812e-05 10.0249888109802 0 0 0 0 0
5 103320005 104851483 420 43 0.00058998 2.4087e-08 0.0001552 3.8014 0.00014389 -5.8379e-05 -5.8379e-05 10.1060312783706 0 0 0 0 0
5 104851483 105893055 195 24 -5.2884e-05 1.9419e-08 0.00013935 -0.3795 0.70432 0.00038564 0.00038564 -0.137133077481589 0 0 0 0 0
5 105893055 107264196 541 50 0.00045217 3.6129e-08 0.00019008 2.3789 0.017364 0.00041032 0.00041032 1.10199356599727 0 0 0 0 0
5 107264196 108633934 405 42 0.00069025 2.5584e-08 0.00015995 4.3154 1.5935e-05 0.00011842 0.00011842 5.82882958959635 0 0 0 0 0
5 108633934 110821144 653 50 0.0008023 3.3243e-08 0.00018233 4.4004 1.0807e-05 0.00027157 0.00027157 2.9543027580366 0 0 0 0 0
5 110821144 111981562 420 48 0.00018261 3.2011e-08 0.00017892 1.0207 0.30741 0.00063495 0.00063495 0.287597448618001 0 0 0 0 0
5 111981562 113396285 539 50 0.00039206 2.8532e-08 0.00016892 2.321 0.020284 0.0001117 0.0001117 3.50993733213966 0 0 0 0 0
5 113396285 114830370 539 50 0.00020665 3.0943e-08 0.00017591 1.1747 0.2401 0.00029663 0.00029663 0.696659137646226 0 0 0 0 0
5 114830370 115831047 436 48 0.00031716 3.0248e-08 0.00017392 1.8236 0.068219 -0.00012647 -0.00012647 2.50778840831818 0 0 0 0 0
5 115831047 117346213 544 50 0.00020631 3.2137e-08 0.00017927 1.1508 0.2498 -0.00012812 -0.00012812 1.6102872307212 0 0 0 0 0
5 117346213 118608820 390 45 0.0001842 2.3666e-08 0.00015384 1.1973 0.23118 0.00015367 0.00015367 1.19867247998959 0 0 0 0 0
5 118608820 119669042 344 39 -9.5874e-05 2.9408e-08 0.00017149 -0.55908 0.57611 0.00012637 0.00012637 -0.758676901163251 1 1 1 0 0
5 119669042 120452166 241 25 -1.1072e-06 2.3299e-08 0.00015264 -0.0072536 0.99421 0.0004492 0.0004492 -0.00246482635796972 0 0 0 0 0
5 120452166 122556905 691 50 0.00016812 3.5034e-08 0.00018717 0.89823 0.36906 5.4413e-05 5.4413e-05 3.08970282836822 0 0 0 0 0
5 122556905 123798100 451 50 -0.00011938 2.5687e-08 0.00016027 -0.74487 0.45635 -5.9725e-05 -5.9725e-05 -1.99882796149016 0 0 0 0 0
5 123798100 125785649 833 50 0.00014064 3.2509e-08 0.0001803 0.78002 0.43538 -9.7765e-05 -9.7765e-05 1.43855162890605 0 0 0 0 0
5 125785649 127344604 447 50 0.00023467 2.7478e-08 0.00016577 1.4157 0.15688 0.00038519 0.00038519 0.609231807679327 0 0 0 0 0
5 127344604 129519025 695 50 0.00026356 3.2757e-08 0.00018099 1.4562 0.14533 0.00022292 0.00022292 1.18230755427956 0 0 0 0 0
5 129519025 132139649 654 43 -0.00037469 6.342e-08 0.00025183 -1.4878 0.13679 0.0021974 0.0021974 -0.170515154273232 2 0 2 0 2
5 132139649 134777401 912 50 0.00018774 4.4442e-08 0.00021081 0.89054 0.37317 0.00014 0.00014 1.341 2 2 0 0 1
5 134777401 136376050 598 50 1.5361e-05 2.6903e-08 0.00016402 0.093651 0.92539 -5.4141e-05 -5.4141e-05 0.283722132949151 0 0 0 0 0
5 136376050 139265072 749 50 0.00029244 3.9038e-08 0.00019758 1.4801 0.13885 0.00010724 0.00010724 2.72696754942186 0 0 0 0 0
5 139265072 140645971 413 32 0.00011931 1.6969e-08 0.00013027 0.91591 0.35971 -0.00010521 -0.00010521 1.13401767892786 0 0 0 0 0
5 140645971 142981248 952 50 0.0011777 5.2583e-08 0.00022931 5.136 2.8057e-07 0.00038858 0.00038858 3.03077873282207 0 0 2 0 2
5 142981248 144943354 652 50 0.00011315 3.4494e-08 0.00018572 0.60922 0.54238 0.00019405 0.00019405 0.583097139912394 0 0 0 0 0
5 144943354 147181998 746 50 -5.6289e-05 3.7827e-08 0.00019449 -0.28942 0.77226 0.00012555 0.00012555 -0.448339307048985 0 0 0 0 0
5 147181998 148662624 546 50 -4.5332e-05 2.6327e-08 0.00016226 -0.27938 0.77995 2.5204e-05 2.5204e-05 -1.7986033962863 0 0 0 0 0
5 148662624 150561298 858 50 -2.5895e-05 4.3989e-08 0.00020974 -0.12346 0.90174 0.0010778 0.0010778 -0.0240257932826127 2 2 2 0 2
5 150561298 152867774 863 50 0.00015541 3.7744e-08 0.00019428 0.79994 0.42374 4.3837e-05 4.3837e-05 3.54517873029633 0 0 0 0 0
5 152867774 153773088 437 45 0.00037905 1.9011e-08 0.00013788 2.7492 0.0059749 9.6061e-05 9.6061e-05 3.94593019019165 0 0 0 0 0
5 153773088 155373505 575 50 0.0003137 3.1154e-08 0.00017651 1.7773 0.075517 -7.2525e-05 -7.2525e-05 4.32540503274733 0 0 0 0 0
5 155373505 156628700 401 43 0.00021094 2.9029e-08 0.00017038 1.238 0.2157 0.00048327 0.00048327 0.436484780764376 0 0 0 0 0
5 156628700 158825698 892 50 0.00018531 4.0404e-08 0.00020101 0.92189 0.35659 0.0001454 0.0001454 1.27448418156809 2 2 2 3 3
5 158825698 159973944 412 50 -0.00073235 5.2087e-08 0.00022822 -3.2089 0.0013324 0.0017408 0.0017408 -0.420697380514706 2 2 2 3 3
5 159973944 161482133 544 50 -0.00010998 2.5162e-08 0.00015863 -0.69335 0.48809 -4.1044e-06 -4.1044e-06 -26.7956339538057 0 0 0 0 0
5 161482133 162743908 356 47 -0.00014672 3.229e-08 0.0001797 -0.8165 0.41421 0.0002868 0.0002868 -0.511576011157601 0 0 0 0 0
5 162743908 163771582 385 48 0.00029189 2.0114e-08 0.00014182 2.0581 0.039576 0.00016854 0.00016854 1.73187373917171 0 0 0 0 0
5 163771582 165642395 554 50 0.0001426 3.5741e-08 0.00018905 0.7543 0.45067 4.6743e-05 4.6743e-05 3.05072417260338 0 0 0 0 0
5 165642395 166847740 409 50 2.3251e-05 2.9182e-08 0.00017083 0.13611 0.89173 -3.3261e-06 -3.3261e-06 6.99046931842097 0 0 0 0 0
5 166847740 168525318 753 50 0.00026951 3.4201e-08 0.00018493 1.4573 0.14502 1.3267e-05 1.3267e-05 20.3143137107108 0 0 0 0 0
5 168525318 169505664 473 50 0.00013639 3.2028e-08 0.00017896 0.76212 0.44599 0.00031591 0.00031591 0.431736887088095 0 0 0 0 0
5 169505664 171074292 662 50 8.5531e-05 3.8388e-08 0.00019593 0.43654 0.66244 2.0427e-05 2.0427e-05 4.18715425662114 0 0 0 0 0
5 171074292 172678327 673 50 -5.0607e-05 3.4647e-08 0.00018614 -0.27188 0.78571 7.6807e-05 7.6807e-05 -0.658885257854102 0 0 0 0 0
5 172678327 173642871 475 50 0.00012469 3.1576e-08 0.0001777 0.70169 0.48288 0.00027032 0.00027032 0.461268126664694 0 0 0 0 0
5 173642871 175450595 746 50 0.00030495 3.1846e-08 0.00017846 1.7088 0.087481 -7.8051e-05 -7.8051e-05 3.90706076795941 0 0 0 0 0
5 175450595 177251507 424 50 0.00035888 4.0963e-08 0.00020239 1.7732 0.0762 0.00052956 0.00052956 0.677694689931264 0 0 0 0 0
5 177251507 178413464 466 50 -6.1602e-05 2.6992e-08 0.00016429 -0.37495 0.70769 8.1651e-05 8.1651e-05 -0.754454936253077 0 0 0 0 0
5 178413464 179401244 373 50 0.00032053 2.7786e-08 0.00016669 1.9229 0.054492 0.00013717 0.00013717 2.33673543777794 0 0 0 0 0
5 179401244 180559933 367 50 0.00053987 2.7997e-08 0.00016732 3.2265 0.0012532 0.00057004 0.00057004 0.947073889551611 0 0 0 0 0
5 180559933 180885156 45 9 4.1206e-06 4.5614e-09 6.7538e-05 0.061011 0.95135 -1.8576e-05 -1.8576e-05 0.221823858742463 0 0 0 0 0
6 73924 1452362 645 50 -0.00016186 4.2478e-08 0.0002061 -0.78533 0.43226 1.977e-05 1.977e-05 -8.18715225088518 0 0 0 0 0
6 1452362 2458936 429 50 -4.8092e-05 2.7249e-08 0.00016507 -0.29133 0.7708 5.7016e-05 5.7016e-05 -0.843482531219307 0 0 0 0 0
6 2458936 3573593 585 50 -8.7923e-05 3.541e-08 0.00018818 -0.46724 0.64033 0.00010171 0.00010171 -0.8644479402222 0 0 0 0 0
6 3573593 4617817 522 50 0.0002947 2.3648e-08 0.00015378 1.9164 0.055319 -0.00010456 -0.00010456 2.81847742922724 0 0 0 0 0
6 4617817 5791472 594 50 9.6887e-05 3.6177e-08 0.0001902 0.50939 0.61048 0.00018746 0.00018746 0.516840926064227 0 0 0 0 0
6 5791472 6785207 598 50 1.7388e-05 3.3152e-08 0.00018208 0.095496 0.92392 -4.4681e-05 -4.4681e-05 0.389158702804324 0 0 0 0 0
6 6785207 7808936 514 50 0.00017594 3.6427e-08 0.00019086 0.92182 0.35662 0.00010686 0.00010686 1.64645330338761 0 0 0 0 0
6 7808936 9020026 504 50 -8.3258e-05 3.1074e-08 0.00017628 -0.47231 0.63671 9.7613e-05 9.7613e-05 -0.852939669921015 0 0 0 0 0
6 9020026 10540317 621 50 -3.5123e-06 3.3894e-08 0.0001841 -0.019078 0.98478 7.0873e-05 7.0873e-05 -0.0495576594753997 0 0 0 0 0
6 10540317 11790816 544 50 0.00037774 3.3459e-08 0.00018292 2.0651 0.038917 0.00023625 0.00023625 1.59889947089947 0 0 0 0 0
6 11790816 13209388 605 50 0.00036653 3.4796e-08 0.00018654 1.9649 0.049421 0.00016675 0.00016675 2.19808095952024 0 0 0 0 0
6 13209388 14802924 681 50 0.0010274 4.1011e-08 0.00020251 5.0733 3.9094e-07 0.00032806 0.00032806 3.1317441931354 2 0 0 0 0
6 14802924 17386405 1024 50 0.00026387 3.3249e-08 0.00018234 1.4471 0.14787 0.00013835 0.00013835 1.90726418503795 0 0 0 0 0
6 17386405 19207487 681 50 5.4684e-05 3.531e-08 0.00018791 0.29101 0.77104 7.6844e-05 7.6844e-05 0.711623549008381 0 0 0 0 0
6 19207487 21684065 1001 50 0.00032752 4.4058e-08 0.0002099 1.5604 0.11867 0.00082562 0.00082562 0.396695816477314 2 0 2 0 2
6 21684065 22748307 519 50 0.00062458 3.6629e-08 0.00019139 3.2634 0.0011007 0.00032733 0.00032733 1.90810497051905 0 0 0 0 0
6 22748307 23936619 492 50 4.3672e-05 3.0886e-08 0.00017574 0.2485 0.80375 0.00012716 0.00012716 0.343441333752752 0 0 0 0 0
6 23936619 24852275 411 50 6.7837e-05 2.8079e-08 0.00016757 0.40483 0.6856 0.00014563 0.00014563 0.465817482661539 0 0 0 0 0
6 24852275 25684587 457 50 5.1085e-05 4.5401e-08 0.00021308 0.23975 0.81052 0.00034148 0.00034148 0.14959880520089 0 0 0 0 0
6 25684587 26791233 552 38 -0.00033571 4.0149e-08 0.00020037 -1.6754 0.093847 3.4344e-05 3.4344e-05 -9.77492429536455 0 0 0 0 0
6 26791233 28017819 336 21 -0.0001956 3.3759e-08 0.00018374 -1.0646 0.28706 6.855e-05 6.855e-05 -2.85339168490153 1 1 1 0 0
6 28017819 28917608 216 15 8.1668e-05 8.5988e-08 0.00029324 0.27851 0.78062 0.00033497 0.00033497 0.243806908081321 1 1 1 0 0
6 28917608 29737971 31 4 -0.00096379 1.2866e-07 0.00035869 -2.687 0.00721 0.00065402 0.00065402 -1.47363994984863 1 3 1 0 0
6 30798168 31571218 131 20 0.00044555 4.9888e-07 0.00070632 0.6308 0.52817 0.0030539 0.0030539 0.145895412423459 3 3 3 0 0
6 31571218 32682664 119 15 0.011037 1.1157e-06 0.0010563 10.449 1.4809e-25 0.0065063 0.0065063 1.69635583972457 3 3 3 3 3
6 32682664 33236497 184 28 0.0020114 4.1134e-07 0.00064136 3.1361 0.0017121 0.0022118 0.0022118 0.909395062844742 3 3 3 0 0
6 33236497 35455756 736 50 0.0011845 4.1794e-08 0.00020444 5.7942 6.866e-09 0.00019944 0.00019944 5.93912956277577 1 1 1 0 0
6 35455756 37572596 828 50 0.00014431 3.9377e-08 0.00019844 0.72726 0.46707 0.00037989 0.00037989 0.379873121166654 0 0 0 0 0
6 37572596 39295677 772 50 0.00050451 3.9425e-08 0.00019856 2.5409 0.011056 0.00019806 0.00019806 2.54725840654347 0 0 0 0 0
6 39295677 40345115 411 46 -0.00011945 1.9908e-08 0.00014109 -0.84662 0.3972 -9.932e-05 -9.932e-05 -1.20267821184052 0 0 0 0 0
6 40345115 42038721 740 50 0.00026323 3.8242e-08 0.00019556 1.3461 0.17829 0.00037864 0.00037864 0.695198605535601 0 0 0 0 0
6 42038721 43756169 484 50 -8.2669e-05 2.5935e-08 0.00016104 -0.51334 0.60772 9.5864e-05 9.5864e-05 -0.862357089209714 0 0 0 0 0
6 43756169 45406563 581 50 -0.00015719 3.0404e-08 0.00017437 -0.90151 0.36732 3.3018e-05 3.3018e-05 -4.76073656793264 0 0 0 0 0
6 45406563 47311898 782 50 -3.5508e-05 4.7872e-08 0.0002188 -0.16229 0.87108 0.0002823 0.0002823 -0.125781083953241 0 0 0 0 0
6 47311898 48391125 375 38 0.00031804 2.3909e-08 0.00015463 2.0568 0.039701 0.00032647 0.00032647 0.97417833185285 0 0 0 0 0
6 48391125 50386145 546 47 0.00051533 2.6545e-08 0.00016293 3.1629 0.0015619 -1.6285e-05 -1.6285e-05 31.6444580902671 0 0 0 0 0
6 50386145 52210476 650 50 0.00011156 3.1661e-08 0.00017793 0.62697 0.53068 1.4214e-05 1.4214e-05 7.84859997185873 0 0 0 0 0
6 52210476 53279102 454 50 0.00031111 2.4131e-08 0.00015534 2.0027 0.045206 0.00011677 0.00011677 2.66429733664469 0 0 0 0 0
6 53279102 55468270 880 50 0.00019523 3.8666e-08 0.00019664 0.99286 0.32078 0.000187 0.000187 1.04401069518717 0 0 0 0 0
6 55468270 56105313 214 19 0.00012022 1.0936e-08 0.00010458 1.1496 0.25029 0.00022651 0.00022651 0.530749194296058 0 0 0 0 0
6 56105313 57599465 355 35 0.00023358 2.4341e-08 0.00015602 1.4972 0.13435 9.4434e-06 9.4434e-06 24.7347353707351 0 0 0 0 0
6 57599465 61880512 137 11 8.3144e-05 1.0431e-08 0.00010213 0.81407 0.4156 0.00011022 0.00011022 0.754345853747051 0 0 0 0 0
6 61880512 63552888 367 23 -0.00011604 1.4307e-08 0.00011961 -0.97014 0.33198 2.7182e-05 2.7182e-05 -4.26900154514017 0 0 0 0 0
6 63552888 65765742 487 44 0.00021338 2.5033e-08 0.00015822 1.3486 0.17745 0.00021433 0.00021433 0.995567582699575 0 0 0 0 0
6 65765742 67329215 521 50 0.00052354 2.9566e-08 0.00017195 3.0447 0.0023289 0.00017886 0.00017886 2.92709381639271 0 0 0 0 0
6 67329215 68849483 493 50 0.00013119 2.2492e-08 0.00014997 0.87474 0.38172 2.7037e-05 2.7037e-05 4.85223952361579 0 0 0 0 0
6 68849483 69523448 232 27 2.0474e-05 9.6361e-09 9.8164e-05 0.20857 0.83478 -6.808e-05 -6.808e-05 0.300734430082256 0 0 0 0 0
6 69523448 71609510 773 50 0.00048421 3.2186e-08 0.0001794 2.699 0.0069552 6.2423e-05 6.2423e-05 7.75691652115406 0 0 0 0 0
6 71609510 73450097 649 50 5.5401e-05 3.0855e-08 0.00017566 0.31539 0.75246 0.00015498 0.00015498 0.357471931862176 0 0 0 0 0
6 73450097 75462003 596 50 0.00018875 3.026e-08 0.00017395 1.085 0.27791 0.00027995 0.00027995 0.674227540632256 0 0 0 0 0
6 75462003 77414881 469 50 0.00032116 2.1833e-08 0.00014776 2.1736 0.029738 9.4167e-05 9.4167e-05 3.41053659987044 0 0 0 0 0
6 77414881 78957728 501 43 0.00017141 2.0884e-08 0.00014451 1.1862 0.23556 1.6865e-05 1.6865e-05 10.1636525348355 0 0 0 0 0
6 78957728 80691170 621 50 6.3502e-05 3.2765e-08 0.00018101 0.35082 0.72572 1.9472e-05 1.9472e-05 3.26119556285949 0 0 0 0 0
6 80691170 81929222 402 28 0.00011963 1.3262e-08 0.00011516 1.0388 0.29889 6.3112e-06 6.3112e-06 18.955190771961 0 0 0 0 0
6 81929222 83127149 364 40 0.00015002 2.037e-08 0.00014272 1.0511 0.29319 9.2249e-05 9.2249e-05 1.6262506910644 0 0 0 0 0
6 83127149 85209989 575 50 -3.5812e-05 2.5621e-08 0.00016006 -0.22373 0.82296 3.9643e-05 3.9643e-05 -0.903362510405368 0 0 0 0 0
6 85209989 87069500 643 50 0.00023528 2.5034e-08 0.00015822 1.487 0.137 7.3294e-05 7.3294e-05 3.21008540944689 0 0 0 0 0
6 87069500 88822140 582 50 0.00025673 3.8346e-08 0.00019582 1.311 0.18985 6.989e-05 6.989e-05 3.67334382601231 0 0 0 0 0
6 88822140 89973052 451 50 7.8535e-05 2.9844e-08 0.00017275 0.4546 0.6494 0.00020778 0.00020778 0.377971893348734 0 0 0 0 0
6 89973052 91843196 724 50 -0.00043306 5.8003e-08 0.00024084 -1.7981 0.072155 0.00088747 0.00088747 -0.487971424386176 1 1 1 0 0
6 91843196 93428644 483 50 0.00025243 2.8725e-08 0.00016948 1.4894 0.13638 1.6997e-05 1.6997e-05 14.8514443725363 0 0 0 0 0
6 93428644 94118142 295 42 0.00024181 1.9935e-08 0.00014119 1.7126 0.086782 -4.3659e-05 -4.3659e-05 5.53860601479649 0 0 0 0 0
6 94118142 94441175 88 8 4.8841e-05 1.1726e-08 0.00010829 0.45104 0.65196 0.00023623 0.00023623 0.206751894340262 0 0 0 0 0
6 94441175 97093511 655 50 0.0003348 3.4076e-08 0.0001846 1.8137 0.069725 0.00036258 0.00036258 0.923382425947377 0 0 0 0 0
6 97093511 97842284 242 27 -4.5208e-05 1.3182e-08 0.00011481 -0.39375 0.69376 8.4621e-05 8.4621e-05 -0.534240909466917 0 0 0 0 0
6 97842284 100630146 847 50 -0.00026133 3.5294e-08 0.00018787 -1.391 0.16422 8.518e-05 8.518e-05 -3.06797370274712 0 0 0 0 0
6 100630146 102636772 519 50 0.00036672 2.7618e-08 0.00016619 2.2067 0.027338 0.00010017 0.00010017 3.66097634022162 0 0 0 0 0
6 102636772 103983395 358 33 7.9515e-05 1.8797e-08 0.0001371 0.57997 0.56194 0.00011657 0.00011657 0.682122329930514 0 0 0 0 0
6 103983395 106056733 691 50 0.00034781 3.1017e-08 0.00017612 1.9749 0.048281 0.00018213 0.00018213 1.90967989897326 0 0 0 0 0
6 106056733 107450306 629 50 0.00017644 4.0565e-08 0.00020141 0.87605 0.381 0.00029953 0.00029953 0.58905618802791 2 2 2 0 2
6 107450306 108464380 353 45 8.4112e-05 2.3494e-08 0.00015328 0.54876 0.58317 -6.0204e-05 -6.0204e-05 1.3971164706664 0 0 0 0 0
6 108464380 110304247 558 50 0.00043771 2.5468e-08 0.00015959 2.7428 0.0060915 0.00016319 0.00016319 2.68221091978675 0 0 0 0 0
6 110304247 112345014 625 50 0.00023312 4.6591e-08 0.00021585 1.08 0.28013 0.00092526 0.00092526 0.25195080301753 2 0 0 0 0
6 112345014 114220833 656 50 0.00029318 4.4551e-08 0.00021107 1.389 0.16482 0.00040202 0.00040202 0.729267200636784 0 0 0 0 0
6 114220833 116131396 518 50 0.00054532 2.287e-08 0.00015123 3.6059 0.00031109 8.5664e-06 8.5664e-06 63.6580127007845 0 0 0 0 0
6 116131396 117672972 486 48 0.00019827 2.7298e-08 0.00016522 1.2 0.23012 0.00027923 0.00027923 0.710059807327293 0 0 0 0 0
6 117672972 118963115 400 40 0.00020562 2.5722e-08 0.00016038 1.2821 0.19982 0.00038427 0.00038427 0.535092513076743 0 0 0 0 0
6 118963115 119963278 326 36 5.815e-05 3.1157e-08 0.00017651 0.32943 0.74183 0.00034326 0.00034326 0.169405115655771 0 0 0 0 0
6 119963278 120512128 169 18 6.2869e-05 8.2494e-09 9.0826e-05 0.69218 0.48882 -0.00011578 -0.00011578 0.543003973052341 0 0 0 0 0
6 120512128 121905676 386 36 0.00012822 1.8335e-08 0.00013541 0.94693 0.34367 0.00029185 0.00029185 0.439335274970019 0 0 0 0 0
6 121905676 123856181 640 50 0.00055499 3.1042e-08 0.00017619 3.15 0.0016328 0.00025156 0.00025156 2.20619335347432 0 0 0 0 0
6 123856181 125424383 607 50 -0.00012708 3.4091e-08 0.00018464 -0.68825 0.4913 0.0001618 0.0001618 -0.785414091470952 0 0 0 0 0
6 125424383 127540461 481 50 0.00022044 2.8492e-08 0.0001688 1.306 0.19157 0.00012404 0.00012404 1.77716865527249 0 0 0 0 0
6 127540461 129861031 608 50 0.00048365 4.133e-08 0.0002033 2.379 0.017359 0.0001318 0.0001318 3.6695751138088 1 1 1 0 0
6 129861031 130935454 497 50 0.0003341 4.2387e-08 0.00020588 1.6228 0.10464 0.00016204 0.00016204 2.06183658355961 0 0 0 0 0
6 130935454 132765669 619 50 0.00036013 3.2688e-08 0.0001808 1.9919 0.046381 4.4526e-05 4.4526e-05 8.08808336702152 0 0 0 0 0
6 132765669 134244243 602 50 0.00019166 3.3764e-08 0.00018375 1.043 0.29693 0.00023943 0.00023943 0.800484483982792 0 0 0 0 0
6 134244243 136224177 576 50 0.00021332 7.1646e-08 0.00026767 0.79695 0.42548 -2.0974e-05 -2.0974e-05 10.1706875178793 1 1 1 0 0
6 136224177 137614218 322 44 -0.00016294 4.7137e-08 0.00021711 -0.75049 0.45296 0.00046887 0.00046887 -0.347516369142833 1 1 1 0 0
6 137614218 138822629 489 50 -0.00071675 5.1969e-08 0.00022797 -3.1441 0.0016659 0.0003381 0.0003381 -2.11993493049394 2 2 1 0 1
6 138822629 139845436 377 50 2.1736e-05 2.6943e-08 0.00016414 0.13242 0.89465 0.00020829 0.00020829 0.104354505737193 0 0 0 0 0
6 139845436 142288479 564 50 -4.3445e-05 3.8621e-08 0.00019652 -0.22107 0.82504 0.00047858 0.00047858 -0.0907789711229053 0 0 0 0 0
6 142288479 145319810 1061 50 -3.7966e-06 3.768e-08 0.00019411 -0.019559 0.9844 0.0002364 0.0002364 -0.0160600676818951 0 0 0 0 0
6 145319810 146665424 335 27 0.00024088 1.5295e-08 0.00012367 1.9478 0.051443 3.5124e-05 3.5124e-05 6.85798883953992 0 0 0 0 0
6 146665424 148920352 927 50 0.00012336 3.4944e-08 0.00018693 0.6599 0.50932 0.00028581 0.00028581 0.431615408838039 0 0 0 0 0
6 148920352 150253404 529 50 0.00027133 3.8226e-08 0.00019551 1.3878 0.16521 0.00088112 0.00088112 0.307937624841111 0 0 0 0 0
6 150253404 151912703 871 50 0.00043687 3.8178e-08 0.00019539 2.2359 0.02536 0.00017671 0.00017671 2.47224265746138 0 0 0 0 0
6 151912703 153094496 571 50 2.0422e-05 3.3527e-08 0.0001831 0.11153 0.91119 0.00022219 0.00022219 0.0919123272874567 0 0 0 0 0
6 153094496 154974120 800 50 0.00019991 3.514e-08 0.00018746 1.0665 0.28622 0.00015298 0.00015298 1.30677212707543 0 0 0 0 0
6 154974120 156763326 743 50 -7.4689e-05 3.7396e-08 0.00019338 -0.38623 0.69933 9.8015e-05 9.8015e-05 -0.762016017956435 0 0 0 0 0
6 156763326 158218719 461 50 -0.00019736 2.6723e-08 0.00016347 -1.2073 0.22732 0.00020009 0.00020009 -0.986356139737118 0 0 0 0 0
6 158218719 160580497 1041 50 -0.00018481 4.2287e-08 0.00020564 -0.89873 0.3688 0.00043179 0.00043179 -0.428008985849603 1 1 1 0 0
6 160580497 162169564 781 50 0.00031699 3.9077e-08 0.00019768 1.6036 0.10881 0.00022794 0.00022794 1.39067298411863 0 0 0 0 0
6 162169564 162931203 363 49 0.0004002 2.2133e-08 0.00014877 2.69 0.0071455 0.00020006 0.00020006 2.00039988003599 0 0 0 0 0
6 162931203 164383521 675 50 -2.7916e-05 3.4232e-08 0.00018502 -0.15088 0.88007 -1.3894e-05 -1.3894e-05 -2.00921260975961 0 0 0 0 0
6 164383521 165586864 540 50 0.00042252 3.0381e-08 0.0001743 2.4241 0.015346 -2.3865e-05 -2.3865e-05 17.7045883092395 0 0 0 0 0
6 165586864 167024733 810 50 0.00040435 3.2857e-08 0.00018126 2.2307 0.025701 0.00018497 0.00018497 2.18603016705412 0 0 0 0 0
6 167024733 168042835 434 50 3.6082e-05 3.606e-08 0.00018989 0.19001 0.8493 0.0010615 0.0010615 0.0339915214319359 2 0 2 0 2
6 168042835 169382050 574 50 0.00023364 3.968e-08 0.0001992 1.1729 0.24084 0.00014896 0.00014896 1.56847475832438 0 0 0 0 0
6 169382050 170330173 435 46 -0.00011138 2.9221e-08 0.00017094 -0.65158 0.51467 0.00020624 0.00020624 -0.540050426687354 0 0 0 0 0
6 170330173 171051270 238 30 9.7831e-05 2.3196e-08 0.0001523 0.64235 0.52065 0.00028176 0.00028176 0.347213940942646 0 0 0 0 0
7 16161 972752 123 20 2.7935e-05 1.2213e-08 0.00011051 0.25277 0.80044 5.2441e-05 5.2441e-05 0.532693884555977 0 0 0 0 0
7 972752 1353067 150 20 8.1045e-05 9.4942e-09 9.7438e-05 0.83176 0.40554 -7.1042e-05 -7.1042e-05 1.14080403141803 0 0 0 0 0
7 1353067 2062398 171 23 6.5409e-05 1.8559e-08 0.00013623 0.48013 0.63113 0.00031246 0.00031246 0.209335594956154 0 0 0 0 0
7 2062398 2772227 251 37 0.00017017 2.8131e-08 0.00016772 1.0146 0.31031 0.0001738 0.0001738 0.979113924050633 1 1 1 0 0
7 2772227 4573428 864 50 0.00040152 3.9583e-08 0.00019895 2.0181 0.043577 0.00024836 0.00024836 1.61668545659527 0 2 0 0 1
7 4573428 5416232 236 41 -0.00016116 1.9931e-08 0.00014118 -1.1415 0.25365 9.6234e-05 9.6234e-05 -1.6746679967579 0 0 0 0 0
7 5416232 5854526 121 20 -3.5536e-05 1.0792e-08 0.00010388 -0.34207 0.73229 0.00029012 0.00029012 -0.122487246656556 0 0 0 0 0
7 5854526 6573857 168 24 0.00028145 1.4836e-08 0.0001218 2.3106 0.020853 0.00027966 0.00027966 1.00640062933562 0 0 0 0 0
7 6573857 7808752 457 50 0.00035691 2.9803e-08 0.00017264 2.0674 0.038696 2.9281e-05 2.9281e-05 12.1891328848058 0 0 0 0 0
7 7808752 9123423 698 50 0.00015269 3.7499e-08 0.00019365 0.7885 0.4304 0.00044954 0.00044954 0.339658317391111 0 0 0 0 0
7 9123423 9987499 383 50 8.89e-05 3.0342e-08 0.00017419 0.51037 0.6098 3.3793e-05 3.3793e-05 2.63072233894594 0 0 0 0 0
7 9987499 11299198 508 50 5.1715e-05 3.798e-08 0.00019488 0.26536 0.79073 0.00015465 0.00015465 0.334400258648561 0 0 0 0 0
7 11299198 12635461 715 50 5.4639e-05 3.9242e-08 0.00019809 0.27582 0.78268 0.00024055 0.00024055 0.227141966327167 0 0 0 0 0
7 12635461 13884202 576 50 6.4522e-05 3.503e-08 0.00018716 0.34473 0.73029 -0.00013585 -0.00013585 0.47495031284505 0 0 0 0 0
7 13884202 15143657 562 50 6.0063e-05 3.6395e-08 0.00019077 0.31484 0.75289 0.00015106 0.00015106 0.397610221104197 0 0 0 0 0
7 15143657 16902069 761 50 -2.7525e-05 3.4616e-08 0.00018605 -0.14794 0.88239 0.00021546 0.00021546 -0.127749930381509 0 0 0 0 0
7 16902069 19481547 1032 50 0.00049991 4.1859e-08 0.00020459 2.4434 0.014549 2.3789e-05 2.3789e-05 21.0143343562151 0 0 0 0 0
7 19481547 20124908 234 28 8.616e-05 1.3931e-08 0.00011803 0.72999 0.4654 5.5775e-05 5.5775e-05 1.54477812640072 0 0 0 0 0
7 20124908 22507629 1197 50 0.00017531 4.1159e-08 0.00020288 0.86414 0.38751 0.00019552 0.00019552 0.896634615384615 0 0 0 0 0
7 22507629 23471442 316 39 0.00024734 3.3282e-08 0.00018243 1.3558 0.17516 0.00025397 0.00025397 0.973894554474938 0 0 0 0 0
7 23471442 25077259 739 50 7.1315e-06 4.1175e-08 0.00020292 0.035145 0.97196 -7.129e-05 -7.129e-05 0.100035068031982 0 0 0 0 0
7 25077259 25909555 456 50 0.00017238 3.1633e-08 0.00017786 0.9692 0.33245 0.00031018 0.00031018 0.555741827326069 0 0 0 0 0
7 25909555 28360309 903 50 -0.00012644 4.3004e-08 0.00020737 -0.6097 0.54206 0.00035647 0.00035647 -0.354700255280949 0 0 0 0 0
7 28360309 31137289 1283 50 0.00017852 3.0597e-08 0.00017492 1.0206 0.30746 1.9886e-05 1.9886e-05 8.97716986824902 0 0 0 0 0
7 31137289 33555768 1011 50 0.00018673 3.73e-08 0.00019313 0.96686 0.33361 0.00025125 0.00025125 0.743203980099502 0 0 0 0 0
7 33555768 36213538 1049 50 0.00032779 3.5927e-08 0.00018954 1.7293 0.083749 0.00021251 0.00021251 1.54246858971343 0 0 0 0 0
7 36213538 37555184 631 50 0.00013968 3.4901e-08 0.00018682 0.7477 0.45464 -5.0618e-05 -5.0618e-05 2.75949267059149 0 0 0 0 0
7 37555184 38966703 668 50 0.00040238 3.6624e-08 0.00019137 2.1026 0.0355 0.00047417 0.00047417 0.848598603876247 0 0 0 0 0
7 38966703 39862670 328 36 0.00011019 1.5971e-08 0.00012638 0.87194 0.38324 -9.0953e-06 -9.0953e-06 12.1150484316075 0 0 0 0 0
7 39862670 42001811 616 50 0.00061507 3.6182e-08 0.00019022 3.2335 0.0012227 0.00050241 0.00050241 1.22423916721403 0 0 0 0 0
7 42001811 43159074 410 50 -0.00010782 2.3135e-08 0.0001521 -0.70889 0.47839 8.7932e-05 8.7932e-05 -1.22617477141427 0 0 0 0 0
7 43159074 44763828 519 50 -8.8171e-05 3.015e-08 0.00017364 -0.50779 0.6116 0.00030316 0.00030316 -0.290839820556802 0 0 0 0 0
7 44763828 45952922 400 48 -3.7416e-05 2.8019e-08 0.00016739 -0.22353 0.82313 3.1597e-05 3.1597e-05 -1.18416305345444 0 0 0 0 0
7 45952922 46986720 423 46 0.00047517 2.8918e-08 0.00017005 2.7942 0.005202 7.5384e-05 7.5384e-05 6.30332696593442 0 0 0 0 0
7 46986720 49212278 936 50 0.00056696 3.4944e-08 0.00018693 3.0329 0.0024218 6.3418e-05 6.3418e-05 8.940048566653 0 0 0 0 0
7 49212278 51675322 938 50 0.0002209 4.7309e-08 0.00021751 1.0156 0.30983 0.00051774 0.00051774 0.426662031135319 1 1 2 0 2
7 51675322 53176312 671 50 5.7434e-05 3.3418e-08 0.00018281 0.31418 0.75339 0.00024937 0.00024937 0.23031639732125 0 0 0 0 0
7 53176312 54222976 392 41 -0.00017863 1.8996e-08 0.00013782 -1.2961 0.19495 0.00016758 0.00016758 -1.06593865616422 0 0 0 0 0
7 54222976 55691584 578 50 0.00036768 3.254e-08 0.00018039 2.0383 0.041524 5.0529e-05 5.0529e-05 7.27661342991154 0 0 0 0 0
7 55691584 57382638 308 30 -0.00018499 3.2973e-08 0.00018158 -1.0187 0.30833 0.00012938 0.00012938 -1.42981913742464 0 0 0 0 0
7 57382638 63307359 152 16 7.548e-05 1.1543e-08 0.00010744 0.70254 0.48234 0.00011156 0.00011156 0.67658659017569 0 0 0 0 0
7 63307359 63641125 52 5 2.3298e-05 5.074e-09 7.1232e-05 0.32707 0.74361 6.4886e-05 6.4886e-05 0.359060506118423 0 0 0 0 0
7 63641125 65689809 365 26 0.00014204 1.7469e-08 0.00013217 1.0747 0.28251 5.755e-05 5.755e-05 2.46811468288445 0 0 0 0 0
7 65689809 68234074 770 50 0.00030884 3.5632e-08 0.00018877 1.6361 0.10182 9.3039e-05 9.3039e-05 3.31946818001053 0 0 0 0 0
7 68234074 69085364 278 39 0.00011862 1.5286e-08 0.00012364 0.95942 0.33735 -5.9482e-06 -5.9482e-06 19.9421673783666 0 0 0 0 0
7 69085364 71874885 873 50 0.00028469 3.5117e-08 0.0001874 1.5192 0.12871 0.00015809 0.00015809 1.80080966538048 0 0 0 0 0
7 71874885 73334602 206 25 5.0663e-05 2.1133e-08 0.00014537 0.34851 0.72746 0.00045702 0.00045702 0.110855104809418 0 0 0 0 0
7 73334602 76458564 444 50 0.00033042 3.4339e-08 0.00018531 1.7831 0.074572 0.0005572 0.0005572 0.59300071787509 0 0 0 0 0
7 76458564 78093859 646 50 0.00026088 3.5293e-08 0.00018787 1.3887 0.16494 -3.2611e-05 -3.2611e-05 7.99975468400233 0 0 0 0 0
7 78093859 79888069 638 50 0.00036797 3.6237e-08 0.00019036 1.933 0.053236 6.3299e-05 6.3299e-05 5.81320400006319 0 0 0 0 0
7 79888069 82022686 734 50 2.6065e-05 3.3954e-08 0.00018427 0.14145 0.88751 2.0293e-05 2.0293e-05 1.2844330557335 0 0 0 0 0
7 82022686 83801203 662 50 0.00013103 3.8155e-08 0.00019533 0.67082 0.50233 0.00022912 0.00022912 0.571883729050279 0 0 0 0 0
7 83801203 85572182 419 39 0.00026369 2.3045e-08 0.00015181 1.737 0.08238 0.00021521 0.00021521 1.22526834254914 0 0 0 0 0
7 85572182 87825004 603 50 0.00062467 2.542e-08 0.00015944 3.918 8.9292e-05 7.9084e-05 7.9084e-05 7.89881644833342 0 0 0 0 0
7 87825004 90661784 1009 50 0.00012773 3.8431e-08 0.00019604 0.65158 0.51467 -0.00010498 -0.00010498 1.21670794437036 0 0 0 0 0
7 90661784 92493752 491 50 0.00013621 2.4199e-08 0.00015556 0.87561 0.38124 0.00021137 0.00021137 0.644415006860009 0 0 0 0 0
7 92493752 93966601 368 50 -0.00011478 2.5335e-08 0.00015917 -0.72109 0.47085 0.00029971 0.00029971 -0.382970204531047 0 0 0 0 0
7 93966601 96073508 741 50 0.00037414 3.6385e-08 0.00019075 1.9614 0.04983 7.7883e-05 7.7883e-05 4.80387247537974 0 0 0 0 0
7 96073508 97099570 319 43 0.0003073 2.0365e-08 0.00014271 2.1534 0.03129 8.4585e-05 8.4585e-05 3.63303186144115 0 0 0 0 0
7 97099570 98715474 446 50 0.00036129 2.2777e-08 0.00015092 2.3939 0.01667 -4.5373e-05 -4.5373e-05 7.96266502104776 0 0 0 0 0
7 98715474 100196651 314 29 6.541e-07 2.2614e-08 0.00015038 0.0043496 0.99653 0.00052055 0.00052055 0.00125655556622803 0 0 0 0 0
7 100196651 101199253 315 39 -0.00036814 2.4994e-08 0.00015809 -2.3286 0.01988 0.00063933 0.00063933 -0.575821563198974 0 0 0 0 0
7 101199253 103197510 441 50 0.00040997 3.5633e-08 0.00018877 2.1718 0.029871 0.00044408 0.00044408 0.92318951540263 0 0 0 0 0
7 103197510 104159525 477 50 0.00046185 2.4396e-08 0.00015619 2.957 0.0031069 2.2331e-05 2.2331e-05 20.6820115534459 0 0 0 0 0
7 104159525 105682905 571 50 0.00042699 2.8255e-08 0.00016809 2.5402 0.011079 9.0979e-06 9.0979e-06 46.9328086701327 0 0 0 0 0
7 105682905 107780178 764 50 0.0005066 5.3677e-08 0.00023168 2.1866 0.028773 0.0016014 0.0016014 0.316348195329087 2 2 0 0 1
7 107780178 109647594 590 50 0.0003213 3.4236e-08 0.00018503 1.7365 0.082481 0.00025795 0.00025795 1.24559023066486 0 0 0 0 0
7 109647594 112618684 861 50 0.00023504 3.8855e-08 0.00019712 1.1924 0.23312 1.3133e-05 1.3133e-05 17.896900936572 0 0 0 0 0
7 112618684 113712387 238 27 -2.9993e-05 1.7789e-08 0.00013337 -0.22488 0.82207 0.00010094 0.00010094 -0.297136913017634 0 0 0 0 0
7 113712387 116780178 748 50 7.133e-05 3.5185e-08 0.00018758 0.38027 0.70374 0.00021734 0.00021734 0.328195454127174 0 0 0 0 0
7 116780178 118351581 390 39 -0.00010731 2.3085e-08 0.00015194 -0.70629 0.48001 0.00045033 0.00045033 -0.23829191925921 0 0 0 0 0
7 118351581 121045273 475 43 0.00016794 2.4234e-08 0.00015567 1.0788 0.28066 0.0003207 0.0003207 0.523666978484565 0 0 0 0 0
7 121045273 121933630 256 30 7.5569e-05 2.1819e-08 0.00014771 0.51159 0.60894 0.00019023 0.00019023 0.397250696525259 0 0 0 0 0
7 121933630 124156805 684 50 0.00021148 3.2088e-08 0.00017913 1.1806 0.23777 -2.5469e-05 -2.5469e-05 8.30342769641525 0 0 0 0 0
7 124156805 124167552 6 2 -1.4099e-05 4.225e-09 6.5e-05 -0.21691 0.82828 9.1556e-05 9.1556e-05 -0.153993184499104 0 0 0 0 0
7 124167552 126519170 722 50 -0.0002453 3.1906e-08 0.00017862 -1.3733 0.16966 1.4077e-05 1.4077e-05 -17.4255878383178 0 0 0 0 0
7 126519170 126869221 144 17 0.00017177 1.4573e-08 0.00012072 1.4229 0.15477 0.00041114 0.00041114 0.41778956073357 0 0 0 0 0
7 126869221 128778386 633 50 0.00040123 3.2302e-08 0.00017973 2.2324 0.025587 4.9496e-05 4.9496e-05 8.1063116211411 0 0 0 0 0
7 128778386 130422414 506 50 -0.00011304 2.5886e-08 0.00016089 -0.7026 0.48231 4.1195e-05 4.1195e-05 -2.74402233280738 0 0 0 0 0
7 130422414 132805848 932 50 0.000108 3.5985e-08 0.0001897 0.56934 0.56913 4.5323e-05 4.5323e-05 2.38289610131721 0 0 0 0 0
7 132805848 134307596 450 35 0.00028632 2.1487e-08 0.00014659 1.9533 0.050787 5.4704e-05 5.4704e-05 5.23398654577362 0 0 0 0 0
7 134307596 135591083 516 50 0.0001627 3.0199e-08 0.00017378 0.93625 0.34914 0.00029379 0.00029379 0.553796929779775 0 0 0 0 0
7 135591083 136876562 422 50 -4.8121e-05 2.5782e-08 0.00016057 -0.29969 0.76441 0.00023691 0.00023691 -0.203119328014858 0 0 0 0 0
7 136876562 138744679 613 50 -9.5886e-05 4.1242e-08 0.00020308 -0.47216 0.63681 8.202e-05 8.202e-05 -1.16905632772495 0 0 0 0 0
7 138744679 139933177 361 47 0.00028192 2.205e-08 0.00014849 1.8986 0.057619 0.00016745 0.00016745 1.68360704687967 0 0 0 0 0
7 139933177 140235210 126 25 0.00018073 1.5212e-08 0.00012334 1.4653 0.14283 0.00034257 0.00034257 0.527571007385352 0 0 0 0 0
7 140235210 141226557 320 34 0.0004123 1.784e-08 0.00013356 3.0869 0.0020227 0.00027034 0.00027034 1.52511651993786 0 0 0 0 0
7 141226557 142656310 491 50 -0.00019335 2.1556e-08 0.00014682 -1.3169 0.18787 8.3316e-05 8.3316e-05 -2.32068270200202 0 0 0 0 0
7 142656310 144968289 582 50 0.0003494 2.4338e-08 0.00015601 2.2397 0.025113 4.9789e-06 4.9789e-06 70.1761433248308 0 0 0 0 0
7 144968289 146427960 395 45 -8.9263e-05 2.0599e-08 0.00014352 -0.62194 0.53398 7.9844e-05 7.9844e-05 -1.11796753669656 0 0 0 0 0
7 146427960 147815318 578 50 0.00015004 3.2616e-08 0.0001806 0.8308 0.40609 -3.9316e-05 -3.9316e-05 3.81625801200529 0 0 0 0 0
7 147815318 149840658 652 50 -6.2356e-05 4.46e-08 0.00021119 -0.29526 0.76779 0.00028851 0.00028851 -0.216131156632352 1 1 1 0 0
7 149840658 150711505 344 40 0.00023937 3.0119e-08 0.00017355 1.3793 0.16781 0.00029115 0.00029115 0.822153529108707 0 0 0 0 0
7 150711505 152249806 478 50 2.675e-05 3.1113e-08 0.00017639 0.15165 0.87946 9.9322e-05 9.9322e-05 0.2693260304867 0 0 0 0 0
7 152249806 153674019 487 50 0.00023642 2.9155e-08 0.00017075 1.3846 0.16618 -5.9192e-05 -5.9192e-05 3.9941208271388 0 0 0 0 0
7 153674019 154964730 546 50 0.0001563 3.2318e-08 0.00017977 0.86941 0.38462 0.00017805 0.00017805 0.877843302443134 0 0 0 0 0
7 154964730 156065250 493 50 0.00036786 3.4122e-08 0.00018472 1.9914 0.046437 -0.00012693 -0.00012693 2.89813282911841 0 0 0 0 0
7 156065250 157634597 561 50 0.00011225 3.0232e-08 0.00017387 0.64561 0.51853 7.9154e-06 7.9154e-06 14.1812163630391 0 0 0 0 0
7 157634597 159128575 507 50 -0.00011237 2.4917e-08 0.00015785 -0.71187 0.47655 -2.1822e-05 -2.1822e-05 -5.14939052332508 0 0 0 0 0
8 10422 1044217 420 50 2.5224e-05 3.3503e-08 0.00018304 0.13781 0.89039 0.00038515 0.00038515 0.0654913669998702 0 0 0 0 0
8 1044217 1163245 76 13 4.01e-05 5.8547e-09 7.6516e-05 0.52407 0.60023 2.8395e-06 2.8395e-06 14.1222046134883 0 0 0 0 0
8 1163245 2042942 484 50 9.3463e-05 3.3255e-08 0.00018236 0.51252 0.60829 5.6871e-05 5.6871e-05 1.64342107576797 0 0 0 0 0
8 2042942 2573279 244 38 3.1086e-05 1.7047e-08 0.00013056 0.23809 0.81181 -5.7617e-05 -5.7617e-05 0.539528264227572 0 0 0 0 0
8 2573279 3392926 608 50 0.00027622 3.6899e-08 0.00019209 1.438 0.15044 9.3012e-05 9.3012e-05 2.96972433664473 0 0 0 0 0
8 3392926 3783017 436 50 0.00051355 3.0424e-08 0.00017443 2.9442 0.0032378 0.00019202 0.00019202 2.6744609936465 0 0 0 0 0
8 3783017 4480476 686 50 -2.0233e-05 3.7998e-08 0.00019493 -0.1038 0.91733 4.2544e-05 4.2544e-05 -0.475578224896578 0 0 0 0 0
8 4480476 5146927 501 50 -0.00013924 3.1322e-08 0.00017698 -0.78674 0.43143 -3.7328e-05 -3.7328e-05 -3.73017573939134 0 0 0 0 0
8 5146927 6142797 772 50 -5.3567e-05 3.1763e-08 0.00017822 -0.30056 0.76375 -1.7695e-05 -1.7695e-05 -3.02723933314496 0 0 0 0 0
8 6142797 7153079 529 50 0.00028266 3.6675e-08 0.00019151 1.476 0.13995 0.00010845 0.00010845 2.60636237897649 0 0 0 0 0
8 7153079 9154694 568 50 0.00010449 3.4969e-08 0.000187 0.55875 0.57633 0.00016394 0.00016394 0.637367329510797 0 0 0 0 0
8 9154694 9640787 241 25 0.00037656 2.3674e-08 0.00015386 2.4474 0.01439 0.00011861 0.00011861 3.17477447095523 0 0 0 0 0
8 9640787 10463197 480 50 0.00024671 3.3762e-08 0.00018374 1.3427 0.17937 0.00012443 0.00012443 1.98272120871173 0 0 0 0 0
8 10463197 11278998 383 38 9.4995e-05 3.0817e-08 0.00017555 0.54114 0.58841 -2.3716e-05 -2.3716e-05 4.00552369708214 0 0 0 0 0
8 11278998 13491775 841 50 0.0005195 3.7444e-08 0.0001935 2.6847 0.0072589 0.00019872 0.00019872 2.61423107890499 0 0 0 0 0
8 13491775 13944992 264 32 0.00037444 2.382e-08 0.00015434 2.4261 0.015262 0.00032068 0.00032068 1.16764375701634 0 0 0 0 0
8 13944992 15991660 1131 50 0.00014911 3.4823e-08 0.00018661 0.79906 0.42426 3.9643e-05 3.9643e-05 3.76131977902782 0 0 0 0 0
8 15991660 17387876 565 50 0.00023688 3.8415e-08 0.000196 1.2086 0.22682 -4.4195e-05 -4.4195e-05 5.35988233963118 0 0 0 0 0
8 17387876 17836399 289 36 -8.483e-05 1.8643e-08 0.00013654 -0.62128 0.53441 -6.1457e-05 -6.1457e-05 -1.38031469157297 0 0 0 0 0
8 17836399 19492840 982 50 -3.2119e-05 2.9836e-08 0.00017273 -0.18595 0.85248 -2.1314e-05 -2.1314e-05 -1.50694379281224 0 0 0 0 0
8 19492840 20060856 329 45 -0.00020776 2.4853e-08 0.00015765 -1.3179 0.18754 0.00019003 0.00019003 -1.09330105772773 0 0 0 0 0
8 20060856 21661737 749 50 0.00053045 3.6915e-08 0.00019213 2.7609 0.0057649 0.00015354 0.00015354 3.45480005210369 0 0 0 0 0
8 21661737 22897057 515 50 0.00011394 2.9802e-08 0.00017263 0.66003 0.50923 -3.3311e-05 -3.3311e-05 3.42049172945874 0 0 0 0 0
8 22897057 24674718 687 50 -4.6524e-05 3.0196e-08 0.00017377 -0.26773 0.7889 3.6985e-05 3.6985e-05 -1.25791537109639 0 0 0 0 0
8 24674718 25483454 297 36 0.00023938 2.4724e-08 0.00015724 1.5224 0.12791 0.00062622 0.00062622 0.382261824917761 0 0 0 0 0
8 25483454 26682525 639 50 0.00025761 4.2274e-08 0.00020561 1.2529 0.21023 0.00032417 0.00032417 0.794675633155443 0 0 0 0 0
8 26682525 28162392 766 50 0.00021197 3.7174e-08 0.00019281 1.0994 0.27159 0.00012036 0.00012036 1.76113326686607 0 0 0 0 0
8 28162392 29327896 383 44 0.00011136 2.0752e-08 0.00014405 0.77303 0.4395 6.4152e-05 6.4152e-05 1.73587729143285 0 0 0 0 0
8 29327896 31133729 556 50 -6.9775e-05 2.9906e-08 0.00017293 -0.40348 0.6866 8.9671e-05 8.9671e-05 -0.778122246880262 0 0 0 0 0
8 31133729 31548360 122 20 0.00024295 7.7869e-09 8.8243e-05 2.7532 0.0059014 -4.5896e-05 -4.5896e-05 5.29348962872581 0 0 0 0 0
8 31548360 32977218 498 50 -2.7168e-05 2.5051e-08 0.00015827 -0.17165 0.86371 0.0001594 0.0001594 -0.170439146800502 0 0 0 0 0
8 32977218 35317232 556 47 0.00018811 2.3365e-08 0.00015286 1.2306 0.21846 -9.0187e-05 -9.0187e-05 2.08577732932684 0 0 0 0 0
8 35317232 37379389 378 43 0.0004853 2.1676e-08 0.00014723 3.2963 0.00097978 0.00028012 0.00028012 1.73247179780094 0 0 0 0 0
8 37379389 38938806 336 50 5.0857e-05 2.1925e-08 0.00014807 0.34347 0.73125 0.00026575 0.00026575 0.191371589840075 0 0 0 0 0
8 38938806 40703337 633 50 0.00023741 2.9749e-08 0.00017248 1.3765 0.16868 8.958e-05 8.958e-05 2.65025675373967 0 0 0 0 0
8 40703337 41721454 397 50 0.00010216 2.6262e-08 0.00016206 0.63038 0.52845 0.00029251 0.00029251 0.349253016990872 0 0 0 0 0
8 41721454 42773823 221 24 0.00011346 2.1729e-08 0.00014741 0.76968 0.44149 0.00072852 0.00072852 0.155740405205073 0 0 0 0 0
8 42773823 46841315 76 9 -0.00017351 1.0304e-08 0.00010151 -1.7093 0.087399 0.00010906 0.00010906 -1.59095910507977 0 0 0 0 0
8 46841315 50082470 415 37 0.00015511 2.4269e-08 0.00015579 0.99564 0.31942 0.00047888 0.00047888 0.323901603742065 0 0 0 0 0
8 50082470 53302930 829 50 0.00013656 3.3291e-08 0.00018246 0.74846 0.45418 6.8757e-05 6.8757e-05 1.98612504908591 0 0 0 0 0
8 53302930 54418044 380 42 -0.00023849 2.4038e-08 0.00015504 -1.5382 0.12399 0.00021011 0.00021011 -1.13507210508781 0 0 0 0 0
8 54418044 55945581 490 50 0.00030117 2.2414e-08 0.00014971 2.0116 0.044257 2.1119e-05 2.1119e-05 14.2606184004924 0 0 0 0 0
8 55945581 56956383 361 40 0.00018926 2.681e-08 0.00016374 1.1559 0.24773 0.00019992 0.00019992 0.946678671468587 0 0 0 0 0
8 56956383 59068651 682 50 0.00024194 3.277e-08 0.00018103 1.3365 0.18139 -1.2007e-06 -1.2007e-06 201.499125510119 0 0 0 0 0
8 59068651 59728100 281 32 0.00034452 2.3673e-08 0.00015386 2.2392 0.025142 0.00073277 0.00073277 0.470161169261842 0 0 0 0 0
8 59728100 62329099 805 50 0.00046895 3.3773e-08 0.00018377 2.5518 0.010717 9.3896e-05 9.3896e-05 4.99435545710147 0 0 0 0 0
8 62329099 63349306 348 36 0.00020673 2.3523e-08 0.00015337 1.3479 0.17769 0.00025146 0.00025146 0.822118826055834 0 0 0 0 0
8 63349306 65232872 546 49 0.00019764 2.8994e-08 0.00017028 1.1607 0.24577 0.00042384 0.00042384 0.466308040770102 0 0 0 0 0
8 65232872 66489090 382 45 4.7758e-05 2.4003e-08 0.00015493 0.30825 0.75789 0.00051998 0.00051998 0.091845840224624 0 0 0 0 0
8 66489090 69863057 910 50 0.00030144 3.7522e-08 0.00019371 1.5562 0.11967 0.00019296 0.00019296 1.56218905472637 0 0 0 0 0
8 69863057 70867979 411 50 -0.00046364 2.4987e-08 0.00015807 -2.9331 0.0033565 0.00017791 0.00017791 -2.60603676015963 0 0 0 0 0
8 70867979 72289454 449 50 0.00043621 3.4078e-08 0.0001846 2.363 0.01813 0.00027492 0.00027492 1.58667976138513 0 0 0 0 0
8 72289454 73817199 707 50 -2.7483e-05 3.3759e-08 0.00018374 -0.14958 0.8811 0.00013615 0.00013615 -0.20185824458318 0 0 0 0 0
8 73817199 75445064 643 50 -6.4543e-05 3.5791e-08 0.00018919 -0.34116 0.73298 0.00024007 0.00024007 -0.26885075186404 0 0 0 0 0
8 75445064 76456542 305 38 0.00017397 1.616e-08 0.00012712 1.3685 0.17116 6.2263e-05 6.2263e-05 2.79411528516133 0 0 0 0 0
8 76456542 79132861 738 50 9.299e-05 3.9376e-08 0.00019843 0.46862 0.63934 0.00015116 0.00015116 0.615175972479492 0 0 0 0 0
8 79132861 81956395 831 50 -3.948e-05 5.9186e-08 0.00024328 -0.16228 0.87108 0.00041636 0.00041636 -0.0948217888365837 1 1 1 0 0
8 81956395 82693739 217 31 0.00033345 1.5319e-08 0.00012377 2.6941 0.0070578 0.00029022 0.00029022 1.14895596444077 0 0 0 0 0
8 82693739 84225589 432 45 0.00033373 2.2392e-08 0.00014964 2.2303 0.02573 0.00018287 0.00018287 1.82495762016733 0 0 0 0 0
8 84225589 85955619 380 40 -1.8066e-05 2.0803e-08 0.00014423 -0.12526 0.90032 5.7126e-05 5.7126e-05 -0.316248293246508 0 0 0 0 0
8 85955619 87411709 295 26 -2.3941e-05 1.6288e-08 0.00012762 -0.18759 0.8512 0.00016977 0.00016977 -0.141020203805148 0 0 0 0 0
8 87411709 89085481 510 50 0.00027436 2.293e-08 0.00015143 1.8118 0.070016 7.4051e-05 7.4051e-05 3.70501411189586 0 0 0 0 0
8 89085481 90638162 428 40 0.0003672 2.3759e-08 0.00015414 2.3823 0.017206 0.00014631 0.00014631 2.50973959401271 0 0 0 0 0
8 90638162 93554386 708 50 0.00030881 3.6491e-08 0.00019103 1.6166 0.10597 0.00030143 0.00030143 1.0244832962877 0 0 0 0 0
8 93554386 95005527 406 48 -0.00029614 2.1918e-08 0.00014805 -2.0003 0.045467 5.222e-05 5.222e-05 -5.6710072769054 0 0 0 0 0
8 95005527 96534806 648 50 0.00014937 3.3858e-08 0.00018401 0.81175 0.41694 2.6381e-05 2.6381e-05 5.6620294909215 0 0 0 0 0
8 96534806 99401581 1121 50 2.6777e-06 3.1542e-08 0.0001776 0.015077 0.98797 -9.1857e-05 -9.1857e-05 0.0291507451800081 0 0 0 0 0
8 99401581 101620958 555 42 -0.00017161 3.0033e-08 0.0001733 -0.99023 0.32206 -8.457e-05 -8.457e-05 -2.02920657443538 0 0 0 0 0
8 101620958 104123306 1011 50 0.00016011 3.6817e-08 0.00019188 0.83442 0.40404 -1.9475e-05 -1.9475e-05 8.22130937098845 0 0 0 0 0
8 104123306 104988752 272 24 0.00022363 1.2839e-08 0.00011331 1.9737 0.048418 -0.00010259 -0.00010259 2.17984208987231 0 0 0 0 0
8 104988752 107410754 842 50 4.8911e-05 3.6251e-08 0.0001904 0.25689 0.79726 1.9254e-05 1.9254e-05 2.54030331359717 0 0 0 0 0
8 107410754 108648177 502 50 0.0002018 2.6746e-08 0.00016354 1.2339 0.21723 0.00023025 0.00023025 0.876438653637351 0 0 0 0 0
8 108648177 109248173 205 23 0.0001408 1.5234e-08 0.00012343 1.1408 0.25396 0.00012973 0.00012973 1.08533107222693 0 0 0 0 0
8 109248173 110484314 360 30 0.00037404 2.5986e-08 0.0001612 2.3204 0.020322 0.00042155 0.00042155 0.887296880559839 0 0 0 0 0
8 110484314 111850847 298 33 4.9312e-05 2.1393e-08 0.00014626 0.33715 0.736 0.00018456 0.00018456 0.267186822713481 0 0 0 0 0
8 111850847 113064320 247 18 6.2813e-05 1.4342e-08 0.00011976 0.5245 0.59993 0.00029911 0.00029911 0.209999665674835 0 0 0 0 0
8 113064320 116096495 823 50 0.0002313 3.0611e-08 0.00017496 1.322 0.18615 0.00022862 0.00022862 1.01172250896684 0 0 0 0 0
8 116096495 119685457 1162 50 0.00024898 3.4222e-08 0.00018499 1.3459 0.17834 8.2999e-05 8.2999e-05 2.99979517825516 0 0 0 0 0
8 119685457 121201700 546 50 0.00015986 3.0069e-08 0.00017341 0.92187 0.3566 0.00015148 0.00015148 1.05532083443359 0 0 0 0 0
8 121201700 124861459 1344 50 -0.00010749 3.8558e-08 0.00019636 -0.54739 0.58411 0.00045406 0.00045406 -0.236730828524865 0 0 0 0 0
8 124861459 125683719 338 38 -0.0001141 1.7502e-08 0.00013229 -0.86244 0.38844 2.0437e-05 2.0437e-05 -5.5830112051671 0 0 0 0 0
8 125683719 126410917 272 40 0.00019582 1.9793e-08 0.00014069 1.3919 0.16396 0.00022546 0.00022546 0.868535438658742 0 0 0 0 0
8 126410917 128659111 925 50 -3.3368e-05 3.5608e-08 0.0001887 -0.17683 0.85964 9.694e-05 9.694e-05 -0.344212915205282 2 0 2 0 2
8 128659111 130381139 694 50 8.8473e-05 5.5788e-08 0.00023619 0.37458 0.70797 0.00063862 0.00063862 0.13853778459804 1 1 1 0 0
8 130381139 131639625 498 50 0.00050401 4.1237e-08 0.00020307 2.482 0.013066 0.00085785 0.00085785 0.587526956927202 0 0 0 0 0
8 131639625 133351144 781 50 0.00023091 4.4964e-08 0.00021205 1.089 0.27617 0.00048904 0.00048904 0.472169965646982 0 0 0 0 0
8 133351144 134570001 686 50 0.00054384 3.6752e-08 0.00019171 2.8368 0.0045568 5.2551e-05 5.2551e-05 10.348804018953 0 0 0 0 0
8 134570001 136035605 777 50 6.993e-05 3.3207e-08 0.00018223 0.38375 0.70116 9.8882e-05 9.8882e-05 0.707206569446411 0 0 0 0 0
8 136035605 137524151 569 50 0.00033983 3.0944e-08 0.00017591 1.9318 0.053378 0.00031032 0.00031032 1.09509538540861 0 0 0 0 0
8 137524151 139254830 700 50 0.00028942 3.3729e-08 0.00018365 1.5759 0.11505 8.5962e-05 8.5962e-05 3.36683650915521 0 0 0 0 0
8 139254830 140725643 758 50 0.00026546 3.3051e-08 0.0001818 1.4602 0.14425 7.0624e-05 7.0624e-05 3.75877888536475 0 0 0 0 0
8 140725643 143044914 851 50 5.3463e-05 3.8944e-08 0.00019734 0.27092 0.78646 0.000408 0.000408 0.131036764705882 0 0 0 0 0
8 143044914 144236881 426 50 2.1113e-05 3.1597e-08 0.00017776 0.11877 0.90545 4.509e-05 4.509e-05 0.468241295187403 0 0 0 0 0
8 144236881 146303867 434 50 0.00040027 3.6505e-08 0.00019106 2.095 0.036175 0.00044316 0.00044316 0.903217799440383 0 0 0 0 0
9 10023 1079707 603 50 0.00038299 3.7965e-08 0.00019485 1.9656 0.049346 0.00028314 0.00028314 1.35265239810694 0 0 0 0 0
9 1079707 1916877 589 50 0.00037529 3.5825e-08 0.00018928 1.9828 0.047395 -8.689e-06 -8.689e-06 43.191391414432 0 0 0 0 0
9 1916877 3190064 776 50 -1.4874e-05 3.2921e-08 0.00018144 -0.081975 0.93467 -1.8258e-05 -1.8258e-05 -0.81465658889254 0 0 0 0 0
9 3190064 4495328 754 50 0.0003976 3.5524e-08 0.00018848 2.1095 0.034898 0.00016405 0.00016405 2.4236513258153 0 0 0 0 0
9 4495328 4884926 223 37 0.00047454 2.5124e-08 0.00015851 2.9939 0.0027547 0.00072932 0.00072932 0.650660889595788 0 0 0 0 0
9 4884926 6557589 572 50 0.00090246 6.2821e-08 0.00025064 3.6006 0.00031749 0.0015313 0.0015313 0.589342388819957 2 2 2 3 3
9 6557589 7154923 297 38 0.00035427 2.552e-08 0.00015975 2.2176 0.02658 0.00026898 0.00026898 1.31708677225073 0 0 0 0 0
9 7154923 8456299 906 50 0.00013285 3.4236e-08 0.00018503 0.71799 0.47277 1.3917e-05 1.3917e-05 9.54587914061939 0 0 0 0 0
9 8456299 9166403 403 50 0.00010141 2.881e-08 0.00016973 0.59744 0.55021 8.0471e-05 8.0471e-05 1.26020553988393 0 0 0 0 0
9 9166403 10879253 851 50 6.5063e-05 3.6473e-08 0.00019098 0.34068 0.73335 7.4672e-05 7.4672e-05 0.871317227340904 0 0 0 0 0
9 10879253 12276489 492 43 0.00028157 2.5599e-08 0.00016 1.7599 0.078432 8.6475e-05 8.6475e-05 3.25608557386528 0 0 0 0 0
9 12276489 14836363 1261 50 0.00028083 3.3966e-08 0.0001843 1.5238 0.12756 0.00013169 0.00013169 2.13250816311033 0 0 0 0 0
9 14836363 16659655 786 50 -7.8976e-05 3.5055e-08 0.00018723 -0.42181 0.67316 0.00014393 0.00014393 -0.548711179045369 0 0 0 0 0
9 16659655 18661051 944 50 6.2267e-05 3.3451e-08 0.0001829 0.34045 0.73352 -1.5604e-05 -1.5604e-05 3.9904511663676 0 0 0 0 0
9 18661051 20463534 828 50 2.3925e-05 3.9296e-08 0.00019823 0.12069 0.90394 0.00012946 0.00012946 0.184806117719759 0 0 0 0 0
9 20463534 22206559 691 50 6.7058e-06 3.5107e-08 0.00018737 0.03579 0.97145 -6.2481e-05 -6.2481e-05 0.107325426929787 0 0 0 0 0
9 22206559 24158518 613 50 0.00011563 2.9531e-08 0.00017185 0.67289 0.50102 -2.2419e-05 -2.2419e-05 5.15767875462777 0 0 0 0 0
9 24158518 25330810 311 43 0.00022115 2.8611e-08 0.00016915 1.3075 0.19106 0.00021743 0.00021743 1.01710895460608 0 0 0 0 0
9 25330810 26111757 272 44 0.0003096 2.0512e-08 0.00014322 2.1617 0.030642 -4.0345e-05 -4.0345e-05 7.67381335977197 0 0 0 0 0
9 26111757 28224283 967 50 0.00040363 3.8211e-08 0.00019548 2.0648 0.038938 0.00014989 0.00014989 2.69284141703916 0 0 0 0 0
9 28224283 28811584 250 36 0.00012012 1.9221e-08 0.00013864 0.86644 0.38625 0.00032025 0.00032025 0.375081967213115 0 0 0 0 0
9 28811584 30387392 582 50 0.00049258 3.2996e-08 0.00018165 2.7117 0.0066933 0.00024411 0.00024411 2.01786080045881 0 0 0 0 0
9 30387392 31310383 264 23 0.00013227 1.6256e-08 0.0001275 1.0374 0.29954 0.00023062 0.00023062 0.573540889775388 0 0 0 0 0
9 31310383 32019368 218 25 -1.021e-05 1.1326e-08 0.00010643 -0.095936 0.92357 3.4535e-05 3.4535e-05 -0.295642102215144 0 0 0 0 0
9 32019368 33578334 609 50 -0.00016836 3.3669e-08 0.00018349 -0.91755 0.35886 0.00012568 0.00012568 -1.33959261616805 0 0 0 0 0
9 33578334 34642243 307 29 -0.00032678 2.7968e-08 0.00016724 -1.954 0.0507 0.00050317 0.00050317 -0.649442534332333 0 0 0 0 0
9 34642243 36743283 625 50 -6.9402e-05 4.2259e-08 0.00020557 -0.33761 0.73566 0.00014736 0.00014736 -0.470969055374593 0 0 0 0 0
9 36743283 38641599 743 50 0.0003607 3.5277e-08 0.00018782 1.9204 0.054802 8.0422e-05 8.0422e-05 4.48509114421427 0 0 0 0 0
9 38641599 65472190 97 20 4.311e-05 7.9069e-09 8.8921e-05 0.48481 0.62781 0.00026509 0.00026509 0.162624014485646 0 0 0 0 0
9 65472190 72512711 511 50 6.9083e-05 2.906e-08 0.00017047 0.40525 0.68529 0.00013163 0.00013163 0.524827167059181 0 0 0 0 0
9 72512711 72753755 116 11 0.00011261 1.1929e-08 0.00010922 1.0311 0.30251 0.00041494 0.00041494 0.271388634501374 0 0 0 0 0
9 72753755 74253040 627 50 1.453e-05 3.6e-08 0.00018974 0.076582 0.93896 8.1261e-05 8.1261e-05 0.178806561573202 0 0 0 0 0
9 74253040 76203946 601 50 -2.7606e-06 3.3681e-08 0.00018352 -0.015042 0.988 0.00030807 0.00030807 -0.00896095043334307 0 0 0 0 0
9 76203946 76973081 192 23 6.6477e-05 9.881e-09 9.9403e-05 0.66876 0.50365 -4.7669e-05 -4.7669e-05 1.39455411273574 0 0 0 0 0
9 76973081 78900183 828 50 0.00014637 3.32e-08 0.00018221 0.80332 0.42179 1.1373e-05 1.1373e-05 12.8699551569507 0 0 0 0 0
9 78900183 79471208 300 46 0.0001178 2.357e-08 0.00015353 0.76731 0.4429 0.00043935 0.00043935 0.268123364060544 0 0 0 0 0
9 79471208 81079055 543 50 0.00018798 3.6033e-08 0.00018982 0.99028 0.32204 0.00015553 0.00015553 1.2086414196618 0 0 0 0 0
9 81079055 82590928 658 50 0.00017733 3.6341e-08 0.00019063 0.93022 0.35226 4.7433e-05 4.7433e-05 3.73853646195687 0 0 0 0 0
9 82590928 84211233 702 50 8.7258e-05 3.3891e-08 0.0001841 0.47398 0.63551 4.4479e-05 4.4479e-05 1.9617797162706 0 0 0 0 0
9 84211233 85440801 318 50 1.9082e-05 2.1448e-08 0.00014645 0.13029 0.89634 0.00013246 0.00013246 0.144058583723388 0 0 0 0 0
9 85440801 86938196 654 50 0.00016582 3.7814e-08 0.00019446 0.85275 0.3938 5.0919e-05 5.0919e-05 3.25654470826214 0 0 0 0 0
9 86938196 88109333 507 50 0.00046458 3.1409e-08 0.00017722 2.6214 0.0087562 0.00025771 0.00025771 1.80272399208413 0 0 0 0 0
9 88109333 88590417 109 13 -0.00013776 9.4977e-09 9.7456e-05 -1.4135 0.1575 0.00026334 0.00026334 -0.523125996810207 0 0 0 0 0
9 88590417 90136246 620 50 6.1914e-05 3.5132e-08 0.00018744 0.33032 0.74116 0.00026799 0.00026799 0.231031008619725 0 0 0 0 0
9 90136246 92528698 907 50 6.6265e-05 4.2058e-08 0.00020508 0.32312 0.74661 4.8343e-05 4.8343e-05 1.37072585482903 0 0 0 0 0
9 92528698 94167203 671 50 0.00057541 5.4876e-08 0.00023426 2.4563 0.014037 0.00098278 0.00098278 0.585492175257942 0 0 0 0 0
9 94167203 96671698 870 50 0.00045281 3.9071e-08 0.00019766 2.2908 0.021975 0.00024313 0.00024313 1.86241928186567 0 0 0 0 0
9 96671698 98922040 744 50 0.00017621 3.2031e-08 0.00017897 0.98456 0.32484 4.0865e-05 4.0865e-05 4.31200293649823 0 0 0 0 0
9 98922040 101592859 927 50 0.00035459 4.0891e-08 0.00020221 1.7535 0.079513 -8.1681e-05 -8.1681e-05 4.34115645009243 1 1 1 0 0
9 101592859 104624437 1032 50 0.00015418 3.6101e-08 0.00019 0.81146 0.4171 0.0002328 0.0002328 0.662285223367698 0 0 0 0 0
9 104624437 105967976 607 50 3.2783e-06 2.699e-08 0.00016429 0.019955 0.98408 1.9642e-06 1.9642e-06 1.66902555747887 0 0 0 0 0
9 105967976 107581749 649 50 -0.0001121 2.7811e-08 0.00016677 -0.67218 0.50147 -0.00014506 -0.00014506 -0.772783675720392 0 0 0 0 0
9 107581749 109298754 633 50 -5.0639e-06 4.0177e-08 0.00020044 -0.025264 0.97984 0.00045321 0.00045321 -0.0111734074711502 0 0 0 0 0
9 109298754 110695062 580 50 0.00016275 3.535e-08 0.00018801 0.86562 0.3867 0.00052598 0.00052598 0.309422411498536 0 0 0 0 0
9 110695062 112778024 1132 50 7.2249e-05 3.8848e-08 0.0001971 0.36656 0.71395 4.1877e-05 4.1877e-05 1.72526685292643 0 0 0 0 0
9 112778024 114831082 979 50 0.00069162 3.5047e-08 0.00018721 3.6944 0.00022041 -2.5423e-05 -2.5423e-05 27.2044998623294 0 0 0 0 0
9 114831082 115693145 325 30 0.00037777 2.0089e-08 0.00014174 2.6653 0.007691 0.00015315 0.00015315 2.46666666666667 0 0 0 0 0
9 115693145 117019801 649 50 0.00011334 3.9446e-08 0.00019861 0.57066 0.56823 0.00030396 0.00030396 0.372878010264509 0 0 0 0 0
9 117019801 117921960 479 50 0.00062708 3.7889e-08 0.00019465 3.2216 0.0012749 0.00076569 0.00076569 0.818973736107302 2 2 2 3 3
9 117921960 121321537 1554 50 0.00011831 3.3125e-08 0.000182 0.65004 0.51567 0.00015277 0.00015277 0.774432152909603 0 0 0 0 0
9 121321537 122260297 369 45 0.00032898 2.0667e-08 0.00014376 2.2884 0.022115 -9.7867e-06 -9.7867e-06 33.6150081232693 0 0 0 0 0
9 122260297 124871322 814 50 0.00018855 3.575e-08 0.00018908 0.99723 0.31865 9.2304e-05 9.2304e-05 2.04270670826833 0 0 0 0 0
9 124871322 126971887 694 50 0.00017851 3.4098e-08 0.00018466 0.96672 0.33369 -4.8085e-05 -4.8085e-05 3.71238431943434 0 0 0 0 0
9 126971887 129059665 596 50 7.8146e-06 3.1414e-08 0.00017724 0.044091 0.96483 -6.5074e-05 -6.5074e-05 0.120087899929311 0 0 0 0 0
9 129059665 130055510 337 42 0.00019538 1.8435e-08 0.00013578 1.439 0.15014 -9.9213e-05 -9.9213e-05 1.96929837823672 0 0 0 0 0
9 130055510 132165470 543 50 -3.375e-05 3.0283e-08 0.00017402 -0.19394 0.84622 0.00020407 0.00020407 -0.165384426912334 0 0 0 0 0
9 132165470 133223217 324 50 0.00057572 1.8804e-08 0.00013713 4.1985 2.6874e-05 7.4514e-05 7.4514e-05 7.72633330649274 0 0 0 0 0
9 133223217 134127888 342 50 0.00019919 2.2436e-08 0.00014979 1.3298 0.18358 0.00015356 0.00015356 1.29714769471216 0 0 0 0 0
9 134127888 135298842 445 50 0.00048285 2.5963e-08 0.00016113 2.9966 0.0027301 7.4441e-06 7.4441e-06 64.8634489058449 0 0 0 0 0
9 135298842 137041122 754 50 -8.394e-06 3.7644e-08 0.00019402 -0.043263 0.96549 0.00012327 0.00012327 -0.0680944268678511 0 0 0 0 0
9 137041122 137589364 216 40 -0.00016794 1.6612e-08 0.00012889 -1.303 0.19257 -7.5204e-05 -7.5204e-05 -2.23312589755864 0 0 0 0 0
9 137589364 138938978 622 50 0.00019167 3.2311e-08 0.00017975 1.0663 0.28628 -8.091e-05 -8.091e-05 2.3689284390063 0 0 0 0 0
9 138938978 139500342 143 26 0.00039215 5.3355e-08 0.00023099 1.6977 0.089561 0.0036711 0.0036711 0.106820843888753 2 2 2 3 3
9 139500342 141144796 91 15 0.00024007 1.8956e-08 0.00013768 1.7437 0.081214 0.0002733 0.0002733 0.878412001463593 0 0 0 0 0
10 60523 751339 142 16 0.00020979 1.6597e-08 0.00012883 1.6284 0.10343 0.00020855 0.00020855 1.005945816351 0 0 0 0 0
10 751339 1523544 343 44 0.00068518 3.0225e-08 0.00017385 3.9411 8.1106e-05 0.00040426 0.00040426 1.69489932221837 0 0 0 0 0
10 1523544 2254500 441 50 2.8444e-05 2.4351e-08 0.00015605 0.18228 0.85537 2.9647e-05 2.9647e-05 0.959422538536783 0 0 0 0 0
10 2254500 3352699 674 50 0.00020256 3.828e-08 0.00019565 1.0353 0.30054 0.00020157 0.00020157 1.00491144515553 0 0 0 0 0
10 3352699 4572274 617 50 0.00027488 4.1755e-08 0.00020434 1.3452 0.17856 7.2815e-05 7.2815e-05 3.7750463503399 0 0 0 0 0
10 4572274 5983762 720 50 -8.6717e-06 3.4072e-08 0.00018458 -0.04698 0.96253 -0.0001017 -0.0001017 -0.085267453294002 0 0 0 0 0
10 5983762 7171484 736 50 0.0011313 7.3724e-08 0.00027152 4.1666 3.0919e-05 0.00031594 0.00031594 3.58074317908464 1 1 1 0 0
10 7171484 8774665 871 50 0.00013998 3.1447e-08 0.00017733 0.78935 0.42991 -3.2393e-06 -3.2393e-06 43.2130398542895 0 0 0 0 0
10 8774665 10249396 587 50 -0.00018016 3.1177e-08 0.00017657 -1.0203 0.30758 0.00016858 0.00016858 -1.06869142247004 0 0 0 0 0
10 10249396 12586797 1072 50 0.00013524 3.2444e-08 0.00018012 0.7508 0.45277 3.6746e-06 3.6746e-06 36.8040058781908 0 0 0 0 0
10 12586797 13321600 450 50 7.7187e-07 2.9009e-08 0.00017032 0.0045319 0.99638 -6.7073e-05 -6.7073e-05 0.01150790929286 0 0 0 0 0
10 13321600 15026068 940 50 0.00079214 4.5058e-08 0.00021227 3.7318 0.00019014 0.00030977 0.00030977 2.55718759079317 0 0 0 0 0
10 15026068 16551767 580 50 0.00056692 3.9132e-08 0.00019782 2.8659 0.0041584 8.5349e-05 8.5349e-05 6.64237425160225 0 0 0 0 0
10 16551767 18537267 802 50 0.00064167 3.7951e-08 0.00019481 3.2938 0.00098838 0.00017014 0.00017014 3.7714235335606 0 0 0 0 0
10 18537267 19716878 552 50 0.00016452 2.5772e-08 0.00016054 1.0248 0.30546 -0.00013444 -0.00013444 1.2237429336507 0 0 0 0 0
10 19716878 22772283 1036 50 -2.801e-05 4.0149e-08 0.00020037 -0.13979 0.88883 0.00040216 0.00040216 -0.0696488959618062 0 0 0 0 0
10 22772283 23175132 128 15 8.8959e-05 1.0323e-08 0.0001016 0.87555 0.38127 2.5763e-05 2.5763e-05 3.45297519698793 0 0 0 0 0
10 23175132 25578596 805 50 1.7707e-05 3.2545e-08 0.0001804 0.098154 0.92181 -3.2634e-06 -3.2634e-06 5.42593614022185 0 0 0 0 0
10 25578596 26888684 569 50 0.00035128 2.2753e-08 0.00015084 2.3288 0.019869 -8.5068e-05 -8.5068e-05 4.12940236046457 0 0 0 0 0
10 26888684 29323236 954 50 -2.517e-05 4.0001e-08 2e-04 -0.12585 0.89985 -3.3553e-05 -3.3553e-05 -0.750156468870146 0 0 0 0 0
10 29323236 29783692 274 41 -4.6597e-05 2.0526e-08 0.00014327 -0.32524 0.745 0.0001842 0.0001842 -0.252969598262758 0 0 0 0 0
10 29783692 30458838 370 50 -7.0513e-05 2.2344e-08 0.00014948 -0.47172 0.63713 6.1289e-05 6.1289e-05 -1.15050008973878 0 0 0 0 0
10 30458838 31907519 501 50 0.00012709 3.9736e-08 0.00019934 0.63755 0.52377 0.00081614 0.00081614 0.15572083221016 2 0 0 0 0
10 31907519 33707968 664 50 0.00064278 4.3154e-08 0.00020774 3.0942 0.0019734 0.00074585 0.00074585 0.861808674666488 0 0 0 0 0
10 33707968 35109355 503 50 0.0002276 3.0511e-08 0.00017467 1.303 0.19257 8.0912e-05 8.0912e-05 2.81293256871663 0 0 0 0 0
10 35109355 36572508 434 49 0.00047494 3.9508e-08 0.00019877 2.3894 0.016874 0.0012376 0.0012376 0.383758888170653 2 0 2 0 2
10 36572508 37790029 346 41 0.00038005 2.1136e-08 0.00014538 2.6141 0.0089462 6.3259e-05 6.3259e-05 6.00784078154887 0 0 0 0 0
10 37790029 42372579 213 13 8.6613e-05 7.362e-09 8.5802e-05 1.0094 0.31276 5.5589e-05 5.5589e-05 1.55809602619223 0 0 0 0 0
10 42372579 43894771 338 36 0.00017362 2.2018e-08 0.00014839 1.1701 0.24198 0.00012893 0.00012893 1.34662219809199 0 0 0 0 0
10 43894771 44730075 303 34 0.0003534 2.3431e-08 0.00015307 2.3087 0.020958 0.00049786 0.00049786 0.709838107098381 0 0 0 0 0
10 44730075 48760450 665 50 -1.819e-05 4.7069e-08 0.00021695 -0.083842 0.93318 0.00096035 0.00096035 -0.0189410110897069 0 0 0 0 0
10 48760450 50840915 680 50 0.00040911 3.4302e-08 0.00018521 2.2089 0.027182 0.00037144 0.00037144 1.10141611027353 0 0 0 0 0
10 50840915 53616629 773 50 -0.00011733 3.8331e-08 0.00019578 -0.59926 0.549 0.00027431 0.00027431 -0.427727753271846 0 0 0 0 0
10 53616629 55103572 701 50 0.00033203 3.5452e-08 0.00018829 1.7634 0.077828 0.0002858 0.0002858 1.16175647305808 0 0 0 0 0
10 55103572 57031140 794 50 0.00032641 3.6899e-08 0.00019209 1.6993 0.089272 0.00024418 0.00024418 1.33675976738472 0 0 0 0 0
10 57031140 57662146 186 18 2.2498e-05 9.7986e-09 9.8988e-05 0.22728 0.82021 9.5355e-05 9.5355e-05 0.235939384405642 0 0 0 0 0
10 57662146 58959528 405 27 0.0004956 1.877e-08 0.00013701 3.6174 0.00029762 0.0001546 0.0001546 3.20569210866753 0 0 0 0 0
10 58959528 60289987 458 44 0.00016821 2.8456e-08 0.00016869 0.99718 0.31867 0.00055704 0.00055704 0.301971133132271 0 0 0 0 0
10 60289987 61891409 617 50 3.5211e-05 3.3861e-08 0.00018401 0.19135 0.84825 0.00014723 0.00014723 0.239156421924879 0 0 0 0 0
10 61891409 62659679 318 34 4.0777e-05 2.4003e-08 0.00015493 0.2632 0.7924 0.00017055 0.00017055 0.239091175608326 0 0 0 0 0
10 62659679 63341695 173 19 9.3341e-05 1.2192e-08 0.00011042 0.84535 0.39792 0.00024532 0.00024532 0.380486711234306 0 0 0 0 0
10 63341695 65794114 885 50 -0.00057375 5.2035e-08 0.00022811 -2.5152 0.011896 0.0014234 0.0014234 -0.403084164676128 2 0 2 0 2
10 65794114 67549615 514 50 -0.00043883 2.8787e-08 0.00016967 -2.5864 0.0096979 0.00065545 0.00065545 -0.669509497291937 0 0 0 0 0
10 67549615 69900148 900 50 0.00047697 3.6532e-08 0.00019113 2.4955 0.012578 0.00022328 0.00022328 2.13619670369043 0 0 0 0 0
10 69900148 70195991 127 12 6.4502e-05 1.4047e-08 0.00011852 0.54422 0.58629 9.6356e-05 9.6356e-05 0.669413425214828 0 0 0 0 0
10 70195991 72220850 929 50 -5.7942e-05 3.549e-08 0.00018839 -0.30757 0.75841 -7.2433e-05 -7.2433e-05 -0.799939254207336 0 0 0 0 0
10 72220850 73508512 736 50 -0.00025206 3.4952e-08 0.00018695 -1.3482 0.17758 0.00024855 0.00024855 -1.01412190706095 0 0 0 0 0
10 73508512 75422550 500 36 0.00028418 2.0884e-08 0.00014451 1.9664 0.049247 0.00012438 0.00012438 2.28477247145843 0 0 0 0 0
10 75422550 78706814 899 50 0.00049044 4.1249e-08 0.0002031 2.4148 0.015743 0.00027767 0.00027767 1.76626931249325 0 0 0 0 0
10 78706814 80876749 1037 50 0.00013211 3.35e-08 0.00018303 0.72179 0.47042 -7.5798e-06 -7.5798e-06 17.4292197683316 0 0 0 0 0
10 80876749 82414679 514 50 -0.00095277 4.6943e-08 0.00021666 -4.3974 1.0954e-05 0.00047493 0.00047493 -2.00612721874803 3 1 3 0 0
10 82414679 84383745 739 50 9.6178e-05 3.3765e-08 0.00018375 0.52341 0.60069 0.00023183 0.00023183 0.414864340249321 0 0 0 0 0
10 84383745 85458703 462 45 9.6619e-05 2.0438e-08 0.00014296 0.67584 0.49914 -0.00010728 -0.00010728 0.900624533929903 0 0 0 0 0
10 85458703 87937577 1015 50 0.00022734 3.2157e-08 0.00017932 1.2677 0.20489 8.0892e-06 8.0892e-06 28.1041388518024 0 0 0 0 0
10 87937577 89127064 300 37 0.00015619 1.8694e-08 0.00013672 1.1424 0.2533 0.00010918 0.00010918 1.43057336508518 0 0 0 0 0
10 89127064 91013381 736 50 7.356e-05 3.6189e-08 0.00019023 0.38668 0.69899 0.00017745 0.00017745 0.414539306846999 0 0 0 0 0
10 91013381 92006581 372 42 5.6405e-05 2.1702e-08 0.00014732 0.38288 0.70181 3.2002e-06 3.2002e-06 17.6254609086932 0 0 0 0 0
10 92006581 93335047 451 50 0.0001864 2.5004e-08 0.00015813 1.1788 0.23847 -5.2962e-05 -5.2962e-05 3.51950455043239 0 0 0 0 0
10 93335047 95396368 723 50 -0.00036373 5.5605e-08 0.00023581 -1.5425 0.12296 0.00061982 0.00061982 -0.58683166080475 1 1 1 0 0
10 95396368 96221243 271 32 9.621e-05 1.4019e-08 0.0001184 0.81256 0.41647 -3.8461e-06 -3.8461e-06 25.0149502093029 0 0 0 0 0
10 96221243 97822357 633 50 0.00014058 2.544e-08 0.0001595 0.88141 0.37809 -9.6234e-05 -9.6234e-05 1.46081426522851 0 0 0 0 0
10 97822357 100241302 932 50 0.00026655 4.4051e-08 0.00020988 1.27 0.20408 0.00027862 0.00027862 0.956679348216208 0 0 0 0 0
10 100241302 100668400 154 14 4.8285e-05 5.9759e-09 7.7304e-05 0.62461 0.53223 -8.0013e-05 -8.0013e-05 0.603464437028983 0 0 0 0 0
10 100668400 102949239 831 50 -4.6215e-05 6.2191e-08 0.00024938 -0.18532 0.85298 0.0021592 0.0021592 -0.0214037606520934 2 2 2 3 3
10 102949239 104380410 365 31 0.00015059 2.3337e-08 0.00015276 0.98578 0.32424 0.00077111 0.00077111 0.195289906757791 0 0 0 0 0
10 104380410 106695048 800 50 -0.00027799 3.6074e-08 0.00018993 -1.4636 0.1433 0.00019018 0.00019018 -1.46172047533915 0 0 0 0 0
10 106695048 108726686 704 50 -1.4681e-05 3.4582e-08 0.00018596 -0.078947 0.93708 -2.9882e-05 -2.9882e-05 -0.491299109832006 0 0 0 0 0
10 108726686 110317705 659 50 0.00025462 3.6204e-08 0.00019027 1.3382 0.18083 0.00012458 0.00012458 2.04382725959223 0 0 0 0 0
10 110317705 112561493 686 50 0.00025582 3.7118e-08 0.00019266 1.3278 0.18423 0.00036208 0.00036208 0.706528943879806 0 0 0 0 0
10 112561493 115328432 1063 50 -8.0587e-05 3.4236e-08 0.00018503 -0.43553 0.66317 8.8365e-05 8.8365e-05 -0.911978724608159 0 0 0 0 0
10 115328432 116421406 500 50 -0.00015123 2.9058e-08 0.00017046 -0.88716 0.37499 0.00012001 0.00012001 -1.26014498791767 0 0 0 0 0
10 116421406 119523934 1032 50 0.00031109 3.6183e-08 0.00019022 1.6354 0.10196 6.9776e-05 6.9776e-05 4.45840976840174 0 0 0 0 0
10 119523934 120591353 432 50 -3.8691e-06 2.2609e-08 0.00015036 -0.025732 0.97947 2.014e-05 2.014e-05 -0.192110228401192 0 0 0 0 0
10 120591353 122407323 723 50 0.00061261 4.3794e-08 0.00020927 2.9274 0.0034181 0.00052961 0.00052961 1.15671909518325 0 0 0 0 0
10 122407323 123231465 391 50 -4.2181e-05 2.3541e-08 0.00015343 -0.27492 0.78338 0.00010274 0.00010274 -0.410560638504964 0 0 0 0 0
10 123231465 123900545 282 43 0.00010858 1.7618e-08 0.00013273 0.81806 0.41332 -7.1604e-05 -7.1604e-05 1.51639573208201 0 0 0 0 0
10 123900545 125869346 960 50 7.8555e-05 3.3094e-08 0.00018192 0.43181 0.66588 0.00016838 0.00016838 0.466534030169854 0 0 0 0 0
10 125869346 128001098 987 50 0.00020014 3.2973e-08 0.00018158 1.1022 0.27038 4.425e-05 4.425e-05 4.52293785310734 0 0 0 0 0
10 128001098 129154362 522 50 -1.9186e-05 2.5816e-08 0.00016067 -0.11941 0.90495 -0.00010641 -0.00010641 -0.180302603138803 0 0 0 0 0
10 129154362 130844284 915 50 6.7557e-05 3.6118e-08 0.00019005 0.35548 0.72223 -0.00011673 -0.00011673 0.578745823695708 0 0 0 0 0
10 130844284 131741327 432 50 0.00016752 2.3615e-08 0.00015367 1.0901 0.27567 -1.6948e-05 -1.6948e-05 9.88435213594524 0 0 0 0 0
10 131741327 132580245 418 50 0.0002239 2.4483e-08 0.00015647 1.4309 0.15245 2.6801e-05 2.6801e-05 8.35416588933249 0 0 0 0 0
10 132580245 134336329 871 50 0.000397 3.4607e-08 0.00018603 2.1341 0.032836 9.6537e-05 9.6537e-05 4.11241285724644 0 0 0 0 0
10 134336329 134494673 42 6 0.00020413 1.1106e-08 0.00010538 1.937 0.052746 0.00011435 0.00011435 1.7851333624836 0 0 0 0 0
10 134494673 135523865 289 40 0.00021135 1.8251e-08 0.0001351 1.5644 0.11772 3.9462e-05 3.9462e-05 5.35578531245249 0 0 0 0 0
11 70855 1213590 370 50 2.3159e-05 2.6536e-08 0.0001629 0.14217 0.88695 0.00027693 0.00027693 0.0836276315314339 1 1 1 0 0
11 1213590 3665481 867 50 0.00062396 4.2016e-08 0.00020498 3.044 0.0023344 0.00047673 0.00047673 1.30883309210664 0 0 0 0 0
11 3665481 4746709 447 50 0.00013525 2.3388e-08 0.00015293 0.8844 0.37648 -6.9023e-06 -6.9023e-06 19.5949176361503 0 0 0 0 0
11 4746709 6322869 1025 50 0.00041507 3.5044e-08 0.0001872 2.2172 0.026607 -4.1717e-05 -4.1717e-05 9.94966080974183 0 0 0 0 0
11 6322869 7436701 565 50 5.1714e-05 2.9008e-08 0.00017032 0.30363 0.76141 0.00020129 0.00020129 0.25691291171941 0 0 0 0 0
11 7436701 8333274 512 50 -0.00042723 3.9065e-08 0.00019765 -2.1616 0.030651 0.00015136 0.00015136 -2.82260835095137 0 0 0 0 0
11 8333274 9087317 275 29 0.00023556 2.2625e-08 0.00015042 1.5661 0.11734 0.00045175 0.00045175 0.521438848920863 0 0 0 0 0
11 9087317 10952027 686 50 -2.8927e-05 4.4277e-08 0.00021042 -0.13747 0.89066 0.00018147 0.00018147 -0.159403758196947 0 0 0 0 0
11 10952027 12564229 1082 50 0.00020584 3.7202e-08 0.00019288 1.0672 0.28588 -3.9095e-05 -3.9095e-05 5.26512341731679 0 0 0 0 0
11 12564229 13373124 409 49 -0.00012337 2.183e-08 0.00014775 -0.835 0.40372 -3.4078e-05 -3.4078e-05 -3.62022419156054 0 0 0 0 0
11 13373124 15742552 811 50 -1.206e-07 3.7487e-08 0.00019361 -0.00062286 0.9995 0.00041907 0.00041907 -0.000287780084472761 0 0 0 0 0
11 15742552 17578402 631 50 0.00044844 3.5938e-08 0.00018957 2.3655 0.018004 0.00045396 0.00045396 0.987840338355802 0 0 0 0 0
11 17578402 19569535 798 50 0.00025287 3.7294e-08 0.00019312 1.3094 0.1904 6.0064e-05 6.0064e-05 4.21000932338839 0 0 0 0 0
11 19569535 21017138 778 50 0.00040813 3.4839e-08 0.00018665 2.1866 0.028771 0.00036511 0.00036511 1.11782750403988 0 0 0 0 0
11 21017138 22374142 574 50 -0.00016645 3.6015e-08 0.00018978 -0.87706 0.38045 0.00012201 0.00012201 -1.36423243996394 0 0 0 0 0
11 22374142 24088517 609 50 -0.0001306 3.0066e-08 0.0001734 -0.75317 0.45135 0.00014361 0.00014361 -0.909407422881415 0 0 0 0 0
11 24088517 26045753 695 50 0.00032206 3.3155e-08 0.00018209 1.7687 0.076941 0.00018205 0.00018205 1.76907443010162 0 0 0 0 0
11 26045753 27020461 367 40 0.00018281 1.8443e-08 0.0001358 1.3461 0.17827 -3.0294e-05 -3.0294e-05 6.03452828943025 0 0 0 0 0
11 27020461 28481593 431 42 4.4511e-05 2.2303e-08 0.00014934 0.29805 0.76567 0.0003341 0.0003341 0.133226578868602 0 0 0 0 0
11 28481593 30141357 430 48 9.2544e-05 2.2332e-08 0.00014944 0.61928 0.53573 1.7012e-05 1.7012e-05 5.43992475899365 0 0 0 0 0
11 30141357 32276901 661 50 0.00048104 3.0791e-08 0.00017547 2.7414 0.0061177 0.00024762 0.00024762 1.94265406671513 0 0 0 0 0
11 32276901 33958739 584 50 0.00046086 3.295e-08 0.00018152 2.5389 0.011121 -3.5638e-05 -3.5638e-05 12.9317021157192 0 0 0 0 0
11 33958739 35502605 821 50 -0.00012735 3.864e-08 0.00019657 -0.64787 0.51707 0.0004054 0.0004054 -0.314134188455846 0 0 0 0 0
11 35502605 37116815 739 50 0.00057499 4.1093e-08 0.00020271 2.8365 0.0045618 0.00032504 0.00032504 1.76898227910411 0 0 0 0 0
11 37116815 39382003 451 48 0.00042222 2.6126e-08 0.00016164 2.6121 0.0089976 -3.0712e-05 -3.0712e-05 13.7477207606147 0 0 0 0 0
11 39382003 42310003 949 50 9.8923e-05 3.2737e-08 0.00018093 0.54674 0.58456 -1.8662e-05 -1.8662e-05 5.3007716214768 0 0 0 0 0
11 42310003 44693799 1000 50 -0.0002608 3.4129e-08 0.00018474 -1.4117 0.15804 0.00010208 0.00010208 -2.55485893416928 0 0 0 0 0
11 44693799 47006137 741 50 0.00032303 3.7181e-08 0.00019282 1.6753 0.093882 7.626e-05 7.626e-05 4.23590348806714 0 0 0 0 0
11 47006137 49866050 542 27 0.00051306 3.3085e-08 0.00018189 2.8207 0.0047923 0.00035639 0.00035639 1.43960268245461 0 0 0 0 0
11 49866050 54695473 132 6 -4.6294e-05 7.9122e-09 8.8951e-05 -0.52044 0.60275 9.5654e-05 9.5654e-05 -0.48397348777887 0 0 0 0 0
11 54695473 55082657 17 5 -2.9187e-05 7.5116e-09 8.6669e-05 -0.33677 0.73629 0.00024126 0.00024126 -0.120977368813728 0 0 0 0 0
11 55082657 58457495 1139 50 -0.00022982 4.3163e-08 0.00020776 -1.1062 0.26864 0.00059905 0.00059905 -0.383640764543861 0 0 0 0 0
11 58457495 58780549 79 7 2.5445e-05 6.3105e-09 7.9439e-05 0.32031 0.74873 8.3294e-05 8.3294e-05 0.305484188536989 0 0 0 0 0
11 58780549 62223771 1065 50 -0.00011069 4.2039e-08 0.00020503 -0.53984 0.5893 0.00072596 0.00072596 -0.152473965507741 1 1 1 0 0
11 62223771 63804569 344 38 0.0004576 2.1568e-08 0.00014686 3.1159 0.0018338 0.00038006 0.00038006 1.20402041782876 0 0 0 0 0
11 63804569 65898631 608 50 0.00024156 6.1368e-08 0.00024773 0.9751 0.32951 0.00094312 0.00094312 0.256128594452456 0 0 0 0 0
11 65898631 68005825 408 39 -2.5503e-05 2.2482e-08 0.00014994 -0.17009 0.86494 0.0001291 0.0001291 -0.197544539116964 0 0 0 0 0
11 68005825 69516130 520 50 0.00030814 2.6681e-08 0.00016334 1.8865 0.05923 0.00023113 0.00023113 1.33318911435123 0 0 0 0 0
11 69516130 70926292 483 50 0.00018138 3.0221e-08 0.00017384 1.0434 0.29677 -2.4096e-05 -2.4096e-05 7.52739043824701 0 0 0 0 0
11 70926292 72286017 333 38 0.00020384 1.7843e-08 0.00013358 1.526 0.12701 8.8648e-05 8.8648e-05 2.29943145925458 0 0 0 0 0
11 72286017 74412351 631 50 0.00043419 4.5684e-08 0.00021374 2.0314 0.042214 0.00033069 0.00033069 1.31298194683843 0 0 0 0 0
11 74412351 76797209 792 50 -0.00011568 4.9563e-08 0.00022263 -0.51963 0.60332 0.0008125 0.0008125 -0.142375384615385 2 2 2 3 3
11 76797209 78355058 466 38 0.0001566 2.0588e-08 0.00014349 1.0914 0.2751 1.506e-05 1.506e-05 10.398406374502 0 0 0 0 0
11 78355058 80722373 1079 50 -0.00025371 3.4984e-08 0.00018704 -1.3564 0.17497 0.00021627 0.00021627 -1.17311693716188 0 0 0 0 0
11 80722373 81266712 270 39 0.00010257 1.5267e-08 0.00012356 0.83013 0.40646 9.1744e-05 9.1744e-05 1.11800226717824 0 0 0 0 0
11 81266712 84381272 1199 50 0.00021724 3.5655e-08 0.00018882 1.1505 0.24995 6.1783e-05 6.1783e-05 3.5161775893045 0 0 0 0 0
11 84381272 86619301 814 50 -0.00031742 4.1442e-08 0.00020357 -1.5592 0.11894 0.00024322 0.00024322 -1.30507359592139 0 0 0 0 0
11 86619301 87430235 330 37 0.00025222 1.7958e-08 0.00013401 1.8821 0.059819 8.7462e-06 8.7462e-06 28.8376666437996 0 0 0 0 0
11 87430235 89208936 597 50 7.8268e-05 3.7691e-08 0.00019414 0.40315 0.68684 0.00025115 0.00025115 0.311638463069879 0 0 0 0 0
11 89208936 90966490 423 36 7.2005e-05 2.0757e-08 0.00014407 0.49978 0.61723 4.089e-06 4.089e-06 17.6094399608706 0 0 0 0 0
11 90966490 92077144 356 39 0.00013067 1.8654e-08 0.00013658 0.9567 0.33872 2.7311e-05 2.7311e-05 4.78451905825492 0 0 0 0 0
11 92077144 93276157 423 45 3.3808e-05 2.124e-08 0.00014574 0.23198 0.81656 9.2058e-05 9.2058e-05 0.367246735753547 0 0 0 0 0
11 93276157 94242260 308 27 0.00011616 1.5984e-08 0.00012643 0.91876 0.35822 5.5171e-05 5.5171e-05 2.10545395225753 0 0 0 0 0
11 94242260 95726041 586 50 -4.4476e-05 3.2119e-08 0.00017922 -0.24817 0.804 0.00014598 0.00014598 -0.304671872859296 0 0 0 0 0
11 95726041 97057058 506 50 0.00045808 3.4551e-08 0.00018588 2.4644 0.013724 0.00052621 0.00052621 0.87052697592216 0 2 0 0 1
11 97057058 98705065 598 50 1.6971e-05 3.7929e-08 0.00019475 0.087141 0.93056 0.00023623 0.00023623 0.0718410024129027 0 0 0 0 0
11 98705065 100417169 778 50 0.00032383 3.7048e-08 0.00019248 1.6824 0.092484 -7.0201e-05 -7.0201e-05 4.61289725217589 0 0 0 0 0
11 100417169 101331121 413 44 -5.0501e-06 2.1788e-08 0.00014761 -0.034213 0.97271 0.00012091 0.00012091 -0.0417674303200728 0 0 0 0 0
11 101331121 103959636 1108 50 0.00012023 3.7772e-08 0.00019435 0.61865 0.53615 -5.3062e-05 -5.3062e-05 2.26583996080057 0 0 0 0 0
11 103959636 104873284 307 25 0.000128 1.6537e-08 0.0001286 0.99537 0.31956 9.1352e-05 9.1352e-05 1.40117348279184 0 0 0 0 0
11 104873284 106520894 476 46 -0.00019893 2.1813e-08 0.00014769 -1.3469 0.17801 -4.6216e-05 -4.6216e-05 -4.30435347065951 0 0 0 0 0
11 106520894 107844200 480 50 0.00015864 2.5948e-08 0.00016108 0.98479 0.32473 0.00012511 0.00012511 1.26800415634242 0 0 0 0 0
11 107844200 108437037 147 11 -7.7446e-06 1.2789e-08 0.00011309 -0.068483 0.9454 0.00027537 0.00027537 -0.0281243417946763 0 0 0 0 0
11 108437037 109866116 347 38 0.0004604 2.3233e-08 0.00015242 3.0205 0.0025235 0.00018055 0.00018055 2.54998615342011 0 0 0 0 0
11 109866116 111114397 508 50 0.00019552 2.939e-08 0.00017144 1.1405 0.25409 -2.7608e-05 -2.7608e-05 7.08200521587946 0 0 0 0 0
11 111114397 112459488 421 38 0.00019807 2.6856e-08 0.00016388 1.2087 0.22679 5.101e-05 5.101e-05 3.88296412468144 0 0 0 0 0
11 112459488 114257728 790 50 -0.00039308 3.7292e-08 0.00019311 -2.0355 0.041801 0.00040703 0.00040703 -0.965727341964966 0 0 0 0 0
11 114257728 114830666 234 27 -0.00014057 1.8897e-08 0.00013747 -1.0225 0.30652 0.00059995 0.00059995 -0.234302858571548 0 2 0 0 1
11 114830666 116383348 666 50 0.00051424 4.2133e-08 0.00020526 2.5053 0.012236 2.463e-05 2.463e-05 20.8786033292732 0 0 0 0 0
11 116383348 117747110 640 50 -0.00033316 3.5206e-08 0.00018763 -1.7756 0.075794 0.00014658 0.00014658 -2.27288852503752 0 0 0 0 0
11 117747110 119215476 553 50 0.00042805 4.5984e-08 0.00021444 1.9961 0.045922 7.3093e-05 7.3093e-05 5.85623794344192 1 1 1 0 0
11 119215476 120766806 637 50 0.0002748 4.1382e-08 0.00020343 1.3509 0.17674 0.0002517 0.0002517 1.09177592371871 0 0 0 0 0
11 120766806 121175943 205 24 2.8306e-05 9.1058e-09 9.5424e-05 0.29663 0.76675 1.6363e-05 1.6363e-05 1.72987838415938 0 0 0 0 0
11 121175943 122591910 472 50 0.00050114 3.7442e-08 0.0001935 2.5899 0.0096012 0.00021588 0.00021588 2.32138224939781 0 0 0 0 0
11 122591910 123500117 426 50 0.00018275 2.5275e-08 0.00015898 1.1495 0.25035 -7.7245e-06 -7.7245e-06 23.6584892226034 0 0 0 0 0
11 123500117 124495528 493 47 0.00024674 2.6073e-08 0.00016147 1.528 0.1265 0.00037227 0.00037227 0.662798506460365 0 0 0 0 0
11 124495528 126311320 818 50 0.000303 3.6778e-08 0.00019178 1.58 0.11411 0.00014885 0.00014885 2.0356063150823 0 0 0 0 0
11 126311320 127316679 549 50 0.00047118 2.7601e-08 0.00016614 2.8361 0.0045665 0.00011613 0.00011613 4.05734952208732 0 0 0 0 0
11 127316679 128188537 307 40 0.00029253 2.1471e-08 0.00014653 1.9964 0.045891 0.00043262 0.00043262 0.676182330913966 0 0 0 0 0
11 128188537 130342575 894 50 0.00059836 3.9794e-08 0.00019948 2.9995 0.0027039 0.00020212 0.00020212 2.96041955274095 0 0 0 0 0
11 130342575 131074612 363 49 -0.00012399 2.1086e-08 0.00014521 -0.85387 0.39318 -6.4825e-05 -6.4825e-05 -1.91268800617046 0 0 0 0 0
11 131074612 133000046 1090 50 0.00039728 3.4212e-08 0.00018497 2.1478 0.031726 5.0319e-05 5.0319e-05 7.89522844253662 0 0 0 0 0
11 133000046 134205993 527 50 0.0001615 3.7441e-08 0.0001935 0.83463 0.40392 3.7445e-05 3.7445e-05 4.31299238883696 0 0 0 0 0
11 134205993 134946452 402 50 4.5003e-06 2.4971e-08 0.00015802 0.028479 0.97728 3.284e-05 3.284e-05 0.137037149817296 0 0 0 0 0
12 61107 1080331 321 50 0.00010949 2.1546e-08 0.00014678 0.74592 0.45572 0.00016328 0.00016328 0.670565899069084 0 0 0 0 0
12 1080331 2544786 507 50 0.00037846 3.418e-08 0.00018488 2.0471 0.040653 0.000215 0.000215 1.76027906976744 0 0 0 0 0
12 2544786 3677037 512 50 3.1001e-07 3.5212e-08 0.00018765 0.0016521 0.99868 0.00019581 0.00019581 0.00158321842602523 0 0 0 0 0
12 3677037 4417679 382 50 -3.0822e-05 2.5866e-08 0.00016083 -0.19165 0.84802 1.8858e-05 1.8858e-05 -1.63442570792237 0 0 0 0 0
12 4417679 5321472 500 50 0.00026711 3.0888e-08 0.00017575 1.5199 0.12855 -1.1063e-05 -1.1063e-05 24.1444454487933 0 0 0 0 0
12 5321472 6419753 536 50 0.00069702 3.3742e-08 0.00018369 3.7946 0.0001479 0.00031594 0.00031594 2.20617838830158 0 0 0 0 0
12 6419753 8377536 439 50 -0.00017815 3.5076e-08 0.00018729 -0.95122 0.3415 0.00018077 0.00018077 -0.985506444653427 1 1 1 0 0
12 9031395 10481534 465 50 -0.0001736 5.0936e-08 0.00022569 -0.7692 0.44178 0.00045249 0.00045249 -0.383654887400827 1 1 1 0 0
12 10481534 11754846 387 44 0.0002667 1.8295e-08 0.00013526 1.9718 0.048635 -8.3805e-05 -8.3805e-05 3.18238768569894 0 0 0 0 0
12 11754846 12733528 420 50 0.00032416 2.7895e-08 0.00016702 1.9409 0.052273 0.00022348 0.00022348 1.45051011276177 0 0 0 0 0
12 12733528 15241484 1057 50 0.00034118 3.6621e-08 0.00019137 1.7829 0.074608 9.293e-05 9.293e-05 3.67136554395782 0 0 0 0 0
12 15241484 16310460 262 35 0.00013472 1.5226e-08 0.00012339 1.0918 0.27492 3.6962e-05 3.6962e-05 3.6448244142633 0 0 0 0 0
12 16310460 18087873 579 50 0.00019095 3.2391e-08 0.00017998 1.061 0.2887 0.00014228 0.00014228 1.34207197076188 0 0 0 0 0
12 18087873 20863943 989 50 0.00028424 3.336e-08 0.00018265 1.5562 0.11966 9.3614e-05 9.3614e-05 3.03629798961694 0 0 0 0 0
12 20863943 23820634 1138 50 0.00025531 3.6306e-08 0.00019054 1.3399 0.18027 6.3469e-05 6.3469e-05 4.02259370716413 0 0 0 0 0
12 23820634 25371083 733 50 3.5807e-05 3.6949e-08 0.00019222 0.18628 0.85223 2.2519e-05 2.2519e-05 1.59007948843199 0 0 0 0 0
12 25371083 27799773 1064 50 1.8085e-05 4.3489e-08 0.00020854 0.08672 0.93089 0.00046117 0.00046117 0.0392154736864931 0 0 0 0 0
12 27799773 29651255 735 50 0.00055228 3.6249e-08 0.00019039 2.9008 0.0037227 1.8782e-05 1.8782e-05 29.4047492279842 0 0 0 0 0
12 29651255 30512406 471 50 0.00023867 2.3877e-08 0.00015452 1.5446 0.12245 -2.103e-05 -2.103e-05 11.3490252020922 0 0 0 0 0
12 30512406 32165592 622 50 0.00037366 3.5904e-08 0.00018948 1.972 0.04861 0.00038968 0.00038968 0.958889345103675 0 0 0 0 0
12 32165592 33076989 405 50 0.00019119 2.5187e-08 0.0001587 1.2047 0.22832 0.00012883 0.00012883 1.48404874641 0 0 0 0 0
12 33076989 37856717 386 24 0.00013034 2.1994e-08 0.0001483 0.87891 0.37945 0.00049998 0.00049998 0.260690427617105 0 0 0 0 0
12 37856717 39227169 149 7 -3.4311e-05 1.1439e-08 0.00010695 -0.3208 0.74836 0.00018362 0.00018362 -0.18685872998584 0 0 0 0 0
12 39227169 40816185 522 45 0.00016229 2.8102e-08 0.00016764 0.96809 0.333 0.00027806 0.00027806 0.583651010573258 2 0 2 0 2
12 40816185 41658586 371 37 0.00035789 2.2943e-08 0.00015147 2.3627 0.018141 0.0004397 0.0004397 0.813941323629747 2 0 2 0 2
12 41658586 43984474 937 50 0.00040503 4.0295e-08 0.00020074 2.0177 0.043618 0.00016128 0.00016128 2.51134672619048 0 0 0 0 0
12 43984474 46024229 495 50 0.00011304 2.4157e-08 0.00015542 0.72729 0.46705 1.4903e-05 1.4903e-05 7.58504998993491 0 0 0 0 0
12 46024229 47714793 500 50 0.00013798 3.6811e-08 0.00019186 0.71917 0.47204 0.00022472 0.00022472 0.614008543965824 0 0 0 0 0
12 47714793 49001866 579 50 -0.00028564 3.3276e-08 0.00018242 -1.5659 0.11738 0.00024339 0.00024339 -1.17358971198488 0 0 0 0 0
12 49001866 51776494 736 50 -1.3546e-05 4.0071e-08 0.00020018 -0.067671 0.94605 0.00012609 0.00012609 -0.107431199936553 0 0 0 0 0
12 51776494 53039004 657 50 5.2741e-05 3.4314e-08 0.00018524 0.28472 0.77586 0.00017426 0.00017426 0.302656949385975 0 0 0 0 0
12 53039004 54778823 636 50 0.00043169 3.4483e-08 0.0001857 2.3247 0.020086 0.00034568 0.00034568 1.24881393196019 0 0 0 0 0
12 54778823 55665837 278 35 -2.4977e-05 2.038e-08 0.00014276 -0.17496 0.86111 9.6841e-06 9.6841e-06 -2.57917617538026 0 0 0 0 0
12 55665837 57548860 493 50 0.00050786 2.923e-08 0.00017097 2.9705 0.0029734 -2.5166e-05 -2.5166e-05 20.1804021298577 0 0 0 0 0
12 57548860 59308666 513 49 0.00083846 5.2753e-08 0.00022968 3.6506 0.00026167 0.00065054 0.00065054 1.28886770990254 1 1 1 0 0
12 59308666 61123729 475 41 -0.00016313 2.0008e-08 0.00014145 -1.1533 0.24878 -5.2844e-05 -5.2844e-05 -3.08701082431307 0 0 0 0 0
12 61123729 64032461 995 50 0.00014994 3.6178e-08 0.00019021 0.7883 0.43052 0.00018957 0.00018957 0.79094793479981 0 0 0 0 0
12 64032461 65559695 394 50 -1.5702e-05 2.3726e-08 0.00015403 -0.10194 0.9188 0.00017186 0.00017186 -0.0913650645874549 0 0 0 0 0
12 65559695 67181144 559 50 0.00037024 3.0176e-08 0.00017371 2.1313 0.033064 -5.9427e-06 -5.9427e-06 62.3016473993303 0 0 0 0 0
12 67181144 67909729 307 38 0.00024691 1.6457e-08 0.00012829 1.9247 0.054266 6.0722e-05 6.0722e-05 4.06623628997727 0 0 0 0 0
12 67909729 69826542 839 50 0.00016551 4.4529e-08 0.00021102 0.78435 0.43283 0.00041596 0.00041596 0.397898836426579 2 2 0 0 1
12 69826542 70957987 519 50 0.00027765 2.4049e-08 0.00015508 1.7904 0.073392 7.6738e-05 7.6738e-05 3.61815528160755 0 0 0 0 0
12 70957987 72645075 584 50 5.3352e-05 3.073e-08 0.0001753 0.30434 0.76087 0.00020712 0.00020712 0.257589803012746 0 0 0 0 0
12 72645075 73818454 317 30 6.679e-05 1.1749e-08 0.00010839 0.61617 0.53778 -4.461e-05 -4.461e-05 1.49719793768213 0 0 0 0 0
12 73818454 76511314 807 50 0.00028836 3.3124e-08 0.000182 1.5844 0.11311 1.1392e-05 1.1392e-05 25.3125 0 0 0 0 0
12 76511314 78570570 803 50 0.00049216 3.6712e-08 0.0001916 2.5687 0.010209 6.4838e-05 6.4838e-05 7.59061044449243 0 0 0 0 0
12 78570570 80448150 422 50 0.000191 2.5777e-08 0.00016055 1.1897 0.23418 0.00030784 0.00030784 0.620452182952183 0 0 0 0 0
12 80448150 81467767 314 33 0.00038842 2.2343e-08 0.00014947 2.5986 0.0093607 0.00043597 0.00043597 0.890932862352914 0 0 0 0 0
12 81467767 83502666 597 50 6.1294e-05 3.0967e-08 0.00017597 0.34831 0.72761 7.8403e-05 7.8403e-05 0.781781309388671 0 0 0 0 0
12 83502666 84303844 247 27 -3.9986e-05 9.5667e-09 9.7809e-05 -0.40881 0.68268 -9.5202e-05 -9.5202e-05 -0.42001218461797 0 0 0 0 0
12 84303844 85990426 438 36 0.00018335 1.9793e-08 0.00014069 1.3033 0.19248 4.9545e-05 4.9545e-05 3.70067615299223 0 0 0 0 0
12 85990426 89682122 777 50 0.0004129 3.0852e-08 0.00017565 2.3508 0.018735 0.00011678 0.00011678 3.53570816920706 0 0 0 0 0
12 89682122 92066155 661 50 0.00011965 3.6041e-08 0.00018985 0.63023 0.52854 0.00036027 0.00036027 0.332112027090793 0 0 0 0 0
12 92066155 94514567 944 50 -0.00012538 3.231e-08 0.00017975 -0.69752 0.48548 2.9525e-05 2.9525e-05 -4.24657070279424 0 0 0 0 0
12 94514567 96020785 734 50 -0.00014553 4.5997e-08 0.00021447 -0.67855 0.49742 0.00014388 0.00014388 -1.01146788990826 0 0 0 0 0
12 96020785 97108839 468 50 0.00015097 3.3231e-08 0.00018229 0.82815 0.40758 0.00046991 0.00046991 0.321274286565513 0 0 0 0 0
12 97108839 99305987 955 50 2.7544e-05 3.3358e-08 0.00018264 0.15081 0.88013 7.9706e-05 7.9706e-05 0.345569969638421 0 0 0 0 0
12 99305987 101447641 673 50 -0.00011808 3.6513e-08 0.00019108 -0.61792 0.53663 0.00022273 0.00022273 -0.530148610425178 0 0 0 0 0
12 101447641 101862690 158 16 -9.1946e-06 1.6203e-08 0.00012729 -0.072232 0.94242 -0.00014176 -0.00014176 -0.0648603273137698 0 0 0 0 0
12 101862690 102964986 365 44 0.00028325 2.5336e-08 0.00015917 1.7795 0.075156 0.00032719 0.00032719 0.865704942082582 0 0 0 0 0
12 102964986 104848696 828 50 0.0002037 3.8922e-08 0.00019729 1.0325 0.30184 0.00030366 0.00030366 0.670816044260028 0 0 0 0 0
12 104848696 106436213 897 50 0.00016161 3.4607e-08 0.00018603 0.86873 0.385 3.9661e-05 3.9661e-05 4.07478379264265 0 0 0 0 0
12 106436213 106958748 234 32 -4.0509e-05 1.3176e-08 0.00011479 -0.35291 0.72416 4.5142e-05 4.5142e-05 -0.897368304461477 0 0 0 0 0
12 106958748 109025901 801 50 0.00012984 3.8716e-08 0.00019676 0.65987 0.50934 0.00024163 0.00024163 0.537350494557795 0 0 0 0 0
12 109025901 110336719 437 50 0.00014996 2.8814e-08 0.00016975 0.88346 0.37699 0.00013238 0.00013238 1.13279951654328 0 0 0 0 0
12 110336719 113263518 540 44 0.00057817 3.8891e-08 0.00019721 2.9318 0.0033703 0.00045702 0.00045702 1.26508686709553 0 0 0 0 0
12 113263518 113986709 235 28 0.00026319 1.5254e-08 0.00012351 2.1309 0.033094 0.00021212 0.00021212 1.2407599471997 0 0 0 0 0
12 113986709 115036602 560 50 0.00032949 3.6803e-08 0.00019184 1.7175 0.085887 0.00012996 0.00012996 2.53531855955679 0 0 0 0 0
12 115036602 115503216 186 33 0.00011558 1.4829e-08 0.00012177 0.9491 0.34257 0.00015439 0.00015439 0.74862361551914 0 0 0 0 0
12 115503216 117087471 763 50 0.00018192 3.327e-08 0.0001824 0.99734 0.3186 2.1902e-05 2.1902e-05 8.3060907679664 0 0 0 0 0
12 117087471 118135375 464 50 -1.1e-06 2.8721e-08 0.00016947 -0.0064905 0.99482 0.00013892 0.00013892 -0.00791822631730492 0 0 0 0 0
12 118135375 119754110 699 50 0.00012693 3.633e-08 0.0001906 0.66593 0.50546 8.5858e-05 8.5858e-05 1.47837126418039 0 0 0 0 0
12 119754110 122007651 755 50 0.00047334 3.5696e-08 0.00018893 2.5053 0.012234 -8.6855e-06 -8.6855e-06 54.4977260952162 0 0 0 0 0
12 122007651 124977980 839 50 0.00042651 5.8574e-08 0.00024202 1.7623 0.07802 0.00030662 0.00030662 1.39100515295806 1 1 1 0 0
12 124977980 126445505 629 50 2.8523e-05 3.401e-08 0.00018442 0.15467 0.87708 -6.823e-05 -6.823e-05 0.418041917045288 0 0 0 0 0
12 126445505 127875098 657 50 0.0002272 3.4998e-08 0.00018708 1.2145 0.22457 0.00025536 0.00025536 0.889724310776942 0 0 0 0 0
12 127875098 129237297 681 50 0.00016818 3.5295e-08 0.00018787 0.89518 0.37069 6.834e-05 6.834e-05 2.46093064091308 0 0 0 0 0
12 129237297 130377921 670 50 0.00011628 3.5037e-08 0.00018718 0.62119 0.53447 7.588e-05 7.588e-05 1.53241960991038 0 0 0 0 0
12 130377921 131786751 724 50 6.876e-05 3.5608e-08 0.0001887 0.36439 0.71557 1.4279e-05 1.4279e-05 4.81546326773584 0 0 0 0 0
12 131786751 132807034 324 41 0.00012343 2.1155e-08 0.00014545 0.84865 0.39608 1.4164e-05 1.4164e-05 8.71434622987856 0 0 0 0 0
12 132807034 133841511 195 26 8.3839e-05 1.6884e-08 0.00012994 0.64521 0.51879 0.00019479 0.00019479 0.43040710508753 0 0 0 0 0
13 19020013 20686720 333 39 0.0002363 2.207e-08 0.00014856 1.5906 0.11169 7.4879e-05 7.4879e-05 3.15575795616929 0 0 0 0 0
13 20686720 22242174 595 50 0.00066289 3.8778e-08 0.00019692 3.3663 0.0007619 0.00012908 0.00012908 5.13549736597459 0 0 0 0 0
13 22242174 23594702 671 50 0.00014874 3.227e-08 0.00017964 0.82798 0.40768 2.4793e-05 2.4793e-05 5.99927398862582 0 0 0 0 0
13 23594702 24531937 539 50 0.00052611 2.9083e-08 0.00017054 3.085 0.0020356 4.0006e-05 4.0006e-05 13.1507773833925 0 0 0 0 0
13 24531937 25784362 675 50 0.00020211 3.5223e-08 0.00018768 1.0769 0.28153 6.7472e-05 6.7472e-05 2.99546478539246 0 0 0 0 0
13 25784362 27284362 559 50 0.00030916 2.9184e-08 0.00017083 1.8097 0.070344 3.7245e-05 3.7245e-05 8.30071150489999 0 0 0 0 0
13 27284362 29257551 898 50 -0.00024207 3.9259e-08 0.00019814 -1.2217 0.22181 8.7085e-05 8.7085e-05 -2.7796979962106 0 2 0 0 1
13 29257551 30483267 520 50 0.0002891 2.7746e-08 0.00016657 1.7356 0.082631 -8.1179e-05 -8.1179e-05 3.56126584461499 0 0 0 0 0
13 30483267 32301815 795 50 -5.1466e-06 3.272e-08 0.00018089 -0.028452 0.9773 -9.7169e-05 -9.7169e-05 -0.0529654519445502 0 0 0 0 0
13 32301815 33776903 608 50 0.00044133 2.9564e-08 0.00017194 2.5668 0.010265 0.00014792 0.00014792 2.98357220118983 0 0 0 0 0
13 33776903 35026464 451 50 0.00016477 2.7848e-08 0.00016688 0.98735 0.32347 0.00021901 0.00021901 0.752340075795626 0 0 0 0 0
13 35026464 36046367 232 31 -0.00014053 1.9967e-08 0.0001413 -0.99453 0.31997 7.966e-05 7.966e-05 -1.76412252071303 0 0 0 0 0
13 36046367 37498185 653 50 0.00011804 4.025e-08 0.00020063 0.58838 0.55628 0.00042377 0.00042377 0.278547325199991 0 0 0 0 0
13 37498185 38878163 565 50 0.00051609 2.7723e-08 0.0001665 3.0996 0.0019381 0.00016969 0.00016969 3.04136955624963 0 0 0 0 0
13 38878163 41069263 901 50 5.7637e-05 4.5827e-08 0.00021407 0.26924 0.78774 0.00071084 0.00071084 0.0810829441224467 0 0 0 0 0
13 41069263 43101027 658 50 -6.4063e-05 4.3188e-08 0.00020782 -0.30826 0.75788 0.00029699 0.00029699 -0.215707599582478 0 0 0 0 0
13 43101027 44901409 813 50 -0.00042617 4.4807e-08 0.00021168 -2.0133 0.044081 0.00047228 0.00047228 -0.902367239773016 0 0 2 0 2
13 44901409 46495214 541 50 6.8692e-05 2.9783e-08 0.00017258 0.39803 0.6906 0.00019479 0.00019479 0.352646439755634 0 0 0 0 0
13 46495214 47431079 360 43 0.00017914 2.3484e-08 0.00015324 1.169 0.2424 0.00029784 0.00029784 0.601463873220521 0 0 0 0 0
13 47431079 49383962 657 50 0.00038179 3.2543e-08 0.0001804 2.1164 0.03431 0.00019247 0.00019247 1.98363381306178 0 0 0 0 0
13 49383962 51591091 786 50 -8.9438e-05 4.0637e-08 0.00020159 -0.44367 0.65728 0.00017542 0.00017542 -0.509850644168282 1 1 1 0 0
13 51591091 53339622 492 50 0.00053171 2.8069e-08 0.00016754 3.1737 0.0015052 0.00019218 0.00019218 2.7667291081278 0 0 0 0 0
13 53339622 54682864 537 50 0.00049938 3.2507e-08 0.0001803 2.7697 0.0056103 -3.2858e-06 -3.2858e-06 151.981252662974 0 0 0 0 0
13 54682864 55817131 333 36 4.1345e-06 1.498e-08 0.00012239 0.033781 0.97305 8.3833e-05 8.3833e-05 0.049318287547863 0 0 0 0 0
13 55817131 57554217 314 23 -2.5046e-05 1.3486e-08 0.00011613 -0.21567 0.82925 0.00013378 0.00013378 -0.187217820301988 0 0 0 0 0
13 57554217 58410626 212 21 -7.8785e-06 8.411e-09 9.1712e-05 -0.085905 0.93154 -3.5543e-05 -3.5543e-05 -0.221661086571195 0 0 0 0 0
13 58410626 59302271 229 22 0.00024743 9.5946e-09 9.7952e-05 2.5261 0.011535 1.945e-05 1.945e-05 12.7213367609254 0 0 0 0 0
13 59302271 60854778 562 50 -0.00011807 3.3085e-08 0.00018189 -0.64914 0.51625 0.0004729 0.0004729 -0.249672235144851 0 0 0 0 0
13 60854778 61591949 302 34 4.7233e-05 2.6998e-08 0.00016431 0.28746 0.77376 0.00029677 0.00029677 0.159156922869562 0 0 0 0 0
13 61591949 63971559 673 50 0.00022445 3.0791e-08 0.00017547 1.2791 0.20085 5.4698e-05 5.4698e-05 4.1034407108121 0 0 0 0 0
13 63971559 65200602 329 30 0.0001547 1.6664e-08 0.00012909 1.1984 0.23077 0.00027802 0.00027802 0.55643478886411 0 0 0 0 0
13 65200602 67844453 832 50 2.3206e-05 3.0959e-08 0.00017595 0.13189 0.89507 -1.8785e-07 -1.8785e-07 123.534735161033 0 0 0 0 0
13 67844453 70724516 909 50 0.00046226 3.4084e-08 0.00018462 2.5038 0.012285 0.00023796 0.00023796 1.9425953941839 0 0 0 0 0
13 70724516 71526791 313 46 0.00047802 1.8106e-08 0.00013456 3.5524 0.00038166 0.00018098 0.00018098 2.64128632998121 0 0 0 0 0
13 71526791 73934089 873 50 0.0005685 4.151e-08 0.00020374 2.7903 0.0052653 0.00011066 0.00011066 5.13735767214892 0 0 0 0 0
13 73934089 75670143 741 50 0.00026159 3.7021e-08 0.00019241 1.3595 0.17397 0.0002035 0.0002035 1.28545454545455 0 0 0 0 0
13 75670143 77410555 809 50 0.00015097 3.2318e-08 0.00017977 0.83978 0.40103 -4.3054e-05 -4.3054e-05 3.5065266874158 0 0 0 0 0
13 77410555 78808813 444 49 0.00020131 2.6949e-08 0.00016416 1.2263 0.22009 0.00019752 0.00019752 1.01918793033617 0 0 0 0 0
13 78808813 80585676 598 50 2.1965e-05 3.1723e-08 0.00017811 0.12332 0.90185 -1.3707e-05 -1.3707e-05 1.60246589333917 0 0 0 0 0
13 80585676 82581814 642 50 0.00021005 3.591e-08 0.0001895 1.1084 0.26768 0.00015586 0.00015586 1.34768381881175 0 0 0 0 0
13 82581814 84133144 417 35 0.00013766 1.4682e-08 0.00012117 1.1361 0.25591 7.6339e-05 7.6339e-05 1.80327224616513 0 0 0 0 0
13 84133144 85610916 439 48 2.1152e-05 2.4226e-08 0.00015565 0.1359 0.8919 2.6603e-05 2.6603e-05 0.795098297184528 0 0 0 0 0
13 85610916 88559882 803 50 0.00069318 3.2594e-08 0.00018054 3.8395 0.00012329 -0.00015065 -0.00015065 4.60126120146034 0 0 0 0 0
13 88559882 90521311 509 48 6.3267e-06 2.3238e-08 0.00015244 0.041503 0.96689 1.6954e-05 1.6954e-05 0.373168573787897 0 0 0 0 0
13 90521311 93129691 890 50 -2.8663e-05 2.9858e-08 0.0001728 -0.16588 0.86825 -0.00011875 -0.00011875 -0.241372631578947 0 0 0 0 0
13 93129691 93586455 130 16 7.6701e-05 7.4949e-09 8.6573e-05 0.88597 0.37563 4.8339e-05 4.8339e-05 1.58673121082356 0 0 0 0 0
13 93586455 96087558 1262 50 -7.5335e-05 3.2407e-08 0.00018002 -0.41848 0.67559 5.0212e-05 5.0212e-05 -1.50033856448658 0 0 0 0 0
13 96087558 97519210 389 41 6.8877e-06 2.0318e-08 0.00014254 0.048321 0.96146 -6.8626e-05 -6.8626e-05 0.100365750590155 0 0 0 0 0
13 97519210 98938919 444 50 0.00012619 2.8838e-08 0.00016982 0.7431 0.45742 7.6656e-05 7.6656e-05 1.6461855562513 0 0 0 0 0
13 98938919 100574095 811 50 6.5525e-07 5.1704e-08 0.00022738 0.0028817 0.9977 0.00078562 0.00078562 0.000834054632010387 0 0 0 0 0
13 100574095 102300523 760 50 0.00015426 3.3907e-08 0.00018414 0.83774 0.40218 8.9437e-05 8.9437e-05 1.724789516643 0 0 0 0 0
13 102300523 104066710 942 50 0.00038255 3.7925e-08 0.00019474 1.9644 0.049487 1.2317e-05 1.2317e-05 31.05869935861 0 0 0 0 0
13 104066710 104844114 296 43 -0.00020576 2.1761e-08 0.00014752 -1.3948 0.16307 0.00018712 0.00018712 -1.09961522017956 0 0 0 0 0
13 104844114 106247554 600 50 0.0006659 3.5685e-08 0.0001889 3.5251 0.00042333 -1.9587e-05 -1.9587e-05 33.9970388523 0 0 0 0 0
13 106247554 106750000 270 42 0.00042317 1.8535e-08 0.00013614 3.1083 0.0018818 0.00019436 0.00019436 2.17724840502161 0 0 0 0 0
13 106750000 108189877 625 50 -0.00024715 4.6298e-08 0.00021517 -1.1486 0.25071 0.00031523 0.00031523 -0.784030707737208 0 0 0 0 0
13 108189877 109121210 420 50 0.00069193 2.746e-08 0.00016571 4.1756 2.9724e-05 0.00028089 0.00028089 2.46334864181708 0 0 0 0 0
13 109121210 109815112 326 48 -8.5882e-05 1.9038e-08 0.00013798 -0.62243 0.53366 9.2483e-05 9.2483e-05 -0.928624720218851 0 0 0 0 0
13 109815112 111232073 771 50 0.00021041 3.637e-08 0.00019071 1.1033 0.2699 9.0816e-05 9.0816e-05 2.31688248766737 0 0 0 0 0
13 111232073 112247592 495 50 0.00034875 3.1861e-08 0.0001785 1.9538 0.050721 8.7542e-05 8.7542e-05 3.98380206072514 0 0 0 0 0
13 112247592 113572488 458 50 1.5185e-05 2.3964e-08 0.0001548 0.098091 0.92186 -1.638e-05 -1.638e-05 0.927045177045177 0 0 0 0 0
13 113572488 115109853 454 50 0.00021209 3.01e-08 0.00017349 1.2225 0.22154 0.00025423 0.00025423 0.834244581678008 0 0 0 0 0
14 19002084 21589402 591 50 -4.0914e-05 3.5532e-08 0.0001885 -0.21705 0.82817 0.00023516 0.00023516 -0.173983670692295 0 0 0 0 0
14 21589402 23018665 685 50 0.00028702 3.7945e-08 0.0001948 1.4734 0.14063 2.3693e-05 2.3693e-05 12.1141265352636 0 0 0 0 0
14 23018665 24905123 731 50 0.00027926 3.4973e-08 0.00018701 1.4933 0.13536 2.0567e-05 2.0567e-05 13.5780619438907 0 0 0 0 0
14 24905123 26135686 580 50 0.00029638 2.7136e-08 0.00016473 1.7992 0.071984 7.0399e-05 7.0399e-05 4.21000298299692 0 0 0 0 0
14 26135686 28466533 696 50 0.00014563 3.4386e-08 0.00018543 0.78534 0.43226 0.00021668 0.00021668 0.672097101716817 0 0 0 0 0
14 28466533 29972145 385 50 -4.31e-05 2.4528e-08 0.00015662 -0.2752 0.78316 0.00010023 0.00010023 -0.430010974758056 0 0 0 0 0
14 29972145 32383265 617 50 1.0564e-05 3.6613e-08 0.00019135 0.055209 0.95597 0.00027648 0.00027648 0.038208912037037 0 0 0 0 0
14 32383265 34846251 1225 50 0.00019327 3.3608e-08 0.00018332 1.0542 0.29177 0.00014968 0.00014968 1.29122127204703 0 0 0 0 0
14 34846251 35859593 290 30 0.00037253 2.3128e-08 0.00015208 2.4496 0.014302 0.00032924 0.00032924 1.13148463127202 0 0 0 0 0
14 35859593 38667725 920 50 0.00061363 3.3374e-08 0.00018268 3.359 0.00078237 -6.5931e-05 -6.5931e-05 9.30715444934856 0 0 0 0 0
14 38667725 40341990 570 50 0.00021083 3.4267e-08 0.00018511 1.1389 0.25474 0.00037452 0.00037452 0.562933888710883 0 0 0 0 0
14 40341990 41615502 370 32 0.00011217 1.6521e-08 0.00012853 0.87271 0.38282 0.00014944 0.00014944 0.750602248394004 0 0 0 0 0
14 41615502 43137389 457 37 3.6682e-05 2.1211e-08 0.00014564 0.25187 0.80114 -1.0425e-05 -1.0425e-05 3.51865707434053 0 0 0 0 0
14 43137389 44543227 372 42 -5.0449e-05 2.3491e-08 0.00015327 -0.32916 0.74204 0.00010924 0.00010924 -0.461818015378982 0 0 0 0 0
14 44543227 46081896 389 41 0.00053039 2.5105e-08 0.00015845 3.3475 0.00081548 0.00022428 0.00022428 2.36485642946317 0 0 0 0 0
14 46081896 46749130 205 17 0.00019227 9.9872e-09 9.9936e-05 1.9239 0.054363 8.8678e-05 8.8678e-05 2.16818151063398 0 0 0 0 0
14 46749130 48573586 604 50 8.5422e-05 3.047e-08 0.00017456 0.48936 0.62459 -8.5581e-05 -8.5581e-05 0.998142110982578 0 0 0 0 0
14 48573586 49005471 121 13 9.6724e-06 8.0962e-09 8.9979e-05 0.1075 0.91439 0.00015978 0.00015978 0.0605357366378771 0 0 0 0 0
14 49005471 50507760 485 50 0.00086617 3.3801e-08 0.00018385 4.7113 2.4617e-06 0.00030653 0.00030653 2.82572668254331 0 0 0 0 0
14 50507760 51493572 380 45 0.00020741 2.1742e-08 0.00014745 1.4066 0.15955 1.4189e-05 1.4189e-05 14.6176615688209 0 0 0 0 0
14 51493572 53474383 885 50 0.00058952 4.3493e-08 0.00020855 2.8268 0.0047021 8.7233e-05 8.7233e-05 6.75799296137929 0 0 0 0 0
14 53474383 53997831 184 19 -0.00034447 2.234e-08 0.00014946 -2.3047 0.021182 0.00013794 0.00013794 -2.49724517906336 0 0 0 0 0
14 53997831 55233681 437 50 0.00071395 2.649e-08 0.00016276 4.3866 1.1515e-05 0.00018744 0.00018744 3.8089521980367 0 0 0 0 0
14 55233681 56216880 303 26 -9.4869e-05 1.7834e-08 0.00013355 -0.71039 0.47747 -3.0686e-06 -3.0686e-06 -30.9160529231571 0 0 0 0 0
14 56216880 57481262 674 50 0.00029551 3.6651e-08 0.00019144 1.5436 0.1227 0.0001232 0.0001232 2.39862012987013 0 0 0 0 0
14 57481262 59448336 723 50 0.00012406 3.5329e-08 0.00018796 0.66006 0.50922 0.00019978 0.00019978 0.620983081389529 0 0 0 0 0
14 59448336 61680424 648 50 1.1661e-05 3.1952e-08 0.00017875 0.065237 0.94799 4.8874e-05 4.8874e-05 0.238593116994721 0 0 0 0 0
14 61680424 63790015 828 50 0.00036799 3.5249e-08 0.00018775 1.96 0.049991 0.00013678 0.00013678 2.69037871033777 0 0 0 0 0
14 63790015 65220298 402 37 8.4256e-06 2.4707e-08 0.00015719 0.053603 0.95725 0.00024729 0.00024729 0.034071737635974 0 0 0 0 0
14 65220298 66399555 414 48 -0.00013119 2.4691e-08 0.00015713 -0.83487 0.40379 0.00020482 0.00020482 -0.640513621716629 0 0 0 0 0
14 66399555 67992317 473 34 0.00044262 2.5398e-08 0.00015937 2.7774 0.0054798 0.00049258 0.00049258 0.898574850785659 0 0 0 0 0
14 67992317 71131957 1264 50 0.0008335 5.1956e-08 0.00022794 3.6567 0.0002555 0.00068792 0.00068792 1.21162344458658 1 1 2 0 2
14 71131957 72889615 692 50 0.00015073 3.5906e-08 0.00018949 0.79547 0.42634 -3.5062e-05 -3.5062e-05 4.29895613484684 0 0 0 0 0
14 72889615 76444767 1230 50 0.0002139 3.6975e-08 0.00019229 1.1124 0.26598 0.00013886 0.00013886 1.54040040328388 1 1 1 0 0
14 76444767 77229472 346 50 0.00036102 2.1811e-08 0.00014769 2.4445 0.014505 5.7348e-05 5.7348e-05 6.2952500523122 0 0 0 0 0
14 77229472 78561945 642 50 -0.00030105 3.3736e-08 0.00018367 -1.6391 0.1012 4.4238e-05 4.4238e-05 -6.80523531805235 0 0 0 0 0
14 78561945 80186579 621 50 0.00052874 3.4468e-08 0.00018566 2.8479 0.0044004 1.2283e-05 1.2283e-05 43.046487014573 0 0 0 0 0
14 80186579 81579714 520 50 0.00046743 2.939e-08 0.00017144 2.7265 0.0064005 0.00010077 0.00010077 4.63858291158083 0 0 0 0 0
14 81579714 83138097 489 50 -0.00010582 2.9901e-08 0.00017292 -0.61194 0.54058 0.00064924 0.00064924 -0.16299057359374 0 0 0 0 0
14 83138097 84241633 402 50 -0.0002384 2.387e-08 0.0001545 -1.543 0.12282 1.9426e-05 1.9426e-05 -12.2722124987131 0 0 0 0 0
14 84241633 85746319 496 50 0.00041503 2.7245e-08 0.00016506 2.5144 0.011922 -8.7473e-05 -8.7473e-05 4.74466406776948 0 0 0 0 0
14 85746319 86647002 315 33 4.9048e-05 1.8648e-08 0.00013656 0.35918 0.71946 5.0917e-05 5.0917e-05 0.963293202663158 0 0 0 0 0
14 86647002 87635341 319 41 0.00042496 2.6911e-08 0.00016405 2.5905 0.0095846 0.00037145 0.00037145 1.14405707363037 0 0 0 0 0
14 87635341 89497643 637 50 0.00033588 6.15e-08 0.00024799 1.3544 0.17561 0.0003277 0.0003277 1.02496185535551 2 1 1 0 0
14 89497643 91296860 679 50 -0.0001057 3.4541e-08 0.00018585 -0.56871 0.56956 -1.227e-06 -1.227e-06 -86.1450692746536 0 0 0 0 0
14 91296860 93132299 695 50 0.00095099 4.3598e-08 0.0002088 4.5545 5.2504e-06 4.1508e-05 4.1508e-05 22.9110051074492 0 0 0 0 0
14 93132299 94325285 425 50 -0.00014407 2.2055e-08 0.00014851 -0.97009 0.332 0.00022551 0.00022551 -0.638863021595495 0 0 0 0 0
14 94325285 95750867 884 50 0.00030606 3.1394e-08 0.00017718 1.7273 0.084106 -2.6755e-05 -2.6755e-05 11.4393571295085 0 0 0 0 0
14 95750867 96262415 367 50 0.00021284 2.5099e-08 0.00015843 1.3434 0.17913 0.00012581 0.00012581 1.69175741197043 0 0 0 0 0
14 96262415 98341162 835 50 0.00022858 3.7148e-08 0.00019274 1.186 0.23564 0.0001674 0.0001674 1.36547192353644 0 0 0 0 0
14 98341162 99138532 382 49 0.00051874 2.9879e-08 0.00017285 3.001 0.002691 0.00049168 0.00049168 1.05503579563944 0 0 0 0 0
14 99138532 101534307 912 50 3.6959e-05 4.1816e-08 0.00020449 0.18074 0.85658 7.2678e-05 7.2678e-05 0.508530779603181 0 0 0 0 0
14 101534307 103012102 444 50 -2.9218e-05 3.4397e-08 0.00018546 -0.15754 0.87482 0.00031409 0.00031409 -0.0930242924002674 0 0 0 0 0
14 103012102 105001723 526 50 -0.00018132 4.6414e-08 0.00021544 -0.84163 0.39999 0.00023479 0.00023479 -0.772264576855914 1 1 1 0 0
14 105001723 106340358 247 32 0.00034258 2.4083e-08 0.00015519 2.2076 0.027275 0.00042677 0.00042677 0.802727464442205 0 0 0 0 0
14 106340358 107289454 40 6 1.3757e-05 6.8597e-09 8.2823e-05 0.1661 0.86808 0.00023953 0.00023953 0.0574333068926648 0 0 0 0 0
15 20001200 21131604 7 3 -8.1999e-06 5.9024e-09 7.6827e-05 -0.10673 0.915 9.9033e-05 9.9033e-05 -0.0827996728363273 0 0 0 0 0
15 21131604 24195127 320 50 0.00028458 1.9007e-08 0.00013786 2.0642 0.039001 7.498e-05 7.498e-05 3.79541210989597 0 0 0 0 0
15 24195127 25108590 183 27 0.00015289 1.8365e-08 0.00013552 1.1282 0.25926 8.0063e-05 8.0063e-05 1.90962117332601 0 0 0 0 0
15 25108590 27298112 890 50 0.00023879 3.3576e-08 0.00018324 1.3032 0.19252 -7.0013e-05 -7.0013e-05 3.41065230742862 0 0 0 0 0
15 27298112 29338502 501 50 -6.9133e-05 2.956e-08 0.00017193 -0.4021 0.68761 -8.7959e-06 -8.7959e-06 -7.85968462579156 0 0 0 0 0
15 29338502 30165568 303 45 5.5465e-05 2.4606e-08 0.00015686 0.35358 0.72365 0.00017145 0.00017145 0.323505395158938 0 0 0 0 0
15 30165568 31591821 305 48 0.00023644 1.9792e-08 0.00014068 1.6806 0.092832 4.0061e-05 4.0061e-05 5.90199945083747 0 0 0 0 0
15 31591821 32441811 254 36 0.00010041 2.314e-08 0.00015212 0.6601 0.50919 0.00034839 0.00034839 0.288211487126496 0 0 0 0 0
15 32441811 34015425 712 50 0.00043992 3.1767e-08 0.00017823 2.4682 0.013578 -1.682e-05 -1.682e-05 26.1545778834721 0 0 0 0 0
15 34015425 35083251 393 50 0.00036314 2.6628e-08 0.00016318 2.2254 0.026054 -2.2885e-05 -2.2885e-05 15.8680358313306 0 0 0 0 0
15 35083251 37456502 951 50 0.00030238 3.7171e-08 0.0001928 1.5684 0.11679 5.3329e-05 5.3329e-05 5.67008569446268 0 0 0 0 0
15 37456502 38530777 371 46 0.00022285 2.2029e-08 0.00014842 1.5015 0.13324 8.0694e-05 8.0694e-05 2.76166753414132 0 0 0 0 0
15 38530777 40384132 804 50 0.0002308 3.3836e-08 0.00018395 1.2547 0.20958 0.00020117 0.00020117 1.14728836307601 0 0 0 0 0
15 40384132 41177514 243 28 -5.942e-06 1.458e-08 0.00012075 -0.049209 0.96075 -4.3088e-05 -4.3088e-05 -0.137903824730784 0 0 0 0 0
15 41177514 42776399 473 47 0.0002166 3.502e-08 0.00018714 1.1574 0.2471 0.00036257 0.00036257 0.59740188101608 0 0 0 0 0
15 42776399 44198049 312 17 1.4915e-05 1.5764e-08 0.00012556 0.11879 0.90544 0.00033015 0.00033015 0.0451764349538089 0 0 0 0 0
15 44198049 46618787 532 50 -0.00026128 2.588e-08 0.00016087 -1.6242 0.10434 9.4385e-06 9.4385e-06 -27.6823647825396 0 0 0 0 0
15 46618787 48136048 603 50 6.1764e-05 3.2665e-08 0.00018073 0.34174 0.73255 0.00016301 0.00016301 0.378897000184038 0 0 0 0 0
15 48136048 50008043 453 42 0.00052212 2.5612e-08 0.00016004 3.2625 0.0011045 0.00016104 0.00016104 3.24217585692996 0 0 0 0 0
15 50008043 51677560 637 50 0.00017941 3.3486e-08 0.00018299 0.98043 0.32687 0.00031612 0.00031612 0.567537643932684 0 0 0 0 0
15 51677560 53069096 412 38 9.2574e-05 2.1961e-08 0.00014819 0.62468 0.53218 0.00029044 0.00029044 0.318737088555295 0 0 0 0 0
15 53069096 54508528 664 50 0.00028253 3.3245e-08 0.00018233 1.5496 0.12125 -5.5294e-05 -5.5294e-05 5.10959597786378 0 0 0 0 0
15 54508528 55136269 257 32 6.1536e-05 1.9271e-08 0.00013882 0.44328 0.65756 4.8735e-05 4.8735e-05 1.26266543551862 0 0 0 0 0
15 55136269 56901773 567 50 0.00031838 3.5603e-08 0.00018869 1.6873 0.091539 0.00028964 0.00028964 1.09922662615661 0 0 0 0 0
15 56901773 58441366 641 50 0.00025853 3.9986e-08 0.00019996 1.2929 0.19604 0.00016085 0.00016085 1.60727385763133 0 0 0 0 0
15 58441366 59694116 530 50 0.00031866 3.7352e-08 0.00019327 1.6488 0.09919 -3.1499e-05 -3.1499e-05 10.11651163529 0 0 0 0 0
15 59694116 61265836 678 50 0.00036623 4.1655e-08 0.0002041 1.7944 0.072749 0.0005563 0.0005563 0.658331835340644 0 0 0 0 0
15 61265836 63215222 925 50 0.00013252 3.5416e-08 0.00018819 0.70417 0.48132 0.00014295 0.00014295 0.927037425673312 0 0 0 0 0
15 63215222 65104668 518 50 9.2849e-05 3.6417e-08 0.00019083 0.48654 0.62658 0.00046826 0.00046826 0.19828514073378 0 0 0 0 0
15 65104668 67094767 655 50 0.00045458 3.9557e-08 0.00019889 2.2856 0.022277 0.00016083 0.00016083 2.82646272461605 0 0 0 0 0
15 67094767 69017999 753 50 -0.00045244 4.2137e-08 0.00020527 -2.2041 0.027518 0.00043453 0.00043453 -1.04121694704623 2 0 2 0 2
15 69017999 70133341 292 43 6.9823e-05 1.9671e-08 0.00014025 0.49784 0.6186 0.00030276 0.00030276 0.230621614480116 0 0 0 0 0
15 70133341 71922649 718 50 8.7631e-06 3.1537e-08 0.00017759 0.049345 0.96064 -5.1434e-05 -5.1434e-05 0.170375627017148 0 0 0 0 0
15 71922649 73628714 389 32 6.5239e-05 1.5541e-08 0.00012466 0.52332 0.60075 -2.0335e-06 -2.0335e-06 32.0821244160315 0 0 0 0 0
15 73628714 76398624 682 50 4.5241e-05 4.1449e-08 0.00020359 0.22222 0.82414 0.0001526 0.0001526 0.296467889908257 0 0 0 0 0
15 76398624 78516053 571 50 0.00047109 3.3946e-08 0.00018424 2.5569 0.010561 0.00038112 0.00038112 1.23606738035264 0 0 0 0 0
15 78516053 80860978 1007 50 0.00023878 4.1072e-08 0.00020266 1.1782 0.23871 -1.8131e-05 -1.8131e-05 13.1697093375986 0 0 0 0 0
15 80860978 84260468 937 50 0.00015618 3.5496e-08 0.0001884 0.82897 0.40712 0.00014921 0.00014921 1.04671268681724 0 0 0 0 0
15 84260468 86652905 828 50 8.0659e-05 4.1897e-08 0.00020469 0.39406 0.69354 0.00021269 0.00021269 0.379232686068927 0 0 0 0 0
15 86652905 88369943 779 50 0.00029403 3.4184e-08 0.00018489 1.5903 0.11176 -7.2838e-05 -7.2838e-05 4.03676652296878 0 0 0 0 0
15 88369943 90475551 743 50 0.00040003 3.6196e-08 0.00019025 2.1026 0.035498 6.0625e-05 6.0625e-05 6.59843298969072 0 0 0 0 0
15 90475551 92164392 664 50 0.00098004 4.676e-08 0.00021624 4.5322 5.8374e-06 0.0002032 0.0002032 4.82303149606299 1 1 1 0 0
15 92164392 93780902 841 50 0.00041261 4.2381e-08 0.00020587 2.0042 0.045044 0.00023404 0.00023404 1.76298923260981 0 0 0 0 0
15 93780902 94924330 590 50 0.00044191 4.2125e-08 0.00020524 2.1531 0.03131 0.00019633 0.00019633 2.25085315540162 0 0 0 0 0
15 94924330 96141596 581 50 0.00030963 4.6063e-08 0.00021462 1.4427 0.14911 0.00020661 0.00020661 1.49862058951648 0 0 0 0 0
15 96141596 98030910 717 50 0.00020794 4.0523e-08 0.0002013 1.033 0.30162 0.00016695 0.00016695 1.24552261156035 0 0 0 0 0
15 98030910 99244059 560 50 4.4549e-05 3.3127e-08 0.00018201 0.24476 0.80664 5.7224e-05 5.7224e-05 0.778502027121488 0 0 0 0 0
15 99244059 100636847 581 50 0.00021707 3.3911e-08 0.00018415 1.1788 0.2385 -3.8304e-05 -3.8304e-05 5.66703216374269 0 0 0 0 0
15 100636847 101552694 424 50 5.135e-05 3.263e-08 0.00018064 0.28427 0.7762 0.00026158 0.00026158 0.196307057114458 0 0 0 0 0
15 101552694 102520966 429 50 0.00017196 2.865e-08 0.00016926 1.016 0.30965 6.818e-05 6.818e-05 2.52214725726019 0 0 0 0 0
16 60054 1207206 382 50 0.00015664 3.4587e-08 0.00018597 0.84225 0.39965 1.4125e-05 1.4125e-05 11.0895575221239 1 1 1 0 0
16 1207206 2764829 478 50 0.00021588 3.1141e-08 0.00017647 1.2233 0.22121 0.00015374 0.00015374 1.40418889033433 0 0 0 0 0
16 2764829 4001196 358 48 3.1854e-05 2.3228e-08 0.00015241 0.20901 0.83444 -6.6093e-05 -6.6093e-05 0.481957242067995 0 0 0 0 0
16 4001196 5118345 401 50 -7.2686e-05 3.0231e-08 0.00017387 -0.41804 0.67591 0.00013185 0.00013185 -0.551277967387182 0 0 0 0 0
16 5118345 5891580 375 50 0.00011178 2.5019e-08 0.00015818 0.70669 0.47976 9.0688e-05 9.0688e-05 1.23257762879323 0 0 0 0 0
16 5891580 6893551 684 50 0.00011315 3.5527e-08 0.00018849 0.6003 0.54831 9.9881e-06 9.9881e-06 11.3284808922618 0 0 0 0 0
16 6893551 7529121 492 50 0.00030781 3.6504e-08 0.00019106 1.6111 0.10717 0.00014716 0.00014716 2.09166893177494 0 0 0 0 0
16 7529121 8338519 545 50 0.00031427 3.6961e-08 0.00019225 1.6347 0.10212 5.9637e-05 5.9637e-05 5.26971510974731 0 0 0 0 0
16 8338519 9799419 724 50 0.0003357 3.7525e-08 0.00019371 1.733 0.083097 0.00014453 0.00014453 2.32270116930741 0 0 0 0 0
16 9799419 10426032 376 38 0.00030445 2.7949e-08 0.00016718 1.8211 0.068596 0.0002666 0.0002666 1.14197299324831 0 0 0 0 0
16 10426032 11520161 466 50 0.0011841 1.1827e-07 0.0003439 3.4433 0.00057474 0.0008761 0.0008761 1.35155804131948 1 1 1 0 0
16 11520161 12613098 416 50 -0.00037101 3.3509e-08 0.00018305 -2.0268 0.042687 0.00035538 0.00035538 -1.04398109066352 0 0 0 0 0
16 12613098 13154437 310 42 6.8056e-06 1.8437e-08 0.00013578 0.050122 0.96003 5.7656e-05 5.7656e-05 0.118038018593035 0 0 0 0 0
16 13154437 14464002 559 50 -3.1191e-05 3.3404e-08 0.00018277 -0.17066 0.86449 1.6392e-05 1.6392e-05 -1.90281844802343 0 0 0 0 0
16 14464002 16154060 346 42 3.1337e-06 2.4735e-08 0.00015727 0.019925 0.9841 0.00034188 0.00034188 0.00916608166608167 0 0 0 0 0
16 16154060 17644749 399 50 -0.0001777 2.5282e-08 0.000159 -1.1176 0.26374 0.00017616 0.00017616 -1.00874205267938 0 0 0 0 0
16 17644749 18643607 181 27 -0.00032248 1.6789e-08 0.00012957 -2.4888 0.012816 0.0004177 0.0004177 -0.772037347378501 0 0 0 0 0
16 18643607 20150571 442 50 0.00036357 2.6177e-08 0.00016179 2.2472 0.024629 3.762e-05 3.762e-05 9.66427432216906 0 0 0 0 0
16 20150571 22448904 466 50 0.00025342 2.5143e-08 0.00015856 1.5982 0.10999 3.9847e-05 3.9847e-05 6.35982633573418 0 0 0 0 0
16 22448904 24136875 538 50 0.00019346 3.9326e-08 0.00019831 0.97554 0.32929 0.00063161 0.00063161 0.306296607083485 0 0 0 0 0
16 24136875 25986862 770 50 0.00018158 3.5085e-08 0.00018731 0.96941 0.33234 0.00011425 0.00011425 1.58932166301969 0 0 0 0 0
16 25986862 27445755 670 50 0.00038536 3.2473e-08 0.0001802 2.1385 0.032477 0.00015461 0.00015461 2.49246491171334 0 0 0 0 0
16 27445755 29036613 387 44 0.00066289 3.3629e-08 0.00018338 3.6148 0.00030055 0.0011462 0.0011462 0.57833711394172 2 0 2 0 2
16 29036613 31382943 366 37 -0.00024386 5.2352e-08 0.00022881 -1.0658 0.28652 0.00046341 0.00046341 -0.526229472821044 1 1 1 0 0
16 31382943 46399473 144 18 1.3875e-05 9.2231e-09 9.6037e-05 0.14448 0.88512 -5.03e-05 -5.03e-05 0.275844930417495 0 0 0 0 0
16 46399473 49007926 279 32 -0.00018471 1.9164e-08 0.00013843 -1.3343 0.1821 0.00029854 0.00029854 -0.618711060494406 0 0 0 0 0
16 49007926 52035823 1101 50 0.00032646 4.7944e-08 0.00021896 1.491 0.13597 0.0011734 0.0011734 0.278217146753025 2 2 2 0 2
16 52035823 53382572 470 50 0.00040939 2.4217e-08 0.00015562 2.6308 0.0085196 -9.3339e-06 -9.3339e-06 43.8605513236696 0 0 0 0 0
16 53382572 55903774 1176 50 0.00016819 3.6515e-08 0.00019109 0.88018 0.37876 6.3447e-05 6.3447e-05 2.65087395779154 0 0 0 0 0
16 55903774 57664330 683 50 0.00053223 4.3454e-08 0.00020846 2.5532 0.010674 0.00048114 0.00048114 1.10618530988901 0 0 0 0 0
16 57664330 59045405 544 50 -3.1711e-05 3.1164e-08 0.00017653 -0.17963 0.85744 -1.2473e-05 -1.2473e-05 -2.54237152248858 0 0 0 0 0
16 59045405 60745694 528 50 0.00025102 2.893e-08 0.00017009 1.4758 0.13999 9.5673e-05 9.5673e-05 2.62372874269648 0 0 0 0 0
16 60745694 62229849 373 43 0.00019351 2.3682e-08 0.00015389 1.2574 0.2086 6.6383e-05 6.6383e-05 2.91505355286745 0 0 0 0 0
16 62229849 63691589 463 50 0.00023022 2.7273e-08 0.00016515 1.394 0.16331 6.723e-06 6.723e-06 34.243641231593 0 0 0 0 0
16 63691589 65938566 835 50 0.00013941 3.4269e-08 0.00018512 0.75308 0.4514 3.1086e-05 3.1086e-05 4.48465547191662 0 0 0 0 0
16 65938566 68841363 760 50 0.00043982 4.9606e-08 0.00022272 1.9747 0.0483 0.00057534 0.00057534 0.764452323843293 0 0 0 0 0
16 68841363 71054028 435 41 0.00016956 2.9176e-08 0.00017081 0.99269 0.32086 0.00080343 0.00080343 0.211045143945334 0 0 0 0 0
16 71054028 72935150 508 40 0.00018967 3.0897e-08 0.00017578 1.079 0.28058 0.00014883 0.00014883 1.27440704159108 0 0 0 0 0
16 72935150 74971503 804 50 -0.0001124 3.4458e-08 0.00018563 -0.60552 0.54483 0.00010265 0.00010265 -1.09498295177789 0 0 0 0 0
16 74971503 75977954 262 30 0.00011056 1.9275e-08 0.00013883 0.79632 0.42585 0.0003638 0.0003638 0.303903243540407 0 0 0 0 0
16 75977954 77523678 740 50 0.00036353 3.612e-08 0.00019005 1.9128 0.055774 -7.5372e-06 -7.5372e-06 48.2314387305631 0 0 0 0 0
16 77523678 78456292 666 50 0.00022173 3.9183e-08 0.00019795 1.1201 0.26265 0.00022892 0.00022892 0.968591647737201 0 0 0 0 0
16 78456292 79134815 561 50 7.9618e-05 4.1296e-08 0.00020321 0.39179 0.69521 6.9654e-05 6.9654e-05 1.14304993252362 1 1 1 0 0
16 79134815 80297374 768 50 0.00052059 4.131e-08 0.00020325 2.5614 0.010426 0.00022949 0.00022949 2.26846485685651 0 0 0 0 0
16 80297374 81772536 818 50 0.00032828 4.5632e-08 0.00021362 1.5368 0.12435 0.00040414 0.00040414 0.812292769832236 0 0 0 0 0
16 81772536 82747728 594 50 -4.773e-05 3.4175e-08 0.00018486 -0.25819 0.79626 -1.5233e-05 -1.5233e-05 -3.13332895686995 2 0 0 0 0
16 82747728 83477208 596 50 0.00043688 3.3904e-08 0.00018413 2.3727 0.017661 2.6188e-05 2.6188e-05 16.6824499770887 0 0 0 0 0
16 83477208 84445883 713 50 0.00017057 3.215e-08 0.0001793 0.95131 0.34145 -8.6426e-06 -8.6426e-06 19.735959086386 0 0 0 0 0
16 84445883 85148685 471 50 -1.3343e-05 4.0583e-08 0.00020145 -0.066234 0.94719 0.00031281 0.00031281 -0.0426552859563313 0 0 0 0 0
16 85148685 86156599 485 50 7.3036e-05 4.4718e-08 0.00021147 0.34538 0.72981 0.00044781 0.00044781 0.163095955874143 1 1 1 0 0
16 86156599 86815411 509 50 0.00039546 3.8157e-08 0.00019534 2.0245 0.042923 0.00025011 0.00025011 1.58114429650954 0 0 0 0 0
16 86815411 87647349 382 50 0.00021707 3.3565e-08 0.00018321 1.1848 0.23608 0.00020462 0.00020462 1.0608444922295 0 0 0 0 0
16 87647349 89041165 460 50 -0.00038114 3.7186e-08 0.00019284 -1.9765 0.048099 0.00017363 0.00017363 -2.19512757012037 0 0 0 0 0
16 89041165 90292812 377 37 0.00021311 3.9274e-08 0.00019818 1.0753 0.28223 0.00011155 0.00011155 1.91044374719857 0 0 0 0 0
17 56 1172399 360 50 0.00010519 2.4856e-08 0.00015766 0.6672 0.50464 -6.1529e-05 -6.1529e-05 1.70960035105397 0 0 0 0 0
17 1172399 1928731 284 46 0.00023462 2.2439e-08 0.0001498 1.5663 0.11729 0.00028642 0.00028642 0.819146707632149 0 0 0 0 0
17 1928731 3702312 712 50 0.0004301 4.0179e-08 0.00020045 2.1457 0.031898 7.7329e-05 7.7329e-05 5.561949592003 0 0 0 0 0
17 3702312 4696261 382 50 -0.00020718 2.5652e-08 0.00016016 -1.2935 0.19583 0.00025283 0.00025283 -0.819443895107384 0 0 0 0 0
17 4696261 5741334 423 49 0.00020829 2.6266e-08 0.00016207 1.2852 0.19871 0.00014852 0.00014852 1.40243738217075 0 0 0 0 0
17 5741334 7317398 682 50 9.0533e-05 3.5451e-08 0.00018828 0.48083 0.63064 2.8155e-05 2.8155e-05 3.21552122180785 0 0 0 0 0
17 7317398 8306425 387 50 0.00021805 2.4788e-08 0.00015744 1.385 0.16606 4.6371e-05 4.6371e-05 4.702292381014 0 0 0 0 0
17 8306425 9965921 653 50 0.00015195 3.7499e-08 0.00019365 0.78467 0.43265 0.0001197 0.0001197 1.26942355889724 0 0 0 0 0
17 9965921 11102815 494 50 0.000419 2.9902e-08 0.00017292 2.4231 0.01539 7.0745e-05 7.0745e-05 5.92268004805993 0 0 0 0 0
17 11102815 12534769 565 50 0.00049436 3.9267e-08 0.00019816 2.4948 0.012604 0.0002145 0.0002145 2.30470862470862 0 0 0 0 0
17 12534769 13180372 307 50 3.5071e-05 2.1612e-08 0.00014701 0.23856 0.81145 0.00011224 0.00011224 0.312464362081254 0 0 0 0 0
17 13180372 13894637 361 50 0.00019828 2.4176e-08 0.00015549 1.2752 0.20224 8.8427e-05 8.8427e-05 2.24230155947844 0 0 0 0 0
17 13894637 15019097 603 50 0.00035031 4.031e-08 0.00020077 1.7448 0.081024 0.00052211 0.00052211 0.670950565972688 0 0 0 0 0
17 15019097 16412342 384 48 -0.00016642 1.8782e-08 0.00013705 -1.2143 0.22462 -1.2226e-05 -1.2226e-05 -13.6119744806151 0 0 0 0 0
17 16412342 18856320 636 50 0.00088763 5.3182e-08 0.00023061 3.849 0.00011859 0.00022051 0.00022051 4.02535032424833 0 0 0 0 0
17 18856320 21290357 422 49 0.00033314 2.7134e-08 0.00016472 2.0224 0.043134 1.5007e-05 1.5007e-05 22.198973812221 0 0 0 0 0
17 21290357 27334244 569 50 0.00064277 3.4578e-08 0.00018595 3.4566 0.00054695 0.00016184 0.00016184 3.97163865546218 0 0 0 0 0
17 27334244 29786491 627 41 0.00023868 2.9271e-08 0.00017109 1.3951 0.16299 8.4804e-07 8.4804e-07 281.448988255271 0 0 0 0 0
17 29786491 31538425 547 50 0.00046671 2.8012e-08 0.00016737 2.7885 0.0052947 -8.1487e-05 -8.1487e-05 5.72741664314553 0 0 0 0 0
17 31538425 32912798 846 50 -7.0115e-05 4.2019e-08 0.00020499 -0.34205 0.73232 0.00032783 0.00032783 -0.213876094317177 2 0 2 0 2
17 32912798 34469036 540 50 0.00025944 3.1054e-08 0.00017622 1.4723 0.14095 -3.2318e-05 -3.2318e-05 8.02772448790148 0 0 0 0 0
17 34469036 36809344 571 50 0.00035184 4.4196e-08 0.00021023 1.6736 0.094204 0.00035806 0.00035806 0.982628609730213 0 0 0 0 0
17 36809344 38877404 518 50 0.0012707 5.0383e-08 0.00022446 5.661 1.5047e-08 0.0016042 0.0016042 0.792108215933175 2 2 2 3 3
17 38877404 39899810 408 39 0.00017484 2.3149e-08 0.00015215 1.1492 0.25048 0.00032969 0.00032969 0.530316357790652 0 0 0 0 0
17 39899810 41772087 468 41 -0.0014262 6.6074e-08 0.00025705 -5.5486 2.8804e-08 0.0017477 0.0017477 -0.816043943468559 3 1 3 0 0
17 41772087 43056905 398 40 -8.1955e-05 2.3619e-08 0.00015368 -0.53327 0.59385 0.0001228 0.0001228 -0.667385993485342 0 0 0 0 0
17 43056905 45876022 429 49 0.0014133 5.5807e-08 0.00023624 5.9825 2.1979e-09 0.00049027 0.00049027 2.88269728924878 1 1 1 0 0
17 45876022 47517400 588 50 4.4019e-06 3.5556e-08 0.00018856 0.023345 0.98138 0.00020374 0.00020374 0.0216054775694513 0 0 0 0 0
17 47517400 49898957 837 50 6.8232e-05 3.4396e-08 0.00018546 0.36791 0.71294 -5.2842e-05 -5.2842e-05 1.29124560009084 0 0 0 0 0
17 49898957 50719055 297 27 8.2148e-05 1.7841e-08 0.00013357 0.61501 0.53855 -6.1565e-05 -6.1565e-05 1.33432957037278 0 0 0 0 0
17 50719055 51826118 338 34 0.0002422 1.5445e-08 0.00012428 1.9489 0.05131 7.3614e-05 7.3614e-05 3.29013502866303 0 0 0 0 0
17 51826118 53599432 630 50 -0.00021485 3.1567e-08 0.00017767 -1.2092 0.22657 0.0001888 0.0001888 -1.13797669491525 0 0 0 0 0
17 53599432 55357541 640 50 -5.6188e-05 3.8344e-08 0.00019582 -0.28694 0.77416 0.00030675 0.00030675 -0.183171964140179 0 0 0 0 0
17 55357541 57487512 743 50 5.1967e-06 3.8924e-08 0.00019729 0.02634 0.97899 0.00030605 0.00030605 0.0169799052442411 0 0 0 0 0
17 57487512 59312755 270 24 0.00057289 3.6987e-08 0.00019232 2.9789 0.0028933 0.00052836 0.00052836 1.08427965780907 1 1 1 0 0
17 59312755 61545589 491 50 0.00010599 2.4474e-08 0.00015644 0.67753 0.49807 7.5749e-05 7.5749e-05 1.39922639242762 0 0 0 0 0
17 61545589 63148128 339 37 0.00029883 2.4269e-08 0.00015578 1.9183 0.055079 0.00022314 0.00022314 1.33920408712019 0 0 0 0 0
17 63148128 64800430 660 50 0.00013519 3.3297e-08 0.00018248 0.74086 0.45878 -9.5974e-05 -9.5974e-05 1.40861066538854 0 0 0 0 0
17 64800430 67858770 998 50 0.00030166 3.6837e-08 0.00019193 1.5717 0.11601 0.0002587 0.0002587 1.16606107460379 0 0 0 0 0
17 67858770 69387817 661 50 0.00046219 4.0533e-08 0.00020133 2.2957 0.021693 0.00030651 0.00030651 1.50791165051711 0 0 0 0 0
17 69387817 72672203 1444 50 2.0368e-05 3.5953e-08 0.00018961 0.10742 0.91446 0.00020462 0.00020462 0.0995406118658978 0 0 0 0 0
17 72672203 74375560 497 50 5.5816e-05 4.2287e-08 0.00020564 0.27143 0.78606 3.6073e-05 3.6073e-05 1.54730684999861 0 0 0 0 0
17 74375560 76263413 770 50 3.0004e-05 3.7581e-08 0.00019386 0.15477 0.877 3.3346e-05 3.3346e-05 0.899778084327955 0 0 0 0 0
17 76263413 77298636 467 50 0.00026469 4.2594e-08 0.00020638 1.2825 0.19966 0.00075023 0.00075023 0.35281180437999 0 0 0 0 0
17 77298636 78837588 590 50 1.395e-06 4.2143e-08 0.00020529 0.0067955 0.99458 -8.0957e-05 -8.0957e-05 0.0172313697394913 0 0 0 0 0
17 78837588 80034408 323 49 -5.7815e-05 2.3703e-08 0.00015396 -0.37552 0.70727 0.0001651 0.0001651 -0.350181708055724 0 0 0 0 0
17 80034408 81194908 356 39 0.00032804 2.3782e-08 0.00015421 2.1272 0.033405 0.00024507 0.00024507 1.33855633084425 0 0 0 0 0
18 10644 912486 424 50 0.00021987 2.4675e-08 0.00015708 1.3997 0.1616 3.8613e-05 3.8613e-05 5.69419625514723 0 0 0 0 0
18 912486 1942911 350 48 0.0001608 1.8736e-08 0.00013688 1.1747 0.2401 3.4261e-05 3.4261e-05 4.69338314701848 0 0 0 0 0
18 1942911 3891658 727 50 0.00029114 3.655e-08 0.00019118 1.5229 0.12779 0.00018813 0.00018813 1.54754690905225 0 0 0 0 0
18 3891658 5834180 783 50 -2.7716e-05 3.2929e-08 0.00018146 -0.15273 0.87861 -8.501e-05 -8.501e-05 -0.326032231502176 0 0 0 0 0
18 5834180 7090485 545 50 0.00012849 2.9384e-08 0.00017142 0.74956 0.45352 -4.048e-05 -4.048e-05 3.17416007905138 0 0 0 0 0
18 7090485 8498931 574 50 0.00014758 3.1438e-08 0.00017731 0.83235 0.40521 1.5809e-05 1.5809e-05 9.33518881649693 0 0 0 0 0
18 8498931 11075913 1313 50 0.00017547 3.3506e-08 0.00018305 0.95858 0.33777 4.0602e-05 4.0602e-05 4.32170829023201 0 0 0 0 0
18 11075913 11905440 270 47 0.00029706 1.9248e-08 0.00013874 2.1412 0.032258 -2.0322e-06 -2.0322e-06 146.17655742545 0 0 0 0 0
18 11905440 14440799 820 50 0.00062608 3.6132e-08 0.00019008 3.2937 0.00098881 0.00028008 0.00028008 2.23536132533562 2 0 2 0 2
18 14440799 19485844 178 15 0.00020607 1.0716e-08 0.00010352 1.9907 0.046518 9.8457e-05 9.8457e-05 2.0929949114842 0 0 0 0 0
18 19485844 20649472 320 36 4.7845e-05 2.3577e-08 0.00015355 0.3116 0.75535 0.00034858 0.00034858 0.137256870732687 0 0 0 0 0
18 20649472 22996651 814 50 0.00023794 3.4196e-08 0.00018492 1.2867 0.19819 7.6157e-05 7.6157e-05 3.12433525480258 0 0 0 0 0
18 22996651 24026191 334 37 0.00028543 2.6302e-08 0.00016218 1.76 0.078414 0.00031159 0.00031159 0.916043518726532 0 0 0 0 0
18 24026191 25927682 822 50 -4.0966e-05 3.4517e-08 0.00018579 -0.2205 0.82548 -7.6571e-05 -7.6571e-05 -0.535006725783913 0 0 0 0 0
18 25927682 26875587 257 26 0.00010969 1.1702e-08 0.00010818 1.014 0.31058 4.0838e-05 4.0838e-05 2.68597874528625 0 0 0 0 0
18 26875587 27866478 282 28 0.00030033 1.6754e-08 0.00012944 2.3203 0.020327 0.00025597 0.00025597 1.17330155877642 0 0 0 0 0
18 27866478 30264066 919 50 0.00011932 3.3041e-08 0.00018177 0.65642 0.51156 -4.4259e-05 -4.4259e-05 2.69594884656228 0 0 0 0 0
18 30264066 31780067 356 36 6.785e-05 1.8597e-08 0.00013637 0.49754 0.61881 0.00025264 0.00025264 0.268563964534516 0 0 0 0 0
18 31780067 33861964 649 50 0.00027571 3.375e-08 0.00018371 1.5008 0.13342 0.00017888 0.00017888 1.5413126118068 0 0 0 0 0
18 33861964 35075250 486 50 0.00026771 3.003e-08 0.00017329 1.5448 0.12238 -2.5435e-06 -2.5435e-06 105.252604678592 0 0 0 0 0
18 35075250 36365490 507 50 3.3185e-05 2.4558e-08 0.00015671 0.21176 0.83229 0.00028201 0.00028201 0.117673132158434 0 0 0 0 0
18 36365490 37684367 364 34 -0.00012395 1.5499e-08 0.0001245 -0.99562 0.31944 -3.1569e-05 -3.1569e-05 -3.92632012417245 0 0 0 0 0
18 37684367 39892648 785 50 0.00014072 3.1745e-08 0.00017817 0.78983 0.42963 -6.131e-05 -6.131e-05 2.29522100799217 0 0 0 0 0
18 39892648 42922106 979 50 0.00020051 3.3547e-08 0.00018316 1.0948 0.27362 -6.6185e-06 -6.6185e-06 30.2953841504873 0 0 0 0 0
18 42922106 44299246 704 50 0.00032066 3.9971e-08 0.00019993 1.6039 0.10874 5.2857e-05 5.2857e-05 6.06655693664037 0 0 0 0 0
18 44299246 45939732 630 50 0.00049494 3.7623e-08 0.00019397 2.5517 0.01072 0.00012837 0.00012837 3.85557373218042 0 0 0 0 0
18 45939732 47730584 798 50 0.00054252 4.2067e-08 0.0002051 2.6451 0.0081663 0.00026925 0.00026925 2.01493036211699 0 0 0 0 0
18 47730584 51062185 1240 50 0.00042801 3.5898e-08 0.00018947 2.259 0.023884 0.00027862 0.00027862 1.53617830737205 0 0 0 0 0
18 51062185 51554175 179 16 0.00011093 1.2541e-08 0.00011199 0.99057 0.3219 0.00010162 0.00010162 1.09161582365676 0 0 0 0 0
18 51554175 55213838 1185 50 0.00055935 4.3819e-08 0.00020933 2.6721 0.0075379 0.00035015 0.00035015 1.59745823218621 0 0 0 0 0
18 55213838 56530220 631 50 0.00026225 4.6328e-08 0.00021524 1.2184 0.22306 0.00032444 0.00032444 0.808315867340649 1 1 1 0 0
18 56530220 57630483 588 50 0.00024104 4.3007e-08 0.00020738 1.1623 0.24512 0.0004223 0.0004223 0.570779067013971 0 0 0 0 0
18 57630483 59020751 446 50 -0.00025464 2.1784e-08 0.00014759 -1.7253 0.084478 -5.3112e-05 -5.3112e-05 -4.79439674649797 0 0 0 0 0
18 59020751 60277715 533 50 0.00035906 3.3663e-08 0.00018347 1.957 0.050349 0.00027409 0.00027409 1.31000766171695 0 0 0 0 0
18 60277715 61820252 582 50 0.00037216 3.1893e-08 0.00017859 2.0839 0.037165 0.00012182 0.00012182 3.05499917911673 0 0 0 0 0
18 61820252 63463402 521 50 0.00016853 2.622e-08 0.00016193 1.0408 0.29798 2.4162e-05 2.4162e-05 6.97500206936512 0 0 0 0 0
18 63463402 64252801 257 22 8.1535e-06 1.7955e-08 0.000134 0.060849 0.95148 0.00017297 0.00017297 0.0471382320633636 0 0 0 0 0
18 64252801 66125817 753 50 0.00041858 3.5145e-08 0.00018747 2.2328 0.025563 -1.0647e-05 -1.0647e-05 39.3143608528224 0 0 0 0 0
18 66125817 67175820 337 47 0.00024749 2.1484e-08 0.00014657 1.6885 0.091319 3.5223e-05 3.5223e-05 7.02637481191267 0 0 0 0 0
18 67175820 68621179 486 50 0.00062023 3.4579e-08 0.00018595 3.3354 0.00085182 0.0002703 0.0002703 2.29459859415464 0 0 0 0 0
18 68621179 69621618 397 50 3.0949e-05 2.6262e-08 0.00016206 0.19098 0.84854 0.00011923 0.00011923 0.25957393273505 0 0 0 0 0
18 69621618 71038474 541 50 0.00020632 3.0153e-08 0.00017365 1.1881 0.23478 7.3542e-05 7.3542e-05 2.8054717032444 0 0 0 0 0
18 71038474 71971462 501 50 0.000272 3.1098e-08 0.00017635 1.5424 0.12297 0.0001056 0.0001056 2.57575757575758 0 0 0 0 0
18 71971462 73526987 652 50 3.1647e-05 3.581e-08 0.00018924 0.16724 0.86718 -3.0354e-05 -3.0354e-05 1.04259735125519 0 0 0 0 0
18 73526987 74813815 616 50 0.00038424 3.4747e-08 0.00018641 2.0613 0.039274 0.00019654 0.00019654 1.95502187849802 0 0 0 0 0
18 74813815 75976317 597 50 -3.6978e-05 3.6046e-08 0.00018986 -0.19477 0.84557 0.00017125 0.00017125 -0.215929927007299 0 0 0 0 0
18 75976317 77149991 418 50 2.2421e-05 1.9534e-08 0.00013976 0.16042 0.87255 -1.181e-05 -1.181e-05 1.89847586790855 0 0 0 0 0
18 77149991 78017158 286 39 0.00016268 3.1142e-08 0.00017647 0.92183 0.35662 0.00085929 0.00085929 0.18931908901535 0 0 0 0 0
19 80840 610729 121 25 0.00039766 2.1771e-08 0.00014755 2.6951 0.0070372 0.00025876 0.00025876 1.53679084866285 0 0 0 0 0
19 610729 2098396 435 50 -0.00061361 3.979e-08 0.00019948 -3.0761 0.0020971 0.00041597 0.00041597 -1.47513041805899 2 0 2 0 2
19 2098396 3019660 292 50 0.00022295 2.1916e-08 0.00014804 1.506 0.13207 6.5547e-05 6.5547e-05 3.40137611179764 0 0 0 0 0
19 3019660 4348967 384 50 0.000178 2.9931e-08 0.00017301 1.0289 0.30353 0.00023062 0.00023062 0.771832451652068 0 0 0 0 0
19 4348967 5811852 473 50 0.0001355 3.7412e-08 0.00019342 0.70052 0.48361 9.2548e-06 9.2548e-06 14.6410511302243 0 0 0 0 0
19 5811852 6684885 229 43 -0.00017159 2.2497e-08 0.00014999 -1.144 0.25263 0.00026161 0.00026161 -0.655900003822484 1 1 1 0 0
19 6684885 8347513 592 50 -0.00012854 4.0292e-08 0.00020073 -0.64037 0.52193 6.0772e-05 6.0772e-05 -2.1151188047127 0 0 0 0 0
19 8347513 9238393 293 44 0.00021224 1.9876e-08 0.00014098 1.5054 0.13222 9.7102e-05 9.7102e-05 2.18574282713023 0 0 0 0 0
19 9238393 11284028 600 50 0.0014431 5.2483e-08 0.00022909 6.2992 2.9928e-10 0.00035524 0.00035524 4.06232406260556 2 1 2 0 2
19 11284028 13471127 510 50 0.00017376 2.6601e-08 0.0001631 1.0654 0.28672 7.842e-05 7.842e-05 2.21576128538638 0 0 0 0 0
19 13471127 14486347 242 42 3.9226e-05 1.4513e-08 0.00012047 0.32562 0.74471 2.5521e-05 2.5521e-05 1.53700873790212 0 0 0 0 0
19 14486347 15648610 430 50 0.00082279 2.9573e-08 0.00017197 4.7846 1.7136e-06 0.00052715 0.00052715 1.56082708906383 0 0 0 0 0
19 15648610 16374416 394 43 0.00010277 1.7067e-08 0.00013064 0.78666 0.43148 3.8288e-05 3.8288e-05 2.6841307981613 0 0 0 0 0
19 16374416 18409862 661 50 0.00013316 7.0817e-08 0.00026612 0.50039 0.6168 0.00041249 0.00041249 0.322819947150234 1 1 1 0 0
19 18409862 19877471 413 48 0.00019355 3.7385e-08 0.00019335 1.001 0.31682 0.00010406 0.00010406 1.85998462425524 0 0 0 0 0
19 19877471 20905757 152 22 0.00014174 1.1394e-08 0.00010674 1.3279 0.18422 -3.9455e-05 -3.9455e-05 3.59244709162337 0 0 0 0 0
19 20905757 22732896 402 42 0.00046494 2.043e-08 0.00014294 3.2528 0.0011426 0.0001681 0.0001681 2.76585365853659 0 0 0 0 0
19 22732896 23467746 163 14 -3.282e-05 7.1841e-09 8.4759e-05 -0.38721 0.6986 3.5987e-05 3.5987e-05 -0.911995998555034 0 0 0 0 0
19 23467746 28557893 238 23 5.4429e-05 1.1074e-08 0.00010523 0.51723 0.605 -0.00010461 -0.00010461 0.520303986234586 0 0 0 0 0
19 28557893 29790947 508 50 0.0002076 2.7112e-08 0.00016466 1.2608 0.20738 -3.6239e-05 -3.6239e-05 5.7286348961064 0 0 0 0 0
19 29790947 30727954 352 50 6.0243e-05 2.4509e-08 0.00015655 0.38481 0.70038 7.368e-05 7.368e-05 0.817630293159609 0 0 0 0 0
19 30727954 32746520 657 50 0.00029685 4.0886e-08 0.0002022 1.4681 0.14208 0.00036009 0.00036009 0.824377239023577 0 0 0 0 0
19 32746520 34262952 527 50 3.1603e-05 2.9842e-08 0.00017275 0.18294 0.85484 0.00016519 0.00016519 0.191313033476603 2 0 0 0 0
19 34262952 36469295 729 50 6.8932e-05 3.9757e-08 0.00019939 0.34571 0.72956 0.0003661 0.0003661 0.188287353182191 0 0 0 0 0
19 36469295 37527033 281 23 0.00013037 1.8882e-08 0.00013741 0.94877 0.34274 0.00040993 0.00040993 0.318029907545191 0 0 0 0 0
19 37527033 40170619 779 50 8.7011e-06 4.0615e-08 0.00020153 0.043175 0.96556 0.00046068 0.00046068 0.0188875141095771 0 0 0 0 0
19 40170619 40984601 243 30 0.00020501 1.5828e-08 0.00012581 1.6296 0.10319 4.2219e-05 4.2219e-05 4.85587057959686 0 0 0 0 0
19 40984601 42131573 376 50 0.0002462 3.2384e-08 0.00017996 1.3681 0.17127 0.0002948 0.0002948 0.835142469470828 0 0 0 0 0
19 42131573 43862455 174 17 5.6886e-05 7.839e-09 8.8538e-05 0.64251 0.52054 1.8738e-05 1.8738e-05 3.03586295228947 0 0 0 0 0
19 43862455 44744108 329 44 0.0002106 1.7294e-08 0.00013151 1.6014 0.10928 2.4953e-05 2.4953e-05 8.43986694986575 0 0 0 0 0
19 44744108 46102697 435 50 0.00011162 3.2645e-08 0.00018068 0.61779 0.53671 4.1202e-05 4.1202e-05 2.7090917916606 0 0 0 0 0
19 46102697 47150082 347 50 0.00014115 4.2169e-08 0.00020535 0.68738 0.49184 0.0005766 0.0005766 0.244797086368366 0 0 0 0 0
19 47150082 49282227 675 50 0.00026539 5.616e-08 0.00023698 1.1199 0.26277 0.00042043 0.00042043 0.631234688295317 1 1 2 0 2
19 49282227 51532567 735 50 0.00014468 5.1474e-08 0.00022688 0.63769 0.52368 -7.2583e-05 -7.2583e-05 1.99330421724095 1 1 1 0 0
19 51532567 52985290 670 50 0.00024059 3.4073e-08 0.00018459 1.3034 0.19245 0.00014059 0.00014059 1.71128814282666 0 0 0 0 0
19 52985290 54602362 538 50 0.00012576 3.3252e-08 0.00018235 0.68968 0.49039 0.00017054 0.00017054 0.73742230561745 0 0 0 0 0
19 54602362 55728080 401 50 -5.8365e-05 2.9105e-08 0.0001706 -0.34211 0.73227 0.00015677 0.00015677 -0.372296995598648 0 0 0 0 0
19 55728080 57521335 736 50 0.00040352 3.4219e-08 0.00018498 2.1814 0.029154 -1.841e-05 -1.841e-05 21.9185225420967 0 0 0 0 0
19 57521335 59118839 638 50 0.00042382 3.702e-08 0.00019241 2.2027 0.027614 0.00025083 0.00025083 1.68967029462186 0 0 0 0 0
20 60479 697600 258 50 0.00046492 1.4979e-08 0.00012239 3.7987 0.00014548 9.5762e-06 9.5762e-06 48.5495290407469 0 0 0 0 0
20 697600 2469501 1016 50 -0.00028509 3.6628e-08 0.00019139 -1.4896 0.13632 0.00014143 0.00014143 -2.01576751749982 0 0 0 0 0
20 2469501 3828413 535 50 5.5096e-05 3.0489e-08 0.00017461 0.31554 0.75235 8.5424e-07 8.5424e-07 64.4970968346132 0 0 0 0 0
20 3828413 5477850 828 50 -2.041e-05 3.5308e-08 0.0001879 -0.10862 0.91351 -9.7399e-05 -9.7399e-05 -0.209550406061664 0 0 0 0 0
20 5477850 7084073 725 50 0.0005066 4.0253e-08 0.00020063 2.525 0.011569 0.0004507 0.0004507 1.12402928777457 0 0 0 0 0
20 7084073 8117011 421 43 0.00010938 2.3209e-08 0.00015235 0.71798 0.47277 -5.9552e-05 -5.9552e-05 1.836714132187 0 0 0 0 0
20 8117011 9730921 791 50 0.00034196 3.6256e-08 0.00019041 1.7959 0.072512 -2.3089e-05 -2.3089e-05 14.8105158300489 0 0 0 0 0
20 9730921 11249536 743 50 -0.00015323 3.2581e-08 0.0001805 -0.8489 0.39593 -1.3714e-05 -1.3714e-05 -11.1732536094502 0 0 0 0 0
20 11249536 12447499 522 50 0.0001466 2.4521e-08 0.00015659 0.93621 0.34916 0.00010459 0.00010459 1.40166363897122 0 0 0 0 0
20 12447499 13689864 569 50 1.0908e-05 3.2345e-08 0.00017985 0.060654 0.95163 0.00032045 0.00032045 0.0340396317678265 0 0 0 0 0
20 13689864 15958359 992 50 0.0001576 4.0416e-08 0.00020104 0.78396 0.43306 0.0001114 0.0001114 1.41472172351885 0 0 0 0 0
20 15958359 17487232 977 50 -6.8475e-05 3.6809e-08 0.00019186 -0.35691 0.72116 0.0003408 0.0003408 -0.200924295774648 0 0 0 0 0
20 17487232 18972203 646 50 0.00032706 3.584e-08 0.00018931 1.7276 0.084057 0.00010175 0.00010175 3.21434889434889 0 0 0 0 0
20 18972203 20959710 908 50 0.00032461 3.4038e-08 0.00018449 1.7594 0.078502 0.00019507 0.00019507 1.66406930845338 0 0 0 0 0
20 20959710 22491456 444 41 0.00036718 2.2412e-08 0.00014971 2.4526 0.014181 0.00016882 0.00016882 2.17497926785926 0 0 0 0 0
20 22491456 23293790 363 41 9.4487e-05 2.0378e-08 0.00014275 0.6619 0.50804 0.00010848 0.00010848 0.871008480825959 0 0 0 0 0
20 23293790 24717724 556 50 0.00027809 3.0671e-08 0.00017513 1.5879 0.11231 8.3835e-05 8.3835e-05 3.31711099182919 0 0 0 0 0
20 24717724 25344231 255 23 -0.00011462 1.2587e-08 0.00011219 -1.0217 0.30694 -9.7145e-05 -9.7145e-05 -1.17988573781461 0 0 0 0 0
20 25344231 31614823 651 50 0.00041017 4.2268e-08 0.00020559 1.995 0.046038 0.00092469 0.00092469 0.443575684824103 0 0 0 0 0
20 31614823 32813441 325 30 0.0001113 1.8178e-08 0.00013482 0.82551 0.40908 0.00021609 0.00021609 0.515063168124393 0 0 0 0 0
20 32813441 34960446 515 32 8.4815e-05 2.3753e-08 0.00015412 0.55032 0.5821 0.00040622 0.00040622 0.208790803013146 0 0 0 0 0
20 34960446 36909530 529 50 0.00025993 2.4308e-08 0.00015591 1.6672 0.095482 -0.00010202 -0.00010202 2.54783375808665 0 0 0 0 0
20 36909530 38436761 538 50 0.00045411 2.952e-08 0.00017181 2.643 0.0082169 0.00051396 0.00051396 0.883551249124445 0 0 0 0 0
20 38436761 39610856 453 50 0.00015256 3.6598e-08 0.00019131 0.79747 0.42518 0.00074961 0.00074961 0.203519163298248 0 0 0 0 0
20 39610856 40585689 298 33 0.00056458 2.8508e-08 0.00016884 3.3439 0.00082624 0.00013734 0.00013734 4.11081986311344 0 0 0 0 0
20 40585689 41615460 573 50 0.00027176 3.678e-08 0.00019178 1.417 0.15647 0.0001538 0.0001538 1.76697009102731 0 0 0 0 0
20 41615460 42680176 404 50 0.00021503 3.3878e-08 0.00018406 1.1683 0.2427 9.4155e-05 9.4155e-05 2.28378737188678 0 0 0 0 0
20 42680176 44839056 809 50 0.0012518 6.1402e-08 0.00024779 5.0517 4.3789e-07 0.00059102 0.00059102 2.11803323068593 1 2 1 0 1
20 44839056 47199980 1035 50 0.00040742 3.9201e-08 0.00019799 2.0577 0.039615 2.7426e-05 2.7426e-05 14.8552468460585 0 0 0 0 0
20 47199980 49239658 792 50 0.00021988 4.5704e-08 0.00021378 1.0285 0.30372 -8.9986e-07 -8.9986e-07 244.349120974374 1 1 1 0 0
20 49239658 52472549 1321 50 0.00018268 3.5859e-08 0.00018937 0.9647 0.3347 0.0001839 0.0001839 0.99336595976074 0 0 0 0 0
20 52472549 54055266 632 50 0.00042877 4.0035e-08 0.00020009 2.1429 0.032121 0.0002589 0.0002589 1.65612205484743 1 1 1 0 0
20 54055266 56447959 1153 50 -6.8678e-05 3.695e-08 0.00019222 -0.35728 0.72088 6.7419e-06 6.7419e-06 -10.1867426096501 0 0 0 0 0
20 56447959 58406572 900 50 0.0001153 3.5955e-08 0.00018962 0.60807 0.54314 0.00017574 0.00017574 0.656082849664277 0 0 0 0 0
20 58406572 59561724 533 50 0.00028019 3.2171e-08 0.00017936 1.5621 0.11826 0.00021487 0.00021487 1.30399776609112 0 0 0 0 0
20 59561724 61301855 792 50 2.7751e-06 3.5979e-08 0.00018968 0.01463 0.98833 0.0002138 0.0002138 0.0129798877455566 0 0 0 0 0
20 61301855 62190180 358 50 -2.3315e-05 3.2968e-08 0.00018157 -0.12841 0.89783 0.00011504 0.00011504 -0.202668636995828 0 0 0 0 0
20 62190180 62965163 260 39 0.00010074 5.724e-08 0.00023925 0.42106 0.67371 0.0022507 0.0022507 0.0447594081841205 2 2 2 3 3
21 9411243 15950982 298 41 -1.7979e-05 2.1372e-08 0.00014619 -0.12299 0.90212 0.00013794 0.00013794 -0.130339277946933 0 0 0 0 0
21 15950982 18053165 677 50 -0.00064923 5.3675e-08 0.00023168 -2.8023 0.0050739 0.0015981 0.0015981 -0.406251173268256 2 0 2 0 2
21 18053165 19480375 483 50 0.00028821 2.8204e-08 0.00016794 1.7162 0.086134 -3.3e-06 -3.3e-06 87.3363636363636 0 0 0 0 0
21 19480375 20962339 620 50 -1.3096e-05 3.4232e-08 0.00018502 -0.070779 0.94357 -6.318e-05 -6.318e-05 -0.207280785058563 0 0 0 0 0
21 20962339 22072764 378 50 0.00036329 2.6449e-08 0.00016263 2.2338 0.025495 -1.9208e-05 -1.9208e-05 18.9134735526864 0 0 0 0 0
21 22072764 23362875 561 50 8.8119e-05 2.4749e-08 0.00015732 0.56012 0.57539 -7.6551e-05 -7.6551e-05 1.15111494297919 0 0 0 0 0
21 23362875 24696231 396 50 0.00016516 2.3565e-08 0.00015351 1.0759 0.28199 0.00010963 0.00010963 1.50652193742589 0 0 0 0 0
21 24696231 26469122 703 50 0.00039816 3.3573e-08 0.00018323 2.173 0.029779 3.9902e-05 3.9902e-05 9.97844719562929 0 0 0 0 0
21 26469122 27271019 239 25 0.00019797 1.7577e-08 0.00013258 1.4932 0.13539 0.00012258 0.00012258 1.61502692119432 0 0 0 0 0
21 27271019 29125226 906 50 -0.00024286 3.7303e-08 0.00019314 -1.2574 0.2086 9.4262e-05 9.4262e-05 -2.57643589145149 0 0 0 0 0
21 29125226 31197025 732 50 -5.3758e-06 3.5245e-08 0.00018774 -0.028635 0.97716 0.00022825 0.00022825 -0.0235522453450164 0 0 0 0 0
21 31197025 32668642 488 50 0.00026912 2.0585e-08 0.00014347 1.8757 0.060694 0.00016062 0.00016062 1.67550740879094 0 0 0 0 0
21 32668642 34376999 720 50 0.00032756 3.5261e-08 0.00018778 1.7444 0.08109 9.6877e-05 9.6877e-05 3.38119471081887 0 0 0 0 0
21 34376999 35225465 292 44 0.00020037 3.0183e-08 0.00017373 1.1533 0.24878 0.00025382 0.00025382 0.789417697580963 0 0 0 0 0
21 35225465 36524373 585 50 5.1539e-05 3.8637e-08 0.00019656 0.2622 0.79317 0.00014278 0.00014278 0.360967922678246 0 0 0 0 0
21 36524373 37870779 583 50 9.4123e-05 3.009e-08 0.00017346 0.54261 0.5874 -5.5256e-05 -5.5256e-05 1.70339872593022 0 0 0 0 0
21 37870779 38711704 329 39 2.7802e-05 1.7114e-08 0.00013082 0.21252 0.8317 0.00017319 0.00017319 0.160528898897165 0 0 0 0 0
21 38711704 40482902 875 50 0.00089399 4.823e-08 0.00021961 4.0707 4.6869e-05 0.00082769 0.00082769 1.08010245381725 2 2 0 0 1
21 40482902 41389527 518 50 0.00072404 2.8852e-08 0.00016986 4.2626 2.0202e-05 0.00028612 0.00028612 2.53054662379421 0 0 0 0 0
21 41389527 43321528 1027 50 0.00035483 3.1337e-08 0.00017702 2.0044 0.045026 0.00010898 0.00010898 3.25591851715911 0 0 0 0 0
21 43321528 44506268 704 50 5.7348e-05 3.9743e-08 0.00019936 0.28766 0.7736 0.00031518 0.00031518 0.181953169617362 0 0 0 0 0
21 44506268 46177105 599 50 7.9652e-05 4.9884e-08 0.00022335 0.35663 0.72137 0.0011342 0.0011342 0.0702274731087992 2 2 2 3 3
21 46177105 47492226 563 50 0.0002887 3.6808e-08 0.00019185 1.5048 0.13238 0.00033122 0.00033122 0.871626109534448 0 0 0 0 0
21 47492226 48119752 264 27 0.00016493 2.4932e-08 0.0001579 1.0445 0.29625 0.00010317 0.00010317 1.59862363090046 0 0 0 0 0
22 16050408 17674295 217 37 0.00035449 1.4894e-08 0.00012204 2.9047 0.0036763 8.3376e-06 8.3376e-06 42.5170312799846 0 0 0 0 0
22 17674295 18296088 255 49 0.00023692 2.0779e-08 0.00014415 1.6436 0.10026 2.2381e-05 2.2381e-05 10.5857647111389 0 0 0 0 0
22 18296088 19912358 568 50 0.00015615 2.9123e-08 0.00017065 0.91501 0.36019 8.1727e-05 8.1727e-05 1.91062929019785 0 0 0 0 0
22 19912358 22357325 675 50 -0.00012574 5.6864e-08 0.00023846 -0.52729 0.59799 0.00087545 0.00087545 -0.143628990804729 2 1 2 0 2
22 22357325 23712647 349 50 0.00021317 2.1283e-08 0.00014589 1.4612 0.14395 0.0001003 0.0001003 2.12532402791625 0 0 0 0 0
22 23712647 24984204 397 50 0.00061259 1.9299e-08 0.00013892 4.4096 1.0357e-05 9.9378e-05 9.9378e-05 6.16424158264405 0 0 0 0 0
22 24984204 26791628 755 50 0.00023266 3.6548e-08 0.00019118 1.217 0.22361 0.00010686 0.00010686 2.17724125023395 0 0 0 0 0
22 26791628 27834752 730 50 6.7126e-05 3.7515e-08 0.00019369 0.34657 0.72892 0.00020718 0.00020718 0.323998455449368 0 0 0 0 0
22 27834752 29651799 579 50 -6.1624e-05 4.8877e-08 0.00022108 -0.27874 0.78044 0.00025809 0.00025809 -0.238769421519625 0 0 0 0 0
22 29651799 31439918 586 50 0.00049332 4.5159e-08 0.00021251 2.3214 0.020263 0.0010596 0.0010596 0.465571913929785 2 0 0 0 0
22 31439918 32664986 378 33 0.00026578 3.1781e-08 0.00017827 1.4908 0.136 0.00052432 0.00052432 0.506904180653036 0 0 0 0 0
22 32664986 34494914 960 50 0.00025174 3.2568e-08 0.00018047 1.395 0.16303 -1.3504e-06 -1.3504e-06 186.418838862559 0 0 0 0 0
22 34494914 35530985 531 50 0.00019282 2.6464e-08 0.00016268 1.1853 0.23591 1.2642e-06 1.2642e-06 152.523334915361 0 0 0 0 0
22 35530985 37570269 874 50 -7.6285e-05 4.3222e-08 0.0002079 -0.36693 0.71367 0.0003776 0.0003776 -0.202025953389831 0 0 0 0 0
22 37570269 39307894 604 50 0.00021769 3.9737e-08 0.00019934 1.092 0.27482 0.00014127 0.00014127 1.54094995398882 0 0 0 0 0
22 39307894 40545797 371 48 -0.00058872 4.6715e-08 0.00021614 -2.7238 0.0064526 0.0012075 0.0012075 -0.487552795031056 2 0 2 0 2
22 40545797 42690818 513 36 0.00093676 2.9547e-08 0.00017189 5.4496 5.0472e-08 0.00027142 0.00027142 3.45133004200133 0 0 0 0 0
22 42690818 43714200 433 50 0.00025973 3.0985e-08 0.00017603 1.4755 0.14007 0.00048977 0.00048977 0.530310145578537 0 0 0 0 0
22 43714200 44995308 731 50 1.7498e-05 3.4362e-08 0.00018537 0.094397 0.92479 5.9748e-05 5.9748e-05 0.292863359442994 0 0 0 0 0
22 44995308 46470495 663 50 0.00049157 3.9791e-08 0.00019948 2.4643 0.013729 0.00029346 0.00029346 1.67508348667621 0 0 0 0 0
22 46470495 47596318 466 50 0.00011912 3.1467e-08 0.00017739 0.67152 0.50189 9.2511e-05 9.2511e-05 1.28763066013771 0 0 0 0 0
22 47596318 48903703 750 50 0.00044412 3.4737e-08 0.00018638 2.3829 0.017178 -8.9641e-05 -8.9641e-05 4.954429334791 0 0 0 0 0
22 48903703 49824534 624 50 0.0003285 3.6045e-08 0.00018986 1.7303 0.083585 0.0001541 0.0001541 2.13173264114212 0 0 0 0 0
22 49824534 51243298 462 50 0.00082811 4.2389e-08 0.00020589 4.0222 5.766e-05 0.0003216 0.0003216 2.57496890547264 1 2 1 0 1
