# Supplementary material for: Investigating the shared genetic architecture between multiple sclerosis and inflammatory bowel diseases
Source: Nat Commun. 2021 Sep 24;12:5641. doi: 10.1038/s41467-021-25768-0 (PMC8463615; doi:10.1038/s41467-021-25768-0)
Supplement: Supplementary file 17 — Source Data [file 41467_2021_25768_MOESM17_ESM.zip › Source_Data/rawData_for_main_Figures/input_data_for_Figure1.txt]

trait	intecept	rg	se	rg_l	rg_u
MS-IBD	LDSC (no constrained intercept)	0.2768	0.0435	0.19154	0.36206
MS-IBD	LDSC (constrained intercept)	0.2369	0.0366	0.165164	0.308636
MS-CD	LDSC (no constrained intercept)	0.1567	0.0515	0.05576	0.25764
MS-CD	LDSC (constrained intercept)	0.1416	0.0455	0.05242	0.23078
MS-UC	LDSC (no constrained intercept)	0.3339	0.0453	0.245112	0.422688
MS-UC	LDSC (constrained intercept)	0.2749	0.0373	0.201792	0.348008
UC-CD	LDSC (no constrained intercept)	0.7014	0.0485	0.60634	0.79646
UC-CD	LDSC (constrained intercept)	0.5638	0.0445	0.47658	0.65102
