# Supplementary material for: Investigating the shared genetic architecture between multiple sclerosis and inflammatory bowel diseases
Source: Nat Commun. 2021 Sep 24;12:5641. doi: 10.1038/s41467-021-25768-0 (PMC8463615; doi:10.1038/s41467-021-25768-0)
Supplement: Supplementary file 17 — Source Data [file 41467_2021_25768_MOESM17_ESM.zip › Source_Data/rawData_for_main_Figures/input_data_for_Figure3.txt]

Exp	Out	GSMR_p	MR_Egger_p	IVW_p	WMe_p	WMo_p	GSMR_b	MR_Egger_b	IVW_b	WMe_b	WMo_b	GSMR_se	MR_Egger_se	IVW_se	WMe_se	WMo_se	Kx	Ky	Zx	Zy	GSMR_upper	GSMR_lower	MR_Egger_upper	MR_Egger_lower	IVW_upper	IVW_lower	WMe_upper	WMe_lower	WMo_upper	WMo_lower	GSMR_lib	MR_Egger_lib	WMe_lib	IVW_lib	WMo_lib	GSMR_lib_upper	MR_Egger_lib_upper	WMe_lib_upper	IVW_lib_upper	WMo_lib_upper	GSMR_lib_lower	MR_Egger_lib_lower	WMe_lib_lower	IVW_lib_lower	WMo_lib_lower	GSMR_OR	MR_Egger_OR	WMe_OR	IVW_OR
MS	IBD	1.69e-29	6.62e-03	3.18e-04	1.99e-09	2.12e-12	0.1664978	0.19181951	0.139261251	0.1555761	0.16716416	0.01476333	0.06861517	0.03868268	0.0259355	0.019865	0.003	0.004	0.00914919113358222	0.0118470585457873	0.1954339268	0.1375616732	0.3263052432	0.0573337768	0.2150793038	0.0634431982	0.20640968	0.10474252	0.20609956	0.12822876	0.171270900787419	0.197318524727061	0.160036101305804	0.143253543912009	0.171956363763198	0.201036558365687	0.335659647962446	0.212326960625563	0.221245122173127	0.212007950213701	0.141505243209151	0.0589774014916762	0.107745241986046	0.06526196565089	0.131904777312696	1.18681221384046	1.2181319840756	1.17355323703136	1.15402235991994
IBD	MS	1.44e-01	6.95e-03	6.87e-01	2.45e-01	5.52e-01	0.02536149	0.70558699	0.024881474	0.03675856	0.03546301	0.01735104	0.25307049	0.06181417	0.0315849	0.05936678	0.004	0.003	0.0118470585457873	0.00914919113358222	0.0593695284	-0.0086465484	1.2016051504	0.2095688296	0.1460372472	-0.0962742992	0.098664964	-0.025147844	0.1518218988	-0.0808958788	0.024654697735041	0.685923183702037	0.0357341459817766	0.0241880591665663	0.0344747013020424	0.0577149756332901	1.16811795284821	0.0959152977391588	0.141967376040345	0.147590816804296	-0.00840558016320816	0.20372841455586	-0.0244470057756056	-0.0935912577072126	-0.078641414200211	1.02496113801001	1.98560406697726	1.03638028399994	1.02448296318792
MS	CD	3.51e-04	6.69e-01	1.66e-01	6.30e-02	1.06e-01	0.07149275	0.03782564	0.06883484	0.06146276	0.04400747	0.02000236	0.08804537	0.04970485	0.03306302	0.02690402	0.003	0.0025	0.00914919113358222	0.00776089340800899	0.1106973756	0.0322881244	0.2103945652	-0.1347432852	0.166256346	-0.028586666	0.1262662792	-0.00334075919999999	0.0967393492	-0.0087244092	0.0702699241065931	0.0371786629005502	0.0604114890052732	0.0676574755159016	0.0432547576785502	0.108803986169381	0.206795935658422	0.124106596215783	0.163412665139605	0.0950847005662141	0.0317358620438049	-0.132438609857322	-0.00328361820523623	-0.0280977141078015	-0.00857518520911368	1.07279771614132	1.03787843464593	1.06227357051877	1.06999874493577
CD	MS	4.17e-03	8.69e-02	8.12e-01	6.44e-01	7.01e-01	-0.04054844	0.16720895	-0.009225004	0.01107584	0.01041167	0.01415293	0.0959261	0.03882755	0.02398202	0.02696742	0.0025	0.003	0.00776089340800899	0.00914919113358222	-0.0128086972	-0.0682881828	0.355224106	-0.020806206	0.066876994	-0.085327002	0.0580805992	-0.0359289192	0.0632678132	-0.0424444732	-0.0412540574174038	0.170118693197662	0.0112685799825093	-0.00938553603274947	0.0105928522032182	-0.0130315920842069	0.361405658638654	0.0590913084260213	0.0680407766705543	0.0643687894879897	-0.0694765227506007	-0.02116827224333	-0.0365541484610028	-0.0868118487360532	-0.0431830850815533	0.95958530921144	1.18544554729304	1.01133230958567	0.990658370640639
MS	UC	7.35e-16	1.65e-05	8.69e-07	3.37e-07	3.02e-04	0.1671344	0.31238055	0.191288785	0.18617654	0.18401016	0.0207246	0.06769849	0.03888667	0.03649326	0.04852007	0.003	0.0029	0.00914919113358222	0.0088738609383115	0.207754616	0.126514184	0.4450695904	0.1796915096	0.2675066582	0.1150709118	0.2577033296	0.1146497504	0.2791094972	0.0889108228	0.166592800730332	0.311368280367067	0.185573234647581	0.19066891341012	0.183413874805166	0.207081386860483	0.443627341735979	0.256868241580404	0.266639802479619	0.27820504246273	0.126104214600182	0.179109218998156	0.114278227714759	0.114698024340621	0.0886227071476027	1.18127315379538	1.36529193882635	1.20390836435153	1.21005875152607
UC	MS	2.30e-05	2.74e-01	2.11e-02	1.26e-01	1.00e-01	0.07969658	0.3326948	0.206965763	0.04510672	0.05557968	0.01882547	0.29967463	0.08974629	0.02948315	0.03305345	0.0029	0.003	0.0088738609383115	0.00914919113358222	0.1165945012	0.0427986588	0.9200570748	-0.2546674748	0.3828684914	0.0310630346	0.102893694	-0.012680254	0.120364442	-0.009205082	0.079955676487566	0.333776402925891	0.0452533635914518	0.207638616242131	0.0557603715662886	0.116973554174801	0.923048213898327	0.103228205151019	0.384113210826121	0.120755751189805	0.0429377988003315	-0.255495408046546	-0.0127214779681156	0.0311640216581398	-0.00923500805722801	1.08323905365123	1.39623091552167	1.04629291886079	1.23076830949436
[truncated: 14 more columns]
