# Supplementary material for: Investigating the shared genetic architecture between multiple sclerosis and inflammatory bowel diseases
Source: Nat Commun. 2021 Sep 24;12:5641. doi: 10.1038/s41467-021-25768-0 (PMC8463615; doi:10.1038/s41467-021-25768-0)
Supplement: Supplementary file 17 — Source Data [file 41467_2021_25768_MOESM17_ESM.zip › Source_Data/rawData_for_main_Figures/input_data_for_Figure4.txt]

Tissue	Disease	P	number	Sign
Lung	MS	0.000147	3.83	Original
Small Intestine - Terminal Ileum	MS	0.000481	3.32	Original
Spleen	MS	1.3e-08	7.89	Original
Whole Blood	MS	6.04e-05	4.22	Original
Lung	IBD	3.95e-06	5.4	Original
Small Intestine - Terminal Ileum	IBD	0.000289	3.53	Original
Spleen	IBD	1.51e-05	4.82	Original
Whole Blood	IBD	9.16e-05	4.04	Original
Lung	UC	0.000393	3.41	Original
Small Intestine - Terminal Ileum	UC	0.000149	3.83	Original
Spleen	UC	3.62e-05	4.44	Original
Whole Blood	UC	0.000722	3.14	Original
Lung	CD	5.5e-05	4.26	Original
Small Intestine - Terminal Ileum	CD	0.0137	1.86	Original
Spleen	CD	0.00166	2.78	Original
Whole Blood	CD	0.0018	2.75	Original
Lung	MS	0.00958	2.02	Conditional all other tissues
Small Intestine - Terminal Ileum	MS	0.00417	2.38	Conditional all other tissues
Spleen	MS	7.07e-08	7.15	Conditional all other tissues
Whole Blood	MS	0.000575	3.24	Conditional all other tissues
Lung	IBD	0.00403	2.4	Conditional all other tissues
Small Intestine - Terminal Ileum	IBD	0.00251	2.6	Conditional all other tissues
Spleen	IBD	0.000535	3.27	Conditional all other tissues
Whole Blood	IBD	0.00212	2.67	Conditional all other tissues
Lung	UC	0.129	0.89	Conditional all other tissues
Small Intestine - Terminal Ileum	UC	0.000488	3.31	Conditional all other tissues
Spleen	UC	0.000686	3.16	Conditional all other tissues
Whole Blood	UC	0.0106	1.97	Conditional all other tissues
Lung	CD	0.00158	2.8	Conditional all other tissues
Small Intestine - Terminal Ileum	CD	0.0698	1.16	Conditional all other tissues
Spleen	CD	0.0123	1.91	Conditional all other tissues
Whole Blood	CD	0.00788	2.1	Conditional all other tissues
