# Supplementary material for: Investigating the shared genetic architecture between multiple sclerosis and inflammatory bowel diseases
Source: Nat Commun. 2021 Sep 24;12:5641. doi: 10.1038/s41467-021-25768-0 (PMC8463615; doi:10.1038/s41467-021-25768-0)
Supplement: Supplementary file 17 — Source Data [file 41467_2021_25768_MOESM17_ESM.zip › Source_Data/rawData_for_main_Figures/input_data_for_Figure5.txt]

celltype	Disease	P	number	Sign
Lung - Activated Dendritic cell	CD	0.00383	2.42	Original
Lung - Activated Dendritic cell	CD	0.0102	1.99	Conditional
Lung - CD4+ T cell	CD	5.44e-05	4.26	Original
Lung - CD4+ T cell	CD	0.000283	3.55	Conditional
Lung - CD8+ Cytotoxic T cell	CD	0.000495	3.31	Original
Lung - CD8+ Cytotoxic T cell	CD	0.00316	2.5	Conditional
Lung - Dendritic cell 2	CD	0.00222	2.65	Original
Lung - Dendritic cell 2	CD	0.0167	1.78	Conditional
Lung - Natural Killer cell	CD	0.00162	2.79	Original
Lung - Natural Killer cell	CD	0.00674	2.17	Conditional
Lung - Regulatory T cell	CD	0.0023	2.64	Original
Lung - Regulatory T cell	CD	0.00777	2.11	Conditional
PBMC - CD56+ Natural Killer cells	CD	0.00415	2.38	Original
PBMC - CD56+ Natural Killer cells	CD	0.00662	2.18	Conditional
Spleen - CD8+ Cytotoxic Lymphocyte	CD	0.00051	3.29	Original
Spleen - CD8+ Cytotoxic Lymphocyte	CD	0.000837	3.08	Conditional
Lung - Activated Dendritic cell	IBD	0.000419	3.34	Original
Lung - Activated Dendritic cell	IBD	0.0012	2.92	Conditional
Lung - CD4+ T cell	IBD	3.68e-05	4.43	Original
Lung - CD4+ T cell	IBD	0.000403	3.39	Conditional
Lung - CD8+ Cytotoxic T cell	IBD	0.000654	3.18	Original
Lung - CD8+ Cytotoxic T cell	IBD	0.0103	1.99	Conditional
Lung - Dendritic cell 2	IBD	0.00231	2.64	Original
Lung - Dendritic cell 2	IBD	0.0277	1.56	Conditional
Lung - Natural Killer cell	IBD	0.000645	3.19	Original
Lung - Natural Killer cell	IBD	0.00636	2.2	Conditional
Lung - Regulatory T cell	IBD	0.00312	2.51	Original
Lung - Regulatory T cell	IBD	0.0164	1.79	Conditional
PBMC - CD56+ Natural Killer cells	IBD	0.000742	3.13	Original
PBMC - CD56+ Natural Killer cells	IBD	0.00176	2.75	Conditional
Spleen - CD8+ Cytotoxic Lymphocyte	IBD	0.00346	2.46	Original
Spleen - CD8+ Cytotoxic Lymphocyte	IBD	0.013	1.89	Conditional
Spleen - CD8+ Gamma-Delta	IBD	0.00249	2.6	Original
Spleen - CD8+ Gamma-Delta	IBD	0.0191	1.72	Conditional
Spleen - Natural Killer FCGR3Apos	IBD	0.00445	2.35	Original
Spleen - Natural Killer FCGR3Apos	IBD	0.053	1.28	Conditional
Lung - B Naive Cell	MS	0.00136	2.87	Original
Lung - B Naive Cell	MS	0.0114	1.94	Conditional
Lung - CD4+ T Cell	MS	1.97e-05	4.7	Original
Lung - CD4+ T Cell	MS	0.00835	2.08	Conditional
Lung - CD8+ Cytotoxic T Cell	MS	2.08e-05	4.68	Original
Lung - CD8+ Cytotoxic T Cell	MS	0.00347	2.46	Conditional
Lung - Dividing T Cell	MS	6.31e-06	5.2	Original
Lung - Dividing T Cell	MS	0.000181	3.74	Conditional
Lung - Regulatory T Cell	MS	2.77e-06	5.56	Original
Lung - Regulatory T Cell	MS	0.00016	3.79	Conditional
Small Intestine - Enterocyte Progenitor	MS	0.00058	3.24	Original
Small Intestine - Enterocyte Progenitor	MS	0.00278	2.56	Conditional
Small Intestine - TA G2	MS	0.00216	2.67	Original
Small Intestine - TA G2	MS	0.0221	1.66	Conditional
Spleen - B Hypermutation Cell	MS	0.00187	2.73	Original
Spleen - B Hypermutation Cell	MS	0.00786	2.1	Conditional
Spleen - B T doublet	MS	0.00133	2.87	Original
Spleen - B T doublet	MS	0.00892	2.05	Conditional
Spleen - CD8+ Cytotoxic Lymphocyte	MS	0.00385	2.41	Original
Spleen - CD8+ Cytotoxic Lymphocyte	MS	0.0076	2.12	Conditional
Lung - Activated Dendritic Cell	UC	0.00172	2.76	Original
Lung - Activated Dendritic Cell	UC	0.00329	2.48	Conditional
Lung - CD4+ T Cell	UC	0.000207	3.68	Original
Lung - CD4+ T Cell	UC	0.000694	3.16	Conditional
Small Intestine - Early Enterocyte Progenitor	UC	0.00346	2.46	Original
Small Intestine - Early Enterocyte Progenitor	UC	0.00445	2.35	Conditional
