# Supplementary material for: Investigating the shared genetic architecture between multiple sclerosis and inflammatory bowel diseases
Source: Nat Commun. 2021 Sep 24;12:5641. doi: 10.1038/s41467-021-25768-0 (PMC8463615; doi:10.1038/s41467-021-25768-0)
Supplement: Supplementary file 17 — Source Data [file 41467_2021_25768_MOESM17_ESM.zip › Source_Data/rawData_for_main_Figures/roh_HESS_results/MS_IBD/local_heritability/step2_trait1.txt]

chr	start	end	num_snp	k	local_h2g	var	se	z	p
1	10583	1892607	182	11	0.0014568	1.5687e-07	0.00039607	3.6782	0.00011743
1	1892607	3582736	511	11	0.0012783	3.5171e-07	0.00059305	2.1554	0.015564
1	3582736	4380811	289	11	7.7409e-05	1.2409e-07	0.00035226	0.21975	0.41303
1	4380811	5913893	857	11	0.00020223	3.166e-07	0.00056268	0.3594	0.35965
1	5913893	7247335	488	11	0.00025584	2.4245e-07	0.00049239	0.51959	0.30167
1	7247335	9365199	712	11	0.0010645	3.8369e-07	0.00061943	1.7185	0.042853
1	9365199	10806984	395	11	0.00023527	1.5832e-07	0.00039789	0.5913	0.27716
1	10806984	11777841	284	11	5.8363e-05	1.1601e-07	0.00034061	0.17135	0.43197
1	11777841	12779466	329	11	0.00026388	1.6052e-07	0.00040064	0.65865	0.25506
1	12779466	14891511	601	11	0.00031183	3.2513e-07	0.0005702	0.54688	0.29223
1	14891511	16897730	775	11	0.00018984	3.1564e-07	0.00056182	0.3379	0.36772
1	16897730	18662899	663	11	0.00017158	3.1422e-07	0.00056055	0.3061	0.37977
1	18662899	20469149	781	11	0.00035787	3.2871e-07	0.00057333	0.62419	0.26625
1	20469149	21736588	470	11	0.00028128	2.1901e-07	0.00046798	0.60104	0.27391
1	21736588	23086883	537	11	0.00052804	3.0864e-07	0.00055555	0.95047	0.17094
1	23086883	23920590	234	11	0.00019118	7.5668e-08	0.00027508	0.69501	0.24353
1	23920590	25516845	571	11	0.00044657	3.0685e-07	0.00055394	0.80616	0.21007
1	25516845	27401867	506	11	0.0002249	1.8269e-07	0.00042742	0.52618	0.29938
1	27401867	30161881	638	11	0.00019385	2.669e-07	0.00051663	0.37523	0.35374
1	30161881	32438685	943	11	7.9815e-05	3.0708e-07	0.00055415	0.14403	0.44274
1	32438685	34799758	723	11	0.00048681	3.3874e-07	0.00058202	0.83641	0.20146
1	34799758	37549183	638	11	0.00035765	3.1279e-07	0.00055928	0.63949	0.26125
1	37549183	38731847	452	11	6.5074e-05	1.778e-07	0.00042166	0.15433	0.43868
1	38731847	40200567	460	11	9.6598e-05	1.9806e-07	0.00044504	0.21706	0.41408
1	40200567	41975327	580	11	0.0001499	2.4024e-07	0.00049014	0.30584	0.37986
1	41975327	43758457	582	11	4.2245e-05	2.2369e-07	0.00047296	0.08932	0.46441
1	43758457	44969183	408	11	8.9682e-06	1.2914e-07	0.00035936	0.024956	0.49004
1	44969183	46899501	527	11	0.00022264	1.5882e-07	0.00039853	0.55866	0.2882
1	46899501	48002576	351	11	0.00020154	1.2699e-07	0.00035635	0.56556	0.28585
1	48002576	48978188	360	11	0.00043284	1.7497e-07	0.0004183	1.0348	0.15039
1	48978188	49894177	255	11	0.00023751	1.004e-07	0.00031685	0.74959	0.22675
1	49894177	51713726	286	11	0.00036704	7.9609e-08	0.00028215	1.3009	0.096651
1	51713726	54226262	582	11	8.3177e-05	2.5682e-07	0.00050678	0.16413	0.43481
1	54226262	56413117	891	11	0.00023745	3.1934e-07	0.0005651	0.42018	0.33718
1	56413117	57021728	287	11	0.00030782	1.0211e-07	0.00031955	0.9633	0.1677
1	57021728	58865399	898	11	0.00015474	3.1291e-07	0.00055938	0.27662	0.39104
1	58865399	59890409	420	11	1.1842e-05	1.5223e-07	0.00039016	0.030351	0.48789
1	59890409	61922365	690	11	0.00017898	3.1479e-07	0.00056107	0.319	0.37486
1	61922365	63455089	563	11	0.00023767	2.7331e-07	0.00052279	0.45461	0.32469
1	63455089	65041704	689	11	0.00012352	2.7499e-07	0.0005244	0.23555	0.40689
1	65041704	66939404	671	11	0.00037489	2.9751e-07	0.00054545	0.68731	0.24594
1	66939404	68477895	727	11	0.0039237	5.6214e-07	0.00074976	5.2333	8.3246e-08
1	68477895	69687616	387	11	0.00016951	1.6065e-07	0.00040082	0.42292	0.33618
1	69687616	71372470	569	11	0.00011226	2.306e-07	0.0004802	0.23377	0.40758
1	71372470	71684405	93	10	-3.1025e-06	-1.8781e-08		0	0.5
1	71684405	74326907	585	11	8.839e-05	1.9222e-07	0.00043843	0.20161	0.42011
1	74326907	76728135	778	11	0.00027158	2.7744e-07	0.00052673	0.5156	0.30307
1	76728135	79661198	1012	11	-1.5199e-05	2.9969e-07	0.00054744	0	0.5
1	79661198	81354191	497	11	-0.0001041	1.8406e-07	0.00042903	0	0.5
1	81354191	83991748	1007	11	0.0004331	3.3457e-07	0.00057842	0.74877	0.227
1	83991748	84844495	332	11	0.00015275	9.9037e-08	0.0003147	0.48537	0.31371
1	84844495	86454751	670	11	3.3312e-05	2.8759e-07	0.00053627	0.062117	0.47523
1	86454751	88128631	612	11	-3.3542e-05	2.4553e-07	0.00049551	0	0.5
1	88128631	90066303	533	11	0.00033136	2.408e-07	0.00049071	0.67526	0.24975
1	90066303	91886317	600	11	0.00022827	2.598e-07	0.00050971	0.44785	0.32713
1	91886317	93536459	560	11	0.00025657	2.037e-07	0.00045133	0.56848	0.28485
1	93536459	94506191	289	11	0.00040196	9.322e-08	0.00030532	1.3165	0.093996
1	94506191	96150893	686	11	0.00015174	3.0738e-07	0.00055441	0.27369	0.39216
1	96150893	97885249	669	11	0.00011235	2.2686e-07	0.0004763	0.23589	0.40676
1	97885249	99800604	653	11	0.0002318	2.5857e-07	0.0005085	0.45585	0.32425
1	99800604	100826405	348	11	6.9743e-05	1.0221e-07	0.0003197	0.21815	0.41366
1	100826405	102041016	478	11	0.00025981	1.8686e-07	0.00043227	0.60103	0.27391
1	102041016	102898745	286	11	-1.6002e-05	7.4436e-08	0.00027283	0	0.5
1	102898745	103914211	213	11	1.8712e-05	3.1978e-08	0.00017882	0.10464	0.45833
1	103914211	106087842	485	11	8.2438e-05	1.8507e-07	0.0004302	0.19163	0.42402
1	106087842	108409665	751	11	0.00014644	3.1226e-07	0.0005588	0.26205	0.39664
1	108409665	110303931	630	11	0.0001069	2.5491e-07	0.00050488	0.21172	0.41616
1	110303931	111741737	610	11	0.00043802	3.3495e-07	0.00057875	0.75685	0.22457
1	111741737	113273306	753	11	6.9136e-05	3.0625e-07	0.0005534	0.12493	0.45029
1	113273306	114873845	558	11	0.00025918	2.4645e-07	0.00049644	0.52209	0.3008
1	114873845	115880593	363	11	-0.00013929	8.9866e-08	0.00029978	0	0.5
1	115880593	118839067	927	11	-9.9665e-05	2.9311e-07	0.0005414	0	0.5
1	118839067	144977494	584	11	0.00018057	2.2915e-07	0.00047869	0.37722	0.353
1	144977494	148361253	477	11	0.00027558	2.007e-07	0.00044799	0.61514	0.26923
1	148361253	151538881	396	11	0.00089165	1.7914e-07	0.00042325	2.1067	0.017573
1	151538881	153180829	548	11	0.0004614	1.9792e-07	0.00044488	1.0371	0.14984
1	153180829	154770403	536	11	4.1468e-06	1.9837e-07	0.00044538	0.0093106	0.49629
1	154770403	156336133	394	11	0.00094419	2.0833e-07	0.00045643	2.0686	0.01929
1	156336133	158027412	641	11	0.00025775	2.9747e-07	0.00054541	0.47257	0.31826
1	158027412	159913048	729	11	0.00034849	3.2798e-07	0.0005727	0.6085	0.27143
1	159913048	162346721	972	11	0.00062875	3.4979e-07	0.00059143	1.0631	0.14387
1	162346721	165191702	1248	11	2.692e-05	3.0296e-07	0.00055042	0.048908	0.4805
1	165191702	166460517	572	11	0.00024868	2.7868e-07	0.0005279	0.47108	0.31879
1	166460517	169086324	1211	11	3.945e-05	3.0394e-07	0.00055131	0.071558	0.47148
1	169086324	170557776	595	11	0.00015749	2.035e-07	0.00045111	0.34913	0.3635
1	170557776	173097907	966	11	-4.6816e-05	2.9723e-07	0.00054519	0	0.5
1	173097907	175089768	545	11	0.00026498	1.2083e-07	0.0003476	0.76231	0.22294
1	175089768	177433381	864	11	0.00017292	3.1432e-07	0.00056065	0.30843	0.37888
1	177433381	178944309	556	11	6.3296e-06	1.9928e-07	0.00044641	0.014179	0.49434
1	178954470	181144121	816	11	0.00012266	3.1041e-07	0.00055715	0.22016	0.41287
1	181144121	182755356	658	11	0.00012133	2.9821e-07	0.00054608	0.22218	0.41209
1	182755356	184595513	667	11	0.00030674	2.6513e-07	0.00051491	0.59572	0.27568
1	184595513	186810023	618	11	0.00018799	2.1777e-07	0.00046666	0.40283	0.34354
1	186810023	188759945	713	11	0.00022957	2.7719e-07	0.00052649	0.43603	0.33141
1	188759945	189904130	243	11	-3.7085e-05	2.3382e-08	0.00015291	0	0.5
1	189904130	191868930	598	11	8.6167e-07	1.684e-07	0.00041037	0.0020997	0.49916
1	191868930	194107442	668	11	0.00024656	2.5672e-07	0.00050667	0.48663	0.31326
1	194107442	196176201	622	11	0.00036969	2.2583e-07	0.00047522	0.77794	0.2183
1	196176201	197311514	206	11	-9.1004e-05	9.8727e-09	9.9362e-05	0	0.5
1	197311514	199239884	544	11	0.00039236	2.3206e-07	0.00048173	0.81448	0.20769
1	199239884	200137649	348	11	0.000353	1.3418e-07	0.00036631	0.96367	0.16761
1	200137649	201589975	744	11	0.0016962	4.3284e-07	0.0006579	2.5781	0.0049666
1	201589975	203334734	644	11	1.5118e-06	3.0099e-07	0.00054862	0.0027557	0.4989
1	203334734	204681068	545	11	0.00029995	2.601e-07	0.00051	0.58814	0.27822
1	204681068	206073265	585	11	0.00027031	2.8261e-07	0.00053161	0.50847	0.30556
1	206073265	208410364	697	11	0.00066848	3.5288e-07	0.00059404	1.1253	0.13023
1	208410364	210787750	1013	11	0.00039687	3.3175e-07	0.00057597	0.68903	0.2454
1	210787750	212842330	738	11	-5.2597e-05	2.9678e-07	0.00054477	0	0.5
1	212842330	214578266	628	11	0.0003246	3.1552e-07	0.00056171	0.57788	0.28167
1	214578266	216243634	639	11	0.00021474	2.8357e-07	0.00053252	0.40325	0.34338
1	216243634	218705513	1121	11	5.9115e-05	3.0547e-07	0.00055269	0.10696	0.45741
1	218705513	219590571	316	11	1.3968e-05	9.5008e-08	0.00030823	0.045316	0.48193
1	219590571	221858231	756	11	0.00040824	3.3263e-07	0.00057674	0.70784	0.23952
1	221858231	222230220	186	11	0.00025696	6.9027e-08	0.00026273	0.97805	0.16402
1	222230220	224938520	798	11	-9.3329e-05	2.9361e-07	0.00054186	0	0.5
1	224938520	226810860	558	11	0.0003287	2.4583e-07	0.00049582	0.66294	0.25368
1	226810860	229156248	817	11	0.00020152	3.1655e-07	0.00056263	0.35819	0.3601
1	229156248	230685255	600	11	0.00053288	3.1279e-07	0.00055928	0.9528	0.17035
1	230685255	232090252	655	11	-2.1653e-05	2.8407e-07	0.00053298	0	0.5
1	232090252	233429284	621	11	7.4692e-05	3.0441e-07	0.00055173	0.13538	0.44616
1	233429284	234599434	568	11	7.5611e-05	2.6751e-07	0.00051721	0.14619	0.44189
1	234599434	235819436	426	11	0.00024213	2.0705e-07	0.00045503	0.53213	0.29732
1	235819436	237555628	778	11	0.00046086	3.3673e-07	0.00058028	0.7942	0.21354
1	237555628	238567807	447	11	0.00015083	2.1267e-07	0.00046116	0.32706	0.37181
1	238567807	239925314	516	11	0.00010143	2.4473e-07	0.0004947	0.20504	0.41877
1	239925314	240564091	372	11	0.00015865	1.6056e-07	0.0004007	0.39593	0.34608
1	240564091	241582220	528	11	0.00012402	2.9086e-07	0.00053932	0.22996	0.40906
1	241582220	242071602	231	11	-9.5273e-05	7.2027e-08	0.00026838	0	0.5
1	242071602	244109499	685	11	0.00020202	3.1659e-07	0.00056266	0.35904	0.35978
1	244109499	245506746	527	11	-1.8322e-06	2.6e-07	0.0005099	0	0.5
1	245506746	247344518	783	11	0.00024958	3.2029e-07	0.00056594	0.44101	0.3296
1	247344518	249239466	476	11	0.00021917	2.1273e-07	0.00046122	0.4752	0.31732
2	10133	1781022	706	11	-3.4025e-05	2.9822e-07	0.0005461	0	0.5
2	1781022	3973779	991	11	-7.6757e-05	2.949e-07	0.00054304	0	0.5
2	3973779	5708337	618	11	6.4412e-05	3.021e-07	0.00054963	0.11719	0.45335
2	5708337	6836254	562	11	-1.4632e-05	2.4474e-07	0.00049471	0	0.5
2	6836254	8422147	632	11	-2.8192e-05	2.8885e-07	0.00053745	0	0.5
2	8422147	10298469	704	11	9.2505e-05	3.0807e-07	0.00055504	0.16666	0.43382
2	10298469	12419150	997	11	0.00034291	3.2755e-07	0.00057232	0.59916	0.27453
2	12419150	14335308	603	11	-1.9058e-05	2.6318e-07	0.00051301	0	0.5
2	14335308	16329735	751	11	6.5867e-05	3.0599e-07	0.00055317	0.11907	0.45261
2	16329735	18647423	880	11	6.7734e-05	3.0614e-07	0.0005533	0.12242	0.45128
2	18647423	19692404	389	11	9.7323e-05	1.6768e-07	0.00040949	0.23767	0.40607
2	19692404	21050490	660	11	0.00012385	3.1051e-07	0.00055723	0.22227	0.41205
2	21050490	23341383	616	11	4.0208e-06	3.0118e-07	0.0005488	0.0073266	0.49708
2	23341383	24686918	475	11	0.00013269	1.9415e-07	0.00044062	0.30114	0.38165
2	24686918	26894985	597	11	0.00077848	3.2127e-07	0.00056681	1.3734	0.084807
2	26894985	28598777	437	11	0.00057679	1.9493e-07	0.0004415	1.3064	0.095704
2	28598777	29217559	244	11	0.00068946	1.2835e-07	0.00035826	1.9244	0.027149
2	29217559	30463711	625	11	2.828e-05	3.0307e-07	0.00055052	0.051369	0.47952
2	30463711	31550450	530	11	0.00033782	2.9388e-07	0.00054211	0.62315	0.26659
2	31550450	33363777	536	11	0.00013948	2.8904e-07	0.00053763	0.25944	0.39765
2	33363777	35345028	831	11	5.4605e-05	3.0512e-07	0.00055237	0.098856	0.46063
2	35345028	36122006	296	11	-6.564e-05	9.8438e-08	0.00031375	0	0.5
2	36122006	38132712	952	11	0.00025727	3.2089e-07	0.00056647	0.45416	0.32486
2	38132712	39031337	344	11	0.0002811	1.885e-07	0.00043416	0.64746	0.25867
2	39031337	40281483	307	11	1.524e-05	1.3478e-07	0.00036712	0.041511	0.48344
2	40281483	43309590	1320	11	0.00027302	3.2211e-07	0.00056755	0.48105	0.31524
2	43309590	44313803	410	11	0.0012559	2.9722e-07	0.00054518	2.3036	0.010623
2	44313803	46482634	1083	11	-4.2455e-06	3.0054e-07	0.00054821	0	0.5
2	46482634	47318772	417	11	9.4661e-05	2.4271e-07	0.00049265	0.19214	0.42381
2	47318772	48213001	309	11	0.00018802	1.7022e-07	0.00041257	0.45574	0.32429
2	48213001	50022257	740	11	0.00019987	3.1642e-07	0.00056251	0.35532	0.36118
2	50022257	50818928	343	11	3.5053e-05	1.4884e-07	0.0003858	0.090857	0.4638
2	50818928	52491133	655	11	0.00010395	3.0896e-07	0.00055584	0.18701	0.42583
2	52491133	53508452	481	11	0.00017408	2.3612e-07	0.00048592	0.35824	0.36008
2	53508452	54685226	459	11	-6.1004e-05	2.0749e-07	0.00045552	0	0.5
2	54685226	56203345	640	11	0.00041973	3.3353e-07	0.00057752	0.72679	0.23368
2	56203345	57429100	440	11	2.5744e-05	2.1121e-07	0.00045958	0.056017	0.47766
2	57429100	58297315	287	11	0.00038884	1.3913e-07	0.00037301	1.0425	0.1486
2	58297315	60292000	760	11	4.5835e-05	3.0444e-07	0.00055176	0.083071	0.4669
2	60292000	62429044	620	11	0.0012709	3.9975e-07	0.00063226	2.0101	0.022211
2	62429044	64625913	620	11	-1.401e-05	2.9524e-07	0.00054336	0	0.5
2	64625913	65933444	471	11	0.00026348	2.4079e-07	0.0004907	0.53694	0.29566
2	65933444	67226166	554	11	0.00023917	2.6816e-07	0.00051784	0.46185	0.32209
2	67226166	68010176	426	11	0.00040153	2.0892e-07	0.00045707	0.87849	0.18984
2	68010176	69139564	491	11	4.6106e-05	2.0235e-07	0.00044983	0.1025	0.45918
2	69139564	70755198	564	11	0.00019354	2.3838e-07	0.00048824	0.39641	0.3459
2	70755198	73174848	807	11	8.7068e-05	3.0764e-07	0.00055466	0.15698	0.43763
2	73174848	75630086	749	11	1.0649e-05	3.017e-07	0.00054927	0.019387	0.49227
2	75630086	76913661	513	11	3.4839e-05	2.4632e-07	0.00049631	0.070195	0.47202
2	76913661	78079264	407	11	6.3445e-05	2.0816e-07	0.00045624	0.13906	0.4447
2	78079264	80050403	845	11	7.4263e-06	3.0145e-07	0.00054904	0.013526	0.4946
2	80050403	81620841	586	11	0.00010453	3.09e-07	0.00055588	0.18804	0.42542
2	81620841	85140680	924	11	0.00017129	2.7192e-07	0.00052146	0.32849	0.37127
2	85140680	88038507	685	11	2.0307e-05	2.6773e-07	0.00051743	0.039245	0.48435
2	88038507	89154526	255	11	-1.7274e-05	6.8501e-08	0.00026173	0	0.5
2	95326452	98995201	469	11	0.0002493	1.9199e-07	0.00043816	0.56896	0.28469
2	98995201	101822329	936	11	0.0003134	3.2525e-07	0.00057031	0.54952	0.29133
2	101822329	102688765	269	11	0.00097678	1.4958e-07	0.00038675	2.5256	0.0057752
2	102688765	103588215	416	11	0.001597	2.2876e-07	0.00047829	3.3391	0.00042033
2	103588215	105125034	315	11	0.00016621	1.2134e-07	0.00034834	0.47714	0.31663
2	105125034	106210058	421	11	-3.7134e-05	1.7734e-07	0.00042112	0	0.5
2	106210058	107408267	464	11	9.7458e-05	1.9664e-07	0.00044344	0.21978	0.41302
2	107408267	108429177	364	11	-5.9535e-05	9.6707e-08	0.00031098	0	0.5
2	108429177	110572432	563	11	7.6216e-05	2.2856e-07	0.00047808	0.15942	0.43667
2	110572432	113921856	882	11	6.792e-05	3.0615e-07	0.00055331	0.12275	0.45115
2	113921856	116772470	779	11	0.00014375	3.1205e-07	0.00055862	0.25733	0.39846
2	116772470	118367466	431	11	2.6758e-06	1.2866e-07	0.00035869	0.00746	0.49702
2	118367466	121303783	1013	11	0.00021003	3.1721e-07	0.00056321	0.37291	0.35461
2	121303783	123302906	596	11	0.00014769	2.7762e-07	0.0005269	0.28031	0.38962
2	123302906	124732250	454	11	0.00017522	1.5297e-07	0.00039111	0.44802	0.32707
2	124732250	125840921	394	11	0.00025154	1.6252e-07	0.00040314	0.62395	0.26633
2	125840921	127373764	449	11	8.1509e-05	1.3839e-07	0.00037201	0.2191	0.41328
2	127373764	128034347	271	11	0.00021294	1.0804e-07	0.00032869	0.64784	0.25854
2	128034347	129474441	448	11	0.00042171	2.0155e-07	0.00044894	0.93933	0.17378
2	129474441	130067170	234	11	8.989e-05	5.774e-08	0.00024029	0.37409	0.35417
2	130067170	130658085	203	11	2.3101e-05	4.5376e-08	0.00021302	0.10845	0.45682
2	130658085	133042784	245	11	-5.413e-05	6.2769e-08	0.00025054	0	0.5
2	133042784	135158578	917	11	-9.6985e-05	2.9332e-07	0.00054159	0	0.5
2	135158578	137042794	388	11	1.8823e-05	1.1298e-07	0.00033613	0.055999	0.47767
2	137042794	138698117	623	11	9.4508e-05	2.6296e-07	0.0005128	0.1843	0.42689
2	138698117	140100271	454	11	0.00033612	1.4835e-07	0.00038516	0.87269	0.19142
2	140100271	141805351	599	11	0.0002801	2.7434e-07	0.00052377	0.53477	0.29641
2	141805351	142518602	314	11	2.4419e-05	1.2297e-07	0.00035066	0.069637	0.47224
2	142518602	144519484	674	11	0.00037485	3.1564e-07	0.00056182	0.66721	0.25232
2	144519484	146445570	441	11	0.00043182	2.1348e-07	0.00046204	0.93459	0.175
2	146445570	147277162	158	11	0.00023384	4.4006e-08	0.00020978	1.1147	0.13249
2	147277162	150210292	675	11	0.00024681	2.68e-07	0.00051769	0.47676	0.31677
2	150210292	151731462	489	11	3.3147e-05	1.9465e-07	0.00044119	0.075131	0.47006
2	151731462	152486782	294	11	0.00017983	9.5253e-08	0.00030863	0.58266	0.28006
2	152486782	154005056	517	11	0.00023762	2.1862e-07	0.00046757	0.50821	0.30565
2	154005056	155391135	513	11	1.0265e-05	2.2346e-07	0.00047271	0.021716	0.49134
2	155391135	157560635	581	11	0.00014839	2.4012e-07	0.00049002	0.30282	0.38102
2	157560635	158533218	170	11	0.00024304	7.2335e-08	0.00026895	0.90364	0.18309
2	158533218	159577082	336	11	-5.1364e-05	1.1715e-07	0.00034228	0	0.5
2	159577082	161769733	758	11	0.00051182	3.4069e-07	0.00058369	0.87687	0.19028
2	161769733	163503551	414	11	0.00033818	1.3967e-07	0.00037372	0.90491	0.18276
2	163503551	164466638	203	11	0.00011579	6.0443e-08	0.00024585	0.47096	0.31884
2	164466638	165178840	174	11	0.0001179	4.3886e-08	0.00020949	0.56282	0.28678
2	165178840	167160270	667	11	0.00033709	2.9231e-07	0.00054066	0.62348	0.26649
2	167160270	167355970	73	10	3.0161e-05	-1.7697e-08		0	0.5
2	167355970	169968236	872	11	0.00018736	3.1545e-07	0.00056165	0.3336	0.36934
2	169968236	171226245	497	11	0.00019511	2.146e-07	0.00046324	0.42118	0.33681
2	171226245	173138905	634	11	9.6089e-05	3.0835e-07	0.00055529	0.17304	0.43131
2	173138905	175588929	863	11	0.0001425	3.1196e-07	0.00055853	0.25514	0.39931
2	175588929	177363636	575	11	0.00026951	2.5774e-07	0.00050768	0.53086	0.29776
2	177363636	178553183	470	11	0.00016672	1.7673e-07	0.00042039	0.3966	0.34583
2	178553183	181312739	1029	11	-6.2294e-05	2.9602e-07	0.00054408	0	0.5
2	181312739	182266031	315	11	-3.551e-05	9.0489e-08	0.00030081	0	0.5
2	182266031	184357608	650	11	0.0002274	2.9285e-07	0.00054116	0.42021	0.33717
2	184357608	185280173	244	11	0.00012456	7.204e-08	0.0002684	0.46407	0.3213
2	185280173	189882065	1019	11	-4.5219e-05	2.9735e-07	0.0005453	0	0.5
2	189882065	191973357	524	11	0.00026767	2.2169e-07	0.00047084	0.5685	0.28485
2	191973357	195861164	730	11	-3.7978e-05	2.9791e-07	0.00054582	0	0.5
2	195861164	196447456	155	11	0.00011555	3.2103e-08	0.00017917	0.6449	0.2595
2	196447456	198078110	470	11	0.00041074	1.7032e-07	0.0004127	0.99526	0.1598
2	198078110	199311125	331	11	0.00068872	1.2317e-07	0.00035095	1.9624	0.024855
2	199311125	201576284	637	11	0.0010913	3.4553e-07	0.00058782	1.8565	0.031692
2	201576284	202818637	335	11	0.00042526	1.515e-07	0.00038923	1.0926	0.13729
2	202818637	205799241	813	11	9.8137e-05	3.085e-07	0.00055543	0.17669	0.42988
2	205799241	206735704	411	11	5.0555e-06	2.044e-07	0.0004521	0.011182	0.49554
2	206735704	208645399	714	11	0.00019473	3.1602e-07	0.00056216	0.34641	0.36452
2	208645399	209941529	356	11	0.00015766	1.4276e-07	0.00037784	0.41727	0.33824
2	209941529	212379518	776	11	0.00029462	3.2379e-07	0.00056903	0.51777	0.30231
2	212379518	214014282	629	11	0.0001721	3.1426e-07	0.00056059	0.307	0.37942
2	214014282	215573795	462	11	0.00030127	2.1682e-07	0.00046564	0.647	0.25882
2	215573795	217715661	807	11	0.00014484	3.1214e-07	0.00055869	0.25925	0.39772
2	217715661	218395480	282	11	0.00017956	1.2016e-07	0.00034664	0.51801	0.30223
2	218395480	220454551	666	11	0.00075489	3.2473e-07	0.00056985	1.3247	0.092633
2	220454551	222521176	861	11	0.0002351	3.1916e-07	0.00056494	0.41614	0.33865
2	222521176	224859419	791	11	1.7964e-05	3.0227e-07	0.00054979	0.032674	0.48697
2	224859419	225840004	370	11	-2.7832e-05	1.0427e-07	0.00032291	0	0.5
2	225840004	228119842	751	11	-8.0029e-05	2.8331e-07	0.00053227	0	0.5
2	228119842	229370787	485	11	0.00017525	1.9e-07	0.00043589	0.40206	0.34382
2	229370787	231843389	967	11	0.00027065	3.2193e-07	0.00056739	0.47701	0.31668
2	231843389	233550003	501	11	-6.2071e-05	2.007e-07	0.000448	0	0.5
2	233550003	235150987	806	11	0.0014593	4.1441e-07	0.00064375	2.2669	0.011698
2	235150987	236043550	415	11	-3.7176e-05	2.071e-07	0.00045508	0	0.5
2	236043550	237449032	487	11	0.00013811	2.3035e-07	0.00047995	0.28776	0.38677
2	237449032	238760981	559	11	0.0004596	2.9579e-07	0.00054386	0.84507	0.19904
2	238760981	239952643	446	11	0.00050826	2.3055e-07	0.00048016	1.0585	0.14491
2	239952643	241560084	701	11	0.00024499	3.1993e-07	0.00056562	0.43313	0.33246
2	241560084	242149921	239	11	0.00065182	1.1815e-07	0.00034373	1.8963	0.02896
2	242149921	243188920	144	11	0.00072098	7.2366e-08	0.00026901	2.6801	0.0036797
3	60157	1441779	625	11	0.00017427	3.1443e-07	0.00056074	0.31079	0.37798
3	1441779	2992120	928	11	0.00010316	3.089e-07	0.00055578	0.1856	0.42638
3	2992120	4431647	777	11	0.00014472	3.1213e-07	0.00055869	0.25904	0.3978
3	4431647	6083183	781	11	8.4787e-05	3.0747e-07	0.0005545	0.15291	0.43924
3	6083183	7083387	432	11	9.029e-05	2.2292e-07	0.00047214	0.19123	0.42417
3	7083387	8648561	877	11	0.00017339	3.1436e-07	0.00056068	0.30925	0.37857
3	8648561	9543183	493	11	-2.7405e-05	2.4675e-07	0.00049674	0	0.5
3	9543183	11019665	659	11	0.0002648	3.2147e-07	0.00056698	0.46704	0.32024
3	11019665	13070799	779	11	0.00018146	3.1499e-07	0.00056124	0.32331	0.37323
3	13070799	14816900	809	11	0.00025288	3.2054e-07	0.00056617	0.44665	0.32756
3	14816900	16282442	548	11	0.00022075	2.3674e-07	0.00048656	0.45369	0.32503
3	16282442	17891118	508	11	0.00024579	2.2597e-07	0.00047536	0.51706	0.30256
3	17891118	19125144	352	11	0.0011906	2.2132e-07	0.00047044	2.5309	0.0056885
3	19125144	20091348	212	11	1.6406e-05	7.1804e-08	0.00026796	0.061225	0.47559
3	20091348	21643707	664	11	9.1297e-05	3.0797e-07	0.00055495	0.16451	0.43466
3	21643707	22204244	390	11	-1.8095e-05	1.7287e-07	0.00041578	0	0.5
3	22204244	23804865	555	11	0.00013148	2.8088e-07	0.00052998	0.24808	0.40204
3	23804865	25461558	760	11	8.4124e-07	3.0093e-07	0.00054858	0.0015335	0.49939
3	25461558	26877769	492	11	2.8275e-05	1.9948e-07	0.00044664	0.063307	0.47476
3	26877769	27840910	279	11	0.00043621	1.3467e-07	0.00036698	1.1887	0.11729
3	27840910	29142260	464	11	0.00024122	2.3757e-07	0.00048742	0.49489	0.31034
3	29142260	30717955	699	11	0.0004618	3.368e-07	0.00058034	0.79573	0.21309
3	30717955	32351715	638	11	0.00020525	3.1684e-07	0.00056288	0.36465	0.35769
3	32351715	33255592	290	11	0.00020895	1.4375e-07	0.00037915	0.55112	0.29078
3	33255592	35283458	628	11	0.00042527	2.886e-07	0.00053722	0.79162	0.21429
3	35283458	36486842	420	11	4.8781e-05	1.758e-07	0.00041929	0.11634	0.45369
3	36486842	38356116	635	11	-7.4004e-05	2.5515e-07	0.00050513	0	0.5
3	38356116	40221298	687	11	8.6444e-05	2.7663e-07	0.00052596	0.16436	0.43473
3	40221298	41064528	152	11	-4.0165e-05	1.5186e-08	0.00012323	0	0.5
3	41064528	42540002	476	11	0.00030035	2.1228e-07	0.00046074	0.65189	0.25724
3	42540002	45165153	765	11	0.00011562	3.0987e-07	0.00055666	0.20771	0.41773
3	45165153	46657500	593	11	0.00017055	2.4558e-07	0.00049556	0.34416	0.36536
3	46657500	47727212	205	11	0.00028904	5.6196e-08	0.00023706	1.2193	0.11137
3	47727212	49316972	326	11	0.0016994	1.6436e-07	0.00040541	4.1917	1.3845e-05
3	49316972	51832015	566	11	0.002838	3.0521e-07	0.00055245	5.1371	1.3947e-07
3	51832015	54081390	712	11	0.00010292	2.8168e-07	0.00053073	0.19393	0.42312
3	54081390	55348860	652	11	0.00024746	3.2012e-07	0.00056579	0.43737	0.33092
3	55348860	56433907	378	11	1.8176e-05	1.6307e-07	0.00040382	0.045011	0.48205
3	56433907	58157519	589	11	6.8437e-05	2.2123e-07	0.00047035	0.1455	0.44216
3	58157519	60272906	1011	11	-4.1455e-06	3.0055e-07	0.00054822	0	0.5
3	60272906	62355666	1019	11	-7.9045e-05	2.9472e-07	0.00054288	0	0.5
3	62355666	63669286	668	11	-0.00013145	2.9064e-07	0.00053911	0	0.5
3	63669286	65273538	768	11	0.00010294	3.0888e-07	0.00055577	0.18523	0.42652
3	65273538	66270447	355	11	1.4805e-05	1.8135e-07	0.00042585	0.034767	0.48613
3	66270447	68286914	669	11	0.00044222	3.3528e-07	0.00057903	0.76373	0.22252
3	68286914	69276762	381	11	4.3316e-05	1.828e-07	0.00042755	0.10131	0.45965
3	69276762	70449028	409	11	0.00014138	2.0449e-07	0.0004522	0.31266	0.37727
3	70449028	72529329	787	11	0.00012747	3.1079e-07	0.00055748	0.22864	0.40957
3	72529329	74321817	712	11	0.00024557	3.1998e-07	0.00056566	0.43413	0.3321
3	74321817	75704949	282	11	0.00016113	1.0407e-07	0.0003226	0.49945	0.30873
3	75704949	77508835	515	11	0.00014951	2.447e-07	0.00049468	0.30224	0.38124
3	77508835	79024541	435	11	-3.7793e-05	1.7729e-07	0.00042106	0	0.5
3	79024541	81427310	534	11	2.7561e-05	1.5787e-07	0.00039733	0.069365	0.47235
3	81427310	82643886	313	11	0.00018253	9.2534e-08	0.00030419	0.60005	0.27424
3	82643886	84367479	351	11	3.2306e-05	1.0961e-07	0.00033107	0.09758	0.46113
3	84367479	85582231	283	11	0.00029222	8.8491e-08	0.00029747	0.98232	0.16297
3	85582231	87409732	465	11	0.00047125	1.9423e-07	0.00044071	1.0693	0.14247
3	87409732	88298373	213	11	0.00037315	5.9696e-08	0.00024433	1.5272	0.06335
3	88298373	94255316	486	11	0.00032021	1.9373e-07	0.00044015	0.7275	0.23346
3	94255316	95311971	230	11	2.3143e-06	4.016e-08	0.0002004	0.011548	0.49539
3	95311971	98215950	616	11	1.6784e-05	2.0679e-07	0.00045474	0.036908	0.48528
3	98215950	99373762	351	11	0.00022851	1.1656e-07	0.00034142	0.66929	0.25165
3	99373762	100592217	372	11	0.00010608	1.0059e-07	0.00031716	0.33447	0.36901
3	100592217	103084960	716	11	0.00056596	3.0328e-07	0.00055071	1.0277	0.15205
3	103084960	104581613	466	11	0.00011603	1.6098e-07	0.00040122	0.28919	0.38622
3	104581613	106982811	743	11	0.00015166	3.1267e-07	0.00055917	0.27122	0.39311
3	106982811	109522395	800	11	0.00033689	3.2708e-07	0.00057191	0.58906	0.27791
3	109522395	110513770	269	11	0.00033938	7.6042e-08	0.00027576	1.2307	0.10921
3	110513770	112815699	743	11	6.5533e-05	3.0067e-07	0.00054834	0.11951	0.45243
3	112815699	113947863	377	11	0.00032878	1.4484e-07	0.00038058	0.86391	0.19382
3	113947863	115447080	402	11	0.00013625	1.9591e-07	0.00044262	0.30783	0.37911
3	115447080	116800153	551	11	0.00082798	2.9044e-07	0.00053893	1.5363	0.062227
3	116800153	118530251	604	11	-0.00014162	2.6796e-07	0.00051765	0	0.5
3	118530251	120523055	741	11	4.2951e-05	2.7024e-07	0.00051985	0.082621	0.46708
3	120523055	121974097	429	11	3.7194e-05	9.9717e-08	0.00031578	0.11778	0.45312
3	121974097	123517768	538	11	1.9524e-05	2.1222e-07	0.00046068	0.042381	0.4831
3	123517768	124936642	640	11	0.00037787	3.0529e-07	0.00055253	0.6839	0.24702
3	124936642	126214943	409	11	0.00011787	1.5299e-07	0.00039114	0.30136	0.38157
3	126214943	128194861	702	11	-1.9363e-05	2.9029e-07	0.00053879	0	0.5
3	128194861	130244735	503	11	-2.78e-06	1.6961e-07	0.00041183	0	0.5
3	130244735	131836516	582	11	1.5276e-05	2.0742e-07	0.00045544	0.033541	0.48662
3	131836516	133252173	529	11	0.00012686	2.0262e-07	0.00045014	0.28182	0.38904
3	133252173	135456906	893	11	0.0001427	3.1197e-07	0.00055854	0.25549	0.39917
3	135456906	137371083	502	11	5.5429e-05	1.5854e-07	0.00039817	0.13921	0.44464
3	137371083	139954597	884	11	0.00022855	3.1865e-07	0.00056449	0.40488	0.34278
3	139954597	141339097	499	11	0.00012487	2.2858e-07	0.0004781	0.26117	0.39698
3	141339097	143164628	665	11	-8.6742e-06	2.9037e-07	0.00053886	0	0.5
3	143164628	144410816	412	11	5.2201e-05	1.5533e-07	0.00039412	0.13245	0.44731
3	144410816	145664619	389	11	4.976e-05	1.2197e-07	0.00034924	0.14248	0.44335
3	145664619	146726629	351	11	0.00017968	1.3193e-07	0.00036322	0.49468	0.31041
3	146726629	149043237	705	11	4.8773e-05	3.0466e-07	0.00055196	0.088363	0.46479
3	149043237	150252004	437	11	0.00020158	2.0764e-07	0.00045568	0.44237	0.32911
3	150252004	151348730	382	11	8.3178e-05	1.6215e-07	0.00040268	0.20656	0.41818
3	151348730	153256571	575	11	0.00017341	2.5856e-07	0.00050848	0.34103	0.36654
3	153256571	154714218	429	11	-3.182e-05	1.1645e-07	0.00034124	0	0.5
3	154714218	156008700	352	11	9.8444e-05	1.4043e-07	0.00037474	0.2627	0.39639
3	156008700	157312028	483	11	-3.8673e-06	1.6286e-07	0.00040355	0	0.5
3	157312028	159477890	669	11	8.4169e-05	2.3067e-07	0.00048028	0.17525	0.43044
3	159477890	161524504	583	11	-0.00010636	1.6756e-07	0.00040934	0	0.5
3	161524504	163253205	524	11	0.00032166	1.8494e-07	0.00043005	0.74797	0.22724
3	163253205	165055469	464	11	2.6071e-05	1.0693e-07	0.000327	0.079726	0.46823
3	165055469	167117429	478	11	1.8677e-05	1.5719e-07	0.00039647	0.047109	0.48121
3	167117429	168580960	394	11	-1.6324e-05	1.169e-07	0.00034191	0	0.5
3	168580960	170964909	757	11	0.0001862	3.1536e-07	0.00056157	0.33157	0.37011
3	170964909	172295731	524	11	6.983e-05	2.5353e-07	0.00050352	0.13868	0.44485
3	172295731	173477285	381	11	1.9346e-06	1.6997e-07	0.00041227	0.0046926	0.49813
3	173477285	175116539	610	11	0.00028119	3.2275e-07	0.00056811	0.49496	0.31031
3	175116539	176320287	350	11	0.00015688	1.2871e-07	0.00035876	0.43728	0.33096
3	176320287	178107165	573	11	0.00021095	2.7575e-07	0.00052512	0.40172	0.34395
3	178107165	179374586	422	11	0.00019578	1.6637e-07	0.00040789	0.47999	0.31562
3	179374586	181511166	493	11	0.00013966	2.0808e-07	0.00045616	0.30616	0.37974
3	181511166	183769683	688	11	0.00022945	3.051e-07	0.00055236	0.41541	0.33892
3	183769683	185068255	436	11	0.0004081	2.3253e-07	0.00048221	0.84632	0.19869
3	185068255	186890344	697	11	0.00015562	3.1298e-07	0.00055944	0.27816	0.39044
3	186890344	188856214	797	11	0.00024489	3.1992e-07	0.00056562	0.43296	0.33252
3	188856214	190226607	610	11	-9.5741e-05	2.9342e-07	0.00054168	0	0.5
3	190226607	192343814	799	11	1.6195e-05	3.0213e-07	0.00054966	0.029463	0.48825
3	192343814	194059671	613	11	3.7454e-05	3.0378e-07	0.00055117	0.067954	0.47291
3	194059671	194786674	321	11	4.0978e-05	1.4413e-07	0.00037964	0.10794	0.45702
3	194786674	195971408	307	11	0.00034248	1.5105e-07	0.00038865	0.88121	0.1891
3	195971408	197075987	394	11	0.00014234	1.5487e-07	0.00039354	0.36168	0.35879
3	197075987	197946622	190	11	0.00020168	6.7723e-08	0.00026024	0.77498	0.21918
4	10240	694715	125	11	-3.0667e-06	1.2947e-08	0.00011378	0	0.5
4	694715	1478711	266	11	0.00038999	1.2012e-07	0.00034658	1.1252	0.13024
4	1478711	2842979	325	11	0.00015609	1.4338e-07	0.00037865	0.41222	0.34009
4	2842979	3846040	279	11	0.00062175	1.6362e-07	0.0004045	1.5371	0.062134
4	3846040	4684116	236	11	0.0001692	1.0176e-07	0.000319	0.53041	0.29792
4	4684116	5502388	397	11	5.5395e-05	2.0679e-07	0.00045474	0.12182	0.45152
4	5502388	6773043	669	11	-8.0603e-05	2.946e-07	0.00054277	0	0.5
4	6773043	7539692	394	11	0.0006634	2.6346e-07	0.00051329	1.2925	0.098101
4	7539692	8152235	359	11	0.00026777	2.053e-07	0.00045311	0.59097	0.27727
4	8152235	9326479	244	11	-8.5013e-05	9.1093e-08	0.00030182	0	0.5
4	9326479	10699152	539	11	5.6039e-05	1.9939e-07	0.00044654	0.1255	0.45006
4	10699152	12323034	682	11	-5.812e-05	2.9635e-07	0.00054438	0	0.5
4	12323034	14272001	734	11	0.00029032	3.2346e-07	0.00056873	0.51046	0.30486
4	14272001	15147446	378	11	-5.8816e-05	1.5863e-07	0.00039828	0	0.5
4	15147446	15927009	268	11	0.00011463	1.0418e-07	0.00032277	0.35516	0.36124
4	15927009	17383322	686	11	7.8053e-05	3.0694e-07	0.00055402	0.14088	0.44398
4	17383322	18841874	428	11	0.00021086	1.8457e-07	0.00042962	0.4908	0.31178
4	18841874	20544557	505	11	-4.9007e-05	1.7123e-07	0.00041381	0	0.5
4	20544557	22319347	685	11	0.00063433	3.5022e-07	0.0005918	1.0719	0.14189
4	22319347	24135529	621	11	0.0002929	2.9869e-07	0.00054653	0.53593	0.296
4	24135529	25609322	605	11	2.9835e-06	2.9581e-07	0.00054388	0.0054855	0.49781
4	25609322	27343722	564	11	0.00032584	3.1486e-07	0.00056112	0.58068	0.28073
4	27343722	27965868	211	11	0.0002601	8.6769e-08	0.00029457	0.88301	0.18862
4	27965868	29762208	563	11	6.0204e-05	2.3854e-07	0.00048841	0.12327	0.45095
4	29762208	30454535	163	11	0.00026635	4.6481e-08	0.0002156	1.2354	0.10834
4	30454535	31782981	420	11	-7.2626e-05	1.7312e-07	0.00041608	0	0.5
4	31782981	33172766	340	11	0.00019531	1.4713e-07	0.00038357	0.50919	0.30531
4	33172766	35151415	378	11	0.00022958	1.0345e-07	0.00032164	0.71379	0.23768
4	35151415	36020436	276	11	0.00018221	8.228e-08	0.00028684	0.63522	0.26264
4	36020436	37255047	463	11	0.00056511	1.9848e-07	0.00044551	1.2685	0.10232
4	37255047	38907022	790	11	0.00027509	3.2227e-07	0.00056769	0.48457	0.31399
4	38907022	40202609	431	11	0.00013576	1.625e-07	0.00040311	0.33677	0.36814
4	40202609	42213058	731	11	0.00021326	3.1746e-07	0.00056344	0.37849	0.35253
4	42213058	43965045	559	11	-7.3909e-05	2.162e-07	0.00046497	0	0.5
4	43965045	45189157	360	11	0.00029827	1.2484e-07	0.00035333	0.84415	0.19929
4	45189157	47411896	498	11	7.663e-05	1.8463e-07	0.00042968	0.17834	0.42923
4	47411896	48123600	236	11	0.0001572	6.1418e-08	0.00024783	0.63431	0.26294
4	48123600	53877433	543	11	0.00034228	2.0361e-07	0.00045123	0.75854	0.22406
4	53877433	55429556	553	11	-8.6787e-06	2.2797e-07	0.00047747	0	0.5
4	55429556	56547644	381	11	0.00017218	1.5569e-07	0.00039457	0.43636	0.33129
4	56547644	58935008	929	11	-2.1634e-06	3.007e-07	0.00054836	0	0.5
4	58935008	60741087	486	11	0.00015843	1.8573e-07	0.00043096	0.36763	0.35658
4	60741087	62371763	449	11	0.00047183	2.0541e-07	0.00045322	1.0411	0.14893
4	62371763	64341001	465	11	0.00016587	2.0191e-07	0.00044935	0.36914	0.35601
4	64341001	66600492	560	11	4.4943e-05	2.0077e-07	0.00044807	0.1003	0.46005
4	66600492	68059497	445	11	5.2133e-05	1.472e-07	0.00038367	0.13588	0.44596
4	68059497	68854765	269	11	4.5645e-05	7.1119e-08	0.00026668	0.17116	0.43205
4	68854765	71049152	485	11	0.00013885	1.3027e-07	0.00036093	0.3847	0.35023
4	71049152	72140558	265	11	-0.00011233	5.0314e-08	0.00022431	0	0.5
4	72140558	74592390	558	11	0.00011174	2.0667e-07	0.00045461	0.24579	0.40292
4	74592390	77130707	777	11	0.00045951	3.1692e-07	0.00056296	0.81624	0.20718
4	77130707	79093979	769	11	-2.4288e-05	2.9898e-07	0.00054679	0	0.5
4	79093979	80990297	599	11	0.00031809	2.2036e-07	0.00046942	0.67762	0.24901
4	80990297	82125315	262	11	0.00015524	8.8255e-08	0.00029708	0.52257	0.30064
4	82125315	83372593	408	11	6.8179e-05	1.5804e-07	0.00039754	0.1715	0.43191
4	83372593	84799656	539	11	0.00021161	2.1289e-07	0.0004614	0.45863	0.32325
4	84799656	86930609	646	11	0.00022488	2.4305e-07	0.000493	0.45615	0.32414
4	86930609	87534648	144	11	0.00024444	3.2493e-08	0.00018026	1.3561	0.08754
4	87534648	89238028	619	11	0.00034527	2.8165e-07	0.0005307	0.65058	0.25766
4	89238028	90231564	334	11	3.4815e-05	1.245e-07	0.00035284	0.09867	0.4607
4	90231564	91560677	354	11	2.2196e-05	1.1618e-07	0.00034085	0.065121	0.47404
4	91560677	94233299	613	11	0.00011278	2.8471e-07	0.00053358	0.21137	0.4163
4	94233299	96182188	646	11	0.00014878	3.011e-07	0.00054872	0.27114	0.39314
4	96182188	97540703	522	11	6.8555e-05	2.2572e-07	0.0004751	0.1443	0.44263
4	97540703	99424067	438	11	0.00019817	1.282e-07	0.00035805	0.55347	0.28997
4	99424067	100678360	451	11	0.00023729	1.7178e-07	0.00041447	0.57251	0.28349
4	100678360	103221356	857	11	0.00055116	3.4375e-07	0.0005863	0.94006	0.17359
4	103221356	105305294	523	11	8.577e-05	1.8013e-07	0.00042442	0.20209	0.41992
4	105305294	107501305	638	11	0.00031695	2.5466e-07	0.00050464	0.62806	0.26498
4	107501305	108815348	369	11	0.00020927	1.3126e-07	0.00036229	0.57762	0.28176
4	108815348	111256567	811	11	-8.4224e-05	2.9432e-07	0.00054251	0	0.5
4	111256567	113870102	768	11	7.634e-05	3.0681e-07	0.0005539	0.13782	0.44519
4	113870102	115666246	640	11	4.9256e-05	3.0394e-07	0.00055131	0.089344	0.4644
4	115666246	117276929	376	11	0.00054955	1.3968e-07	0.00037373	1.4704	0.070722
4	117276929	118479918	360	11	4.2172e-05	1.2359e-07	0.00035156	0.11996	0.45226
4	118479918	119933512	442	11	0.00017279	1.5499e-07	0.00039369	0.43889	0.33037
4	119933512	120392684	161	11	0.00028465	3.4826e-08	0.00018662	1.5253	0.063594
4	120392684	122657987	773	11	1.3494e-05	3.0192e-07	0.00054947	0.024559	0.4902
4	122657987	124286481	399	11	0.0013219	2.136e-07	0.00046217	2.8602	0.0021171
4	124286481	125210862	289	11	0.00016993	1.0695e-07	0.00032703	0.51963	0.30166
4	125210862	126480886	410	11	0.0001488	1.6794e-07	0.0004098	0.3631	0.35826
4	126480886	127275477	236	11	0.00019671	8.6309e-08	0.00029378	0.66957	0.25157
4	127275477	127830293	176	11	0.00043512	7.3872e-08	0.00027179	1.6009	0.054699
4	127830293	128996665	221	11	0.00011593	6.0454e-08	0.00024587	0.47151	0.31864
4	128996665	130591885	474	11	0.00013149	1.8811e-07	0.00043372	0.30317	0.38088
4	130591885	131283821	191	11	0.0002228	6.5693e-08	0.00025631	0.86926	0.19235
4	131283821	132954033	366	11	0.00026641	1.7106e-07	0.0004136	0.64412	0.25975
4	132954033	134628434	401	11	0.00029293	1.4872e-07	0.00038564	0.75959	0.22375
4	134628434	136566407	445	11	8.7806e-05	1.6177e-07	0.0004022	0.21831	0.41359
4	136566407	138541971	566	11	-2.9331e-05	2.4735e-07	0.00049735	0	0.5
4	138541971	139556511	376	11	5.5941e-06	1.547e-07	0.00039333	0.014223	0.49433
4	139556511	141084631	536	11	0.00020155	2.69e-07	0.00051865	0.3886	0.34879
4	141084631	143443265	719	11	4.8767e-05	3.0466e-07	0.00055196	0.088353	0.4648
4	143443265	146178187	564	11	0.00039883	2.0722e-07	0.00045522	0.87613	0.19048
4	146178187	148521873	656	11	0.00014775	2.9421e-07	0.00054242	0.27239	0.39266
4	148521873	150683580	558	11	6.0115e-06	2.2089e-07	0.00046998	0.012791	0.4949
4	150683580	152782184	561	11	0.00042584	1.8851e-07	0.00043417	0.98079	0.16335
4	152782184	154477641	536	11	-3.2959e-05	2.5158e-07	0.00050157	0	0.5
4	154477641	155056126	216	11	-2.4829e-05	6.1363e-08	0.00024772	0	0.5
4	155056126	157485097	849	11	0.00014173	3.119e-07	0.00055848	0.25378	0.39983
4	157485097	158743718	346	11	5.1944e-05	1.2949e-07	0.00035985	0.14435	0.44261
4	158743718	161058864	562	11	0.00013799	2.0944e-07	0.00045765	0.30151	0.38151
4	161058864	161826435	284	11	0.00017462	1.2125e-07	0.00034821	0.50148	0.30801
4	161826435	163243679	480	11	-1.7563e-05	1.9223e-07	0.00043844	0	0.5
4	163243679	164478234	346	11	-5.8e-05	1.2474e-07	0.00035318	0	0.5
4	164478234	165823448	457	11	-6.2637e-05	2.014e-07	0.00044878	0	0.5
4	165823448	167018858	398	11	-5.3574e-05	1.8053e-07	0.00042489	0	0.5
4	167018858	167852917	200	11	0.00022899	6.0344e-08	0.00024565	0.93219	0.17562
4	167852917	169676825	609	11	0.00020821	2.9816e-07	0.00054604	0.38131	0.35149
4	169676825	170776510	331	11	4.473e-05	1.1717e-07	0.0003423	0.13068	0.44802
4	170776510	172558635	458	11	0.00015995	1.8807e-07	0.00043368	0.36882	0.35613
4	172558635	174264132	400	11	-0.00010677	1.3352e-07	0.0003654	0	0.5
4	174264132	176570716	637	11	0.00017782	3.147e-07	0.00056099	0.31698	0.37563
4	176570716	178991910	857	11	7.6172e-07	3.0093e-07	0.00054857	0.0013886	0.49945
4	178991910	180122043	342	11	-2.5814e-05	1.4269e-07	0.00037774	0	0.5
4	180122043	182066807	846	11	3.4713e-05	3.0357e-07	0.00055097	0.063003	0.47488
4	182066807	183371275	715	11	0.00017581	3.1455e-07	0.00056085	0.31347	0.37696
4	183371275	184929455	587	11	-6.5877e-05	2.9574e-07	0.00054382	0	0.5
4	184929455	186909090	890	11	6.3153e-05	3.0578e-07	0.00055298	0.11421	0.45454
4	186909090	188472981	642	11	0.00037898	3.3036e-07	0.00057477	0.65937	0.25483
4	188472981	189693511	445	11	-3.7966e-05	2.2197e-07	0.00047114	0	0.5
4	189693511	191043594	315	11	0.00040871	1.5466e-07	0.00039326	1.0393	0.14933
5	11940	982252	248	11	0.00049868	1.1084e-07	0.00033293	1.4978	0.067086
5	982252	2132442	507	11	-0.00010576	2.7527e-07	0.00052466	0	0.5
5	2132442	3361941	752	11	1.4566e-05	3.02e-07	0.00054955	0.026506	0.48943
5	3361941	4632110	516	11	5.8493e-05	2.2719e-07	0.00047664	0.12272	0.45116
5	4632110	5973233	666	11	0.00021037	3.1724e-07	0.00056324	0.3735	0.35439
5	5973233	7143218	587	11	2.3804e-05	2.7328e-07	0.00052276	0.045536	0.48184
5	7143218	8446336	591	11	8.336e-05	2.5458e-07	0.00050456	0.16521	0.43439
5	8446336	9718832	610	11	2.1327e-06	2.6332e-07	0.00051314	0.0041562	0.49834
5	9718832	11173271	717	11	0.00027587	3.2233e-07	0.00056774	0.48591	0.31352
5	11173271	13464832	625	11	0.0002257	2.8141e-07	0.00053048	0.42547	0.33525
5	13464832	14757804	615	11	0.00019844	2.8306e-07	0.00053204	0.37299	0.35458
5	14757804	16963613	744	11	8.9057e-05	3.078e-07	0.0005548	0.16052	0.43623
5	16963613	18051592	279	11	0.00052618	1.5408e-07	0.00039253	1.3405	0.090046
5	18051592	19917716	596	11	0.00016495	2.3766e-07	0.00048751	0.33836	0.36755
5	19917716	22152073	486	11	0.00024172	1.8546e-07	0.00043066	0.56127	0.28731
5	22152073	23494324	433	11	5.584e-05	1.497e-07	0.00038691	0.14432	0.44262
5	23494324	26184851	702	11	0.00025424	3.1989e-07	0.00056559	0.44951	0.32653
5	26184851	26857604	154	11	1.8405e-05	2.8331e-08	0.00016832	0.10935	0.45646
5	26857604	27984513	244	11	-6.941e-05	6.306e-08	0.00025112	0	0.5
5	27984513	29714820	434	11	-8.0716e-05	1.3625e-07	0.00036913	0	0.5
5	29714820	31390249	588	11	-3.2149e-05	2.3514e-07	0.00048491	0	0.5
5	31390249	33500180	826	11	0.00014412	3.1208e-07	0.00055864	0.25799	0.39821
5	33500180	35048970	538	11	0.00040112	2.7169e-07	0.00052124	0.76956	0.22078
5	35048970	36433954	486	11	0.00030573	2.0823e-07	0.00045632	0.66999	0.25143
5	36433954	38802410	754	11	0.00012495	3.1059e-07	0.00055731	0.22419	0.4113
5	38802410	40287729	561	11	0.00075763	2.5502e-07	0.000505	1.5003	0.066773
5	40287729	41888710	557	11	0.0032207	4.0876e-07	0.00063935	5.0375	2.3581e-07
5	41888710	43983499	433	11	0.00035384	1.5266e-07	0.00039071	0.90562	0.18257
5	43983499	50163398	466	11	0.0002448	1.3619e-07	0.00036904	0.66335	0.25355
5	50163398	52134622	578	11	0.00016575	2.4446e-07	0.00049443	0.33524	0.36872
5	52134622	53703044	626	11	0.00028951	2.9843e-07	0.00054629	0.52996	0.29807
5	53703044	55417349	634	11	0.00021856	2.6281e-07	0.00051265	0.42634	0.33493
5	55417349	56621102	502	11	0.00057603	2.5147e-07	0.00050147	1.1487	0.12534
5	56621102	57340073	281	11	-8.8361e-07	8.0705e-08	0.00028409	0	0.5
5	57340073	58524622	562	11	0.00016269	2.3973e-07	0.00048963	0.33228	0.36984
5	58524622	60935907	682	11	0.0002188	2.8012e-07	0.00052927	0.41341	0.33965
5	60935907	61672995	268	11	0.00016642	9.3497e-08	0.00030577	0.54426	0.29313
5	61672995	63218987	514	11	9.5034e-05	1.7269e-07	0.00041556	0.22869	0.40955
5	63218987	63968304	190	11	0.00014464	4.4471e-08	0.00021088	0.68591	0.24639
5	63968304	65911286	631	11	-4.1348e-05	2.3068e-07	0.00048029	0	0.5
5	65911286	67850860	796	11	0.00017823	3.1474e-07	0.00056101	0.3177	0.37536
5	67850860	71240456	453	11	4.2453e-05	1.6642e-07	0.00040795	0.10407	0.45856
5	71240456	73759326	1012	11	0.00024731	3.2011e-07	0.00056578	0.43712	0.33101
5	73759326	75798866	691	11	0.00010477	2.9541e-07	0.00054351	0.19276	0.42357
5	75798866	77623332	747	11	4.0316e-05	3.0401e-07	0.00055137	0.07312	0.47086
5	77623332	79393144	656	11	0.00018387	3.1518e-07	0.0005614	0.32753	0.37164
5	79393144	80481471	466	11	4.1647e-05	2.0797e-07	0.00045603	0.091325	0.46362
5	80481471	82025648	511	11	5.734e-06	2.3283e-07	0.00048252	0.011883	0.49526
5	82025648	83972689	535	11	4.5781e-05	2.6896e-07	0.00051861	0.088277	0.46483
5	83972689	85767290	545	11	-4.2163e-05	2.1119e-07	0.00045955	0	0.5
5	85767290	87389991	282	11	0.0001423	1.063e-07	0.00032603	0.43646	0.33125
5	87389991	88891530	321	11	0.00021256	1.1021e-07	0.00033198	0.64028	0.26099
5	88891530	90422654	433	11	-2.1844e-05	1.5333e-07	0.00039158	0	0.5
5	90422654	91840542	288	11	-3.8569e-06	9.5109e-08	0.0003084	0	0.5
5	91840542	93809984	434	11	3.3419e-05	1.4355e-07	0.00037888	0.088205	0.46486
5	93809984	95963519	712	11	0.0003447	3.2769e-07	0.00057244	0.60216	0.27353
5	95963519	97315601	427	11	0.0010586	2.1489e-07	0.00046356	2.2836	0.011196
5	97315601	99260992	511	11	0.00019182	2.0317e-07	0.00045074	0.42556	0.33521
5	99260992	101578769	554	11	6.5898e-05	2.0015e-07	0.00044739	0.1473	0.44145
5	101578769	103320005	496	11	2.6812e-05	1.7114e-07	0.00041369	0.064812	0.47416
5	103320005	104851483	420	11	-5.8379e-05	1.6384e-07	0.00040478	0	0.5
5	104851483	105893055	195	11	0.00038564	9.5626e-08	0.00030923	1.2471	0.10618
5	105893055	107264196	541	11	0.00041032	3.1764e-07	0.0005636	0.72804	0.23329
5	107264196	108633934	405	11	0.00011842	1.782e-07	0.00042213	0.28053	0.38954
5	108633934	110821144	653	11	0.00027157	3.0157e-07	0.00054915	0.49452	0.31047
5	110821144	111981562	420	11	0.00063495	2.463e-07	0.00049629	1.2794	0.10038
5	111981562	113396285	539	11	0.0001117	2.4702e-07	0.00049702	0.22474	0.41109
5	113396285	114830370	539	11	0.00029663	2.4111e-07	0.00049103	0.6041	0.27289
5	114830370	115831047	436	11	-0.00012647	1.7491e-07	0.00041822	0	0.5
5	115831047	117346213	544	11	-0.00012812	2.6675e-07	0.00051648	0	0.5
5	117346213	118608820	390	11	0.00015367	1.9279e-07	0.00043908	0.34998	0.36318
5	118608820	119669042	344	11	0.00012637	1.5069e-07	0.00038819	0.32555	0.37238
5	119669042	120452166	241	11	0.0004492	1.1658e-07	0.00034144	1.3156	0.094154
5	120452166	122556905	691	11	5.4413e-05	3.051e-07	0.00055236	0.098509	0.46076
5	122556905	123798100	451	11	-5.9725e-05	1.9716e-07	0.00044403	0	0.5
5	123798100	125785649	833	11	-9.7765e-05	2.9326e-07	0.00054154	0	0.5
5	125785649	127344604	447	11	0.00038519	2.0097e-07	0.00044829	0.85924	0.1951
5	127344604	129519025	695	11	0.00022292	2.7216e-07	0.00052169	0.42731	0.33458
5	129519025	132139649	654	11	0.0021974	3.631e-07	0.00060258	3.6466	0.00013288
5	132139649	134777401	912	11	0.00014	3.1176e-07	0.00055836	0.25074	0.40101
5	134777401	136376050	598	11	-5.4141e-05	2.2221e-07	0.00047139	0	0.5
5	136376050	139265072	749	11	0.00010724	2.7297e-07	0.00052247	0.20525	0.41869
5	139265072	140645971	413	11	-0.00010521	9.9073e-08	0.00031476	0	0.5
5	140645971	142981248	952	11	0.00038858	3.311e-07	0.00057542	0.67531	0.24974
5	142981248	144943354	652	11	0.00019405	2.7143e-07	0.00052099	0.37246	0.35478
5	144943354	147181998	746	11	0.00012555	3.1064e-07	0.00055735	0.22526	0.41089
5	147181998	148662624	546	11	2.5204e-05	2.2237e-07	0.00047156	0.053448	0.47869
5	148662624	150561298	858	11	0.0010778	3.8472e-07	0.00062026	1.7376	0.041142
5	150561298	152867774	863	11	4.3837e-05	3.0352e-07	0.00055093	0.079569	0.46829
5	152867774	153773088	437	11	9.6061e-05	1.4246e-07	0.00037744	0.25451	0.39955
5	153773088	155373505	575	11	-7.2525e-05	2.4401e-07	0.00049397	0	0.5
5	155373505	156628700	401	11	0.00048327	1.7959e-07	0.00042378	1.1404	0.12706
5	156628700	158825698	892	11	0.0001454	3.1218e-07	0.00055873	0.26023	0.39734
5	158825698	159973944	412	11	0.0017408	3.1736e-07	0.00056335	3.0901	0.0010006
5	159973944	161482133	544	11	-4.1044e-06	1.9847e-07	0.0004455	0	0.5
5	161482133	162743908	356	11	0.0002868	1.608e-07	0.000401	0.71523	0.23723
5	162743908	163771582	385	11	0.00016854	1.702e-07	0.00041255	0.40854	0.34144
5	163771582	165642395	554	11	4.6743e-05	2.9241e-07	0.00054075	0.086442	0.46556
5	165642395	166847740	409	11	-3.3261e-06	2.1494e-07	0.00046361	0	0.5
5	166847740	168525318	753	11	1.3267e-05	3.019e-07	0.00054946	0.024146	0.49037
5	168525318	169505664	473	11	0.00031591	2.4859e-07	0.00049859	0.63361	0.26317
5	169505664	171074292	662	11	2.0427e-05	3.0246e-07	0.00054996	0.037143	0.48519
5	171074292	172678327	673	11	7.6807e-05	3.0685e-07	0.00055394	0.13866	0.44486
5	172678327	173642871	475	11	0.00027032	2.3758e-07	0.00048742	0.5546	0.28959
5	173642871	175450595	746	11	-7.8051e-05	2.948e-07	0.00054295	0	0.5
5	175450595	177251507	424	11	0.00052956	1.9129e-07	0.00043737	1.2108	0.11299
5	177251507	178413464	466	11	8.1651e-05	2.447e-07	0.00049467	0.16506	0.43445
5	178413464	179401244	373	11	0.00013717	1.8335e-07	0.00042819	0.32035	0.37435
5	179401244	180559933	367	11	0.00057004	2.0108e-07	0.00044842	1.2712	0.10183
5	180559933	180885156	45	9	-1.8576e-05	-3.0015e-08		0	0.5
6	73924	1452362	645	11	1.977e-05	3.0241e-07	0.00054992	0.035951	0.48566
6	1452362	2458936	429	11	5.7016e-05	1.9426e-07	0.00044075	0.12936	0.44854
6	2458936	3573593	585	11	0.00010171	2.9593e-07	0.00054399	0.18698	0.42584
6	3573593	4617817	522	11	-0.00010456	2.3178e-07	0.00048143	0	0.5
6	4617817	5791472	594	11	0.00018746	3.0788e-07	0.00055487	0.33784	0.36774
6	5791472	6785207	598	11	-4.4681e-05	2.9739e-07	0.00054534	0	0.5
6	6785207	7808936	514	11	0.00010686	2.5866e-07	0.00050858	0.21012	0.41679
6	7808936	9020026	504	11	9.7613e-05	2.1303e-07	0.00046156	0.21149	0.41625
6	9020026	10540317	621	11	7.0873e-05	3.0336e-07	0.00055078	0.12868	0.44881
6	10540317	11790816	544	11	0.00023625	2.7244e-07	0.00052196	0.45263	0.32541
6	11790816	13209388	605	11	0.00016675	2.9418e-07	0.00054238	0.30743	0.37926
6	13209388	14802924	681	11	0.00032806	3.2639e-07	0.00057131	0.57423	0.28291
6	14802924	17386405	1024	11	0.00013835	3.1163e-07	0.00055824	0.24783	0.40213
6	17386405	19207487	681	11	7.6844e-05	2.5783e-07	0.00050777	0.15133	0.43986
6	19207487	21684065	1001	11	0.00082562	3.6511e-07	0.00060424	1.3664	0.08591
6	21684065	22748307	519	11	0.00032733	2.8176e-07	0.00053081	0.61666	0.26873
6	22748307	23936619	492	11	0.00012716	2.5948e-07	0.00050939	0.24962	0.40144
6	23936619	24852275	411	11	0.00014563	2.1674e-07	0.00046556	0.3128	0.37722
6	24852275	25684587	457	11	0.00034148	2.1918e-07	0.00046817	0.72939	0.23288
6	25684587	26791233	552	11	3.4344e-05	1.3477e-07	0.00036711	0.093552	0.46273
6	26791233	28017819	336	11	6.855e-05	6.9951e-08	0.00026448	0.25918	0.39775
6	28017819	28917608	216	11	0.00033497	2.7798e-08	0.00016673	2.0091	0.022262
6	28917608	29737971	31	4	0.00065402	1.5283e-09	3.9094e-05	16.73	3.9939e-63
6	30798168	31571218	131	11	0.0030539	2.4616e-07	0.00049614	6.1553	3.7458e-10
6	31571218	32682664	119	11	0.0065063	5.0045e-07	0.00070743	9.1972	1.8376e-20
6	32682664	33236497	184	11	0.0022118	2.0855e-07	0.00045667	4.8434	6.3826e-07
6	33236497	35455756	736	11	0.00019944	3.1639e-07	0.00056248	0.35456	0.36146
6	35455756	37572596	828	11	0.00037989	3.3043e-07	0.00057483	0.66088	0.25434
6	37572596	39295677	772	11	0.00019806	3.1628e-07	0.00056239	0.35217	0.36235
6	39295677	40345115	411	11	-9.932e-05	1.5847e-07	0.00039808	0	0.5
6	40345115	42038721	740	11	0.00037864	3.3033e-07	0.00057474	0.65881	0.25501
6	42038721	43756169	484	11	9.5864e-05	2.1066e-07	0.00045898	0.20886	0.41728
6	43756169	45406563	581	11	3.3018e-05	2.7399e-07	0.00052344	0.063078	0.47485
6	45406563	47311898	782	11	0.0002823	3.2283e-07	0.00056818	0.49685	0.30965
6	47311898	48391125	375	11	0.00032647	1.2994e-07	0.00036048	0.90565	0.18256
6	48391125	50386145	546	11	-1.6285e-05	1.5007e-07	0.00038738	0	0.5
6	50386145	52210476	650	11	1.4214e-05	2.5598e-07	0.00050595	0.028094	0.48879
6	52210476	53279102	454	11	0.00011677	1.8623e-07	0.00043155	0.27058	0.39336
6	53279102	55468270	880	11	0.000187	3.1466e-07	0.00056095	0.33336	0.36943
6	55468270	56105313	214	11	0.00022651	4.0548e-08	0.00020136	1.1249	0.13032
6	56105313	57599465	355	11	9.4434e-06	1.0566e-07	0.00032505	0.029052	0.48841
6	57599465	61880512	137	11	0.00011022	6.189e-10	2.4878e-05	4.4303	4.706e-06
6	61880512	63552888	367	11	2.7182e-05	7.7006e-08	0.0002775	0.097952	0.46099
6	63552888	65765742	487	11	0.00021433	1.7298e-07	0.00041591	0.51532	0.30316
6	65765742	67329215	521	11	0.00017886	2.0217e-07	0.00044963	0.3978	0.34539
6	67329215	68849483	493	11	2.7037e-05	1.6894e-07	0.00041102	0.06578	0.47378
6	68849483	69523448	232	11	-6.808e-05	5.2236e-08	0.00022855	0	0.5
6	69523448	71609510	773	11	6.2423e-05	2.891e-07	0.00053768	0.1161	0.45379
6	71609510	73450097	649	11	0.00015498	2.7894e-07	0.00052815	0.29345	0.38459
6	73450097	75462003	596	11	0.00027995	2.4656e-07	0.00049654	0.56379	0.28645
6	75462003	77414881	469	11	9.4167e-05	1.593e-07	0.00039912	0.23594	0.40674
6	77414881	78957728	501	11	1.6865e-05	1.3933e-07	0.00037326	0.045183	0.48198
6	78957728	80691170	621	11	1.9472e-05	2.4438e-07	0.00049435	0.03939	0.48429
6	80691170	81929222	402	11	6.3112e-06	8.7835e-08	0.00029637	0.021295	0.49151
6	81929222	83127149	364	11	9.2249e-05	1.3038e-07	0.00036108	0.25548	0.39918
6	83127149	85209989	575	11	3.9643e-05	2.0334e-07	0.00045093	0.087913	0.46497
6	85209989	87069500	643	11	7.3294e-05	2.0519e-07	0.00045298	0.1618	0.43573
6	87069500	88822140	582	11	6.989e-05	2.0642e-07	0.00045434	0.15383	0.43887
6	88822140	89973052	451	11	0.00020778	2.0812e-07	0.0004562	0.45545	0.32439
6	89973052	91843196	724	11	0.00088747	3.6992e-07	0.00060821	1.4591	0.072262
6	91843196	93428644	483	11	1.6997e-05	2.0532e-07	0.00045312	0.037512	0.48504
6	93428644	94118142	295	11	-4.3659e-05	8.3281e-08	0.00028858	0	0.5
6	94118142	94441175	88	8	0.00023623	-2.7875e-09		0	0.5
6	94441175	97093511	655	11	0.00036258	2.8374e-07	0.00053267	0.68067	0.24804
6	97093511	97842284	242	11	8.4621e-05	5.9521e-08	0.00024397	0.34685	0.36435
6	97842284	100630146	847	11	8.518e-05	3.075e-07	0.00055452	0.15361	0.43896
6	100630146	102636772	519	11	0.00010017	2.1025e-07	0.00045853	0.21847	0.41353
6	102636772	103983395	358	11	0.00011657	1.146e-07	0.00033852	0.34436	0.36529
6	103983395	106056733	691	11	0.00018213	2.9613e-07	0.00054418	0.33469	0.36893
6	106056733	107450306	629	11	0.00029953	3.2417e-07	0.00056936	0.52607	0.29942
6	107450306	108464380	353	11	-6.0204e-05	1.3783e-07	0.00037126	0	0.5
6	108464380	110304247	558	11	0.00016319	1.9947e-07	0.00044662	0.36538	0.35741
6	110304247	112345014	625	11	0.00092526	3.2963e-07	0.00057414	1.6116	0.053528
6	112345014	114220833	656	11	0.00040202	2.8228e-07	0.0005313	0.75666	0.22463
6	114220833	116131396	518	11	8.5664e-06	1.6529e-07	0.00040656	0.02107	0.49159
6	116131396	117672972	486	11	0.00027923	1.839e-07	0.00042884	0.65114	0.25748
6	117672972	118963115	400	11	0.00038427	1.5499e-07	0.00039369	0.97606	0.16452
6	118963115	119963278	326	11	0.00034326	1.3049e-07	0.00036124	0.95024	0.171
6	119963278	120512128	169	11	-0.00011578	1.1603e-08	0.00010772	0	0.5
6	120512128	121905676	386	11	0.00029185	1.2068e-07	0.00034739	0.84013	0.20042
6	121905676	123856181	640	11	0.00025156	2.4361e-07	0.00049357	0.50967	0.30514
6	123856181	125424383	607	11	0.0001618	3.1346e-07	0.00055987	0.28899	0.38629
6	125424383	127540461	481	11	0.00012404	1.9274e-07	0.00043902	0.28253	0.38877
6	127540461	129861031	608	11	0.0001318	2.5759e-07	0.00050753	0.25969	0.39755
6	129861031	130935454	497	11	0.00016204	2.3295e-07	0.00048265	0.33573	0.36854
6	130935454	132765669	619	11	4.4526e-05	2.7187e-07	0.00052141	0.085395	0.46597
6	132765669	134244243	602	11	0.00023943	2.6893e-07	0.00051858	0.46169	0.32215
6	134244243	136224177	576	11	-2.0974e-05	2.879e-07	0.00053656	0	0.5
6	136224177	137614218	322	11	0.00046887	1.6961e-07	0.00041184	1.1385	0.12746
6	137614218	138822629	489	11	0.0003381	2.3534e-07	0.00048512	0.69693	0.24292
6	138822629	139845436	377	11	0.00020829	1.8363e-07	0.00042852	0.48605	0.31346
6	139845436	142288479	564	11	0.00047858	2.4918e-07	0.00049918	0.95872	0.16885
6	142288479	145319810	1061	11	0.0002364	3.1926e-07	0.00056503	0.41839	0.33783
6	145319810	146665424	335	11	3.5124e-05	6.5941e-08	0.00025679	0.13678	0.4456
6	146665424	148920352	927	11	0.00028581	3.2311e-07	0.00056842	0.50282	0.30755
6	148920352	150253404	529	11	0.00088112	2.6979e-07	0.00051941	1.6964	0.044908
6	150253404	151912703	871	11	0.00017671	3.1462e-07	0.00056091	0.31503	0.37637
6	151912703	153094496	571	11	0.00022219	2.6534e-07	0.00051511	0.43134	0.33311
6	153094496	154974120	800	11	0.00015298	3.1277e-07	0.00055926	0.27354	0.39222
6	154974120	156763326	743	11	9.8015e-05	3.085e-07	0.00055542	0.17647	0.42996
6	156763326	158218719	461	11	0.00020009	2.2767e-07	0.00047714	0.41935	0.33748
6	158218719	160580497	1041	11	0.00043179	3.3446e-07	0.00057833	0.74661	0.22765
6	160580497	162169564	781	11	0.00022794	3.186e-07	0.00056445	0.40383	0.34317
6	162169564	162931203	363	11	0.00020006	1.8226e-07	0.00042692	0.46862	0.31967
6	162931203	164383521	675	11	-1.3894e-05	2.9979e-07	0.00054753	0	0.5
6	164383521	165586864	540	11	-2.3865e-05	2.2231e-07	0.0004715	0	0.5
6	165586864	167024733	810	11	0.00018497	3.1526e-07	0.00056148	0.32944	0.37091
6	167024733	168042835	434	11	0.0010615	2.7173e-07	0.00052128	2.0364	0.020856
6	168042835	169382050	574	11	0.00014896	2.7169e-07	0.00052124	0.28577	0.38753
6	169382050	170330173	435	11	0.00020624	1.657e-07	0.00040706	0.50666	0.3062
6	170330173	171051270	238	11	0.00028176	9.5731e-08	0.0003094	0.91065	0.18124
7	16161	972752	123	11	5.2441e-05	2.3679e-08	0.00015388	0.34079	0.36663
7	972752	1353067	150	11	-7.1042e-05	3.0217e-08	0.00017383	0	0.5
7	1353067	2062398	171	11	0.00031246	7.6174e-08	0.000276	1.1321	0.12879
7	2062398	2772227	251	11	0.0001738	1.1898e-07	0.00034494	0.50385	0.30718
7	2772227	4573428	864	11	0.00024836	3.2019e-07	0.00056586	0.43891	0.33036
7	4573428	5416232	236	11	9.6234e-05	1.1451e-07	0.00033839	0.28439	0.38806
7	5416232	5854526	121	11	0.00029012	4.5389e-08	0.00021305	1.3618	0.086637
7	5854526	6573857	168	11	0.00027966	7.003e-08	0.00026463	1.0568	0.1453
7	6573857	7808752	457	11	2.9281e-05	2.2867e-07	0.00047819	0.061233	0.47559
7	7808752	9123423	698	11	0.00044954	3.3584e-07	0.00057952	0.7757	0.21896
7	9123423	9987499	383	11	3.3793e-05	1.9098e-07	0.00043701	0.077327	0.46918
7	9987499	11299198	508	11	0.00015465	2.7138e-07	0.00052094	0.29686	0.38329
7	11299198	12635461	715	11	0.00024055	3.1959e-07	0.00056532	0.42551	0.33523
7	12635461	13884202	576	11	-0.00013585	2.903e-07	0.00053879	0	0.5
7	13884202	15143657	562	11	0.00015106	3.1262e-07	0.00055913	0.27016	0.39352
7	15143657	16902069	761	11	0.00021546	3.1763e-07	0.00056359	0.38229	0.35112
7	16902069	19481547	1032	11	2.3789e-05	3.0272e-07	0.0005502	0.043237	0.48276
7	19481547	20124908	234	11	5.5775e-05	9.0156e-08	0.00030026	0.18576	0.42632
7	20124908	22507629	1197	11	0.00019552	3.1608e-07	0.00056221	0.34777	0.36401
7	22507629	23471442	316	11	0.00025397	1.5901e-07	0.00039877	0.63689	0.2621
7	23471442	25077259	739	11	-7.129e-05	2.9532e-07	0.00054344	0	0.5
7	25077259	25909555	456	11	0.00031018	2.1826e-07	0.00046718	0.66394	0.25336
7	25909555	28360309	903	11	0.00035647	3.286e-07	0.00057324	0.62185	0.26702
7	28360309	31137289	1283	11	1.9886e-05	3.0242e-07	0.00054992	0.036162	0.48558
7	31137289	33555768	1011	11	0.00025125	3.2042e-07	0.00056605	0.44386	0.32857
7	33555768	36213538	1049	11	0.00021251	3.174e-07	0.00056339	0.37719	0.35301
7	36213538	37555184	631	11	-5.0618e-05	2.9693e-07	0.00054491	0	0.5
7	37555184	38966703	668	11	0.00047417	3.1353e-07	0.00055993	0.84684	0.19854
7	38966703	39862670	328	11	-9.0953e-06	1.0644e-07	0.00032625	0	0.5
7	39862670	42001811	616	11	0.00050241	2.9458e-07	0.00054276	0.92567	0.17731
7	42001811	43159074	410	11	8.7932e-05	1.7882e-07	0.00042287	0.20794	0.41764
7	43159074	44763828	519	11	0.00030316	2.2667e-07	0.0004761	0.63676	0.26214
7	44763828	45952922	400	11	3.1597e-05	1.6633e-07	0.00040783	0.077476	0.46912
7	45952922	46986720	423	11	7.5384e-05	1.6377e-07	0.00040469	0.18628	0.42611
7	46986720	49212278	936	11	6.3418e-05	3.058e-07	0.00055299	0.11468	0.45435
7	49212278	51675322	938	11	0.00051774	3.4115e-07	0.00058408	0.88641	0.1877
7	51675322	53176312	671	11	0.00024937	2.9456e-07	0.00054273	0.45947	0.32295
7	53176312	54222976	392	11	0.00016758	1.3174e-07	0.00036296	0.46172	0.32214
7	54222976	55691584	578	11	5.0529e-05	2.5129e-07	0.00050129	0.1008	0.45986
7	55691584	57382638	308	11	0.00012938	9.7982e-08	0.00031302	0.41333	0.33968
7	57382638	63307359	152	11	0.00011156	2.9626e-08	0.00017212	0.64814	0.25845
7	63307359	63641125	52	5	6.4886e-05	-2.8715e-08		0	0.5
7	63641125	65689809	365	11	5.755e-05	9.4683e-08	0.00030771	0.18703	0.42582
7	65689809	68234074	770	11	9.3039e-05	3.0811e-07	0.00055507	0.16762	0.43344
7	68234074	69085364	278	11	-5.9482e-06	9.7146e-08	0.00031168	0	0.5
7	69085364	71874885	873	11	0.00015809	3.1317e-07	0.00055962	0.2825	0.38878
7	71874885	73334602	206	11	0.00045702	7.9184e-08	0.0002814	1.6241	0.052174
7	73334602	76458564	444	11	0.0005572	2.3284e-07	0.00048253	1.1547	0.1241
7	76458564	78093859	646	11	-3.2611e-05	2.9833e-07	0.0005462	0	0.5
7	78093859	79888069	638	11	6.3299e-05	2.9369e-07	0.00054194	0.1168	0.45351
7	79888069	82022686	734	11	2.0293e-05	3.0245e-07	0.00054995	0.036899	0.48528
7	82022686	83801203	662	11	0.00022912	3.1718e-07	0.00056319	0.40683	0.34207
7	83801203	85572182	419	11	0.00021521	1.4497e-07	0.00038075	0.56524	0.28595
7	85572182	87825004	603	11	7.9084e-05	2.0564e-07	0.00045348	0.1744	0.43078
7	87825004	90661784	1009	11	-0.00010498	2.927e-07	0.00054102	0	0.5
7	90661784	92493752	491	11	0.00021137	1.7497e-07	0.0004183	0.5053	0.30667
7	92493752	93966601	368	11	0.00029971	1.8029e-07	0.0004246	0.70586	0.24014
7	93966601	96073508	741	11	7.7883e-05	3.0693e-07	0.00055401	0.14058	0.4441
7	96073508	97099570	319	11	8.4585e-05	1.2096e-07	0.0003478	0.2432	0.40392
7	97099570	98715474	446	11	-4.5373e-05	1.7745e-07	0.00042125	0	0.5
7	98715474	100196651	314	11	0.00052055	1.1398e-07	0.00033761	1.5419	0.061552
7	100196651	101199253	315	11	0.00063933	1.6349e-07	0.00040434	1.5812	0.056919
7	101199253	103197510	441	11	0.00044408	2.1741e-07	0.00046627	0.95241	0.17044
7	103197510	104159525	477	11	2.2331e-05	1.9828e-07	0.00044529	0.050151	0.48
7	104159525	105682905	571	11	9.0979e-06	2.5183e-07	0.00050183	0.018129	0.49277
7	105682905	107780178	764	11	0.0016014	4.2547e-07	0.00065228	2.4551	0.0070418
7	107780178	109647594	590	11	0.00025795	2.5535e-07	0.00050532	0.51046	0.30486
7	109647594	112618684	861	11	1.3133e-05	3.0189e-07	0.00054945	0.023902	0.49047
7	112618684	113712387	238	11	0.00010094	6.805e-08	0.00026086	0.38696	0.34939
7	113712387	116780178	748	11	0.00021734	3.0113e-07	0.00054876	0.39606	0.34603
7	116780178	118351581	390	11	0.00045033	1.4458e-07	0.00038024	1.1843	0.11814
7	118351581	121045273	475	11	0.0003207	1.8042e-07	0.00042476	0.75502	0.22512
7	121045273	121933630	256	11	0.00019023	7.7784e-08	0.0002789	0.68209	0.24759
7	121933630	124156805	684	11	-2.5469e-05	2.5441e-07	0.00050439	0	0.5
7	124156805	124167552	6	2	9.1556e-05	-4.7478e-08		0	0.5
7	124167552	126519170	722	11	1.4077e-05	2.3422e-07	0.00048397	0.029086	0.4884
7	126519170	126869221	144	11	0.00041114	4.517e-08	0.00021253	1.9345	0.026528
7	126869221	128778386	633	11	4.9496e-05	2.3397e-07	0.0004837	0.10233	0.45925
7	128778386	130422414	506	11	4.1195e-05	2.1017e-07	0.00045844	0.089859	0.4642
7	130422414	132805848	932	11	4.5323e-05	3.044e-07	0.00055172	0.082149	0.46726
7	132805848	134307596	450	11	5.4704e-05	1.5183e-07	0.00038965	0.14039	0.44418
7	134307596	135591083	516	11	0.00029379	2.2893e-07	0.00047847	0.61402	0.2696
7	135591083	136876562	422	11	0.00023691	1.8732e-07	0.00043281	0.54738	0.29206
7	136876562	138744679	613	11	8.202e-05	3.0725e-07	0.0005543	0.14797	0.44118
7	138744679	139933177	361	11	0.00016745	1.5163e-07	0.0003894	0.43003	0.33359
7	139933177	140235210	126	11	0.00034257	4.2129e-08	0.00020525	1.669	0.047559
7	140235210	141226557	320	11	0.00027034	1.0657e-07	0.00032645	0.82813	0.2038
7	141226557	142656310	491	11	8.3316e-05	1.5772e-07	0.00039715	0.20979	0.41692
7	142656310	144968289	582	11	4.9789e-06	2.2305e-07	0.00047228	0.010542	0.49579
7	144968289	146427960	395	11	7.9844e-05	1.545e-07	0.00039307	0.20313	0.41952
7	146427960	147815318	578	11	-3.9316e-05	2.5484e-07	0.00050481	0	0.5
7	147815318	149840658	652	11	0.00028851	3.2332e-07	0.00056861	0.5074	0.30594
7	149840658	150711505	344	11	0.00029115	1.3091e-07	0.00036182	0.8047	0.2105
7	150711505	152249806	478	11	9.9322e-05	2.6108e-07	0.00051096	0.19438	0.42294
7	152249806	153674019	487	11	-5.9192e-05	2.4054e-07	0.00049045	0	0.5
7	153674019	154964730	546	11	0.00017805	2.943e-07	0.0005425	0.3282	0.37138
7	154964730	156065250	493	11	-0.00012693	2.3679e-07	0.00048661	0	0.5
7	156065250	157634597	561	11	7.9154e-06	2.8863e-07	0.00053725	0.014733	0.49412
7	157634597	159128575	507	11	-2.1822e-05	2.1799e-07	0.00046689	0	0.5
8	10422	1044217	420	11	0.00038515	2.682e-07	0.00051788	0.74371	0.22853
8	1044217	1163245	76	11	2.8395e-06	-6.0918e-09		0	0.5
8	1163245	2042942	484	11	5.6871e-05	2.8263e-07	0.00053163	0.10698	0.4574
8	2042942	2573279	244	11	-5.7617e-05	1.0199e-07	0.00031935	0	0.5
8	2573279	3392926	608	11	9.3012e-05	3.0811e-07	0.00055507	0.16757	0.43346
8	3392926	3783017	436	11	0.00019202	2.5174e-07	0.00050174	0.38271	0.35097
8	3783017	4480476	686	11	4.2544e-05	3.0418e-07	0.00055152	0.07714	0.46926
8	4480476	5146927	501	11	-3.7328e-05	2.8663e-07	0.00053538	0	0.5
8	5146927	6142797	772	11	-1.7695e-05	2.9949e-07	0.00054726	0	0.5
8	6142797	7153079	529	11	0.00010845	3.0098e-07	0.00054862	0.19767	0.42165
8	7153079	9154694	568	11	0.00016394	3.1362e-07	0.00056002	0.29274	0.38486
8	9154694	9640787	241	11	0.00011861	1.0742e-07	0.00032774	0.36191	0.35871
8	9640787	10463197	480	11	0.00012443	2.8637e-07	0.00053513	0.23251	0.40807
8	10463197	11278998	383	11	-2.3716e-05	1.9026e-07	0.00043619	0	0.5
8	11278998	13491775	841	11	0.00019872	3.1633e-07	0.00056243	0.35332	0.36192
8	13491775	13944992	264	11	0.00032068	1.2729e-07	0.00035678	0.8988	0.18438
8	13944992	15991660	1131	11	3.9643e-05	3.0395e-07	0.00055132	0.071906	0.47134
8	15991660	17387876	565	11	-4.4195e-05	2.9743e-07	0.00054537	0	0.5
8	17387876	17836399	289	11	-6.1457e-05	1.2521e-07	0.00035385	0	0.5
8	17836399	19492840	982	11	-2.1314e-05	2.9921e-07	0.000547	0	0.5
8	19492840	20060856	329	11	0.00019003	1.6445e-07	0.00040552	0.4686	0.31968
8	20060856	21661737	749	11	0.00015354	3.1282e-07	0.0005593	0.27452	0.39184
8	21661737	22897057	515	11	-3.3311e-05	2.6884e-07	0.0005185	0	0.5
8	22897057	24674718	687	11	3.6985e-05	3.0375e-07	0.00055113	0.067108	0.47325
8	24674718	25483454	297	11	0.00062622	1.4114e-07	0.00037568	1.6669	0.047767
8	25483454	26682525	639	11	0.00032417	3.2306e-07	0.00056838	0.57034	0.28422
8	26682525	28162392	766	11	0.00012036	3.1023e-07	0.00055699	0.2161	0.41446
8	28162392	29327896	383	11	6.4152e-05	1.5403e-07	0.00039247	0.16346	0.43508
8	29327896	31133729	556	11	8.9671e-05	2.4982e-07	0.00049982	0.17941	0.42881
8	31133729	31548360	122	11	-4.5896e-05	6.0772e-09	7.7956e-05	0	0.5
8	31548360	32977218	498	11	0.0001594	2.0439e-07	0.0004521	0.35259	0.3622
8	32977218	35317232	556	11	-9.0187e-05	1.4956e-07	0.00038672	0	0.5
8	35317232	37379389	378	11	0.00028012	1.529e-07	0.00039103	0.71637	0.23688
8	37379389	38938806	336	11	0.00026575	1.5844e-07	0.00039805	0.66763	0.25218
8	38938806	40703337	633	11	8.958e-05	2.5732e-07	0.00050727	0.17659	0.42991
8	40703337	41721454	397	11	0.00029251	2.0572e-07	0.00045357	0.64491	0.25949
8	41721454	42773823	221	11	0.00072852	1.0572e-07	0.00032515	2.2406	0.012527
8	42773823	46841315	76	9	0.00010906	-1.3871e-08		0	0.5
8	46841315	50082470	415	11	0.00047888	1.7777e-07	0.00042163	1.1358	0.12803
8	50082470	53302930	829	11	6.8757e-05	2.8506e-07	0.00053391	0.12878	0.44877
8	53302930	54418044	380	11	0.00021011	1.4974e-07	0.00038696	0.54296	0.29358
8	54418044	55945581	490	11	2.1119e-05	1.6996e-07	0.00041227	0.051228	0.47957
8	55945581	56956383	361	11	0.00019992	1.4379e-07	0.0003792	0.52721	0.29902
8	56956383	59068651	682	11	-1.2007e-06	2.9019e-07	0.00053869	0	0.5
8	59068651	59728100	281	11	0.00073277	1.3974e-07	0.00037381	1.9603	0.024983
8	59728100	62329099	805	11	9.3896e-05	3.0817e-07	0.00055513	0.16914	0.43284
8	62329099	63349306	348	11	0.00025146	1.1612e-07	0.00034076	0.73793	0.23028
8	63349306	65232872	546	11	0.00042384	2.2181e-07	0.00047096	0.89994	0.18408
8	65232872	66489090	382	11	0.00051998	1.691e-07	0.00041122	1.2645	0.10303
8	66489090	69863057	910	11	0.00019296	3.1588e-07	0.00056203	0.34333	0.36568
8	69863057	70867979	411	11	0.00017791	1.9169e-07	0.00043782	0.40636	0.34224
8	70867979	72289454	449	11	0.00027492	1.8135e-07	0.00042585	0.64558	0.25928
8	72289454	73817199	707	11	0.00013615	3.1146e-07	0.00055809	0.24396	0.40363
8	73817199	75445064	643	11	0.00024007	2.9233e-07	0.00054067	0.44402	0.32851
8	75445064	76456542	305	11	6.2263e-05	9.8705e-08	0.00031417	0.19818	0.42145
8	76456542	79132861	738	11	0.00015116	2.7412e-07	0.00052357	0.28872	0.3864
8	79132861	81956395	831	11	0.00041636	3.3326e-07	0.00057729	0.72123	0.23538
8	81956395	82693739	217	11	0.00029022	7.3749e-08	0.00027157	1.0687	0.14261
8	82693739	84225589	432	11	0.00018287	1.4101e-07	0.00037552	0.48699	0.31313
8	84225589	85955619	380	11	5.7126e-05	1.2547e-07	0.00035422	0.16127	0.43594
8	85955619	87411709	295	11	0.00016977	8.0599e-08	0.0002839	0.59798	0.27493
8	87411709	89085481	510	11	7.4051e-05	1.9855e-07	0.00044559	0.16619	0.43401
8	89085481	90638162	428	11	0.00014631	1.5739e-07	0.00039673	0.36879	0.35614
8	90638162	93554386	708	11	0.00030143	3.0615e-07	0.00055331	0.54477	0.29296
8	93554386	95005527	406	11	5.222e-05	1.6495e-07	0.00040614	0.12858	0.44885
8	95005527	96534806	648	11	2.6381e-05	2.9611e-07	0.00054416	0.04848	0.48067
8	96534806	99401581	1121	11	-9.1857e-05	2.9372e-07	0.00054196	0	0.5
8	99401581	101620958	555	11	-8.457e-05	1.4629e-07	0.00038248	0	0.5
8	101620958	104123306	1011	11	-1.9475e-05	2.9935e-07	0.00054713	0	0.5
8	104123306	104988752	272	11	-0.00010259	4.742e-08	0.00021776	0	0.5
8	104988752	107410754	842	11	1.9254e-05	3.0237e-07	0.00054988	0.035014	0.48603
8	107410754	108648177	502	11	0.00023025	1.92e-07	0.00043818	0.52547	0.29963
8	108648177	109248173	205	11	0.00012973	3.8256e-08	0.00019559	0.66325	0.25358
8	109248173	110484314	360	11	0.00042155	1.1374e-07	0.00033725	1.25	0.10566
8	110484314	111850847	298	11	0.00018456	8.6842e-08	0.00029469	0.6263	0.26556
8	111850847	113064320	247	11	0.00029911	6.6417e-08	0.00025772	1.1606	0.1229
8	113064320	116096495	823	11	0.00022862	2.7336e-07	0.00052284	0.43727	0.33096
8	116096495	119685457	1162	11	8.2999e-05	3.0733e-07	0.00055437	0.14972	0.44049
8	119685457	121201700	546	11	0.00015148	2.0974e-07	0.00045797	0.33077	0.37041
8	121201700	124861459	1344	11	0.00045406	3.362e-07	0.00057982	0.7831	0.21678
8	124861459	125683719	338	11	2.0437e-05	1.1384e-07	0.0003374	0.060571	0.47585
8	125683719	126410917	272	11	0.00022546	1.1706e-07	0.00034215	0.65895	0.25496
8	126410917	128659111	925	11	9.694e-05	3.0841e-07	0.00055535	0.17456	0.43071
8	128659111	130381139	694	11	0.00063862	3.5056e-07	0.00059208	1.0786	0.14038
8	130381139	131639625	498	11	0.00085785	2.7999e-07	0.00052914	1.6212	0.052484
8	131639625	133351144	781	11	0.00048904	3.3892e-07	0.00058217	0.84003	0.20045
8	133351144	134570001	686	11	5.2551e-05	3.0496e-07	0.00055223	0.095162	0.46209
8	134570001	136035605	777	11	9.8882e-05	3.0856e-07	0.00055548	0.17801	0.42936
8	136035605	137524151	569	11	0.00031032	2.564e-07	0.00050636	0.61284	0.26999
8	137524151	139254830	700	11	8.5962e-05	3.0075e-07	0.0005484	0.15675	0.43772
8	139254830	140725643	758	11	7.0624e-05	3.0636e-07	0.0005535	0.12759	0.44923
8	140725643	143044914	851	11	0.000408	3.3261e-07	0.00057673	0.70743	0.23965
8	143044914	144236881	426	11	4.509e-05	1.7477e-07	0.00041806	0.10785	0.45706
8	144236881	146303867	434	11	0.00044316	2.3449e-07	0.00048424	0.91518	0.18005
9	10023	1079707	603	11	0.00028314	3.229e-07	0.00056824	0.49828	0.30914
9	1079707	1916877	589	11	-8.689e-06	3.0019e-07	0.0005479	0	0.5
9	1916877	3190064	776	11	-1.8258e-05	2.9945e-07	0.00054722	0	0.5
9	3190064	4495328	754	11	0.00016405	3.1363e-07	0.00056003	0.29292	0.38479
9	4495328	4884926	223	11	0.00072932	1.4903e-07	0.00038604	1.8892	0.02943
9	4884926	6557589	572	11	0.0015313	4.2001e-07	0.00064808	2.3629	0.0090668
9	6557589	7154923	297	11	0.00026898	1.5721e-07	0.0003965	0.67839	0.24876
9	7154923	8456299	906	11	1.3917e-05	3.0195e-07	0.0005495	0.025326	0.4899
9	8456299	9166403	403	11	8.0471e-05	2.2141e-07	0.00047054	0.17102	0.43211
9	9166403	10879253	851	11	7.4672e-05	3.0668e-07	0.00055379	0.13484	0.44637
9	10879253	12276489	492	11	8.6475e-05	2.2711e-07	0.00047656	0.18146	0.428
9	12276489	14836363	1261	11	0.00013169	3.1112e-07	0.00055778	0.2361	0.40668
9	14836363	16659655	786	11	0.00014393	3.1207e-07	0.00055863	0.25764	0.39834
9	16659655	18661051	944	11	-1.5604e-05	2.9966e-07	0.00054741	0	0.5
9	18661051	20463534	828	11	0.00012946	3.1094e-07	0.00055762	0.23216	0.40821
9	20463534	22206559	691	11	-6.2481e-05	2.9601e-07	0.00054407	0	0.5
9	22206559	24158518	613	11	-2.2419e-05	2.9837e-07	0.00054623	0	0.5
9	24158518	25330810	311	11	0.00021743	1.747e-07	0.00041797	0.52021	0.30146
9	25330810	26111757	272	11	-4.0345e-05	1.2609e-07	0.00035509	0	0.5
9	26111757	28224283	967	11	0.00014989	3.1253e-07	0.00055904	0.26812	0.3943
9	28224283	28811584	250	11	0.00032025	1.1625e-07	0.00034096	0.93928	0.17379
9	28811584	30387392	582	11	0.00024411	2.2808e-07	0.00047758	0.51114	0.30463
9	30387392	31310383	264	11	0.00023062	9.0361e-08	0.0003006	0.7672	0.22148
9	31310383	32019368	218	11	3.4535e-05	4.3342e-08	0.00020819	0.16589	0.43412
9	32019368	33578334	609	11	0.00012568	2.8043e-07	0.00052956	0.23733	0.4062
9	33578334	34642243	307	11	0.00050317	1.0314e-07	0.00032115	1.5668	0.058584
9	34642243	36743283	625	11	0.00014736	2.9494e-07	0.00054308	0.27135	0.39306
9	36743283	38641599	743	11	8.0422e-05	3.0713e-07	0.00055419	0.14512	0.44231
9	38641599	65472190	97	11	0.00026509	2.6103e-08	0.00016156	1.6408	0.050423
9	65472190	72512711	511	11	0.00013163	2.1566e-07	0.00046439	0.28345	0.38842
9	72512711	72753755	116	11	0.00041494	2.5921e-08	0.000161	2.5773	0.0049788
9	72753755	74253040	627	11	8.1261e-05	2.4167e-07	0.0004916	0.1653	0.43435
9	74253040	76203946	601	11	0.00030807	2.5548e-07	0.00050545	0.6095	0.2711
9	76203946	76973081	192	11	-4.7669e-05	3.7803e-08	0.00019443	0	0.5
9	76973081	78900183	828	11	1.1373e-05	3.0175e-07	0.00054932	0.020704	0.49174
9	78900183	79471208	300	11	0.00043935	1.6365e-07	0.00040453	1.0861	0.13873
9	79471208	81079055	543	11	0.00015553	2.8426e-07	0.00053316	0.29172	0.38525
9	81079055	82590928	658	11	4.7433e-05	3.0456e-07	0.00055187	0.08595	0.46575
9	82590928	84211233	702	11	4.4479e-05	3.0433e-07	0.00055166	0.080628	0.46787
9	84211233	85440801	318	11	0.00013246	1.4747e-07	0.00038401	0.34493	0.36507
9	85440801	86938196	654	11	5.0919e-05	2.9651e-07	0.00054453	0.093511	0.46275
9	86938196	88109333	507	11	0.00025771	2.2689e-07	0.00047633	0.54103	0.29424
9	88109333	88590417	109	11	0.00026334	1.2244e-08	0.00011065	2.3799	0.0086592
9	88590417	90136246	620	11	0.00026799	3.1339e-07	0.00055981	0.47872	0.31607
9	90136246	92528698	907	11	4.8343e-05	3.0463e-07	0.00055193	0.087589	0.4651
9	92528698	94167203	671	11	0.00098278	3.7733e-07	0.00061427	1.5999	0.05481
9	94167203	96671698	870	11	0.00024313	3.1979e-07	0.0005655	0.42994	0.33362
9	96671698	98922040	744	11	4.0865e-05	3.0027e-07	0.00054797	0.074576	0.47028
9	98922040	101592859	927	11	-8.1681e-05	2.9451e-07	0.00054269	0	0.5
9	101592859	104624437	1032	11	0.0002328	3.1898e-07	0.00056478	0.41219	0.3401
9	104624437	105967976	607	11	1.9642e-06	2.3104e-07	0.00048067	0.0040863	0.49837
9	105967976	107581749	649	11	-0.00014506	2.1219e-07	0.00046064	0	0.5
9	107581749	109298754	633	11	0.00045321	3.1492e-07	0.00056118	0.8076	0.20966
9	109298754	110695062	580	11	0.00052598	3.1982e-07	0.00056552	0.93007	0.17617
9	110695062	112778024	1132	11	4.1877e-05	3.0413e-07	0.00055148	0.075937	0.46973
9	112778024	114831082	979	11	-2.5423e-05	2.9889e-07	0.00054671	0	0.5
9	114831082	115693145	325	11	0.00015315	1.1226e-07	0.00033505	0.45708	0.32381
9	115693145	117019801	649	11	0.00030396	3.2452e-07	0.00056967	0.53357	0.29682
9	117019801	117921960	479	11	0.00076569	2.7062e-07	0.00052021	1.4719	0.070526
9	117921960	121321537	1554	11	0.00015277	3.1276e-07	0.00055925	0.27317	0.39236
9	121321537	122260297	369	11	-9.7867e-06	1.4097e-07	0.00037546	0	0.5
9	122260297	124871322	814	11	9.2304e-05	3.0805e-07	0.00055502	0.16631	0.43396
9	124871322	126971887	694	11	-4.8085e-05	2.9713e-07	0.00054509	0	0.5
9	126971887	129059665	596	11	-6.5074e-05	2.4383e-07	0.00049379	0	0.5
9	129059665	130055510	337	11	-9.9213e-05	1.2231e-07	0.00034973	0	0.5
9	130055510	132165470	543	11	0.00020407	2.5718e-07	0.00050713	0.40241	0.34369
9	132165470	133223217	324	11	7.4514e-05	1.4154e-07	0.00037622	0.19806	0.4215
9	133223217	134127888	342	11	0.00015356	1.6386e-07	0.0004048	0.37934	0.35222
9	134127888	135298842	445	11	7.4441e-06	1.8152e-07	0.00042605	0.017472	0.49303
9	135298842	137041122	754	11	0.00012327	3.1046e-07	0.00055719	0.22124	0.41245
9	137041122	137589364	216	11	-7.5204e-05	8.3793e-08	0.00028947	0	0.5
9	137589364	138938978	622	11	-8.091e-05	2.9457e-07	0.00054275	0	0.5
9	138938978	139500342	143	11	0.0036711	3.1902e-07	0.00056482	6.4996	4.0261e-11
9	139500342	141144796	91	11	0.0002733	1.6609e-08	0.00012888	2.1206	0.016977
10	60523	751339	142	11	0.00020855	5.0065e-08	0.00022375	0.93206	0.17565
10	751339	1523544	343	11	0.00040426	1.8092e-07	0.00042535	0.95042	0.17095
10	1523544	2254500	441	11	2.9647e-05	2.048e-07	0.00045255	0.06551	0.47388
10	2254500	3352699	674	11	0.00020157	3.1655e-07	0.00056263	0.35826	0.36007
10	3352699	4572274	617	11	7.2815e-05	3.0653e-07	0.00055366	0.13152	0.44768
10	4572274	5983762	720	11	-0.0001017	2.9296e-07	0.00054125	0	0.5
10	5983762	7171484	736	11	0.00031594	3.2545e-07	0.00057048	0.5538	0.28986
10	7171484	8774665	871	11	-3.2393e-06	3.0062e-07	0.00054829	0	0.5
10	8774665	10249396	587	11	0.00016858	2.5593e-07	0.0005059	0.33322	0.36948
10	10249396	12586797	1072	11	3.6746e-06	3.0116e-07	0.00054878	0.006696	0.49733
10	12586797	13321600	450	11	-6.7073e-05	2.4068e-07	0.00049059	0	0.5
10	13321600	15026068	940	11	0.00030977	3.2497e-07	0.00057006	0.54339	0.29343
10	15026068	16551767	580	11	8.5349e-05	3.0751e-07	0.00055454	0.15391	0.43884
10	16551767	18537267	802	11	0.00017014	3.1411e-07	0.00056045	0.30358	0.38072
10	18537267	19716878	552	11	-0.00013444	2.3396e-07	0.00048369	0	0.5
10	19716878	22772283	1036	11	0.00040216	3.3216e-07	0.00057633	0.6978	0.24265
10	22772283	23175132	128	11	2.5763e-05	2.3097e-08	0.00015198	0.16952	0.43269
10	23175132	25578596	805	11	-3.2634e-06	3.0062e-07	0.00054828	0	0.5
10	25578596	26888684	569	11	-8.5068e-05	1.8256e-07	0.00042727	0	0.5
10	26888684	29323236	954	11	-3.3553e-05	2.9826e-07	0.00054613	0	0.5
10	29323236	29783692	274	11	0.0001842	1.1244e-07	0.00033532	0.54933	0.29139
10	29783692	30458838	370	11	6.1289e-05	1.7454e-07	0.00041778	0.1467	0.44168
10	30458838	31907519	501	11	0.00081614	2.6477e-07	0.00051456	1.5861	0.056361
10	31907519	33707968	664	11	0.00074585	2.9537e-07	0.00054348	1.3724	0.084975
10	33707968	35109355	503	11	8.0912e-05	2.2219e-07	0.00047137	0.17165	0.43186
10	35109355	36572508	434	11	0.0012376	2.5467e-07	0.00050465	2.4524	0.0070961
10	36572508	37790029	346	11	6.3259e-05	1.1639e-07	0.00034116	0.18542	0.42645
10	37790029	42372579	213	11	5.5589e-05	2.9614e-09	5.4419e-05	1.0215	0.15351
10	42372579	43894771	338	11	0.00012893	1.2142e-07	0.00034845	0.36999	0.35569
10	43894771	44730075	303	11	0.00049786	1.2617e-07	0.00035521	1.4016	0.080517
10	44730075	48760450	665	11	0.00096035	3.5963e-07	0.00059969	1.6014	0.054642
10	48760450	50840915	680	11	0.00037144	2.8744e-07	0.00053614	0.6928	0.24422
10	50840915	53616629	773	11	0.00027431	3.2221e-07	0.00056764	0.48326	0.31446
10	53616629	55103572	701	11	0.0002858	3.2311e-07	0.00056842	0.50279	0.30756
10	55103572	57031140	794	11	0.00024418	3.1987e-07	0.00056557	0.43174	0.33296
10	57031140	57662146	186	11	9.5355e-05	2.0431e-08	0.00014294	0.66711	0.25235
10	57662146	58959528	405	11	0.0001546	9.113e-08	0.00030188	0.51212	0.30428
10	58959528	60289987	458	11	0.00055704	1.7268e-07	0.00041555	1.3405	0.090045
10	60289987	61891409	617	11	0.00014723	2.9946e-07	0.00054723	0.26904	0.39395
10	61891409	62659679	318	11	0.00017055	1.1726e-07	0.00034244	0.49804	0.30923
10	62659679	63341695	173	11	0.00024532	5.0687e-08	0.00022514	1.0897	0.13793
10	63341695	65794114	885	11	0.0014234	4.1161e-07	0.00064157	2.2186	0.013258
10	65794114	67549615	514	11	0.00065545	2.188e-07	0.00046776	1.4012	0.080571
10	67549615	69900148	900	11	0.00022328	3.1824e-07	0.00056413	0.39579	0.34613
10	69900148	70195991	127	11	9.6356e-05	6.7797e-09	8.2339e-05	1.1702	0.12095
10	70195991	72220850	929	11	-7.2433e-05	2.9523e-07	0.00054335	0	0.5
10	72220850	73508512	736	11	0.00024855	3.2021e-07	0.00056587	0.43923	0.33025
10	73508512	75422550	500	11	0.00012438	1.3431e-07	0.00036649	0.33937	0.36716
10	75422550	78706814	899	11	0.00027767	3.2247e-07	0.00056787	0.48896	0.31243
10	78706814	80876749	1037	11	-7.5798e-06	3.0028e-07	0.00054798	0	0.5
10	80876749	82414679	514	11	0.00047493	2.7064e-07	0.00052023	0.91292	0.18064
10	82414679	84383745	739	11	0.00023183	3.1891e-07	0.00056472	0.41052	0.34071
10	84383745	85458703	462	11	-0.00010728	1.3274e-07	0.00036433	0	0.5
10	85458703	87937577	1015	11	8.0892e-06	3.015e-07	0.00054909	0.014732	0.49412
10	87937577	89127064	300	11	0.00010918	1.0816e-07	0.00032888	0.33197	0.36996
10	89127064	91013381	736	11	0.00017745	3.1468e-07	0.00056096	0.31634	0.37587
10	91013381	92006581	372	11	3.2002e-06	1.4049e-07	0.00037482	0.008538	0.49659
10	92006581	93335047	451	11	-5.2962e-05	1.5612e-07	0.00039512	0	0.5
10	93335047	95396368	723	11	0.00061982	3.3999e-07	0.00058308	1.063	0.14389
10	95396368	96221243	271	11	-3.8461e-06	8.9985e-08	0.00029997	0	0.5
10	96221243	97822357	633	11	-9.6234e-05	1.8839e-07	0.00043404	0	0.5
10	97822357	100241302	932	11	0.00027862	3.2255e-07	0.00056793	0.49058	0.31186
10	100241302	100668400	154	11	-8.0013e-05	5.6502e-09	7.5168e-05	0	0.5
10	100668400	102949239	831	11	0.0021592	4.6886e-07	0.00068473	3.1533	0.0008072
10	102949239	104380410	365	11	0.00077111	1.5222e-07	0.00039016	1.9764	0.024054
10	104380410	106695048	800	11	0.00019018	3.1567e-07	0.00056184	0.3385	0.36749
10	106695048	108726686	704	11	-2.9882e-05	2.8419e-07	0.00053309	0	0.5
10	108726686	110317705	659	11	0.00012458	2.9544e-07	0.00054354	0.22921	0.40935
10	110317705	112561493	686	11	0.00036208	3.1843e-07	0.0005643	0.64164	0.26055
10	112561493	115328432	1063	11	8.8365e-05	3.0774e-07	0.00055475	0.15929	0.43672
10	115328432	116421406	500	11	0.00012001	2.2746e-07	0.00047692	0.25164	0.40066
10	116421406	119523934	1032	11	6.9776e-05	3.063e-07	0.00055344	0.12608	0.44984
10	119523934	120591353	432	11	2.014e-05	1.9439e-07	0.0004409	0.045681	0.48178
10	120591353	122407323	723	11	0.00052961	3.4208e-07	0.00058487	0.90552	0.18259
10	122407323	123231465	391	11	0.00010274	1.7032e-07	0.0004127	0.24894	0.4017
10	123231465	123900545	282	11	-7.1604e-05	1.0972e-07	0.00033124	0	0.5
10	123900545	125869346	960	11	0.00016838	3.1397e-07	0.00056033	0.30051	0.38189
10	125869346	128001098	987	11	4.425e-05	3.0431e-07	0.00055164	0.080215	0.46803
10	128001098	129154362	522	11	-0.00010641	2.3538e-07	0.00048516	0	0.5
10	129154362	130844284	915	11	-0.00011673	2.9179e-07	0.00054017	0	0.5
10	130844284	131741327	432	11	-1.6948e-05	1.8558e-07	0.00043079	0	0.5
10	131741327	132580245	418	11	2.6801e-05	1.7707e-07	0.0004208	0.063691	0.47461
10	132580245	134336329	871	11	9.6537e-05	3.0838e-07	0.00055532	0.17384	0.431
10	134336329	134494673	42	6	0.00011435	-2.6404e-08		0	0.5
10	134494673	135523865	289	11	3.9462e-05	1.1456e-07	0.00033847	0.11659	0.45359
11	70855	1213590	370	11	0.00027693	1.6891e-07	0.00041099	0.67381	0.25021
11	1213590	3665481	867	11	0.00047673	3.3796e-07	0.00058134	0.82005	0.20609
11	3665481	4746709	447	11	-6.9023e-06	2.0571e-07	0.00045355	0	0.5
11	4746709	6322869	1025	11	-4.1717e-05	2.9762e-07	0.00054555	0	0.5
11	6322869	7436701	565	11	0.00020129	2.4796e-07	0.00049796	0.40424	0.34302
11	7436701	8333274	512	11	0.00015136	2.8469e-07	0.00053356	0.28368	0.38833
11	8333274	9087317	275	11	0.00045175	1.3145e-07	0.00036257	1.246	0.10639
11	9087317	10952027	686	11	0.00018147	3.1499e-07	0.00056124	0.32334	0.37322
11	10952027	12564229	1082	11	-3.9095e-05	2.9783e-07	0.00054574	0	0.5
11	12564229	13373124	409	11	-3.4078e-05	1.6127e-07	0.00040158	0	0.5
11	13373124	15742552	811	11	0.00041907	3.312e-07	0.0005755	0.72818	0.23325
11	15742552	17578402	631	11	0.00045396	2.8104e-07	0.00053013	0.85631	0.19591
11	17578402	19569535	798	11	6.0064e-05	3.0554e-07	0.00055276	0.10866	0.45674
11	19569535	21017138	778	11	0.00036511	3.2928e-07	0.00057383	0.63627	0.2623
11	21017138	22374142	574	11	0.00012201	2.7713e-07	0.00052643	0.23177	0.40836
11	22374142	24088517	609	11	0.00014361	2.525e-07	0.00050249	0.28579	0.38752
11	24088517	26045753	695	11	0.00018205	3.1503e-07	0.00056128	0.32434	0.37284
11	26045753	27020461	367	11	-3.0294e-05	1.1656e-07	0.00034141	0	0.5
11	27020461	28481593	431	11	0.0003341	1.5926e-07	0.00039907	0.8372	0.20124
11	28481593	30141357	430	11	1.7012e-05	1.6372e-07	0.00040463	0.042043	0.48323
11	30141357	32276901	661	11	0.00024762	2.3433e-07	0.00048408	0.51152	0.30449
11	32276901	33958739	584	11	-3.5638e-05	2.3861e-07	0.00048848	0	0.5
11	33958739	35502605	821	11	0.0004054	3.3241e-07	0.00057655	0.70315	0.24098
11	35502605	37116815	739	11	0.00032504	3.2616e-07	0.0005711	0.56914	0.28463
11	37116815	39382003	451	11	-3.0712e-05	1.5117e-07	0.00038881	0	0.5
11	39382003	42310003	949	11	-1.8662e-05	2.9942e-07	0.00054719	0	0.5
11	42310003	44693799	1000	11	0.00010208	3.0881e-07	0.00055571	0.1837	0.42712
11	44693799	47006137	741	11	7.626e-05	3.068e-07	0.0005539	0.13768	0.44525
11	47006137	49866050	542	11	0.00035639	1.499e-07	0.00038717	0.92048	0.17866
11	49866050	54695473	132	6	9.5654e-05	-1.9201e-08		0	0.5
11	54695473	55082657	17	5	0.00024126	-2.899e-08		0	0.5
11	55082657	58457495	1139	11	0.00059905	3.4748e-07	0.00058947	1.0162	0.15476
11	58457495	58780549	79	7	8.3294e-05	-1.6544e-08		0	0.5
11	58780549	62223771	1065	11	0.00072596	3.5735e-07	0.00059779	1.2144	0.1123
11	62223771	63804569	344	11	0.00038006	1.4361e-07	0.00037896	1.0029	0.15796
11	63804569	65898631	608	11	0.00094312	3.1743e-07	0.00056341	1.674	0.047068
11	65898631	68005825	408	11	0.0001291	1.4795e-07	0.00038464	0.33563	0.36857
11	68005825	69516130	520	11	0.00023113	2.3156e-07	0.00048121	0.48031	0.3155
11	69516130	70926292	483	11	-2.4096e-05	2.4026e-07	0.00049016	0	0.5
11	70926292	72286017	333	11	8.8648e-05	1.0366e-07	0.00032196	0.27534	0.39153
11	72286017	74412351	631	11	0.00033069	2.6398e-07	0.00051379	0.64364	0.25991
11	74412351	76797209	792	11	0.0008125	3.6408e-07	0.00060339	1.3465	0.089063
11	76797209	78355058	466	11	1.506e-05	1.4288e-07	0.00037799	0.039841	0.48411
11	78355058	80722373	1079	11	0.00021627	3.177e-07	0.00056365	0.3837	0.3506
11	80722373	81266712	270	11	9.1744e-05	1.0609e-07	0.00032572	0.28167	0.3891
11	81266712	84381272	1199	11	6.1783e-05	3.0568e-07	0.00055288	0.11175	0.45551
11	84381272	86619301	814	11	0.00024322	3.1904e-07	0.00056483	0.43061	0.33338
11	86619301	87430235	330	11	8.7462e-06	9.9737e-08	0.00031581	0.027694	0.48895
11	87430235	89208936	597	11	0.00025115	3.03e-07	0.00055046	0.45625	0.32411
11	89208936	90966490	423	11	4.089e-06	1.1479e-07	0.00033881	0.012069	0.49519
11	90966490	92077144	356	11	2.7311e-05	1.2907e-07	0.00035927	0.076017	0.4697
11	92077144	93276157	423	11	9.2058e-05	1.5322e-07	0.00039144	0.23518	0.40703
11	93276157	94242260	308	11	5.5171e-05	8.3529e-08	0.00028901	0.1909	0.4243
11	94242260	95726041	586	11	0.00014598	2.7975e-07	0.00052891	0.276	0.39127
11	95726041	97057058	506	11	0.00052621	2.8062e-07	0.00052974	0.99335	0.16027
11	97057058	98705065	598	11	0.00023623	3.1773e-07	0.00056368	0.41908	0.33758
11	98705065	100417169	778	11	-7.0201e-05	2.9541e-07	0.00054351	0	0.5
11	100417169	101331121	413	11	0.00012091	1.5988e-07	0.00039984	0.30239	0.38118
11	101331121	103959636	1108	11	-5.3062e-05	2.9674e-07	0.00054474	0	0.5
11	103959636	104873284	307	11	9.1352e-05	5.8579e-08	0.00024203	0.37744	0.35292
11	104873284	106520894	476	11	-4.6216e-05	1.596e-07	0.00039949	0	0.5
11	106520894	107844200	480	11	0.00012511	2.1367e-07	0.00046224	0.27066	0.39333
11	107844200	108437037	147	11	0.00027537	1.9656e-08	0.0001402	1.9641	0.024757
11	108437037	109866116	347	11	0.00018055	1.4378e-07	0.00037919	0.47614	0.31699
11	109866116	111114397	508	11	-2.7608e-05	1.8996e-07	0.00043585	0	0.5
11	111114397	112459488	421	11	5.101e-05	1.4195e-07	0.00037676	0.13539	0.44615
11	112459488	114257728	790	11	0.00040703	3.3254e-07	0.00057666	0.70584	0.24014
11	114257728	114830666	234	11	0.00059995	1.0468e-07	0.00032354	1.8543	0.031848
11	114830666	116383348	666	11	2.463e-05	3.0279e-07	0.00055026	0.044761	0.48215
11	116383348	117747110	640	11	0.00014658	3.1227e-07	0.00055881	0.2623	0.39654
11	117747110	119215476	553	11	7.3093e-05	2.3954e-07	0.00048943	0.14934	0.44064
11	119215476	120766806	637	11	0.0002517	3.2045e-07	0.00056609	0.44463	0.32829
11	120766806	121175943	205	11	1.6363e-05	5.2859e-08	0.00022991	0.071173	0.47163
11	121175943	122591910	472	11	0.00021588	2.401e-07	0.00049	0.44057	0.32976
11	122591910	123500117	426	11	-7.7245e-06	2.1236e-07	0.00046082	0	0.5
11	123500117	124495528	493	11	0.00037227	1.755e-07	0.00041893	0.88862	0.1871
11	124495528	126311320	818	11	0.00014885	3.1245e-07	0.00055897	0.2663	0.395
11	126311320	127316679	549	11	0.00011613	2.3688e-07	0.0004867	0.2386	0.40571
11	127316679	128188537	307	11	0.00043262	1.4249e-07	0.00037748	1.1461	0.12588
11	128188537	130342575	894	11	0.00020212	3.1659e-07	0.00056267	0.35922	0.35972
11	130342575	131074612	363	11	-6.4825e-05	1.5077e-07	0.00038829	0	0.5
11	131074612	133000046	1090	11	5.0319e-05	3.0478e-07	0.00055207	0.091145	0.46369
11	133000046	134205993	527	11	3.7445e-05	2.8791e-07	0.00053657	0.069786	0.47218
11	134205993	134946452	402	11	3.284e-05	1.9091e-07	0.00043693	0.075161	0.47004
12	61107	1080331	321	11	0.00016328	1.5574e-07	0.00039464	0.41375	0.33953
12	1080331	2544786	507	11	0.000215	2.5577e-07	0.00050574	0.42512	0.33538
12	2544786	3677037	512	11	0.00019581	2.7985e-07	0.000529	0.37014	0.35564
12	3677037	4417679	382	11	1.8858e-05	1.8092e-07	0.00042534	0.044336	0.48232
12	4417679	5321472	500	11	-1.1063e-05	2.4202e-07	0.00049195	0	0.5
12	5321472	6419753	536	11	0.00031594	2.8615e-07	0.00053493	0.59063	0.27739
12	6419753	8377536	439	11	0.00018077	2.1274e-07	0.00046124	0.39192	0.34756
12	9031395	10481534	465	11	0.00045249	2.3073e-07	0.00048034	0.94201	0.17309
12	10481534	11754846	387	11	-8.3805e-05	1.1834e-07	0.00034401	0	0.5
12	11754846	12733528	420	11	0.00022348	2.2873e-07	0.00047825	0.46728	0.32015
12	12733528	15241484	1057	11	9.293e-05	3.081e-07	0.00055507	0.16742	0.43352
12	15241484	16310460	262	11	3.6962e-05	8.7985e-08	0.00029662	0.12461	0.45042
12	16310460	18087873	579	11	0.00014228	2.8851e-07	0.00053713	0.26488	0.39555
12	18087873	20863943	989	11	9.3614e-05	3.0815e-07	0.00055512	0.16864	0.43304
12	20863943	23820634	1138	11	6.3469e-05	3.0581e-07	0.000553	0.11477	0.45431
12	23820634	25371083	733	11	2.2519e-05	3.0262e-07	0.00055011	0.040936	0.48367
12	25371083	27799773	1064	11	0.00046117	3.3675e-07	0.0005803	0.7947	0.21339
12	27799773	29651255	735	11	1.8782e-05	2.9401e-07	0.00054223	0.034639	0.48618
12	29651255	30512406	471	11	-2.103e-05	1.771e-07	0.00042083	0	0.5
12	30512406	32165592	622	11	0.00038968	3.047e-07	0.00055199	0.70595	0.24011
12	32165592	33076989	405	11	0.00012883	1.6788e-07	0.00040974	0.31443	0.3766
12	33076989	37856717	386	11	0.00049998	1.3221e-07	0.0003636	1.3751	0.084555
12	37856717	39227169	149	7	0.00018362	2.2079e-08	0.00014859	1.2357	0.10828
12	39227169	40816185	522	11	0.00027806	2.0312e-07	0.00045069	0.61696	0.26863
12	40816185	41658586	371	11	0.0004397	1.3421e-07	0.00036634	1.2002	0.11502
12	41658586	43984474	937	11	0.00016128	3.1342e-07	0.00055984	0.28809	0.38664
12	43984474	46024229	495	11	1.4903e-05	1.6726e-07	0.00040898	0.036439	0.48547
12	46024229	47714793	500	11	0.00022472	2.0868e-07	0.00045682	0.49191	0.31139
12	47714793	49001866	579	11	0.00024339	2.5047e-07	0.00050047	0.48632	0.31337
12	49001866	51776494	736	11	0.00012609	2.865e-07	0.00053525	0.23558	0.40688
12	51776494	53039004	657	11	0.00017426	2.7893e-07	0.00052814	0.32996	0.37072
12	53039004	54778823	636	11	0.00034568	3.0053e-07	0.0005482	0.63057	0.26416
12	54778823	55665837	278	11	9.6841e-06	8.8825e-08	0.00029803	0.032493	0.48704
12	55665837	57548860	493	11	-2.5166e-05	1.7752e-07	0.00042133	0	0.5
12	57548860	59308666	513	11	0.00065054	2.2885e-07	0.00047838	1.3599	0.086935
12	59308666	61123729	475	11	-5.2844e-05	1.5317e-07	0.00039137	0	0.5
12	61123729	64032461	995	11	0.00018957	3.1562e-07	0.0005618	0.33743	0.3679
12	64032461	65559695	394	11	0.00017186	1.7193e-07	0.00041465	0.41448	0.33926
12	65559695	67181144	559	11	-5.9427e-06	2.2445e-07	0.00047376	0	0.5
12	67181144	67909729	307	11	6.0722e-05	9.3461e-08	0.00030571	0.19862	0.42128
12	67909729	69826542	839	11	0.00041596	3.3323e-07	0.00057726	0.72057	0.23559
12	69826542	70957987	519	11	7.6738e-05	1.8835e-07	0.00043399	0.17682	0.42982
12	70957987	72645075	584	11	0.00020712	2.4467e-07	0.00049464	0.41874	0.3377
12	72645075	73818454	317	11	-4.461e-05	8.8329e-08	0.0002972	0	0.5
12	73818454	76511314	807	11	1.1392e-05	3.0176e-07	0.00054932	0.020738	0.49173
12	76511314	78570570	803	11	6.4838e-05	3.0591e-07	0.00055309	0.11723	0.45334
12	78570570	80448150	422	11	0.00030784	1.8314e-07	0.00042795	0.71934	0.23597
12	80448150	81467767	314	11	0.00043597	1.2731e-07	0.0003568	1.2219	0.11088
12	81467767	83502666	597	11	7.8403e-05	2.2125e-07	0.00047037	0.16668	0.43381
12	83502666	84303844	247	11	-9.5202e-05	3.2003e-08	0.00017889	0	0.5
12	84303844	85990426	438	11	4.9545e-05	1.124e-07	0.00033526	0.14778	0.44126
12	85990426	89682122	777	11	0.00011678	2.7371e-07	0.00052318	0.22322	0.41168
12	89682122	92066155	661	11	0.00036027	2.4678e-07	0.00049677	0.72523	0.23416
12	92066155	94514567	944	11	2.9525e-05	3.0317e-07	0.00055061	0.053622	0.47862
12	94514567	96020785	734	11	0.00014388	3.1206e-07	0.00055863	0.25756	0.39837
12	96020785	97108839	468	11	0.00046991	2.4253e-07	0.00049247	0.95418	0.17
12	97108839	99305987	955	11	7.9706e-05	3.0707e-07	0.00055414	0.14384	0.44281
12	99305987	101447641	673	11	0.00022273	3.1593e-07	0.00056207	0.39626	0.34596
12	101447641	101862690	158	11	-0.00014176	1.3243e-08	0.00011508	0	0.5
12	101862690	102964986	365	11	0.00032719	1.639e-07	0.00040485	0.80818	0.20949
12	102964986	104848696	828	11	0.00030366	3.245e-07	0.00056964	0.53307	0.29699
12	104848696	106436213	897	11	3.9661e-05	3.0396e-07	0.00055132	0.071939	0.47133
12	106436213	106958748	234	11	4.5142e-05	7.6189e-08	0.00027602	0.16354	0.43504
12	106958748	109025901	801	11	0.00024163	3.1967e-07	0.00056539	0.42736	0.33456
12	109025901	110336719	437	11	0.00013238	1.8001e-07	0.00042428	0.31202	0.37751
12	110336719	113263518	540	11	0.00045702	2.1617e-07	0.00046494	0.98297	0.16281
12	113263518	113986709	235	11	0.00021212	8.2374e-08	0.00028701	0.73906	0.22993
12	113986709	115036602	560	11	0.00012996	2.5594e-07	0.00050591	0.25688	0.39864
12	115036602	115503216	186	11	0.00015439	6.4844e-08	0.00025464	0.60629	0.27216
12	115503216	117087471	763	11	2.1902e-05	3.0257e-07	0.00055007	0.039817	0.48412
12	117087471	118135375	464	11	0.00013892	2.3565e-07	0.00048544	0.28618	0.38737
12	118135375	119754110	699	11	8.5858e-05	3.0755e-07	0.00055457	0.15482	0.43848
12	119754110	122007651	755	11	-8.6855e-06	3.0019e-07	0.0005479	0	0.5
12	122007651	124977980	839	11	0.00030662	3.2473e-07	0.00056985	0.53808	0.29526
12	124977980	126445505	629	11	-6.823e-05	2.9556e-07	0.00054365	0	0.5
12	126445505	127875098	657	11	0.00025536	3.0862e-07	0.00055554	0.45966	0.32288
12	127875098	129237297	681	11	6.834e-05	3.0619e-07	0.00055334	0.1235	0.45085
12	129237297	130377921	670	11	7.588e-05	3.0677e-07	0.00055387	0.137	0.44552
12	130377921	131786751	724	11	1.4279e-05	3.0198e-07	0.00054953	0.025983	0.48964
12	131786751	132807034	324	11	1.4164e-05	1.2218e-07	0.00034954	0.04052	0.48384
12	132807034	133841511	195	11	0.00019479	6.647e-08	0.00025782	0.75554	0.22496
13	19020013	20686720	333	11	7.4879e-05	1.1948e-07	0.00034566	0.21662	0.41425
13	20686720	22242174	595	11	0.00012908	2.7617e-07	0.00052552	0.24562	0.40299
13	22242174	23594702	671	11	2.4793e-05	3.028e-07	0.00055027	0.045056	0.48203
13	23594702	24531937	539	11	4.0006e-05	2.5423e-07	0.00050421	0.079344	0.46838
13	24531937	25784362	675	11	6.7472e-05	3.0612e-07	0.00055328	0.12195	0.45147
13	25784362	27284362	559	11	3.7245e-05	2.3677e-07	0.00048659	0.076543	0.46949
13	27284362	29257551	898	11	8.7085e-05	3.0764e-07	0.00055466	0.15701	0.43762
13	29257551	30483267	520	11	-8.1179e-05	2.0892e-07	0.00045708	0	0.5
13	30483267	32301815	795	11	-9.7169e-05	2.9331e-07	0.00054158	0	0.5
13	32301815	33776903	608	11	0.00014792	2.4983e-07	0.00049983	0.29595	0.38363
13	33776903	35026464	451	11	0.00021901	1.9857e-07	0.00044561	0.49149	0.31154
13	35026464	36046367	232	11	7.966e-05	8.2478e-08	0.00028719	0.27738	0.39075
13	36046367	37498185	653	11	0.00042377	3.3384e-07	0.00057779	0.73343	0.23165
13	37498185	38878163	565	11	0.00016969	2.0816e-07	0.00045625	0.37193	0.35497
13	38878163	41069263	901	11	0.00071084	3.5618e-07	0.0005968	1.1911	0.11681
13	41069263	43101027	658	11	0.00029699	2.8996e-07	0.00053848	0.55154	0.29063
13	43101027	44901409	813	11	0.00047228	3.3761e-07	0.00058105	0.81281	0.20816
13	44901409	46495214	541	11	0.00019479	2.5271e-07	0.0005027	0.38748	0.3492
13	46495214	47431079	360	11	0.00029784	1.5279e-07	0.00039088	0.76197	0.22304
13	47431079	49383962	657	11	0.00019247	2.9316e-07	0.00054144	0.35547	0.36112
13	49383962	51591091	786	11	0.00017542	3.1452e-07	0.00056082	0.3128	0.37722
13	51591091	53339622	492	11	0.00019218	2.1959e-07	0.0004686	0.41011	0.34086
13	53339622	54682864	537	11	-3.2858e-06	2.3288e-07	0.00048258	0	0.5
13	54682864	55817131	333	11	8.3833e-05	1.0182e-07	0.00031909	0.26272	0.39638
13	55817131	57554217	314	11	0.00013378	7.6391e-08	0.00027639	0.48403	0.31418
13	57554217	58410626	212	11	-3.5543e-05	2.4948e-08	0.00015795	0	0.5
13	58410626	59302271	229	11	1.945e-05	3.9288e-08	0.00019821	0.098125	0.46092
13	59302271	60854778	562	11	0.0004729	2.5773e-07	0.00050767	0.93151	0.1758
13	60854778	61591949	302	11	0.00029677	1.2032e-07	0.00034688	0.85555	0.19612
13	61591949	63971559	673	11	5.4698e-05	2.817e-07	0.00053076	0.10306	0.45896
13	63971559	65200602	329	11	0.00027802	8.6677e-08	0.00029441	0.94433	0.1725
13	65200602	67844453	832	11	-1.8785e-07	3.0085e-07	0.0005485	0	0.5
13	67844453	70724516	909	11	0.00023796	3.1938e-07	0.00056514	0.42106	0.33686
13	70724516	71526791	313	11	0.00018098	1.3497e-07	0.00036739	0.49261	0.31114
13	71526791	73934089	873	11	0.00011066	3.0948e-07	0.00055631	0.19892	0.42116
13	73934089	75670143	741	11	0.0002035	3.167e-07	0.00056276	0.36161	0.35882
13	75670143	77410555	809	11	-4.3054e-05	2.9752e-07	0.00054545	0	0.5
13	77410555	78808813	444	11	0.00019752	1.6355e-07	0.00040441	0.48842	0.31263
13	78808813	80585676	598	11	-1.3707e-05	2.3732e-07	0.00048715	0	0.5
13	80585676	82581814	642	11	0.00015586	2.9107e-07	0.00053951	0.2889	0.38633
13	82581814	84133144	417	11	7.6339e-05	1.0198e-07	0.00031934	0.23905	0.40553
13	84133144	85610916	439	11	2.6603e-05	1.5854e-07	0.00039817	0.066814	0.47336
13	85610916	88559882	803	11	-0.00015065	2.8915e-07	0.00053772	0	0.5
13	88559882	90521311	509	11	1.6954e-05	1.5928e-07	0.00039909	0.042482	0.48306
13	90521311	93129691	890	11	-0.00011875	2.9163e-07	0.00054003	0	0.5
13	93129691	93586455	130	11	4.8339e-05	2.1196e-08	0.00014559	0.33203	0.36993
13	93586455	96087558	1262	11	5.0212e-05	3.0478e-07	0.00055207	0.090953	0.46376
13	96087558	97519210	389	11	-6.8626e-05	1.453e-07	0.00038119	0	0.5
13	97519210	98938919	444	11	7.6656e-05	2.2037e-07	0.00046944	0.16329	0.43514
13	98938919	100574095	811	11	0.00078562	3.6199e-07	0.00060166	1.3057	0.095819
13	100574095	102300523	760	11	8.9437e-05	3.0783e-07	0.00055482	0.1612	0.43597
13	102300523	104066710	942	11	1.2317e-05	3.0183e-07	0.00054939	0.022419	0.49106
13	104066710	104844114	296	11	0.00018712	1.2074e-07	0.00034747	0.53853	0.29511
13	104844114	106247554	600	11	-1.9587e-05	2.9935e-07	0.00054712	0	0.5
13	106247554	106750000	270	11	0.00019436	1.0955e-07	0.00033098	0.58723	0.27852
13	106750000	108189877	625	11	0.00031523	3.2539e-07	0.00057043	0.55261	0.29027
13	108189877	109121210	420	11	0.00028089	2.1972e-07	0.00046875	0.59924	0.27451
13	109121210	109815112	326	11	9.2483e-05	1.3629e-07	0.00036917	0.25052	0.40109
13	109815112	111232073	771	11	9.0816e-05	3.0794e-07	0.00055492	0.16366	0.435
13	111232073	112247592	495	11	8.7542e-05	2.3991e-07	0.00048981	0.17873	0.42908
13	112247592	113572488	458	11	-1.638e-05	2.1766e-07	0.00046654	0	0.5
13	113572488	115109853	454	11	0.00025423	2.1469e-07	0.00046334	0.54868	0.29161
14	19002084	21589402	591	11	0.00023516	3.1917e-07	0.00056495	0.41625	0.33861
14	21589402	23018665	685	11	2.3693e-05	3.0271e-07	0.00055019	0.043063	0.48283
14	23018665	24905123	731	11	2.0567e-05	3.0247e-07	0.00054997	0.037396	0.48508
14	24905123	26135686	580	11	7.0399e-05	2.2138e-07	0.00047051	0.14962	0.44053
14	26135686	28466533	696	11	0.00021668	3.1773e-07	0.00056367	0.38441	0.35034
14	28466533	29972145	385	11	0.00010023	1.5533e-07	0.00039412	0.25432	0.39962
14	29972145	32383265	617	11	0.00027648	3.1329e-07	0.00055973	0.49396	0.31067
14	32383265	34846251	1225	11	0.00014968	3.1252e-07	0.00055903	0.26776	0.39444
14	34846251	35859593	290	11	0.00032924	1.1767e-07	0.00034303	0.95978	0.16858
14	35859593	38667725	920	11	-6.5931e-05	2.9574e-07	0.00054382	0	0.5
14	38667725	40341990	570	11	0.00037452	2.4938e-07	0.00049938	0.74998	0.22663
14	40341990	41615502	370	11	0.00014944	1.0391e-07	0.00032235	0.4636	0.32147
14	41615502	43137389	457	11	-1.0425e-05	1.4608e-07	0.00038221	0	0.5
14	43137389	44543227	372	11	0.00010924	1.6564e-07	0.00040698	0.26841	0.39419
14	44543227	46081896	389	11	0.00022428	1.4714e-07	0.00038359	0.5847	0.27938
14	46081896	46749130	205	11	8.8678e-05	2.4988e-08	0.00015808	0.56098	0.28741
14	46749130	48573586	604	11	-8.5581e-05	2.5501e-07	0.00050498	0	0.5
14	48573586	49005471	121	11	0.00015978	1.3764e-08	0.00011732	1.3619	0.086614
14	49005471	50507760	485	11	0.00030653	2.3664e-07	0.00048646	0.63013	0.2643
14	50507760	51493572	380	11	1.4189e-05	1.635e-07	0.00040436	0.03509	0.486
14	51493572	53474383	885	11	8.7233e-05	3.0766e-07	0.00055467	0.15727	0.43752
14	53474383	53997831	184	11	0.00013794	4.4686e-08	0.00021139	0.65255	0.25702
14	53997831	55233681	437	11	0.00018744	2.1549e-07	0.00046421	0.40377	0.34319
14	55233681	56216880	303	11	-3.0686e-06	8.7118e-08	0.00029516	0	0.5
14	56216880	57481262	674	11	0.0001232	3.1045e-07	0.00055718	0.2211	0.41251
14	57481262	59448336	723	11	0.00019978	3.1641e-07	0.00056251	0.35516	0.36123
14	59448336	61680424	648	11	4.8874e-05	2.3467e-07	0.00048443	0.10089	0.45982
14	61680424	63790015	828	11	0.00013678	3.1151e-07	0.00055813	0.24507	0.4032
14	63790015	65220298	402	11	0.00024729	1.6737e-07	0.00040911	0.60446	0.27277
14	65220298	66399555	414	11	0.00020482	1.7817e-07	0.00042211	0.48522	0.31376
14	66399555	67992317	473	11	0.00049258	1.434e-07	0.00037869	1.3008	0.096672
14	67992317	71131957	1264	11	0.00068792	3.5439e-07	0.00059531	1.1556	0.12393
14	71131957	72889615	692	11	-3.5062e-05	2.9814e-07	0.00054602	0	0.5
14	72889615	76444767	1230	11	0.00013886	3.1167e-07	0.00055828	0.24873	0.40178
14	76444767	77229472	346	11	5.7348e-05	1.4908e-07	0.00038611	0.14853	0.44096
14	77229472	78561945	642	11	4.4238e-05	2.9675e-07	0.00054475	0.081209	0.46764
14	78561945	80186579	621	11	1.2283e-05	2.8369e-07	0.00053263	0.023061	0.4908
14	80186579	81579714	520	11	0.00010077	2.2746e-07	0.00047693	0.21129	0.41633
14	81579714	83138097	489	11	0.00064924	2.4965e-07	0.00049965	1.2994	0.096905
14	83138097	84241633	402	11	1.9426e-05	1.5873e-07	0.00039841	0.04876	0.48056
14	84241633	85746319	496	11	-8.7473e-05	2.1665e-07	0.00046545	0	0.5
14	85746319	86647002	315	11	5.0917e-05	1.1838e-07	0.00034406	0.14799	0.44118
14	86647002	87635341	319	11	0.00037145	1.4811e-07	0.00038485	0.96519	0.16723
14	87635341	89497643	637	11	0.0003277	2.6375e-07	0.00051356	0.63809	0.26171
14	89497643	91296860	679	11	-1.227e-06	3.0077e-07	0.00054843	0	0.5
14	91296860	93132299	695	11	4.1508e-05	3.041e-07	0.00055145	0.075271	0.47
14	93132299	94325285	425	11	0.00022551	1.8941e-07	0.00043521	0.51816	0.30217
14	94325285	95750867	884	11	-2.6755e-05	2.9879e-07	0.00054661	0	0.5
14	95750867	96262415	367	11	0.00012581	1.5434e-07	0.00039286	0.32024	0.37439
14	96262415	98341162	835	11	0.0001674	3.1389e-07	0.00056026	0.29878	0.38255
14	98341162	99138532	382	11	0.00049168	1.7654e-07	0.00042016	1.1702	0.12096
14	99138532	101534307	912	11	7.2678e-05	3.0652e-07	0.00055365	0.13127	0.44778
14	101534307	103012102	444	11	0.00031409	2.2154e-07	0.00047068	0.66732	0.25229
14	103012102	105001723	526	11	0.00023479	2.4082e-07	0.00049073	0.47844	0.31617
14	105001723	106340358	247	11	0.00042677	1.1267e-07	0.00033566	1.2714	0.10179
14	106340358	107289454	40	6	0.00023953	-1.5484e-08		0	0.5
15	20001200	21131604	7	3	9.9033e-05	-4.5481e-08		0	0.5
15	21131604	24195127	320	11	7.498e-05	1.5413e-07	0.00039259	0.19099	0.42427
15	24195127	25108590	183	11	8.0063e-05	5.1899e-08	0.00022781	0.35144	0.36263
15	25108590	27298112	890	11	-7.0013e-05	2.9542e-07	0.00054353	0	0.5
15	27298112	29338502	501	11	-8.7959e-06	2.332e-07	0.00048291	0	0.5
15	29338502	30165568	303	11	0.00017145	1.2983e-07	0.00036032	0.47582	0.3171
15	30165568	31591821	305	11	4.0061e-05	1.3005e-07	0.00036063	0.11109	0.45577
15	31591821	32441811	254	11	0.00034839	1.0741e-07	0.00032773	1.063	0.14389
15	32441811	34015425	712	11	-1.682e-05	2.9956e-07	0.00054732	0	0.5
15	34015425	35083251	393	11	-2.2885e-05	1.6806e-07	0.00040995	0	0.5
15	35083251	37456502	951	11	5.3329e-05	3.0502e-07	0.00055228	0.09656	0.46154
15	37456502	38530777	371	11	8.0694e-05	1.6862e-07	0.00041064	0.19651	0.42211
15	38530777	40384132	804	11	0.00020117	3.1652e-07	0.0005626	0.35757	0.36033
15	40384132	41177514	243	11	-4.3088e-05	7.4556e-08	0.00027305	0	0.5
15	41177514	42776399	473	11	0.00036257	2.2304e-07	0.00047228	0.76771	0.22133
15	42776399	44198049	312	11	0.00033015	8.4087e-08	0.00028998	1.1385	0.12745
15	44198049	46618787	532	11	9.4385e-06	2.0324e-07	0.00045083	0.020936	0.49165
15	46618787	48136048	603	11	0.00016301	2.6075e-07	0.00051064	0.31923	0.37477
15	48136048	50008043	453	11	0.00016104	1.5852e-07	0.00039815	0.40446	0.34294
15	50008043	51677560	637	11	0.00031612	2.6586e-07	0.00051561	0.6131	0.2699
15	51677560	53069096	412	11	0.00029044	1.5443e-07	0.00039298	0.73908	0.22993
15	53069096	54508528	664	11	-5.5294e-05	2.9505e-07	0.00054319	0	0.5
15	54508528	55136269	257	11	4.8735e-05	1.1381e-07	0.00033735	0.14446	0.44257
15	55136269	56901773	567	11	0.00028964	2.9995e-07	0.00054768	0.52886	0.29845
15	56901773	58441366	641	11	0.00016085	3.1338e-07	0.00055981	0.28733	0.38693
15	58441366	59694116	530	11	-3.1499e-05	2.8557e-07	0.00053439	0	0.5
15	59694116	61265836	678	11	0.0005563	3.4415e-07	0.00058664	0.94828	0.17149
15	61265836	63215222	925	11	0.00014295	3.1199e-07	0.00055856	0.25592	0.39901
15	63215222	65104668	518	11	0.00046826	2.4913e-07	0.00049913	0.93814	0.17409
15	65104668	67094767	655	11	0.00016083	3.1338e-07	0.00055981	0.2873	0.38694
15	67094767	69017999	753	11	0.00043453	3.3468e-07	0.00057851	0.75112	0.22629
15	69017999	70133341	292	11	0.00030276	1.3401e-07	0.00036607	0.82705	0.20411
15	70133341	71922649	718	11	-5.1434e-05	2.9687e-07	0.00054486	0	0.5
15	71922649	73628714	389	11	-2.0335e-06	1.1212e-07	0.00033484	0	0.5
15	73628714	76398624	682	11	0.0001526	3.1274e-07	0.00055923	0.27287	0.39248
15	76398624	78516053	571	11	0.00038112	2.3194e-07	0.0004816	0.79137	0.21437
15	78516053	80860978	1007	11	-1.8131e-05	2.9946e-07	0.00054723	0	0.5
15	80860978	84260468	937	11	0.00014921	3.1248e-07	0.000559	0.26692	0.39476
15	84260468	86652905	828	11	0.00021269	3.1742e-07	0.0005634	0.37751	0.3529
15	86652905	88369943	779	11	-7.2838e-05	2.952e-07	0.00054333	0	0.5
15	88369943	90475551	743	11	6.0625e-05	3.0559e-07	0.0005528	0.10967	0.45634
15	90475551	92164392	664	11	0.0002032	3.1668e-07	0.00056274	0.36109	0.35902
15	92164392	93780902	841	11	0.00023404	3.1908e-07	0.00056487	0.41433	0.33932
15	93780902	94924330	590	11	0.00019633	3.1614e-07	0.00056227	0.34918	0.36348
15	94924330	96141596	581	11	0.00020661	3.1694e-07	0.00056298	0.36699	0.35681
15	96141596	98030910	717	11	0.00016695	3.1386e-07	0.00056023	0.298	0.38285
15	98030910	99244059	560	11	5.7224e-05	3.0532e-07	0.00055256	0.10356	0.45876
15	99244059	100636847	581	11	-3.8304e-05	2.9713e-07	0.0005451	0	0.5
15	100636847	101552694	424	11	0.00026158	2.2868e-07	0.00047821	0.547	0.29219
15	101552694	102520966	429	11	6.818e-05	2.2793e-07	0.00047742	0.14281	0.44322
16	60054	1207206	382	11	1.4125e-05	1.9765e-07	0.00044458	0.031771	0.48733
16	1207206	2764829	478	11	0.00015374	2.4054e-07	0.00049045	0.31346	0.37697
16	2764829	4001196	358	11	-6.6093e-05	1.7585e-07	0.00041935	0	0.5
16	4001196	5118345	401	11	0.00013185	2.2762e-07	0.0004771	0.27635	0.39114
16	5118345	5891580	375	11	9.0688e-05	1.9909e-07	0.00044619	0.20325	0.41947
16	5891580	6893551	684	11	9.9881e-06	3.0165e-07	0.00054922	0.018186	0.49275
16	6893551	7529121	492	11	0.00014716	2.8436e-07	0.00053325	0.27596	0.39129
16	7529121	8338519	545	11	5.9637e-05	3.0475e-07	0.00055204	0.10803	0.45699
16	8338519	9799419	724	11	0.00014453	3.1211e-07	0.00055867	0.25871	0.39793
16	9799419	10426032	376	11	0.0002666	1.77e-07	0.00042071	0.63368	0.26314
16	10426032	11520161	466	11	0.0008761	3.1299e-07	0.00055945	1.566	0.058676
16	11520161	12613098	416	11	0.00035538	2.479e-07	0.00049789	0.71377	0.23768
16	12613098	13154437	310	11	5.7656e-05	1.2919e-07	0.00035944	0.16041	0.43628
16	13154437	14464002	559	11	1.6392e-05	2.7571e-07	0.00052509	0.031218	0.48755
16	14464002	16154060	346	11	0.00034188	1.7316e-07	0.00041613	0.82156	0.20566
16	16154060	17644749	399	11	0.00017616	2.027e-07	0.00045023	0.39126	0.3478
16	17644749	18643607	181	11	0.0004177	8.7121e-08	0.00029516	1.4152	0.078511
16	18643607	20150571	442	11	3.762e-05	1.8682e-07	0.00043222	0.087038	0.46532
16	20150571	22448904	466	11	3.9847e-05	1.7734e-07	0.00042111	0.094622	0.46231
16	22448904	24136875	538	11	0.00063161	2.8653e-07	0.00053528	1.18	0.11901
16	24136875	25986862	770	11	0.00011425	3.0976e-07	0.00055656	0.20527	0.41868
16	25986862	27445755	670	11	0.00015461	3.129e-07	0.00055937	0.2764	0.39112
16	27445755	29036613	387	11	0.0011462	2.2161e-07	0.00047076	2.4348	0.0074505
16	29036613	31382943	366	11	0.00046341	1.655e-07	0.00040681	1.1391	0.12732
16	31382943	46399473	144	11	-5.03e-05	1.08e-08	0.00010392	0	0.5
16	46399473	49007926	279	11	0.00029854	9.7745e-08	0.00031264	0.9549	0.16981
16	49007926	52035823	1101	11	0.0011734	3.9217e-07	0.00062623	1.8738	0.030478
16	52035823	53382572	470	11	-9.3339e-06	1.6466e-07	0.00040578	0	0.5
16	53382572	55903774	1176	11	6.3447e-05	3.0581e-07	0.000553	0.11473	0.45433
16	55903774	57664330	683	11	0.00048114	3.383e-07	0.00058164	0.82721	0.20406
16	57664330	59045405	544	11	-1.2473e-05	2.6594e-07	0.0005157	0	0.5
16	59045405	60745694	528	11	9.5673e-05	2.4279e-07	0.00049273	0.19417	0.42302
16	60745694	62229849	373	11	6.6383e-05	1.2692e-07	0.00035626	0.18633	0.42609
16	62229849	63691589	463	11	6.723e-06	2.0378e-07	0.00045142	0.014893	0.49406
16	63691589	65938566	835	11	3.1086e-05	3.0329e-07	0.00055072	0.056447	0.47749
16	65938566	68841363	760	11	0.00057534	3.4563e-07	0.00058791	0.97862	0.16388
16	68841363	71054028	435	11	0.00080343	2.302e-07	0.00047979	1.6745	0.047012
16	71054028	72935150	508	11	0.00014883	2.1251e-07	0.00046099	0.32285	0.3734
16	72935150	74971503	804	11	0.00010265	3.0886e-07	0.00055575	0.1847	0.42673
16	74971503	75977954	262	11	0.0003638	1.1885e-07	0.00034475	1.0553	0.14565
16	75977954	77523678	740	11	-7.5372e-06	3.0028e-07	0.00054798	0	0.5
16	77523678	78456292	666	11	0.00022892	3.1868e-07	0.00056452	0.40552	0.34255
16	78456292	79134815	561	11	6.9654e-05	3.0629e-07	0.00055343	0.12586	0.44992
16	79134815	80297374	768	11	0.00022949	3.1872e-07	0.00056456	0.40649	0.34219
16	80297374	81772536	818	11	0.00040414	3.3231e-07	0.00057647	0.70106	0.24163
16	81772536	82747728	594	11	-1.5233e-05	2.9968e-07	0.00054743	0	0.5
16	82747728	83477208	596	11	2.6188e-05	3.0291e-07	0.00055037	0.047582	0.48102
16	83477208	84445883	713	11	-8.6426e-06	3.002e-07	0.0005479	0	0.5
16	84445883	85148685	471	11	0.00031281	2.942e-07	0.0005424	0.57672	0.28206
16	85148685	86156599	485	11	0.00044781	3.1904e-07	0.00056484	0.79282	0.21394
16	86156599	86815411	509	11	0.00025011	3.2033e-07	0.00056598	0.44192	0.32927
16	86815411	87647349	382	11	0.00020462	2.2279e-07	0.00047201	0.43352	0.33232
16	87647349	89041165	460	11	0.00017363	2.6759e-07	0.00051729	0.33565	0.36857
16	89041165	90292812	377	11	0.00011155	1.888e-07	0.00043451	0.25672	0.3987
17	56	1172399	360	11	-6.1529e-05	1.7992e-07	0.00042417	0	0.5
17	1172399	1928731	284	11	0.00028642	1.3717e-07	0.00037037	0.77333	0.21966
17	1928731	3702312	712	11	7.7329e-05	3.0689e-07	0.00055397	0.13959	0.44449
17	3702312	4696261	382	11	0.00025283	1.8409e-07	0.00042906	0.58927	0.27784
17	4696261	5741334	423	11	0.00014852	1.9165e-07	0.00043778	0.33925	0.36721
17	5741334	7317398	682	11	2.8155e-05	3.0306e-07	0.00055051	0.051144	0.47961
17	7317398	8306425	387	11	4.6371e-05	1.7858e-07	0.00042259	0.10973	0.45631
17	8306425	9965921	653	11	0.0001197	3.1018e-07	0.00055694	0.21493	0.41491
17	9965921	11102815	494	11	7.0745e-05	2.3412e-07	0.00048386	0.14621	0.44188
17	11102815	12534769	565	11	0.0002145	3.0696e-07	0.00055404	0.38716	0.34932
17	12534769	13180372	307	11	0.00011224	1.4518e-07	0.00038102	0.29459	0.38415
17	13180372	13894637	361	11	8.8427e-05	1.8331e-07	0.00042814	0.20654	0.41819
17	13894637	15019097	603	11	0.00052211	3.4073e-07	0.00058372	0.89444	0.18554
17	15019097	16412342	384	11	-1.2226e-05	1.4816e-07	0.00038492	0	0.5
17	16412342	18856320	636	11	0.00022051	2.795e-07	0.00052868	0.41709	0.33831
17	18856320	21290357	422	11	1.5007e-05	1.6431e-07	0.00040535	0.037021	0.48523
17	21290357	27334244	569	11	0.00016184	2.757e-07	0.00052508	0.30823	0.37895
17	27334244	29786491	627	11	8.4804e-07	1.573e-07	0.00039661	0.0021382	0.49915
17	29786491	31538425	547	11	-8.1487e-05	2.5533e-07	0.0005053	0	0.5
17	31538425	32912798	846	11	0.00032783	3.2638e-07	0.00057129	0.57384	0.28304
17	32912798	34469036	540	11	-3.2318e-05	2.3662e-07	0.00048644	0	0.5
17	34469036	36809344	571	11	0.00035806	2.8866e-07	0.00053728	0.66644	0.25257
17	36809344	38877404	518	11	0.0016042	3.354e-07	0.00057914	2.77	0.0028025
17	38877404	39899810	408	11	0.00032969	1.3902e-07	0.00037285	0.88426	0.18828
17	39899810	41772087	468	11	0.0017477	2.6556e-07	0.00051533	3.3913	0.00034775
17	41772087	43056905	398	11	0.0001228	1.3567e-07	0.00036833	0.33341	0.36941
17	43056905	45876022	429	11	0.00049027	1.8161e-07	0.00042615	1.1505	0.12498
17	45876022	47517400	588	11	0.00020374	2.4291e-07	0.00049286	0.41338	0.33966
17	47517400	49898957	837	11	-5.2842e-05	2.9676e-07	0.00054475	0	0.5
17	49898957	50719055	297	11	-6.1565e-05	8.5568e-08	0.00029252	0	0.5
17	50719055	51826118	338	11	7.3614e-05	9.5912e-08	0.0003097	0.2377	0.40606
17	51826118	53599432	630	11	0.0001888	2.9892e-07	0.00054673	0.34533	0.36492
17	53599432	55357541	640	11	0.00030675	3.0581e-07	0.000553	0.5547	0.28955
17	55357541	57487512	743	11	0.00030605	3.2468e-07	0.00056981	0.53711	0.29559
17	57487512	59312755	270	11	0.00052836	8.4622e-08	0.0002909	1.8163	0.034661
17	59312755	61545589	491	11	7.5749e-05	2.0762e-07	0.00045565	0.16624	0.43398
17	61545589	63148128	339	11	0.00022314	1.1249e-07	0.00033539	0.66532	0.25292
17	63148128	64800430	660	11	-9.5974e-05	2.7528e-07	0.00052467	0	0.5
17	64800430	67858770	998	11	0.0002587	3.21e-07	0.00056657	0.45661	0.32398
17	67858770	69387817	661	11	0.00030651	3.1487e-07	0.00056113	0.54624	0.29245
17	69387817	72672203	1444	11	0.00020462	3.1679e-07	0.00056284	0.36355	0.3581
17	72672203	74375560	497	11	3.6073e-05	2.2994e-07	0.00047952	0.075226	0.47002
17	74375560	76263413	770	11	3.3346e-05	3.0346e-07	0.00055088	0.060533	0.47587
17	76263413	77298636	467	11	0.00075023	3.2664e-07	0.00057152	1.3127	0.094644
17	77298636	78837588	590	11	-8.0957e-05	2.9457e-07	0.00054274	0	0.5
17	78837588	80034408	323	11	0.0001651	1.5293e-07	0.00039106	0.4222	0.33644
17	80034408	81194908	356	11	0.00024507	1.5538e-07	0.00039418	0.62172	0.26706
18	10644	912486	424	11	3.8613e-05	2.0177e-07	0.00044919	0.085962	0.46575
18	912486	1942911	350	11	3.4261e-05	1.2151e-07	0.00034859	0.098285	0.46085
18	1942911	3891658	727	11	0.00018813	3.1551e-07	0.0005617	0.33494	0.36884
18	3891658	5834180	783	11	-8.501e-05	2.9426e-07	0.00054245	0	0.5
18	5834180	7090485	545	11	-4.048e-05	2.5851e-07	0.00050843	0	0.5
18	7090485	8498931	574	11	1.5809e-05	2.8095e-07	0.00053004	0.029826	0.4881
18	8498931	11075913	1313	11	4.0602e-05	3.0403e-07	0.00055139	0.073635	0.47065
18	11075913	11905440	270	11	-2.0322e-06	1.0551e-07	0.00032482	0	0.5
18	11905440	14440799	820	11	0.00028008	3.2266e-07	0.00056803	0.49306	0.31098
18	14440799	19485844	178	11	9.8457e-05	3.0802e-08	0.0001755	0.56099	0.2874
18	19485844	20649472	320	11	0.00034858	1.3605e-07	0.00036885	0.94505	0.17232
18	20649472	22996651	814	11	7.6157e-05	3.0679e-07	0.00055389	0.13749	0.44532
18	22996651	24026191	334	11	0.00031159	1.6049e-07	0.00040061	0.77781	0.21834
18	24026191	25927682	822	11	-7.6571e-05	2.9491e-07	0.00054306	0	0.5
18	25927682	26875587	257	11	4.0838e-05	7.0022e-08	0.00026462	0.15433	0.43868
18	26875587	27866478	282	11	0.00025597	9.5954e-08	0.00030976	0.82633	0.20431
18	27866478	30264066	919	11	-4.4259e-05	2.9743e-07	0.00054537	0	0.5
18	30264066	31780067	356	11	0.00025264	1.287e-07	0.00035874	0.70425	0.24064
18	31780067	33861964	649	11	0.00017888	2.7025e-07	0.00051986	0.3441	0.36538
18	33861964	35075250	486	11	-2.5435e-06	2.0903e-07	0.0004572	0	0.5
18	35075250	36365490	507	11	0.00028201	1.9599e-07	0.00044271	0.63701	0.26206
18	36365490	37684367	364	11	-3.1569e-05	1.0545e-07	0.00032473	0	0.5
18	37684367	39892648	785	11	-6.131e-05	2.8778e-07	0.00053646	0	0.5
18	39892648	42922106	979	11	-6.6185e-06	3.0035e-07	0.00054805	0	0.5
18	42922106	44299246	704	11	5.2857e-05	3.0498e-07	0.00055225	0.095712	0.46187
18	44299246	45939732	630	11	0.00012837	3.0329e-07	0.00055072	0.2331	0.40784
18	45939732	47730584	798	11	0.00026925	3.2182e-07	0.00056729	0.47462	0.31753
18	47730584	51062185	1240	11	0.00027862	3.2255e-07	0.00056793	0.49058	0.31186
18	51062185	51554175	179	11	0.00010162	3.0318e-08	0.00017412	0.58363	0.27974
18	51554175	55213838	1185	11	0.00035015	3.2811e-07	0.00057281	0.61128	0.27051
18	55213838	56530220	631	11	0.00032444	3.2611e-07	0.00057106	0.56814	0.28497
18	56530220	57630483	588	11	0.0004223	3.2993e-07	0.0005744	0.7352	0.23111
18	57630483	59020751	446	11	-5.3112e-05	1.8205e-07	0.00042667	0	0.5
18	59020751	60277715	533	11	0.00027409	2.5135e-07	0.00050135	0.5467	0.29229
18	60277715	61820252	582	11	0.00012182	2.5231e-07	0.0005023	0.24252	0.40419
18	61820252	63463402	521	11	2.4162e-05	1.9768e-07	0.00044461	0.054344	0.47833
18	63463402	64252801	257	11	0.00017297	7.5007e-08	0.00027387	0.63157	0.26383
18	64252801	66125817	753	11	-1.0647e-05	3.0004e-07	0.00054776	0	0.5
18	66125817	67175820	337	11	3.5223e-05	1.4369e-07	0.00037906	0.092921	0.46298
18	67175820	68621179	486	11	0.0002703	2.563e-07	0.00050626	0.5339	0.2967
18	68621179	69621618	397	11	0.00011923	1.7529e-07	0.00041868	0.28479	0.3879
18	69621618	71038474	541	11	7.3542e-05	2.5457e-07	0.00050455	0.14576	0.44206
18	71038474	71971462	501	11	0.0001056	2.6908e-07	0.00051873	0.20357	0.41934
18	71971462	73526987	652	11	-3.0354e-05	2.9851e-07	0.00054636	0	0.5
18	73526987	74813815	616	11	0.00019654	3.1616e-07	0.00056228	0.34954	0.36334
18	74813815	75976317	597	11	0.00017125	3.1419e-07	0.00056053	0.30551	0.37999
18	75976317	77149991	418	11	-1.181e-05	1.5632e-07	0.00039538	0	0.5
18	77149991	78017158	286	11	0.00085929	1.7002e-07	0.00041234	2.0839	0.018583
19	80840	610729	121	11	0.00025876	4.0827e-08	0.00020206	1.2806	0.10016
19	610729	2098396	435	11	0.00041597	2.6833e-07	0.000518	0.80302	0.21098
19	2098396	3019660	292	11	6.5547e-05	1.438e-07	0.00037921	0.17285	0.43139
19	3019660	4348967	384	11	0.00023062	2.2032e-07	0.00046938	0.49133	0.3116
19	4348967	5811852	473	11	9.2548e-06	2.5184e-07	0.00050184	0.018442	0.49264
19	5811852	6684885	229	11	0.00026161	1.1176e-07	0.00033431	0.78254	0.21695
19	6684885	8347513	592	11	6.0772e-05	3.056e-07	0.00055281	0.10993	0.45623
19	8347513	9238393	293	11	9.7102e-05	9.5513e-08	0.00030905	0.31419	0.37669
19	9238393	11284028	600	11	0.00035524	2.7415e-07	0.00052359	0.67848	0.24874
19	11284028	13471127	510	11	7.842e-05	2.3022e-07	0.00047981	0.16344	0.43509
19	13471127	14486347	242	11	2.5521e-05	8.8573e-08	0.00029761	0.085752	0.46583
19	14486347	15648610	430	11	0.00052715	2.2754e-07	0.00047701	1.1051	0.13455
19	15648610	16374416	394	11	3.8288e-05	1.2403e-07	0.00035218	0.10872	0.45671
19	16374416	18409862	661	11	0.00041249	3.3296e-07	0.00057703	0.71484	0.23735
19	18409862	19877471	413	11	0.00010406	1.7413e-07	0.00041728	0.24936	0.40154
19	19877471	20905757	152	11	-3.9455e-05	2.7549e-08	0.00016598	0	0.5
19	20905757	22732896	402	11	0.0001681	1.3178e-07	0.00036301	0.46307	0.32166
19	22732896	23467746	163	11	3.5987e-05	1.3748e-08	0.00011725	0.30692	0.37945
19	23467746	28557893	238	11	-0.00010461	4.0724e-08	0.0002018	0	0.5
19	28557893	29790947	508	11	-3.6239e-05	2.1015e-07	0.00045843	0	0.5
19	29790947	30727954	352	11	7.368e-05	1.5107e-07	0.00038868	0.18956	0.42483
19	30727954	32746520	657	11	0.00036009	3.2889e-07	0.00057349	0.62791	0.26503
19	32746520	34262952	527	11	0.00016519	2.5492e-07	0.00050489	0.32718	0.37177
19	34262952	36469295	729	11	0.0003661	3.2935e-07	0.00057389	0.63793	0.26176
19	36469295	37527033	281	11	0.00040993	8.4339e-08	0.00029041	1.4115	0.079042
19	37527033	40170619	779	11	0.00046068	3.3671e-07	0.00058027	0.7939	0.21363
19	40170619	40984601	243	11	4.2219e-05	7.0857e-08	0.00026619	0.1586	0.43699
19	40984601	42131573	376	11	0.0002948	1.8065e-07	0.00042503	0.69359	0.24397
19	42131573	43862455	174	11	1.8738e-05	2.5459e-08	0.00015956	0.11744	0.45326
19	43862455	44744108	329	11	2.4953e-05	1.0831e-07	0.00032911	0.075819	0.46978
19	44744108	46102697	435	11	4.1202e-05	2.139e-07	0.00046249	0.089087	0.46451
19	46102697	47150082	347	11	0.0005766	2.0085e-07	0.00044816	1.2866	0.099117
19	47150082	49282227	675	11	0.00042043	3.3358e-07	0.00057756	0.72794	0.23333
19	49282227	51532567	735	11	-7.2583e-05	2.9522e-07	0.00054334	0	0.5
19	51532567	52985290	670	11	0.00014059	3.1181e-07	0.0005584	0.25178	0.40061
19	52985290	54602362	538	11	0.00017054	3.0279e-07	0.00055026	0.30992	0.37831
19	54602362	55728080	401	11	0.00015677	2.0866e-07	0.00045679	0.34319	0.36573
19	55728080	57521335	736	11	-1.841e-05	2.9944e-07	0.00054721	0	0.5
19	57521335	59118839	638	11	0.00025083	3.2039e-07	0.00056603	0.44315	0.32883
20	60479	697600	258	11	9.5762e-06	1.0713e-07	0.00032731	0.029257	0.48833
20	697600	2469501	1016	11	0.00014143	3.1187e-07	0.00055846	0.25325	0.40004
20	2469501	3828413	535	11	8.5424e-07	2.5495e-07	0.00050492	0.0016918	0.49933
20	3828413	5477850	828	11	-9.7399e-05	2.9329e-07	0.00054156	0	0.5
20	5477850	7084073	725	11	0.0004507	3.3594e-07	0.0005796	0.7776	0.2184
20	7084073	8117011	421	11	-5.9552e-05	1.4526e-07	0.00038113	0	0.5
20	8117011	9730921	791	11	-2.3089e-05	2.9907e-07	0.00054688	0	0.5
20	9730921	11249536	743	11	-1.3714e-05	2.998e-07	0.00054754	0	0.5
20	11249536	12447499	522	11	0.00010459	2.0686e-07	0.00045482	0.22996	0.40906
20	12447499	13689864	569	11	0.00032045	2.7521e-07	0.0005246	0.61084	0.27065
20	13689864	15958359	992	11	0.0001114	3.0954e-07	0.00055636	0.20023	0.42065
20	15958359	17487232	977	11	0.0003408	3.2738e-07	0.00057218	0.59562	0.27571
20	17487232	18972203	646	11	0.00010175	3.0879e-07	0.00055568	0.1831	0.42736
20	18972203	20959710	908	11	0.00019507	3.1605e-07	0.00056218	0.34699	0.3643
20	20959710	22491456	444	11	0.00016882	1.4878e-07	0.00038572	0.43766	0.33081
20	22491456	23293790	363	11	0.00010848	1.3899e-07	0.00037281	0.29099	0.38553
20	23293790	24717724	556	11	8.3835e-05	2.3887e-07	0.00048875	0.17153	0.4319
20	24717724	25344231	255	11	-9.7145e-05	3.984e-08	0.0001996	0	0.5
20	25344231	31614823	651	11	0.00092469	3.0244e-07	0.00054994	1.6814	0.04634
20	31614823	32813441	325	11	0.00021609	1.1561e-07	0.00034002	0.63553	0.26254
20	32813441	34960446	515	11	0.00040622	1.5594e-07	0.00039489	1.0287	0.15181
20	34960446	36909530	529	11	-0.00010202	1.9166e-07	0.00043779	0	0.5
20	36909530	38436761	538	11	0.00051396	2.4369e-07	0.00049365	1.0411	0.1489
20	38436761	39610856	453	11	0.00074961	2.6413e-07	0.00051394	1.4586	0.072342
20	39610856	40585689	298	11	0.00013734	1.1252e-07	0.00033544	0.40944	0.34111
20	40585689	41615460	573	11	0.0001538	3.0829e-07	0.00055524	0.277	0.39089
20	41615460	42680176	404	11	9.4155e-05	1.8523e-07	0.00043039	0.21877	0.41342
20	42680176	44839056	809	11	0.00059102	3.4685e-07	0.00058894	1.0035	0.1578
20	44839056	47199980	1035	11	2.7426e-05	3.03e-07	0.00055046	0.049824	0.48013
20	47199980	49239658	792	11	-8.9986e-07	3.008e-07	0.00054845	0	0.5
20	49239658	52472549	1321	11	0.0001839	3.1518e-07	0.00056141	0.32758	0.37162
20	52472549	54055266	632	11	0.0002589	3.2101e-07	0.00056658	0.45695	0.32385
20	54055266	56447959	1153	11	6.7419e-06	3.0139e-07	0.00054899	0.012281	0.4951
20	56447959	58406572	900	11	0.00017574	3.1454e-07	0.00056084	0.31335	0.37701
20	58406572	59561724	533	11	0.00021487	2.6102e-07	0.0005109	0.42057	0.33704
20	59561724	61301855	792	11	0.0002138	3.175e-07	0.00056347	0.37942	0.35219
20	61301855	62190180	358	11	0.00011504	1.7868e-07	0.0004227	0.27216	0.39275
20	62190180	62965163	260	11	0.0022507	2.7215e-07	0.00052168	4.3143	8.0063e-06
21	9411243	15950982	298	11	0.00013794	1.3241e-07	0.00036388	0.37909	0.35231
21	15950982	18053165	677	11	0.0015981	4.2521e-07	0.00065208	2.4508	0.0071266
21	18053165	19480375	483	11	-3.3e-06	2.3662e-07	0.00048644	0	0.5
21	19480375	20962339	620	11	-6.318e-05	2.9595e-07	0.00054402	0	0.5
21	20962339	22072764	378	11	-1.9208e-05	1.6241e-07	0.00040301	0	0.5
21	22072764	23362875	561	11	-7.6551e-05	2.347e-07	0.00048446	0	0.5
21	23362875	24696231	396	11	0.00010963	1.6049e-07	0.00040061	0.27366	0.39217
21	24696231	26469122	703	11	3.9902e-05	3.0397e-07	0.00055134	0.072374	0.47115
21	26469122	27271019	239	11	0.00012258	8.3566e-08	0.00028908	0.42403	0.33577
21	27271019	29125226	906	11	9.4262e-05	3.082e-07	0.00055516	0.16979	0.43259
21	29125226	31197025	732	11	0.00022825	2.9518e-07	0.00054331	0.42011	0.3372
21	31197025	32668642	488	11	0.00016062	1.6367e-07	0.00040456	0.39703	0.34567
21	32668642	34376999	720	11	9.6877e-05	3.0841e-07	0.00055534	0.17445	0.43076
21	34376999	35225465	292	11	0.00025382	1.3688e-07	0.00036997	0.68604	0.24634
21	35225465	36524373	585	11	0.00014278	3.1198e-07	0.00055855	0.25563	0.39912
21	36524373	37870779	583	11	-5.5256e-05	2.4985e-07	0.00049985	0	0.5
21	37870779	38711704	329	11	0.00017319	1.1967e-07	0.00034593	0.50064	0.30831
21	38711704	40482902	875	11	0.00082769	3.6527e-07	0.00060437	1.3695	0.085421
21	40482902	41389527	518	11	0.00028612	2.2237e-07	0.00047156	0.60675	0.27201
21	41389527	43321528	1027	11	0.00010898	3.0935e-07	0.00055619	0.19595	0.42233
21	43321528	44506268	704	11	0.00031518	3.2539e-07	0.00057043	0.55253	0.29029
21	44506268	46177105	599	11	0.0011342	3.8912e-07	0.00062379	1.8183	0.03451
21	46177105	47492226	563	11	0.00033122	2.9789e-07	0.0005458	0.60686	0.27197
21	47492226	48119752	264	11	0.00010317	9.1586e-08	0.00030263	0.34089	0.36659
22	16050408	17674295	217	11	8.3376e-06	7.9218e-08	0.00028146	0.029623	0.48818
22	17674295	18296088	255	11	2.2381e-05	1.0078e-07	0.00031746	0.070501	0.4719
22	18296088	19912358	568	11	8.1727e-05	2.7401e-07	0.00052346	0.15613	0.43797
22	19912358	22357325	675	11	0.00087545	3.4924e-07	0.00059096	1.4814	0.06925
22	22357325	23712647	349	11	0.0001003	1.4795e-07	0.00038464	0.26075	0.39714
22	23712647	24984204	397	11	9.9378e-05	1.3976e-07	0.00037385	0.26582	0.39519
22	24984204	26791628	755	11	0.00010686	3.0918e-07	0.00055604	0.19218	0.4238
22	26791628	27834752	730	11	0.00020718	3.1699e-07	0.00056302	0.36799	0.35644
22	27834752	29651799	579	11	0.00025809	3.1943e-07	0.00056518	0.45665	0.32396
22	29651799	31439918	586	11	0.0010596	3.189e-07	0.00056471	1.8763	0.030308
22	31439918	32664986	378	11	0.00052432	1.7682e-07	0.0004205	1.2469	0.10622
22	32664986	34494914	960	11	-1.3504e-06	3.0076e-07	0.00054842	0	0.5
22	34494914	35530985	531	11	1.2642e-06	1.8847e-07	0.00043414	0.002912	0.49884
22	35530985	37570269	874	11	0.0003776	3.3025e-07	0.00057467	0.65706	0.25557
22	37570269	39307894	604	11	0.00014127	3.111e-07	0.00055777	0.25329	0.40002
22	39307894	40545797	371	11	0.0012075	2.6355e-07	0.00051337	2.3522	0.0093325
22	40545797	42690818	513	11	0.00027142	1.7959e-07	0.00042379	0.64047	0.26093
22	42690818	43714200	433	11	0.00048977	2.3211e-07	0.00048178	1.0166	0.15468
22	43714200	44995308	731	11	5.9748e-05	3.0552e-07	0.00055274	0.1081	0.45696
22	44995308	46470495	663	11	0.00029346	3.237e-07	0.00056895	0.5158	0.303
22	46470495	47596318	466	11	9.2511e-05	2.3655e-07	0.00048636	0.19021	0.42457
22	47596318	48903703	750	11	-8.9641e-05	2.9389e-07	0.00054212	0	0.5
22	48903703	49824534	624	11	0.0001541	3.1286e-07	0.00055934	0.2755	0.39147
22	49824534	51243298	462	11	0.0003216	2.4753e-07	0.00049752	0.64641	0.25901
