# Supplementary material for: Investigating the shared genetic architecture between multiple sclerosis and inflammatory bowel diseases
Source: Nat Commun. 2021 Sep 24;12:5641. doi: 10.1038/s41467-021-25768-0 (PMC8463615; doi:10.1038/s41467-021-25768-0)
Supplement: Supplementary file 17 — Source Data [file 41467_2021_25768_MOESM17_ESM.zip › Source_Data/rawData_for_main_Figures/roh_HESS_results/MS_IBD/local_heritability/step2_trait2.txt]

chr	start	end	num_snp	k	local_h2g	var	se	z	p
1	10583	1892607	182	13	0.00038147	3.8126e-08	0.00019526	1.9537	0.02537
1	1892607	3582736	511	13	0.0015675	1.6563e-07	0.00040697	3.8515	5.8698e-05
1	3582736	4380811	289	13	0.00021847	5.6304e-08	0.00023728	0.92071	0.1786
1	4380811	5913893	857	13	2.7684e-05	1.1185e-07	0.00033443	0.08278	0.46701
1	5913893	7247335	488	13	0.00042464	1.0259e-07	0.00032029	1.3258	0.092455
1	7247335	9365199	712	13	0.0001644	1.1814e-07	0.00034372	0.47829	0.31622
1	9365199	10806984	395	13	0.00033871	6.9579e-08	0.00026378	1.2841	0.099562
1	10806984	11777841	284	13	0.00011666	4.9338e-08	0.00022212	0.52519	0.29972
1	11777841	12779466	329	13	0.00069946	8.6023e-08	0.0002933	2.3848	0.0085439
1	12779466	14891511	601	13	0.00034838	1.2662e-07	0.00035584	0.97905	0.16378
1	14891511	16897730	775	13	7.7849e-05	1.1416e-07	0.00033787	0.23041	0.40889
1	16897730	18662899	663	13	0.00031449	1.2506e-07	0.00035364	0.8893	0.18692
1	18662899	20469149	781	13	0.00016508	1.1818e-07	0.00034377	0.48022	0.31554
1	20469149	21736588	470	13	-5.314e-05	7.1782e-08	0.00026792	0	0.5
1	21736588	23086883	537	13	9.9686e-05	1.0351e-07	0.00032173	0.30985	0.37834
1	23086883	23920590	234	13	0.00047206	4.7643e-08	0.00021827	2.1627	0.015281
1	23920590	25516845	571	13	0.00064388	1.3012e-07	0.00036072	1.785	0.03713
1	25516845	27401867	506	13	0.00025247	7.4513e-08	0.00027297	0.92491	0.17751
1	27401867	30161881	638	13	0.00015128	1.0033e-07	0.00031675	0.47759	0.31647
1	30161881	32438685	943	13	4.7706e-05	1.1277e-07	0.00033581	0.14206	0.44352
1	32438685	34799758	723	13	0.0004993	1.3357e-07	0.00036547	1.3662	0.085943
1	34799758	37549183	638	13	0.00020141	1.1428e-07	0.00033805	0.59582	0.27565
1	37549183	38731847	452	13	0.00037675	8.2802e-08	0.00028775	1.3093	0.095222
1	38731847	40200567	460	13	0.00018682	8.0404e-08	0.00028356	0.65886	0.25499
1	40200567	41975327	580	13	0.00019789	9.43e-08	0.00030708	0.64442	0.25965
1	41975327	43758457	582	13	8.3675e-06	8.2721e-08	0.00028761	0.029093	0.4884
1	43758457	44969183	408	13	0.00028415	6.293e-08	0.00025086	1.1327	0.12867
1	44969183	46899501	527	13	0.00043986	7.4712e-08	0.00027333	1.6093	0.053781
1	46899501	48002576	351	13	0.00015802	5.122e-08	0.00022632	0.69824	0.24251
1	48002576	48978188	360	13	0.00012115	6.0182e-08	0.00024532	0.49383	0.31071
1	48978188	49894177	255	13	0.00011089	3.8737e-08	0.00019682	0.5634	0.28658
1	49894177	51713726	286	13	0.0001394	2.9216e-08	0.00017093	0.81555	0.20738
1	51713726	54226262	582	13	0.00012191	9.8455e-08	0.00031378	0.38853	0.34881
1	54226262	56413117	891	13	1.5253e-05	1.1127e-07	0.00033358	0.045725	0.48176
1	56413117	57021728	287	13	0.00029468	4.579e-08	0.00021399	1.3771	0.084245
1	57021728	58865399	898	13	-2.4098e-05	1.0946e-07	0.00033085	0	0.5
1	58865399	59890409	420	13	0.00025448	6.9647e-08	0.00026391	0.96426	0.16746
1	59890409	61922365	690	13	7.1946e-05	1.1389e-07	0.00033747	0.21319	0.41559
1	61922365	63455089	563	13	0.00014191	1.0096e-07	0.00031774	0.44662	0.32757
1	63455089	65041704	689	13	-3.7752e-05	9.6398e-08	0.00031048	0	0.5
1	65041704	66939404	671	13	0.0005634	1.2509e-07	0.00035368	1.593	0.055583
1	66939404	68477895	727	13	0.00034307	1.1125e-07	0.00033355	1.0286	0.15184
1	68477895	69687616	387	13	0.00020041	6.5878e-08	0.00025667	0.78082	0.21746
1	69687616	71372470	569	13	7.4248e-05	8.6266e-08	0.00029371	0.25279	0.40021
1	71372470	71684405	93	10	0.00011608	3.354e-09	5.7914e-05	2.0044	0.022513
1	71684405	74326907	585	13	0.00013314	7.6117e-08	0.00027589	0.48258	0.3147
1	74326907	76728135	778	13	0.00018409	1.0342e-07	0.00032159	0.57244	0.28351
1	76728135	79661198	1012	13	0.0003329	1.2591e-07	0.00035483	0.93818	0.17408
1	79661198	81354191	497	13	4.5555e-05	7.4466e-08	0.00027288	0.16694	0.43371
1	81354191	83991748	1007	13	3.7901e-05	1.1232e-07	0.00033514	0.11309	0.45498
1	83991748	84844495	332	13	0.00010906	4.046e-08	0.00020115	0.54217	0.29385
1	84844495	86454751	670	13	0.00078129	1.4096e-07	0.00037545	2.081	0.018718
1	86454751	88128631	612	13	0.00028764	1.0527e-07	0.00032446	0.88654	0.18766
1	88128631	90066303	533	13	0.00045482	1.0134e-07	0.00031833	1.4288	0.076538
1	90066303	91886317	600	13	0.00034576	1.0583e-07	0.00032531	1.0629	0.14392
1	91886317	93536459	560	13	0.001796	1.5161e-07	0.00038937	4.6125	1.9896e-06
1	93536459	94506191	289	13	0.00028315	3.9592e-08	0.00019898	1.423	0.077368
1	94506191	96150893	686	13	4.3018e-05	1.107e-07	0.00033271	0.1293	0.44856
1	96150893	97885249	669	13	0.0004007	9.991e-08	0.00031608	1.2677	0.10245
1	97885249	99800604	653	13	0.00025431	1.011e-07	0.00031797	0.79979	0.21192
1	99800604	100826405	348	13	9.4528e-05	4.3158e-08	0.00020774	0.45502	0.32455
1	100826405	102041016	478	13	0.0022112	1.6448e-07	0.00040556	5.4523	2.4865e-08
1	102041016	102898745	286	13	0.00038072	4.8663e-08	0.0002206	1.7259	0.042186
1	102898745	103914211	213	13	6.7416e-05	1.8517e-08	0.00013608	0.49543	0.31015
1	103914211	106087842	485	13	5.4391e-05	7.0165e-08	0.00026489	0.20534	0.41866
1	106087842	108409665	751	13	0.00014643	1.1732e-07	0.00034251	0.42752	0.3345
1	108409665	110303931	630	13	0.0001356	9.7765e-08	0.00031267	0.43369	0.33226
1	110303931	111741737	610	13	0.00063215	1.3969e-07	0.00037375	1.6913	0.045385
1	111741737	113273306	753	13	0.00024411	1.2182e-07	0.00034902	0.6994	0.24215
1	113273306	114873845	558	13	0.00012582	9.0207e-08	0.00030034	0.41893	0.33763
1	114873845	115880593	363	13	7.8181e-05	4.3707e-08	0.00020906	0.37396	0.35422
1	115880593	118839067	927	13	0.00012482	1.1632e-07	0.00034106	0.36597	0.35719
1	118839067	144977494	584	13	0.00029392	9.3965e-08	0.00030654	0.95884	0.16882
1	144977494	148361253	477	13	0.00012665	7.3729e-08	0.00027153	0.46644	0.32045
1	148361253	151538881	396	13	0.00030838	5.7801e-08	0.00024042	1.2827	0.099803
1	151538881	153180829	548	13	0.00022799	7.2351e-08	0.00026898	0.84761	0.19833
1	153180829	154770403	536	13	0.00013854	8.0815e-08	0.00028428	0.48734	0.31301
1	154770403	156336133	394	13	0.0003775	6.9785e-08	0.00026417	1.429	0.0765
1	156336133	158027412	641	13	0.0010382	1.5011e-07	0.00038744	2.6796	0.0036853
1	158027412	159913048	729	13	0.00042431	1.3012e-07	0.00036072	1.1763	0.11974
1	159913048	162346721	972	13	0.00073594	1.4447e-07	0.0003801	1.9362	0.026422
1	162346721	165191702	1248	13	1.6377e-05	1.1133e-07	0.00033365	0.049082	0.48043
1	165191702	166460517	572	13	0.00030258	1.0992e-07	0.00033155	0.91262	0.18072
1	166460517	169086324	1211	13	0.00014349	1.1718e-07	0.00034232	0.41919	0.33754
1	169086324	170557776	595	13	0.00022446	8.2387e-08	0.00028703	0.782	0.21711
1	170557776	173097907	966	13	0.00016555	1.182e-07	0.0003438	0.48154	0.31507
1	173097907	175089768	545	13	0.00068003	7.1069e-08	0.00026659	2.5509	0.0053724
1	175089768	177433381	864	13	0.00018558	1.1912e-07	0.00034514	0.53771	0.29539
1	177433381	178944309	556	13	5.5174e-05	7.7262e-08	0.00027796	0.1985	0.42133
1	178954470	181144121	816	13	0.00049066	1.3317e-07	0.00036493	1.3445	0.089389
1	181144121	182755356	658	13	-1.0521e-05	1.0585e-07	0.00032534	0	0.5
1	182755356	184595513	667	13	0.00018377	9.813e-08	0.00031326	0.58663	0.27872
1	184595513	186810023	618	13	0.00015315	8.3318e-08	0.00028865	0.53058	0.29786
1	186810023	188759945	713	13	0.00016552	1.0363e-07	0.00032191	0.51417	0.30357
1	188759945	189904130	243	13	-3.7326e-05	1.2242e-08	0.00011064	0	0.5
1	189904130	191868930	598	13	0.00019854	7.3095e-08	0.00027036	0.73436	0.23136
1	191868930	194107442	668	13	0.00069351	1.202e-07	0.00034669	2.0004	0.022731
1	194107442	196176201	622	13	0.00013638	8.0454e-08	0.00028364	0.48081	0.31533
1	196176201	197311514	206	13	0.00010172	1.5206e-08	0.00012331	0.82491	0.20471
1	197311514	199239884	544	13	0.00015923	8.3072e-08	0.00028822	0.55246	0.29032
1	199239884	200137649	348	13	0.00012928	4.8359e-08	0.00021991	0.58788	0.27831
1	200137649	201589975	744	13	0.00092355	1.5312e-07	0.0003913	2.3602	0.0091324
1	201589975	203334734	644	13	0.00034179	1.2632e-07	0.00035541	0.96169	0.1681
1	203334734	204681068	545	13	0.00034023	1.0373e-07	0.00032207	1.0564	0.1454
1	204681068	206073265	585	13	8.1493e-05	1.0056e-07	0.00031711	0.25699	0.39859
1	206073265	208410364	697	13	0.0005887	1.3769e-07	0.00037107	1.5865	0.056311
1	208410364	210787750	1013	13	0.00021422	1.2044e-07	0.00034704	0.61728	0.26852
1	210787750	212842330	738	13	8.1732e-05	1.1434e-07	0.00033814	0.24171	0.4045
1	212842330	214578266	628	13	0.00025743	1.1871e-07	0.00034454	0.74717	0.22748
1	214578266	216243634	639	13	0.00033342	1.1399e-07	0.00033762	0.98758	0.16168
1	216243634	218705513	1121	13	9.8971e-05	1.1513e-07	0.00033931	0.29169	0.38526
1	218705513	219590571	316	13	0.00016704	4.5419e-08	0.00021312	0.78378	0.21659
1	219590571	221858231	756	13	8.1576e-05	1.1433e-07	0.00033813	0.24126	0.40468
1	221858231	222230220	186	13	0.0006806	5.2966e-08	0.00023014	2.9573	0.0015518
1	222230220	224938520	798	13	0.00013345	1.1672e-07	0.00034164	0.39062	0.34804
1	224938520	226810860	558	13	0.0005144	1.0591e-07	0.00032544	1.5806	0.056982
1	226810860	229156248	817	13	0.00042887	1.3033e-07	0.00036101	1.188	0.11742
1	229156248	230685255	600	13	0.00011619	1.0559e-07	0.00032494	0.35757	0.36033
1	230685255	232090252	655	13	0.00023149	1.1592e-07	0.00034048	0.6799	0.24828
1	232090252	233429284	621	13	0.00016241	1.1726e-07	0.00034243	0.47429	0.31765
1	233429284	234599434	568	13	0.00025871	1.087e-07	0.0003297	0.78469	0.21632
1	234599434	235819436	426	13	0.00024883	8.2454e-08	0.00028715	0.86654	0.1931
1	235819436	237555628	778	13	0.00020234	1.1989e-07	0.00034625	0.58437	0.27949
1	237555628	238567807	447	13	0.00021761	8.5481e-08	0.00029237	0.74429	0.22835
1	238567807	239925314	516	13	2.2588e-05	8.9155e-08	0.00029859	0.075648	0.46985
1	239925314	240564091	372	13	0.00024009	6.7948e-08	0.00026067	0.92105	0.17851
1	240564091	241582220	528	13	1.9032e-05	1.0456e-07	0.00032336	0.058857	0.47653
1	241582220	242071602	231	13	0.00043619	5.2473e-08	0.00022907	1.9042	0.028445
1	242071602	244109499	685	13	0.00035674	1.27e-07	0.00035638	1.001	0.15841
1	244109499	245506746	527	13	0.00015553	1.0343e-07	0.00032161	0.48359	0.31434
1	245506746	247344518	783	13	0.00029055	1.2396e-07	0.00035207	0.82526	0.20461
1	247344518	249239466	476	13	4.8641e-05	7.5916e-08	0.00027553	0.17654	0.42994
2	10133	1781022	706	13	1.5755e-05	1.113e-07	0.00033361	0.047225	0.48117
2	1781022	3973779	991	13	-1.0518e-05	1.1009e-07	0.00033179	0	0.5
2	3973779	5708337	618	13	0.0003861	1.2703e-07	0.00035641	1.0833	0.13934
2	5708337	6836254	562	13	7.9598e-05	9.4931e-08	0.00030811	0.25835	0.39807
2	6836254	8422147	632	13	6.4387e-05	1.1009e-07	0.0003318	0.19405	0.42307
2	8422147	10298469	704	13	0.00031583	1.2512e-07	0.00035372	0.89287	0.18596
2	10298469	12419150	997	13	0.0003893	1.285e-07	0.00035847	1.086	0.13874
2	12419150	14335308	603	13	4.3265e-05	9.9857e-08	0.000316	0.13691	0.44555
2	14335308	16329735	751	13	0.00023787	1.2153e-07	0.00034861	0.68233	0.24751
2	16329735	18647423	880	13	0.00022712	1.2103e-07	0.0003479	0.65283	0.25693
2	18647423	19692404	389	13	0.00033572	7.6485e-08	0.00027656	1.2139	0.11239
2	19692404	21050490	660	13	0.00019779	1.1968e-07	0.00034595	0.57174	0.28375
2	21050490	23341383	616	13	3.6371e-05	1.1225e-07	0.00033503	0.10856	0.45678
2	23341383	24686918	475	13	0.00026203	8.1486e-08	0.00028546	0.91793	0.17933
2	24686918	26894985	597	13	0.00043514	1.1654e-07	0.00034138	1.2746	0.10122
2	26894985	28598777	437	13	7.3437e-05	6.1128e-08	0.00024724	0.29702	0.38322
2	28598777	29217559	244	13	0.00014631	3.8024e-08	0.000195	0.75034	0.22653
2	29217559	30463711	625	13	0.00025923	1.2251e-07	0.00035002	0.74061	0.22947
2	30463711	31550450	530	13	0.00051838	1.2275e-07	0.00035036	1.4796	0.069494
2	31550450	33363777	536	13	3.8437e-05	1.0439e-07	0.0003231	0.11896	0.45265
2	33363777	35345028	831	13	0.00016854	1.1833e-07	0.000344	0.48995	0.31208
2	35345028	36122006	296	13	4.3583e-05	4.3168e-08	0.00020777	0.20977	0.41693
2	36122006	38132712	952	13	0.00020954	1.2022e-07	0.00034673	0.60434	0.27281
2	38132712	39031337	344	13	0.00037084	8.044e-08	0.00028362	1.3075	0.095515
2	39031337	40281483	307	13	0.00019413	6.0649e-08	0.00024627	0.78827	0.21527
2	40281483	43309590	1320	13	0.00021762	1.206e-07	0.00034727	0.62667	0.26544
2	43309590	44313803	410	13	0.0011099	1.2605e-07	0.00035504	3.1262	0.0008855
2	44313803	46482634	1083	13	0.00021743	1.2059e-07	0.00034726	0.62614	0.26561
2	46482634	47318772	417	13	0.00039869	1.0588e-07	0.00032539	1.2253	0.11024
2	47318772	48213001	309	13	0.0003073	7.3622e-08	0.00027133	1.1325	0.1287
2	48213001	50022257	740	13	0.00034516	1.2647e-07	0.00035563	0.97057	0.16588
2	50022257	50818928	343	13	-3.432e-05	5.4654e-08	0.00023378	0	0.5
2	50818928	52491133	655	13	0.00016807	1.1831e-07	0.00034397	0.48862	0.31255
2	52491133	53508452	481	13	7.3378e-05	8.6489e-08	0.00029409	0.24951	0.40148
2	53508452	54685226	459	13	7.5464e-05	8.2909e-08	0.00028794	0.26208	0.39663
2	54685226	56203345	640	13	0.00036165	1.2723e-07	0.00035669	1.0139	0.15532
2	56203345	57429100	440	13	3.9809e-05	8.0227e-08	0.00028324	0.14055	0.44411
2	57429100	58297315	287	13	0.00031859	5.7747e-08	0.00024031	1.3258	0.092455
2	58297315	60292000	760	13	-2.2776e-06	1.1047e-07	0.00033236	0	0.5
2	60292000	62429044	620	13	0.00086725	1.5052e-07	0.00038797	2.2353	0.012697
2	62429044	64625913	620	13	4.9942e-05	1.1128e-07	0.00033359	0.14971	0.4405
2	64625913	65933444	471	13	0.00077061	1.1765e-07	0.000343	2.2467	0.01233
2	65933444	67226166	554	13	0.00013856	9.8956e-08	0.00031457	0.44048	0.3298
2	67226166	68010176	426	13	7.477e-05	7.0835e-08	0.00026615	0.28093	0.38938
2	68010176	69139564	491	13	0.00091563	1.1664e-07	0.00034152	2.681	0.0036697
2	69139564	70755198	564	13	0.00069565	1.1527e-07	0.00033952	2.0489	0.020234
2	70755198	73174848	807	13	0.00021739	1.2059e-07	0.00034725	0.62604	0.26564
2	73174848	75630086	749	13	6.0283e-05	1.1335e-07	0.00033667	0.17906	0.42895
2	75630086	76913661	513	13	0.00031638	1.0501e-07	0.00032405	0.97632	0.16445
2	76913661	78079264	407	13	0.00042394	9.5713e-08	0.00030937	1.3703	0.085295
2	78079264	80050403	845	13	0.00018653	1.1916e-07	0.0003452	0.54036	0.29447
2	80050403	81620841	586	13	0.00015554	1.1774e-07	0.00034313	0.4533	0.32517
2	81620841	85140680	924	13	0.00043386	1.1569e-07	0.00034013	1.2756	0.10106
2	85140680	88038507	685	13	0.00026776	1.107e-07	0.00033272	0.80476	0.21048
2	88038507	89154526	255	13	0.00032724	4.4171e-08	0.00021017	1.5571	0.059729
2	95326452	98995201	469	13	0.00038713	8.3277e-08	0.00028858	1.3415	0.089875
2	98995201	101822329	936	13	0.00024501	1.2186e-07	0.00034908	0.70188	0.24138
2	101822329	102688765	269	13	0.00029661	4.4587e-08	0.00021116	1.4047	0.080056
2	102688765	103588215	416	13	0.0002489	5.354e-08	0.00023139	1.0757	0.14104
2	103588215	105125034	315	13	0.00021721	5.2876e-08	0.00022995	0.94462	0.17243
2	105125034	106210058	421	13	8.3123e-05	7.2001e-08	0.00026833	0.30978	0.37836
2	106210058	107408267	464	13	0.00027294	8.3818e-08	0.00028951	0.94275	0.1729
2	107408267	108429177	364	13	8.2667e-05	4.4169e-08	0.00021016	0.39334	0.34703
2	108429177	110572432	563	13	0.00018402	9.1559e-08	0.00030259	0.60814	0.27155
2	110572432	113921856	882	13	0.0011115	1.6177e-07	0.00040221	2.7634	0.0028599
2	113921856	116772470	779	13	0.00016468	1.1816e-07	0.00034374	0.47907	0.31594
2	116772470	118367466	431	13	0.00015173	5.6899e-08	0.00023854	0.6361	0.26235
2	118367466	121303783	1013	13	0.00028818	1.2385e-07	0.00035192	0.81888	0.20643
2	121303783	123302906	596	13	-1.9129e-05	9.7518e-08	0.00031228	0	0.5
2	123302906	124732250	454	13	0.00020245	6.3108e-08	0.00025121	0.80588	0.21016
2	124732250	125840921	394	13	0.0001891	6.3801e-08	0.00025259	0.74866	0.22703
2	125840921	127373764	449	13	8.6238e-05	5.5214e-08	0.00023498	0.36701	0.35681
2	127373764	128034347	271	13	0.00017411	4.4965e-08	0.00021205	0.82108	0.2058
2	128034347	129474441	448	13	0.00036825	8.1106e-08	0.00028479	1.2931	0.097995
2	129474441	130067170	234	13	0.00019124	3.1308e-08	0.00017694	1.0808	0.13989
2	130067170	130658085	203	13	4.8524e-05	2.2275e-08	0.00014925	0.32513	0.37254
2	130658085	133042784	245	13	0.00040763	4.6785e-08	0.0002163	1.8846	0.029744
2	133042784	135158578	917	13	0.00055326	1.3606e-07	0.00036886	1.4999	0.066817
2	135158578	137042794	388	13	0.00074147	7.7764e-08	0.00027886	2.6589	0.0039198
2	137042794	138698117	623	13	0.00035366	1.1095e-07	0.00033309	1.0618	0.14417
2	138698117	140100271	454	13	0.00024103	5.8888e-08	0.00024267	0.99326	0.16029
2	140100271	141805351	599	13	0.00014332	1.0023e-07	0.00031659	0.4527	0.32538
2	141805351	142518602	314	13	4.4656e-05	4.9429e-08	0.00022233	0.20086	0.42041
2	142518602	144519484	674	13	0.00014963	1.1242e-07	0.00033529	0.44625	0.32771
2	144519484	146445570	441	13	0.00026385	8.0261e-08	0.0002833	0.93133	0.17584
2	146445570	147277162	158	13	4.7116e-05	1.6062e-08	0.00012674	0.37176	0.35503
2	147277162	150210292	675	13	0.00031799	1.0693e-07	0.000327	0.97245	0.16541
2	150210292	151731462	489	13	0.00025438	8.4018e-08	0.00028986	0.87761	0.19008
2	151731462	152486782	294	13	8.7728e-05	3.7427e-08	0.00019346	0.45347	0.32511
2	152486782	154005056	517	13	0.00019729	8.4289e-08	0.00029033	0.67954	0.2484
2	154005056	155391135	513	13	0.00019598	9.2108e-08	0.00030349	0.64575	0.25922
2	155391135	157560635	581	13	0.00016608	9.2841e-08	0.0003047	0.54506	0.29286
2	157560635	158533218	170	13	0.00018251	3.1941e-08	0.00017872	1.0212	0.15358
2	158533218	159577082	336	13	5.6457e-05	4.9966e-08	0.00022353	0.25257	0.4003
2	159577082	161769733	758	13	0.00022575	1.2097e-07	0.00034781	0.64908	0.25814
2	161769733	163503551	414	13	0.0002206	5.4845e-08	0.00023419	0.94197	0.1731
2	163503551	164466638	203	13	0.00038973	4.056e-08	0.00020139	1.9352	0.026485
2	164466638	165178840	174	13	0.00032653	3.1783e-08	0.00017828	1.8316	0.033505
2	165178840	167160270	667	13	0.00011857	1.0385e-07	0.00032225	0.36794	0.35646
2	167160270	167355970	73	10	0.00010632	2.4048e-09	4.9038e-05	2.1681	0.015075
2	167355970	169968236	872	13	0.00022996	1.2116e-07	0.00034809	0.66064	0.25442
2	169968236	171226245	497	13	5.9222e-05	7.7709e-08	0.00027876	0.21245	0.41588
2	171226245	173138905	634	13	0.00046902	1.3218e-07	0.00036356	1.2901	0.098512
2	173138905	175588929	863	13	0.00026689	1.2287e-07	0.00035052	0.7614	0.22321
2	175588929	177363636	575	13	0.0001195	9.3601e-08	0.00030594	0.3906	0.34805
2	177363636	178553183	470	13	0.0002175	7.2394e-08	0.00026906	0.80835	0.20944
2	178553183	181312739	1029	13	0.0002911	1.2398e-07	0.00035211	0.82672	0.2042
2	181312739	182266031	315	13	0.00041346	5.6358e-08	0.0002374	1.7416	0.040786
2	182266031	184357608	650	13	0.00025333	1.1322e-07	0.00033648	0.7529	0.22576
2	184357608	185280173	244	13	9.5123e-05	3.1066e-08	0.00017625	0.53969	0.29471
2	185280173	189882065	1019	13	0.00016328	1.1809e-07	0.00034365	0.47513	0.31735
2	189882065	191973357	524	13	0.00024989	8.6959e-08	0.00029489	0.8474	0.19839
2	191973357	195861164	730	13	6.3881e-05	1.1351e-07	0.00033692	0.1896	0.42481
2	195861164	196447456	155	13	0.00019588	2.1768e-08	0.00014754	1.3277	0.09214
2	196447456	198078110	470	13	0.00026112	6.5522e-08	0.00025597	1.0201	0.15384
2	198078110	199311125	331	13	0.00030817	4.3563e-08	0.00020872	1.4765	0.069908
2	199311125	201576284	637	13	0.00045785	1.1759e-07	0.00034291	1.3352	0.090907
2	201576284	202818637	335	13	0.00041958	6.5718e-08	0.00025635	1.6367	0.050844
2	202818637	205799241	813	13	0.00043248	1.3049e-07	0.00036124	1.1972	0.11561
2	205799241	206735704	411	13	4.1069e-05	7.845e-08	0.00028009	0.14663	0.44171
2	206735704	208645399	714	13	0.00033244	1.2588e-07	0.0003548	0.93697	0.17439
2	208645399	209941529	356	13	0.00039541	6.8779e-08	0.00026226	1.5077	0.065811
2	209941529	212379518	776	13	0.00025952	1.2253e-07	0.00035004	0.7414	0.22923
2	212379518	214014282	629	13	0.00023799	1.2153e-07	0.00034862	0.68267	0.24741
2	214014282	215573795	462	13	0.00022508	8.3202e-08	0.00028845	0.78032	0.2176
2	215573795	217715661	807	13	0.0001942	1.1952e-07	0.00034571	0.56175	0.28714
2	217715661	218395480	282	13	4.6666e-05	4.4343e-08	0.00021058	0.22161	0.41231
2	218395480	220454551	666	13	0.00030383	1.1236e-07	0.0003352	0.90642	0.18236
2	220454551	222521176	861	13	0.00010081	1.1521e-07	0.00033943	0.29698	0.38324
2	222521176	224859419	791	13	0.0001127	1.1576e-07	0.00034024	0.33125	0.37023
2	224859419	225840004	370	13	0.00020767	5.1665e-08	0.0002273	0.91366	0.18045
2	225840004	228119842	751	13	0.00035823	1.2308e-07	0.00035083	1.0211	0.15361
2	228119842	229370787	485	13	0.000187	7.5441e-08	0.00027467	0.68083	0.24799
2	229370787	231843389	967	13	0.00067599	1.4171e-07	0.00037645	1.7957	0.036269
2	231843389	233550003	501	13	7.3304e-05	8.0449e-08	0.00028364	0.25844	0.39803
2	233550003	235150987	806	13	0.00034365	1.264e-07	0.00035553	0.96658	0.16688
2	235150987	236043550	415	13	0.00031695	9.318e-08	0.00030525	1.0383	0.14956
2	236043550	237449032	487	13	0.00010581	8.6924e-08	0.00029483	0.3589	0.35984
2	237449032	238760981	559	13	0.00024182	1.074e-07	0.00032771	0.7379	0.23029
2	238760981	239952643	446	13	0.00023784	8.2999e-08	0.0002881	0.82555	0.20453
2	239952643	241560084	701	13	3.3061e-05	1.1209e-07	0.0003348	0.098748	0.46067
2	241560084	242149921	239	13	2.6292e-05	3.0002e-08	0.00017321	0.15179	0.43968
2	242149921	243188920	144	13	0.00011927	1.6255e-08	0.0001275	0.93547	0.17477
3	60157	1441779	625	13	8.3486e-05	1.1442e-07	0.00033826	0.24681	0.40253
3	1441779	2992120	928	13	0.00018471	1.1908e-07	0.00034508	0.53526	0.29623
3	2992120	4431647	777	13	0.00018216	1.1896e-07	0.00034491	0.52815	0.2987
3	4431647	6083183	781	13	0.00036525	1.274e-07	0.00035693	1.0233	0.15308
3	6083183	7083387	432	13	0.0001498	8.7626e-08	0.00029602	0.50607	0.30641
3	7083387	8648561	877	13	0.00014581	1.1729e-07	0.00034247	0.42577	0.33514
3	8648561	9543183	493	13	0.00017071	1.0017e-07	0.00031649	0.53937	0.29482
3	9543183	11019665	659	13	1.4793e-05	1.1125e-07	0.00033355	0.044349	0.48231
3	11019665	13070799	779	13	0.0001681	1.1831e-07	0.00034397	0.4887	0.31253
3	13070799	14816900	809	13	1.1635e-05	1.1111e-07	0.00033333	0.034905	0.48608
3	14816900	16282442	548	13	0.00015775	8.9304e-08	0.00029884	0.52788	0.29879
3	16282442	17891118	508	13	0.00086758	1.1734e-07	0.00034255	2.5327	0.005659
3	17891118	19125144	352	13	0.00041027	6.9195e-08	0.00026305	1.5597	0.059419
3	19125144	20091348	212	13	0.00043212	4.9187e-08	0.00022178	1.9484	0.025683
3	20091348	21643707	664	13	8.232e-05	1.1436e-07	0.00033818	0.24342	0.40384
3	21643707	22204244	390	13	6.9021e-05	6.9267e-08	0.00026319	0.26225	0.39656
3	22204244	23804865	555	13	0.00016654	1.0764e-07	0.00032808	0.50763	0.30586
3	23804865	25461558	760	13	4.5013e-05	1.1264e-07	0.00033563	0.13412	0.44665
3	25461558	26877769	492	13	9.7643e-05	7.8681e-08	0.0002805	0.3481	0.36388
3	26877769	27840910	279	13	0.00084286	7.8731e-08	0.00028059	3.0039	0.0013329
3	27840910	29142260	464	13	0.00094459	1.2509e-07	0.00035369	2.6707	0.0037846
3	29142260	30717955	699	13	7.2477e-05	1.1391e-07	0.0003375	0.21474	0.41498
3	30717955	32351715	638	13	9.8698e-05	1.1512e-07	0.00033929	0.2909	0.38557
3	32351715	33255592	290	13	0.00073489	8.3199e-08	0.00028844	2.5478	0.0054205
3	33255592	35283458	628	13	3.5919e-05	9.6353e-08	0.00031041	0.11571	0.45394
3	35283458	36486842	420	13	5.2403e-05	6.7725e-08	0.00026024	0.20136	0.42021
3	36486842	38356116	635	13	0.00028812	1.0979e-07	0.00033134	0.86955	0.19227
3	38356116	40221298	687	13	0.0004465	1.2024e-07	0.00034676	1.2876	0.09894
3	40221298	41064528	152	13	0.00012848	1.6928e-08	0.00013011	0.9875	0.1617
3	41064528	42540002	476	13	-8.1901e-06	7.0962e-08	0.00026639	0	0.5
3	42540002	45165153	765	13	3.5523e-05	1.1221e-07	0.00033497	0.10605	0.45777
3	45165153	46657500	593	13	0.00033055	1.017e-07	0.0003189	1.0365	0.14998
3	46657500	47727212	205	13	0.00056428	4.2287e-08	0.00020564	2.744	0.0030343
3	47727212	49316972	326	13	0.0003602	3.3307e-08	0.0001825	1.9737	0.024207
3	49316972	51832015	566	13	0.00014026	4.2136e-08	0.00020527	0.6833	0.24721
3	51832015	54081390	712	13	0.00029338	1.1453e-07	0.00033842	0.8669	0.193
3	54081390	55348860	652	13	0.0002612	1.226e-07	0.00035015	0.74597	0.22784
3	55348860	56433907	378	13	-5.4273e-06	6.1435e-08	0.00024786	0	0.5
3	56433907	58157519	589	13	0.00072454	1.1396e-07	0.00033757	2.1463	0.015924
3	58157519	60272906	1011	13	0.00014971	1.1747e-07	0.00034274	0.43681	0.33113
3	60272906	62355666	1019	13	5.6875e-05	1.1319e-07	0.00033644	0.16905	0.43288
3	62355666	63669286	668	13	-3.2485e-06	1.1042e-07	0.0003323	0	0.5
3	63669286	65273538	768	13	0.00016692	1.1826e-07	0.00034389	0.48539	0.3137
3	65273538	66270447	355	13	-3.6331e-05	6.6541e-08	0.00025796	0	0.5
3	66270447	68286914	669	13	0.00015677	1.1779e-07	0.00034321	0.45678	0.32392
3	68286914	69276762	381	13	0.00012782	7.3782e-08	0.00027163	0.47058	0.31897
3	69276762	70449028	409	13	0.0002258	8.3234e-08	0.0002885	0.78266	0.21691
3	70449028	72529329	787	13	0.00092175	1.5303e-07	0.00039119	2.3562	0.0092304
3	72529329	74321817	712	13	4.0337e-05	1.1243e-07	0.0003353	0.1203	0.45212
3	74321817	75704949	282	13	-5.6662e-06	3.6797e-08	0.00019182	0	0.5
3	75704949	77508835	515	13	-1.0352e-05	8.6329e-08	0.00029382	0	0.5
3	77508835	79024541	435	13	0.00014881	7.5003e-08	0.00027387	0.54337	0.29344
3	79024541	81427310	534	13	0.00022202	6.973e-08	0.00026406	0.84076	0.20024
3	81427310	82643886	313	13	2.4074e-05	3.3506e-08	0.00018305	0.13152	0.44768
3	82643886	84367479	351	13	9.0866e-05	4.6612e-08	0.0002159	0.42088	0.33692
3	84367479	85582231	283	13	0.00031306	4.2238e-08	0.00020552	1.5233	0.063844
3	85582231	87409732	465	13	0.00014906	6.7183e-08	0.0002592	0.5751	0.28261
3	87409732	88298373	213	13	5.9857e-05	1.8431e-08	0.00013576	0.4409	0.32964
3	88298373	94255316	486	13	0.00015603	7.1414e-08	0.00026723	0.58386	0.27966
3	94255316	95311971	230	13	0.00014969	2.5573e-08	0.00015992	0.93604	0.17463
3	95311971	98215950	616	13	0.00031431	9.1482e-08	0.00030246	1.0392	0.14936
3	98215950	99373762	351	13	0.00020045	4.8748e-08	0.00022079	0.90789	0.18197
3	99373762	100592217	372	13	0.00019126	4.6003e-08	0.00021448	0.89174	0.18627
3	100592217	103084960	716	13	0.00083179	1.3424e-07	0.00036638	2.2703	0.011595
3	103084960	104581613	466	13	0.00023583	6.9057e-08	0.00026279	0.89742	0.18475
3	104581613	106982811	743	13	0.00093983	1.5386e-07	0.00039226	2.3959	0.0082887
3	106982811	109522395	800	13	0.00024641	1.2192e-07	0.00034917	0.70569	0.24019
3	109522395	110513770	269	13	0.00027951	3.5051e-08	0.00018722	1.493	0.067721
3	110513770	112815699	743	13	0.00017212	1.1664e-07	0.00034153	0.50398	0.30714
3	112815699	113947863	377	13	0.00056068	7.2401e-08	0.00026907	2.0838	0.018591
3	113947863	115447080	402	13	-1.0761e-05	6.9538e-08	0.0002637	0	0.5
3	115447080	116800153	551	13	0.00049515	1.0714e-07	0.00032732	1.5128	0.065171
3	116800153	118530251	604	13	0.00032255	1.1773e-07	0.00034311	0.94006	0.17359
3	118530251	120523055	741	13	0.00055776	1.243e-07	0.00035256	1.582	0.056821
3	120523055	121974097	429	13	0.0011288	9.0166e-08	0.00030028	3.7592	8.5243e-05
3	121974097	123517768	538	13	9.1862e-05	8.3135e-08	0.00028833	0.3186	0.37501
3	123517768	124936642	640	13	0.00015247	1.0884e-07	0.00032992	0.46215	0.32199
3	124936642	126214943	409	13	0.00068229	8.6547e-08	0.00029419	2.3192	0.010192
3	126214943	128194861	702	13	9.5675e-05	1.1179e-07	0.00033436	0.28615	0.38738
3	128194861	130244735	503	13	0.00042075	8.3766e-08	0.00028942	1.4538	0.073006
3	130244735	131836516	582	13	0.00027497	8.9944e-08	0.00029991	0.91685	0.17961
3	131836516	133252173	529	13	0.00015167	7.9581e-08	0.0002821	0.53763	0.29542
3	133252173	135456906	893	13	6.9289e-05	1.1376e-07	0.00033729	0.20543	0.41862
3	135456906	137371083	502	13	8.4017e-05	6.2913e-08	0.00025082	0.33496	0.36883
3	137371083	139954597	884	13	9.075e-05	1.1475e-07	0.00033875	0.2679	0.39439
3	139954597	141339097	499	13	0.00035863	9.8245e-08	0.00031344	1.1442	0.12628
3	141339097	143164628	665	13	0.00016195	1.1458e-07	0.0003385	0.47843	0.31617
3	143164628	144410816	412	13	0.00025549	6.9693e-08	0.00026399	0.96779	0.16658
3	144410816	145664619	389	13	0.00021569	5.6177e-08	0.00023702	0.91	0.18141
3	145664619	146726629	351	13	6.6383e-06	4.6662e-08	0.00021601	0.030731	0.48774
3	146726629	149043237	705	13	0.00026874	1.2295e-07	0.00035064	0.76641	0.22172
3	149043237	150252004	437	13	0.00040617	9.096e-08	0.0003016	1.3467	0.089032
3	150252004	151348730	382	13	0.00015335	6.6597e-08	0.00025806	0.59422	0.27618
3	151348730	153256571	575	13	0.00021091	1.0069e-07	0.00031732	0.66464	0.25314
3	153256571	154714218	429	13	2.4682e-05	4.7743e-08	0.0002185	0.11296	0.45503
3	154714218	156008700	352	13	0.00016453	5.9041e-08	0.00024298	0.67714	0.24916
3	156008700	157312028	483	13	7.5065e-05	6.563e-08	0.00025618	0.29301	0.38476
3	157312028	159477890	669	13	0.00035042	9.9712e-08	0.00031577	1.1097	0.13356
3	159477890	161524504	583	13	0.00071271	9.9199e-08	0.00031496	2.2629	0.011822
3	161524504	163253205	524	13	0.0002591	7.2988e-08	0.00027016	0.95904	0.16877
3	163253205	165055469	464	13	0.00018987	5.0337e-08	0.00022436	0.84626	0.1987
3	165055469	167117429	478	13	3.8628e-05	6.1362e-08	0.00024771	0.15594	0.43804
3	167117429	168580960	394	13	0.00021134	5.5979e-08	0.0002366	0.89324	0.18586
3	168580960	170964909	757	13	0.0010998	1.6123e-07	0.00040154	2.7389	0.0030825
3	170964909	172295731	524	13	0.00027606	1.0474e-07	0.00032364	0.85298	0.19683
3	172295731	173477285	381	13	-1.4375e-05	6.3893e-08	0.00025277	0	0.5
3	173477285	175116539	610	13	0.00037763	1.2797e-07	0.00035772	1.0556	0.14557
3	175116539	176320287	350	13	0.00025457	5.7428e-08	0.00023964	1.0623	0.14405
3	176320287	178107165	573	13	0.00022543	1.0638e-07	0.00032616	0.69117	0.24473
3	178107165	179374586	422	13	0.00011287	6.3187e-08	0.00025137	0.44901	0.32671
3	179374586	181511166	493	13	4.7954e-05	7.6408e-08	0.00027642	0.17348	0.43114
3	181511166	183769683	688	13	7.6215e-05	1.0931e-07	0.00033062	0.23052	0.40884
3	183769683	185068255	436	13	0.00020246	8.4788e-08	0.00029118	0.69529	0.24344
3	185068255	186890344	697	13	0.00018221	1.1896e-07	0.00034491	0.52827	0.29865
3	186890344	188856214	797	13	0.00019455	1.1953e-07	0.00034574	0.5627	0.28682
3	188856214	190226607	610	13	0.00029499	1.2416e-07	0.00035236	0.83716	0.20125
3	190226607	192343814	799	13	-4.8716e-06	1.1035e-07	0.00033218	0	0.5
3	192343814	194059671	613	13	0.00018541	1.1911e-07	0.00034513	0.53723	0.29556
3	194059671	194786674	321	13	0.00022985	6.4878e-08	0.00025471	0.9024	0.18342
3	194786674	195971408	307	13	0.00013574	5.4873e-08	0.00023425	0.57947	0.28114
3	195971408	197075987	394	13	0.00059551	8.2591e-08	0.00028739	2.0722	0.019125
3	197075987	197946622	190	13	0.00014463	2.971e-08	0.00017237	0.83908	0.20071
4	10240	694715	125	13	0.00037122	2.6109e-08	0.00016158	2.2974	0.010798
4	694715	1478711	266	13	0.00038924	5.4222e-08	0.00023286	1.6716	0.047303
4	1478711	2842979	325	13	0.00013096	5.6992e-08	0.00023873	0.54858	0.29165
4	2842979	3846040	279	13	0.00032129	6.0205e-08	0.00024537	1.3094	0.095197
4	3846040	4684116	236	13	0.00020158	4.5179e-08	0.00021255	0.94837	0.17147
4	4684116	5502388	397	13	0.00012307	8.1679e-08	0.0002858	0.43062	0.33337
4	5502388	6773043	669	13	4.4888e-05	1.1264e-07	0.00033562	0.13375	0.4468
4	6773043	7539692	394	13	0.00027511	9.2052e-08	0.0003034	0.90676	0.18227
4	7539692	8152235	359	13	9.0975e-05	7.3928e-08	0.0002719	0.33459	0.36897
4	8152235	9326479	244	13	0.00036336	5.5635e-08	0.00023587	1.5405	0.061718
4	9326479	10699152	539	13	0.0001172	7.879e-08	0.0002807	0.41753	0.33814
4	10699152	12323034	682	13	0.00020967	1.2023e-07	0.00034674	0.60468	0.2727
4	12323034	14272001	734	13	0.00027263	1.2313e-07	0.0003509	0.77694	0.2186
4	14272001	15147446	378	13	0.00023934	7.313e-08	0.00027043	0.88505	0.18807
4	15147446	15927009	268	13	0.00014677	4.5015e-08	0.00021217	0.69175	0.24455
4	15927009	17383322	686	13	0.00033752	1.2612e-07	0.00035513	0.9504	0.17096
4	17383322	18841874	428	13	0.00021539	7.3864e-08	0.00027178	0.79253	0.21403
4	18841874	20544557	505	13	7.2432e-05	6.9684e-08	0.00026398	0.27439	0.39189
4	20544557	22319347	685	13	0.00012966	1.1654e-07	0.00034139	0.37981	0.35204
4	22319347	24135529	621	13	0.00028559	1.1497e-07	0.00033907	0.84229	0.19981
4	24135529	25609322	605	13	0.00035105	1.2488e-07	0.00035338	0.99339	0.16026
4	25609322	27343722	564	13	0.00015019	1.1351e-07	0.00033691	0.44579	0.32787
4	27343722	27965868	211	13	0.00011434	3.3482e-08	0.00018298	0.62489	0.26602
4	27965868	29762208	563	13	0.00010545	9.1903e-08	0.00030315	0.34783	0.36399
4	29762208	30454535	163	13	0.00018533	2.2315e-08	0.00014938	1.2406	0.10737
4	30454535	31782981	420	13	5.8338e-05	7.0346e-08	0.00026523	0.21996	0.41295
4	31782981	33172766	340	13	0.00053128	7.5489e-08	0.00027475	1.9337	0.026578
4	33172766	35151415	378	13	0.00012787	4.0798e-08	0.00020199	0.63306	0.26335
4	35151415	36020436	276	13	0.00031398	4.3053e-08	0.00020749	1.5132	0.065112
4	36020436	37255047	463	13	5.7064e-05	6.1943e-08	0.00024888	0.22928	0.40933
4	37255047	38907022	790	13	0.00019572	1.1959e-07	0.00034581	0.56596	0.28571
4	38907022	40202609	431	13	0.00037468	7.5391e-08	0.00027457	1.3646	0.086193
4	40202609	42213058	731	13	0.00019061	1.1935e-07	0.00034547	0.55174	0.29056
4	42213058	43965045	559	13	0.00036359	9.9526e-08	0.00031548	1.1525	0.12456
4	43965045	45189157	360	13	5.9527e-05	4.3376e-08	0.00020827	0.28582	0.38751
4	45189157	47411896	498	13	1.491e-05	6.8361e-08	0.00026146	0.057026	0.47726
4	47411896	48123600	236	13	0.00053862	4.6533e-08	0.00021572	2.4969	0.0062643
4	48123600	53877433	543	13	0.00086439	1.0666e-07	0.00032658	2.6468	0.0040631
4	53877433	55429556	553	13	0.0001939	9.4117e-08	0.00030678	0.63204	0.26368
4	55429556	56547644	381	13	4.3279e-05	5.6893e-08	0.00023852	0.18145	0.42801
4	56547644	58935008	929	13	1.3395e-05	1.1119e-07	0.00033345	0.040171	0.48398
4	58935008	60741087	486	13	0.00014163	7.2323e-08	0.00026893	0.52663	0.29922
4	60741087	62371763	449	13	0.00053246	8.8606e-08	0.00029767	1.7888	0.036825
4	62371763	64341001	465	13	0.0001637	7.8823e-08	0.00028075	0.58306	0.27993
4	64341001	66600492	560	13	0.00029468	8.7697e-08	0.00029614	0.99508	0.15985
4	66600492	68059497	445	13	6.8103e-05	5.8284e-08	0.00024142	0.28209	0.38894
4	68059497	68854765	269	13	5.295e-05	3.0954e-08	0.00017594	0.30096	0.38172
4	68854765	71049152	485	13	9.2432e-05	5.1086e-08	0.00022602	0.40895	0.34129
4	71049152	72140558	265	13	0.00012262	3.1026e-08	0.00017614	0.69612	0.24318
4	72140558	74592390	558	13	0.00026028	8.6385e-08	0.00029391	0.88557	0.18793
4	74592390	77130707	777	13	0.00034076	1.1936e-07	0.00034549	0.98631	0.16199
4	77130707	79093979	769	13	0.00030295	1.2453e-07	0.00035288	0.8585	0.19531
4	79093979	80990297	599	13	-2.9924e-05	7.2321e-08	0.00026893	0	0.5
4	80990297	82125315	262	13	0.00028257	4.4467e-08	0.00021087	1.34	0.090117
4	82125315	83372593	408	13	-6.0664e-06	5.8282e-08	0.00024142	0	0.5
4	83372593	84799656	539	13	0.00023296	8.461e-08	0.00029088	0.80087	0.2116
4	84799656	86930609	646	13	0.00054714	1.0926e-07	0.00033054	1.6553	0.048932
4	86930609	87534648	144	13	0.00075052	4.351e-08	0.00020859	3.5981	0.00016029
4	87534648	89238028	619	13	0.00045672	1.1542e-07	0.00033973	1.3444	0.089414
4	89238028	90231564	334	13	-3.809e-05	4.5921e-08	0.00021429	0	0.5
4	90231564	91560677	354	13	0.0003166	5.9472e-08	0.00024387	1.2982	0.097105
4	91560677	94233299	613	13	0.0002746	1.1446e-07	0.00033832	0.81167	0.20849
4	94233299	96182188	646	13	0.00011267	1.1178e-07	0.00033434	0.337	0.36806
4	96182188	97540703	522	13	-4.7706e-05	8.0152e-08	0.00028311	0	0.5
4	97540703	99424067	438	13	0.00014208	5.1013e-08	0.00022586	0.62905	0.26466
4	99424067	100678360	451	13	0.00053139	8.3062e-08	0.00028821	1.8438	0.032608
4	100678360	103221356	857	13	0.00048675	1.3299e-07	0.00036468	1.3347	0.090985
4	103221356	105305294	523	13	0.00059407	9.2992e-08	0.00030495	1.9481	0.0257
4	105305294	107501305	638	13	0.00068414	1.1712e-07	0.00034223	1.9991	0.022801
4	107501305	108815348	369	13	9.2222e-05	4.9521e-08	0.00022253	0.41442	0.33928
4	108815348	111256567	811	13	0.00076598	1.4586e-07	0.00038191	2.0056	0.022447
4	111256567	113870102	768	13	0.00053492	1.3521e-07	0.00036771	1.4547	0.072874
4	113870102	115666246	640	13	0.00018842	1.1898e-07	0.00034494	0.54623	0.29245
4	115666246	117276929	376	13	8.9226e-05	4.3175e-08	0.00020779	0.42941	0.33381
4	117276929	118479918	360	13	0.00021283	5.6826e-08	0.00023838	0.89282	0.18598
4	118479918	119933512	442	13	0.0003339	6.9881e-08	0.00026435	1.2631	0.10327
4	119933512	120392684	161	13	0.00016753	1.6902e-08	0.00013001	1.2886	0.098771
4	120392684	122657987	773	13	0.00051571	1.3433e-07	0.00036651	1.4071	0.079702
4	122657987	124286481	399	13	0.00037308	6.1264e-08	0.00024752	1.5073	0.065866
4	124286481	125210862	289	13	0.00036055	5.4213e-08	0.00023284	1.5485	0.060747
4	125210862	126480886	410	13	8.0989e-05	6.3556e-08	0.0002521	0.32126	0.37401
4	126480886	127275477	236	13	0.0002863	4.2829e-08	0.00020695	1.3834	0.083268
4	127275477	127830293	176	13	0.00016868	2.669e-08	0.00016337	1.0325	0.15092
4	127830293	128996665	221	13	0.00014828	2.9619e-08	0.0001721	0.86159	0.19446
4	128996665	130591885	474	13	0.00028576	8.0477e-08	0.00028368	1.0073	0.15689
4	130591885	131283821	191	13	0.00015161	2.8741e-08	0.00016953	0.89427	0.18559
4	131283821	132954033	366	13	8.9562e-05	6.1864e-08	0.00024872	0.36009	0.35939
4	132954033	134628434	401	13	0.0003619	6.5691e-08	0.0002563	1.412	0.078976
4	134628434	136566407	445	13	0.00011302	6.4496e-08	0.00025396	0.44502	0.32815
4	136566407	138541971	566	13	0.0002266	1.03e-07	0.00032093	0.70608	0.24007
4	138541971	139556511	376	13	0.00016751	6.6722e-08	0.00025831	0.64849	0.25833
4	139556511	141084631	536	13	0.00025718	1.0572e-07	0.00032515	0.79096	0.21448
4	141084631	143443265	719	13	0.00011857	1.1603e-07	0.00034064	0.34808	0.36389
4	143443265	146178187	564	13	0.00031288	8.1193e-08	0.00028494	1.0981	0.13609
4	146178187	148521873	656	13	0.00017042	1.1205e-07	0.00033474	0.50911	0.30534
4	148521873	150683580	558	13	7.7301e-05	8.588e-08	0.00029305	0.26378	0.39598
4	150683580	152782184	561	13	0.00014878	6.6389e-08	0.00025766	0.57743	0.28182
4	152782184	154477641	536	13	0.0004732	1.1591e-07	0.00034045	1.3899	0.082276
4	154477641	155056126	216	13	0.00015095	3.3855e-08	0.000184	0.82038	0.206
4	155056126	157485097	849	13	0.00020411	1.1997e-07	0.00034637	0.58929	0.27783
4	157485097	158743718	346	13	9.3657e-05	5.3216e-08	0.00023069	0.40599	0.34237
4	158743718	161058864	562	13	3.3835e-05	7.6285e-08	0.0002762	0.1225	0.45125
4	161058864	161826435	284	13	0.00015265	4.968e-08	0.00022289	0.68485	0.24672
4	161826435	163243679	480	13	0.00051144	9.6301e-08	0.00031032	1.6481	0.049667
4	163243679	164478234	346	13	0.00030514	6.4146e-08	0.00025327	1.2048	0.11414
4	164478234	165823448	457	13	0.00025967	8.9244e-08	0.00029874	0.86922	0.19236
4	165823448	167018858	398	13	0.00010512	7.4575e-08	0.00027308	0.38493	0.35014
4	167018858	167852917	200	13	0.00013275	2.5833e-08	0.00016073	0.82595	0.20442
4	167852917	169676825	609	13	2.3097e-05	1.0501e-07	0.00032405	0.071276	0.47159
4	169676825	170776510	331	13	0.00020905	5.4319e-08	0.00023306	0.89695	0.18487
4	170776510	172558635	458	13	-2.9381e-05	6.5293e-08	0.00025553	0	0.5
4	172558635	174264132	400	13	0.0002381	6.5514e-08	0.00025596	0.93023	0.17613
4	174264132	176570716	637	13	0.00012273	1.1622e-07	0.00034092	0.35999	0.35943
4	176570716	178991910	857	13	7.2096e-05	1.1389e-07	0.00033748	0.21363	0.41542
4	178991910	180122043	342	13	6.6929e-05	5.8751e-08	0.00024239	0.27612	0.39123
4	180122043	182066807	846	13	0.00020389	1.1996e-07	0.00034636	0.58867	0.27804
4	182066807	183371275	715	13	9.567e-05	1.1498e-07	0.00033908	0.28214	0.38892
4	183371275	184929455	587	13	1.2525e-05	1.1115e-07	0.00033339	0.03757	0.48502
4	184929455	186909090	890	13	0.00036583	1.2742e-07	0.00035696	1.0248	0.15272
4	186909090	188472981	642	13	0.00024698	1.2195e-07	0.00034921	0.70725	0.23971
4	188472981	189693511	445	13	0.00016997	9.1704e-08	0.00030283	0.56128	0.2873
4	189693511	191043594	315	13	0.00015862	5.5395e-08	0.00023536	0.67392	0.25018
5	11940	982252	248	13	0.00019551	3.9225e-08	0.00019805	0.98715	0.16178
5	982252	2132442	507	13	0.00020654	1.1398e-07	0.00033761	0.61178	0.27034
5	2132442	3361941	752	13	0.00020168	1.1986e-07	0.00034621	0.58255	0.2801
5	3361941	4632110	516	13	0.00028185	9.6043e-08	0.00030991	0.90946	0.18155
5	4632110	5973233	666	13	0.00028537	1.2372e-07	0.00035173	0.81133	0.20859
5	5973233	7143218	587	13	0.00048683	1.2263e-07	0.00035018	1.3902	0.082231
5	7143218	8446336	591	13	5.5124e-05	9.4598e-08	0.00030757	0.17922	0.42888
5	8446336	9718832	610	13	0.00024671	1.0868e-07	0.00032966	0.74836	0.22712
5	9718832	11173271	717	13	0.00010777	1.1554e-07	0.00033991	0.31707	0.3756
5	11173271	13464832	625	13	0.00046069	1.1878e-07	0.00034464	1.3367	0.090657
5	13464832	14757804	615	13	0.00013302	1.0504e-07	0.0003241	0.41043	0.34075
5	14757804	16963613	744	13	5.0573e-05	1.129e-07	0.00033601	0.15051	0.44018
5	16963613	18051592	279	13	0.00029946	5.8433e-08	0.00024173	1.2388	0.10771
5	18051592	19917716	596	13	0.00025128	9.5431e-08	0.00030892	0.81341	0.20799
5	19917716	22152073	486	13	5.0455e-05	6.581e-08	0.00025654	0.19668	0.42204
5	22152073	23494324	433	13	0.0006157	8.4033e-08	0.00028989	2.1239	0.016838
5	23494324	26184851	702	13	0.00022878	1.2084e-07	0.00034763	0.65813	0.25523
5	26184851	26857604	154	13	0.00027794	2.6761e-08	0.00016359	1.699	0.044656
5	26857604	27984513	244	13	1.0964e-05	2.9307e-08	0.00017119	0.064042	0.47447
5	27984513	29714820	434	13	0.00018104	6.3173e-08	0.00025134	0.72029	0.23567
5	29714820	31390249	588	13	0.00024272	9.9517e-08	0.00031546	0.76941	0.22082
5	31390249	33500180	826	13	0.00017255	1.1852e-07	0.00034427	0.5012	0.30812
5	33500180	35048970	538	13	9.7632e-05	9.3914e-08	0.00030645	0.31859	0.37502
5	35048970	36433954	486	13	0.00096537	1.139e-07	0.00033749	2.8604	0.0021156
5	36433954	38802410	754	13	0.00023694	1.2149e-07	0.00034855	0.67979	0.24832
5	38802410	40287729	561	13	0.00043843	9.4011e-08	0.00030661	1.4299	0.076371
5	40287729	41888710	557	13	0.0012649	1.1916e-07	0.00034519	3.6643	0.00012401
5	41888710	43983499	433	13	0.00025534	6.0578e-08	0.00024613	1.0374	0.14977
5	43983499	50163398	466	13	0.00021504	5.5889e-08	0.00023641	0.90963	0.18151
5	50163398	52134622	578	13	0.00010081	9.0901e-08	0.0003015	0.33437	0.36905
5	52134622	53703044	626	13	2.6402e-05	1.0305e-07	0.00032101	0.082246	0.46723
5	53703044	55417349	634	13	0.00010567	9.6128e-08	0.00031004	0.34084	0.36661
5	55417349	56621102	502	13	0.00014719	8.4357e-08	0.00029044	0.50679	0.30615
5	56621102	57340073	281	13	8.0543e-05	3.6843e-08	0.00019195	0.41961	0.33738
5	57340073	58524622	562	13	0.0003508	1.0078e-07	0.00031746	1.105	0.13458
5	58524622	60935907	682	13	0.00013722	1.0365e-07	0.00032194	0.42621	0.33498
5	60935907	61672995	268	13	0.00019352	4.1973e-08	0.00020487	0.9446	0.17243
5	61672995	63218987	514	13	0.00035313	7.9108e-08	0.00028126	1.2555	0.10465
5	63218987	63968304	190	13	0.0001448	2.3044e-08	0.0001518	0.95385	0.17008
5	63968304	65911286	631	13	0.00038519	1.0473e-07	0.00032363	1.1902	0.11698
5	65911286	67850860	796	13	0.00023912	1.2159e-07	0.00034869	0.68577	0.24643
5	67850860	71240456	453	13	0.00049548	8.4823e-08	0.00029124	1.7013	0.044447
5	71240456	73759326	1012	13	0.00024126	1.2168e-07	0.00034883	0.69161	0.24459
5	73759326	75798866	691	13	0.00020914	1.1543e-07	0.00033974	0.61558	0.26908
5	75798866	77623332	747	13	0.0001537	1.1765e-07	0.000343	0.44811	0.32704
5	77623332	79393144	656	13	0.00014773	1.1738e-07	0.0003426	0.43119	0.33317
5	79393144	80481471	466	13	0.00052779	1.0099e-07	0.00031779	1.6608	0.048376
5	80481471	82025648	511	13	0.00014769	9.3314e-08	0.00030547	0.48348	0.31438
5	82025648	83972689	535	13	0.00022418	1.0844e-07	0.0003293	0.68078	0.24801
5	83972689	85767290	545	13	-6.8645e-06	7.9925e-08	0.00028271	0	0.5
5	85767290	87389991	282	13	0.00016353	4.5777e-08	0.00021395	0.76432	0.22234
5	87389991	88891530	321	13	0.00060341	6.5249e-08	0.00025544	2.3622	0.0090823
5	88891530	90422654	433	13	0.00019766	6.8358e-08	0.00026145	0.75601	0.22482
5	90422654	91840542	288	13	0.00013921	4.4671e-08	0.00021136	0.65863	0.25507
5	91840542	93809984	434	13	0.00029303	6.7757e-08	0.0002603	1.1257	0.13014
5	93809984	95963519	712	13	0.00045521	1.3154e-07	0.00036269	1.2551	0.10472
5	95963519	97315601	427	13	0.00031766	6.6277e-08	0.00025744	1.2339	0.10862
5	97315601	99260992	511	13	-7.4196e-06	7.0736e-08	0.00026596	0	0.5
5	99260992	101578769	554	13	0.00011677	7.8771e-08	0.00028066	0.41605	0.33869
5	101578769	103320005	496	13	8.4781e-05	6.816e-08	0.00026108	0.32474	0.37269
5	103320005	104851483	420	13	0.00023968	7.4973e-08	0.00027381	0.87533	0.1907
5	104851483	105893055	195	13	0.0002065	3.7404e-08	0.0001934	1.0677	0.14283
5	105893055	107264196	541	13	5.8081e-05	1.0794e-07	0.00032855	0.17678	0.42984
5	107264196	108633934	405	13	0.00021028	7.3892e-08	0.00027183	0.77359	0.21959
5	108633934	110821144	653	13	1.2012e-05	1.0397e-07	0.00032245	0.037252	0.48514
5	110821144	111981562	420	13	0.00011232	7.9353e-08	0.0002817	0.39872	0.34505
5	111981562	113396285	539	13	5.0476e-05	9.0961e-08	0.0003016	0.16736	0.43354
5	113396285	114830370	539	13	0.00016082	8.8919e-08	0.00029819	0.53932	0.29483
5	114830370	115831047	436	13	0.0005305	9.4021e-08	0.00030663	1.7301	0.041806
5	115831047	117346213	544	13	0.00020849	1.1169e-07	0.00033419	0.62386	0.26636
5	117346213	118608820	390	13	3.2833e-05	6.9964e-08	0.00026451	0.12413	0.45061
5	118608820	119669042	344	13	0.00053845	7.8945e-08	0.00028097	1.9164	0.027658
5	119669042	120452166	241	13	0.0002983	4.7247e-08	0.00021736	1.3724	0.084976
5	120452166	122556905	691	13	0.00014311	1.1716e-07	0.00034229	0.41809	0.33794
5	122556905	123798100	451	13	0.00017039	8.3583e-08	0.00028911	0.58937	0.2778
5	123798100	125785649	833	13	0.00010009	1.1518e-07	0.00033938	0.29493	0.38402
5	125785649	127344604	447	13	0.00014145	7.1532e-08	0.00026745	0.52889	0.29844
5	127344604	129519025	695	13	0.00013217	1.0051e-07	0.00031703	0.4169	0.33838
5	129519025	132139649	654	13	0.00086157	1.1232e-07	0.00033514	2.5708	0.0050731
5	132139649	134777401	912	13	0.00058991	1.3775e-07	0.00037114	1.5894	0.05598
5	134777401	136376050	598	13	0.00011793	8.9845e-08	0.00029974	0.39345	0.34699
5	136376050	139265072	749	13	0.00048855	1.2032e-07	0.00034687	1.4084	0.079501
5	139265072	140645971	413	13	0.00017637	5.0501e-08	0.00022472	0.78485	0.21627
5	140645971	142981248	952	13	0.00087269	1.5077e-07	0.00038829	2.2475	0.012304
5	142981248	144943354	652	13	0.00023432	1.0573e-07	0.00032516	0.72063	0.23557
5	144943354	147181998	746	13	0.00024858	1.2202e-07	0.00034932	0.71161	0.23835
5	147181998	148662624	546	13	6.7792e-05	8.5445e-08	0.00029231	0.23192	0.4083
5	148662624	150561298	858	13	8.0588e-06	1.1094e-07	0.00033308	0.024195	0.49035
5	150561298	152867774	863	13	0.00029621	1.2395e-07	0.00035207	0.84136	0.20007
5	152867774	153773088	437	13	3.3989e-05	5.3872e-08	0.0002321	0.14644	0.44179
5	153773088	155373505	575	13	0.00024719	1.0394e-07	0.0003224	0.7667	0.22163
5	155373505	156628700	401	13	0.0002992	6.856e-08	0.00026184	1.1427	0.12658
5	156628700	158825698	892	13	0.00037307	1.2776e-07	0.00035743	1.0438	0.1483
5	158825698	159973944	412	13	0.00058178	9.5841e-08	0.00030958	1.8792	0.030106
5	159973944	161482133	544	13	0.00012331	8.038e-08	0.00028351	0.43494	0.3318
5	161482133	162743908	356	13	0.00060583	8.1233e-08	0.00028501	2.1256	0.016768
5	162743908	163771582	385	13	-5.3938e-05	5.7659e-08	0.00024012	0	0.5
5	163771582	165642395	554	13	0.00024012	1.1738e-07	0.00034261	0.70084	0.2417
5	165642395	166847740	409	13	0.00025988	9.2406e-08	0.00030398	0.85492	0.1963
5	166847740	168525318	753	13	0.00012353	1.1626e-07	0.00034097	0.3623	0.35857
5	168525318	169505664	473	13	0.00017921	9.1865e-08	0.00030309	0.59126	0.27717
5	169505664	171074292	662	13	0.00034076	1.2627e-07	0.00035534	0.95896	0.16879
5	171074292	172678327	673	13	0.00010934	1.1561e-07	0.00034001	0.32158	0.37388
5	172678327	173642871	475	13	0.00021683	9.0959e-08	0.00030159	0.71893	0.23609
5	173642871	175450595	746	13	5.33e-05	1.1303e-07	0.00033619	0.15854	0.43702
5	175450595	177251507	424	13	0.00086517	9.7242e-08	0.00031184	2.7744	0.0027649
5	177251507	178413464	466	13	-1.3164e-05	8.8041e-08	0.00029672	0	0.5
5	178413464	179401244	373	13	0.00029841	7.9224e-08	0.00028147	1.0602	0.14452
5	179401244	180559933	367	13	0.00012425	6.579e-08	0.0002565	0.4844	0.31405
5	180559933	180885156	45	9	0.00011139	-4.1843e-10		0	0.5
6	73924	1452362	645	13	0.00055755	1.3625e-07	0.00036913	1.5105	0.065464
6	1452362	2458936	429	13	0.00023862	8.2511e-08	0.00028725	0.8307	0.20307
6	2458936	3573593	585	13	0.00019334	1.1496e-07	0.00033906	0.57023	0.28426
6	3573593	4617817	522	13	-8.6118e-05	8.522e-08	0.00029192	0	0.5
6	4617817	5791472	594	13	0.00015884	1.1523e-07	0.00033946	0.46792	0.31992
6	5791472	6785207	598	13	0.00010251	1.1529e-07	0.00033955	0.30191	0.38136
6	6785207	7808936	514	13	0.00041597	1.1196e-07	0.0003346	1.2432	0.1069
6	7808936	9020026	504	13	0.0003446	9.2869e-08	0.00030474	1.1308	0.12907
6	9020026	10540317	621	13	8.68e-05	1.1351e-07	0.00033691	0.25764	0.39834
6	10540317	11790816	544	13	0.0001648	1.0174e-07	0.00031897	0.51667	0.30269
6	11790816	13209388	605	13	0.00015309	1.1073e-07	0.00033276	0.46007	0.32273
6	13209388	14802924	681	13	0.00029655	1.2423e-07	0.00035247	0.84135	0.20008
6	14802924	17386405	1024	13	-1.2127e-06	1.1052e-07	0.00033244	0	0.5
6	17386405	19207487	681	13	0.00036785	1.1028e-07	0.00033208	1.1077	0.13399
6	19207487	21684065	1001	13	0.0001617	1.1802e-07	0.00034354	0.4707	0.31893
6	21684065	22748307	519	13	0.00026802	1.0728e-07	0.00032753	0.8183	0.20659
6	22748307	23936619	492	13	0.00011421	9.7838e-08	0.00031279	0.36513	0.35751
6	23936619	24852275	411	13	0.00015761	8.4309e-08	0.00029036	0.54282	0.29363
6	24852275	25684587	457	13	0.0010159	1.1911e-07	0.00034513	2.9437	0.0016218
6	25684587	26791233	552	13	0.0012027	1.0608e-07	0.00032569	3.6926	0.00011097
6	26791233	28017819	336	13	0.0011606	8.0163e-08	0.00028313	4.0993	2.0722e-05
6	28017819	28917608	216	13	0.0040608	1.8891e-07	0.00043464	9.3429	4.6863e-21
6	28917608	29737971	31	4	0.006369	2.744e-07	0.00052383	12.158	2.5877e-34
6	30798168	31571218	131	13	0.024231	1.1049e-06	0.0010511	23.053	6.898e-118
6	31571218	32682664	119	13	0.054844	2.4844e-06	0.0015762	34.795	1.4619e-265
6	32682664	33236497	184	13	0.019977	9.2335e-07	0.00096091	20.79	2.6778e-96
6	33236497	35455756	736	13	0.00041448	1.2966e-07	0.00036009	1.1511	0.12486
6	35455756	37572596	828	13	0.00017924	1.1883e-07	0.00034471	0.51996	0.30154
6	37572596	39295677	772	13	0.00028994	1.2393e-07	0.00035203	0.8236	0.20508
6	39295677	40345115	411	13	5.3262e-05	6.5678e-08	0.00025628	0.20783	0.41768
6	40345115	42038721	740	13	0.00011996	1.161e-07	0.00034073	0.35208	0.36239
6	42038721	43756169	484	13	8.406e-05	8.0156e-08	0.00028312	0.29691	0.38327
6	43756169	45406563	581	13	4.5006e-05	1.0232e-07	0.00031987	0.1407	0.44405
6	45406563	47311898	782	13	0.0006867	1.422e-07	0.0003771	1.821	0.034304
6	47311898	48391125	375	13	0.00029701	5.521e-08	0.00023497	1.264	0.10311
6	48391125	50386145	546	13	0.00042377	7.737e-08	0.00027815	1.5235	0.063815
6	50386145	52210476	650	13	0.00019833	1.0355e-07	0.00032179	0.61634	0.26884
6	52210476	53279102	454	13	9.6572e-05	7.157e-08	0.00026753	0.36098	0.35906
6	53279102	55468270	880	13	0.00025985	1.2228e-07	0.00034968	0.7431	0.22871
6	55468270	56105313	214	13	5.5261e-05	1.5407e-08	0.00012413	0.4452	0.32809
6	56105313	57599465	355	13	0.00050846	6.4826e-08	0.00025461	1.997	0.022911
6	57599465	61880512	137	11	0.00024558	1.3019e-08	0.0001141	2.1522	0.015689
6	61880512	63552888	367	13	0.00010806	3.603e-08	0.00018982	0.56927	0.28458
6	63552888	65765742	487	13	0.0001825	6.8188e-08	0.00026113	0.69888	0.24231
6	65765742	67329215	521	13	0.00029558	8.4592e-08	0.00029085	1.0163	0.15475
6	67329215	68849483	493	13	0.00011137	6.8592e-08	0.0002619	0.42526	0.33533
6	68849483	69523448	232	13	1.5174e-07	2.496e-08	0.00015799	0.00096048	0.49962
6	69523448	71609510	773	13	6.3337e-05	1.0766e-07	0.00032811	0.19304	0.42346
6	71609510	73450097	649	13	1.6936e-05	9.9439e-08	0.00031534	0.053707	0.47858
6	73450097	75462003	596	13	0.00010367	8.8665e-08	0.00029777	0.34814	0.36387
6	75462003	77414881	469	13	0.00010532	6.3103e-08	0.0002512	0.41926	0.33751
6	77414881	78957728	501	13	0.00016643	6.0946e-08	0.00024687	0.67414	0.25011
6	78957728	80691170	621	13	0.00030862	1.0439e-07	0.00032309	0.95522	0.16973
6	80691170	81929222	402	13	6.7455e-06	3.5813e-08	0.00018924	0.035645	0.48578
6	81929222	83127149	364	13	0.00016318	5.5603e-08	0.0002358	0.69201	0.24446
6	83127149	85209989	575	13	0.00011466	8.0508e-08	0.00028374	0.4041	0.34307
6	85209989	87069500	643	13	6.7028e-05	7.8066e-08	0.0002794	0.2399	0.4052
6	87069500	88822140	582	13	0.00076643	1.106e-07	0.00033256	2.3046	0.010594
6	88822140	89973052	451	13	0.00027588	8.5001e-08	0.00029155	0.94626	0.17201
6	89973052	91843196	724	13	0.00086262	1.5031e-07	0.0003877	2.225	0.013041
6	91843196	93428644	483	13	0.00027516	8.9165e-08	0.00029861	0.92149	0.1784
6	93428644	94118142	295	13	0.00039292	5.3095e-08	0.00023042	1.7052	0.044078
6	94118142	94441175	88	8	0.00030098	1.0929e-08	0.00010454	2.8791	0.0019941
6	94441175	97093511	655	13	0.00011543	1e-07	0.00031624	0.36503	0.35755
6	97093511	97842284	242	13	0.00011752	2.8739e-08	0.00016952	0.69324	0.24408
6	97842284	100630146	847	13	0.00013857	1.1695e-07	0.00034199	0.40519	0.34267
6	100630146	102636772	519	13	0.00017402	8.4011e-08	0.00028985	0.60039	0.27412
6	102636772	103983395	358	13	0.00014801	4.8693e-08	0.00022066	0.67075	0.25119
6	103983395	106056733	691	13	-5.9422e-05	1.0121e-07	0.00031814	0	0.5
6	106056733	107450306	629	13	0.00028992	1.2393e-07	0.00035203	0.82356	0.20509
6	107450306	108464380	353	13	0.00032971	6.9951e-08	0.00026448	1.2466	0.10627
6	108464380	110304247	558	13	9.4944e-05	7.4894e-08	0.00027367	0.34693	0.36432
6	110304247	112345014	625	13	0.00043239	1.1536e-07	0.00033964	1.2731	0.1015
6	112345014	114220833	656	13	0.0006667	1.2373e-07	0.00035176	1.8953	0.029023
6	114220833	116131396	518	13	0.00015268	6.9695e-08	0.000264	0.57834	0.28152
6	116131396	117672972	486	13	0.00023618	7.2725e-08	0.00026968	0.87581	0.19057
6	117672972	118963115	400	13	0.00026224	6.0893e-08	0.00024676	1.0627	0.14396
6	118963115	119963278	326	13	0.0006739	7.2089e-08	0.00026849	2.5099	0.0060381
6	119963278	120512128	169	13	0.00013052	1.7787e-08	0.00013337	0.97865	0.16388
6	120512128	121905676	386	13	5.367e-05	4.1817e-08	0.00020449	0.26246	0.39649
6	121905676	123856181	640	13	0.00016536	9.123e-08	0.00030204	0.54749	0.29202
6	123856181	125424383	607	13	2.9366e-05	1.1192e-07	0.00033455	0.087778	0.46503
6	125424383	127540461	481	13	0.00029543	8.2751e-08	0.00028766	1.027	0.15221
6	127540461	129861031	608	13	0.00067429	1.2276e-07	0.00035037	1.9245	0.027145
6	129861031	130935454	497	13	0.00083599	1.2065e-07	0.00034734	2.4068	0.008046
6	130935454	132765669	619	13	0.00017273	1.0713e-07	0.00032731	0.52774	0.29884
6	132765669	134244243	602	13	0.00019621	1.0187e-07	0.00031917	0.61476	0.26936
6	134244243	136224177	576	13	0.0021764	2.0678e-07	0.00045473	4.7861	8.5028e-07
6	136224177	137614218	322	13	0.001307	1.1136e-07	0.0003337	3.9168	4.4869e-05
6	137614218	138822629	489	13	0.0012897	1.3746e-07	0.00037076	3.4786	0.00025205
6	138822629	139845436	377	13	0.00023555	7.4523e-08	0.00027299	0.86284	0.19411
6	139845436	142288479	564	13	0.00048624	1.0172e-07	0.00031894	1.5246	0.063685
6	142288479	145319810	1061	13	0.00017486	1.1863e-07	0.00034442	0.5077	0.30583
6	145319810	146665424	335	13	0.0002106	3.656e-08	0.00019121	1.1014	0.13536
6	146665424	148920352	927	13	6.9918e-07	1.106e-07	0.00033257	0.0021023	0.49916
6	148920352	150253404	529	13	0.00027399	8.8324e-08	0.00029719	0.92191	0.17829
6	150253404	151912703	871	13	0.00023669	1.2147e-07	0.00034853	0.67911	0.24853
6	151912703	153094496	571	13	0.00020426	1.0144e-07	0.0003185	0.64132	0.26066
6	153094496	154974120	800	13	9.0075e-05	1.1472e-07	0.0003387	0.26594	0.39514
6	154974120	156763326	743	13	0.00024212	1.2172e-07	0.00034889	0.69398	0.24385
6	156763326	158218719	461	13	2.2525e-05	8.0484e-08	0.0002837	0.079397	0.46836
6	158218719	160580497	1041	13	0.0003023	1.245e-07	0.00035284	0.85677	0.19579
6	160580497	162169564	781	13	0.0002538	1.2226e-07	0.00034966	0.72584	0.23397
6	162169564	162931203	363	13	-1.0539e-05	6.3025e-08	0.00025105	0	0.5
6	162931203	164383521	675	13	0.00014132	1.1708e-07	0.00034217	0.41301	0.3398
6	164383521	165586864	540	13	0.00029422	9.7136e-08	0.00031167	0.94401	0.17258
6	165586864	167024733	810	13	-4.9721e-05	1.0828e-07	0.00032906	0	0.5
6	167024733	168042835	434	13	0.00010711	7.6497e-08	0.00027658	0.38726	0.34928
6	168042835	169382050	574	13	0.00051833	1.201e-07	0.00034655	1.4957	0.067369
6	169382050	170330173	435	13	0.00043979	7.7578e-08	0.00027853	1.579	0.05717
6	170330173	171051270	238	13	0.00043028	5.0395e-08	0.00022449	1.9167	0.027638
7	16161	972752	123	13	0.00024357	2.2643e-08	0.00015048	1.6186	0.052762
7	972752	1353067	150	13	9.7553e-05	2.1674e-08	0.00014722	0.66263	0.25379
7	1353067	2062398	171	13	0.00026985	3.5385e-08	0.00018811	1.4346	0.075705
7	2062398	2772227	251	13	0.00060775	6.9601e-08	0.00026382	2.3036	0.010621
7	2772227	4573428	864	13	0.00026839	1.2293e-07	0.00035062	0.76547	0.222
7	4573428	5416232	236	13	0.00021323	5.2177e-08	0.00022842	0.93347	0.17529
7	5416232	5854526	121	13	9.7957e-06	1.3351e-08	0.00011555	0.084778	0.46622
7	5854526	6573857	168	13	0.00010964	2.684e-08	0.00016383	0.66923	0.25168
7	6573857	7808752	457	13	0.00022175	9.4604e-08	0.00030758	0.72095	0.23547
7	7808752	9123423	698	13	3.8458e-05	1.1234e-07	0.00033518	0.11474	0.45433
7	9123423	9987499	383	13	0.0004229	9.0413e-08	0.00030069	1.4064	0.079799
7	9987499	11299198	508	13	0.00042845	1.1571e-07	0.00034015	1.2596	0.10391
7	11299198	12635461	715	13	0.00025498	1.2232e-07	0.00034974	0.72905	0.23298
7	12635461	13884202	576	13	0.00025612	1.2237e-07	0.00034981	0.73217	0.23203
7	13884202	15143657	562	13	0.00015763	1.1783e-07	0.00034327	0.45921	0.32304
7	15143657	16902069	761	13	2.5226e-05	1.1173e-07	0.00033426	0.075466	0.46992
7	16902069	19481547	1032	13	0.0005224	1.3464e-07	0.00036693	1.4237	0.077265
7	19481547	20124908	234	13	1.9581e-05	3.588e-08	0.00018942	0.10337	0.45883
7	20124908	22507629	1197	13	0.0003832	1.2822e-07	0.00035808	1.0701	0.14228
7	22507629	23471442	316	13	0.00067438	8.4619e-08	0.00029089	2.3183	0.010217
7	23471442	25077259	739	13	0.00054276	1.3557e-07	0.0003682	1.4741	0.070232
7	25077259	25909555	456	13	0.00029928	8.6858e-08	0.00029472	1.0155	0.15494
7	25909555	28360309	903	13	0.00038503	1.2831e-07	0.0003582	1.0749	0.14121
7	28360309	31137289	1283	13	-7.1031e-05	1.073e-07	0.00032756	0	0.5
7	31137289	33555768	1011	13	0.00014588	1.1729e-07	0.00034248	0.42596	0.33507
7	33555768	36213538	1049	13	9.6325e-05	1.1501e-07	0.00033913	0.28404	0.38819
7	36213538	37555184	631	13	0.00019858	1.1972e-07	0.000346	0.57392	0.28301
7	37555184	38966703	668	13	8.7522e-05	1.0612e-07	0.00032576	0.26867	0.39409
7	38966703	39862670	328	13	6.6381e-05	4.5498e-08	0.0002133	0.31121	0.37782
7	39862670	42001811	616	13	0.00014363	1.013e-07	0.00031828	0.45128	0.32589
7	42001811	43159074	410	13	8.5065e-05	6.9217e-08	0.00026309	0.32333	0.37322
7	43159074	44763828	519	13	0.00018373	8.4718e-08	0.00029106	0.63124	0.26394
7	44763828	45952922	400	13	0.00041477	8.14e-08	0.00028531	1.4538	0.073004
7	45952922	46986720	423	13	0.00046383	8.1548e-08	0.00028557	1.6242	0.052161
7	46986720	49212278	936	13	0.00013303	1.167e-07	0.00034161	0.38942	0.34848
7	49212278	51675322	938	13	0.00051685	1.3438e-07	0.00036658	1.4099	0.07928
7	51675322	53176312	671	13	5.8578e-05	1.0426e-07	0.0003229	0.18142	0.42802
7	53176312	54222976	392	13	6.6274e-05	4.9636e-08	0.00022279	0.29747	0.38305
7	54222976	55691584	578	13	0.00025759	1.0363e-07	0.00032191	0.80019	0.2118
7	55691584	57382638	308	13	0.00097282	7.9954e-08	0.00028276	3.4404	0.00029042
7	57382638	63307359	152	13	0.00016608	1.9652e-08	0.00014018	1.1848	0.11806
7	63307359	63641125	52	5	0.00011292	-2.128e-09		0	0.5
7	63641125	65689809	365	13	0.00018505	4.4945e-08	0.000212	0.87285	0.19137
7	65689809	68234074	770	13	0.00015181	1.1756e-07	0.00034288	0.44277	0.32897
7	68234074	69085364	278	13	7.2978e-05	4.2436e-08	0.000206	0.35426	0.36157
7	69085364	71874885	873	13	8.5854e-05	1.1453e-07	0.00033842	0.25369	0.39987
7	71874885	73334602	206	13	0.00035784	3.6541e-08	0.00019116	1.872	0.030607
7	73334602	76458564	444	13	0.00031611	8.6055e-08	0.00029335	1.0776	0.14061
7	76458564	78093859	646	13	0.00020862	1.2018e-07	0.00034667	0.60177	0.27366
7	78093859	79888069	638	13	0.0002565	1.1814e-07	0.00034371	0.74626	0.22776
7	79888069	82022686	734	13	0.0001063	1.1547e-07	0.00033981	0.31282	0.37721
7	82022686	83801203	662	13	0.00021116	1.1977e-07	0.00034607	0.61015	0.27088
7	83801203	85572182	419	13	0.00020745	5.9437e-08	0.0002438	0.8509	0.19741
7	85572182	87825004	603	13	8.4013e-05	7.8843e-08	0.00028079	0.2992	0.38239
7	87825004	90661784	1009	13	0.00041768	1.2981e-07	0.00036029	1.1593	0.12317
7	90661784	92493752	491	13	0.00012983	6.6566e-08	0.000258	0.50321	0.30741
7	92493752	93966601	368	13	0.00014427	6.6704e-08	0.00025827	0.55858	0.28822
7	93966601	96073508	741	13	0.00020064	1.1981e-07	0.00034614	0.57964	0.28108
7	96073508	97099570	319	13	0.00020874	5.4564e-08	0.00023359	0.89362	0.18576
7	97099570	98715474	446	13	0.00010417	7.3224e-08	0.0002706	0.38498	0.35013
7	98715474	100196651	314	13	0.00025744	4.2552e-08	0.00020628	1.248	0.10601
7	100196651	101199253	315	13	0.00012357	5.0689e-08	0.00022514	0.54884	0.29156
7	101199253	103197510	441	13	0.00048282	9.1317e-08	0.00030219	1.5977	0.05505
7	103197510	104159525	477	13	7.7357e-05	7.7491e-08	0.00027837	0.27789	0.39055
7	104159525	105682905	571	13	3.8386e-05	9.4884e-08	0.00030803	0.12462	0.45041
7	105682905	107780178	764	13	0.00020907	1.202e-07	0.0003467	0.60302	0.27325
7	107780178	109647594	590	13	0.00027895	1.0039e-07	0.00031684	0.88041	0.18932
7	109647594	112618684	861	13	0.00036983	1.2761e-07	0.00035722	1.0353	0.15026
7	112618684	113712387	238	13	0.00031712	4.036e-08	0.0002009	1.5785	0.057222
7	113712387	116780178	748	13	0.00012984	1.1072e-07	0.00033274	0.39022	0.34819
7	116780178	118351581	390	13	0.00015563	5.0593e-08	0.00022493	0.69189	0.2445
7	118351581	121045273	475	13	8.038e-05	6.3268e-08	0.00025153	0.31957	0.37465
7	121045273	121933630	256	13	0.00046349	4.8028e-08	0.00021915	2.1149	0.017219
7	121933630	124156805	684	13	0.00023766	1.0588e-07	0.0003254	0.73036	0.23258
7	124156805	124167552	6	2	0.00015185	-7.7324e-09		0	0.5
7	124167552	126519170	722	13	0.0003111	1.0107e-07	0.00031792	0.97857	0.1639
7	126519170	126869221	144	13	0.00018254	1.7837e-08	0.00013355	1.3668	0.085845
7	126869221	128778386	633	13	0.00032472	1.0064e-07	0.00031724	1.0236	0.15302
7	128778386	130422414	506	13	9.6846e-05	8.2052e-08	0.00028645	0.3381	0.36765
7	130422414	132805848	932	13	0.00019882	1.1973e-07	0.00034602	0.57459	0.28278
7	132805848	134307596	450	13	0.00013116	6.272e-08	0.00025044	0.52371	0.30024
7	134307596	135591083	516	13	0.00017816	8.5512e-08	0.00029242	0.60926	0.27118
7	135591083	136876562	422	13	0.00015023	7.1149e-08	0.00026674	0.5632	0.28665
7	136876562	138744679	613	13	0.00045509	1.3153e-07	0.00036268	1.2548	0.10478
7	138744679	139933177	361	13	0.00013509	5.9778e-08	0.0002445	0.55254	0.29029
7	139933177	140235210	126	13	0.0002468	2.1509e-08	0.00014666	1.6828	0.046206
7	140235210	141226557	320	13	9.8706e-05	3.9474e-08	0.00019868	0.49681	0.30966
7	141226557	142656310	491	13	0.00010059	6.2627e-08	0.00025025	0.40196	0.34386
7	142656310	144968289	582	13	-3.574e-05	8.1488e-08	0.00028546	0	0.5
7	144968289	146427960	395	13	6.5752e-05	5.9997e-08	0.00024494	0.26844	0.39418
7	146427960	147815318	578	13	0.00026694	1.0776e-07	0.00032826	0.8132	0.20805
7	147815318	149840658	652	13	0.00050994	1.3406e-07	0.00036614	1.3927	0.081849
7	149840658	150711505	344	13	0.00062935	7.1623e-08	0.00026763	2.3516	0.009346
7	150711505	152249806	478	13	0.00012559	9.9679e-08	0.00031572	0.39778	0.3454
7	152249806	153674019	487	13	0.00015416	9.809e-08	0.00031319	0.49224	0.31128
7	153674019	154964730	546	13	1.875e-05	1.0428e-07	0.00032293	0.058063	0.47685
7	154964730	156065250	493	13	0.00045033	1.1221e-07	0.00033498	1.3444	0.089416
7	156065250	157634597	561	13	-2.4783e-05	1.0492e-07	0.00032392	0	0.5
7	157634597	159128575	507	13	2.4605e-05	8.3203e-08	0.00028845	0.085301	0.46601
8	10422	1044217	420	13	0.00015074	9.556e-08	0.00030913	0.48762	0.31291
8	1044217	1163245	76	13	6.048e-05	5.1747e-09	7.1935e-05	0.84076	0.20024
8	1163245	2042942	484	13	0.00015072	1.0956e-07	0.000331	0.45535	0.32443
8	2042942	2573279	244	13	0.0001556	4.9297e-08	0.00022203	0.7008	0.24171
8	2573279	3392926	608	13	0.00021883	1.2065e-07	0.00034735	0.62999	0.26435
8	3392926	3783017	436	13	0.00010965	9.3149e-08	0.0003052	0.35927	0.3597
8	3783017	4480476	686	13	0.00030699	1.2471e-07	0.00035315	0.86931	0.19234
8	4480476	5146927	501	13	5.2919e-05	1.0903e-07	0.0003302	0.16026	0.43634
8	5146927	6142797	772	13	1.3001e-05	1.1117e-07	0.00033342	0.038993	0.48445
8	6142797	7153079	529	13	0.00023561	1.185e-07	0.00034424	0.68443	0.24685
8	7153079	9154694	568	13	7.4546e-05	1.14e-07	0.00033765	0.22078	0.41263
8	9154694	9640787	241	13	0.00043917	5.934e-08	0.0002436	1.8028	0.035708
8	9640787	10463197	480	13	0.00014419	1.0873e-07	0.00032974	0.43728	0.33095
8	10463197	11278998	383	13	0.00046504	9.3653e-08	0.00030603	1.5196	0.064307
8	11278998	13491775	841	13	0.00018475	1.1908e-07	0.00034508	0.53539	0.29619
8	13491775	13944992	264	13	0.00030606	5.4844e-08	0.00023419	1.3069	0.095623
8	13944992	15991660	1131	13	0.00014076	1.1706e-07	0.00034213	0.41141	0.34039
8	15991660	17387876	565	13	0.00038066	1.2811e-07	0.00035792	1.0635	0.14377
8	17387876	17836399	289	13	0.00013231	5.6534e-08	0.00023777	0.55646	0.28895
8	17836399	19492840	982	13	-8.6804e-05	1.0657e-07	0.00032645	0	0.5
8	19492840	20060856	329	13	0.00021836	6.7478e-08	0.00025977	0.84059	0.20029
8	20060856	21661737	749	13	0.00018367	1.1903e-07	0.00034501	0.53236	0.29724
8	21661737	22897057	515	13	5.2645e-05	1.0267e-07	0.00032042	0.1643	0.43475
8	22897057	24674718	687	13	-0.00010243	1.0585e-07	0.00032535	0	0.5
8	24674718	25483454	297	13	0.00021678	4.7421e-08	0.00021776	0.99547	0.15975
8	25483454	26682525	639	13	0.00037938	1.2698e-07	0.00035635	1.0646	0.14352
8	26682525	28162392	766	13	0.00021713	1.2057e-07	0.00034724	0.62531	0.26588
8	28162392	29327896	383	13	7.9729e-05	6.0895e-08	0.00024677	0.32309	0.37331
8	29327896	31133729	556	13	0.0001156	9.5529e-08	0.00030908	0.37401	0.3542
8	31133729	31548360	122	13	0.00011605	1.3298e-08	0.00011532	1.0064	0.15712
8	31548360	32977218	498	13	5.1087e-05	7.4719e-08	0.00027335	0.18689	0.42587
8	32977218	35317232	556	13	0.00027541	7.2427e-08	0.00026912	1.0234	0.15307
8	35317232	37379389	378	13	8.2659e-05	5.4791e-08	0.00023407	0.35313	0.362
8	37379389	38938806	336	13	7.3429e-05	5.6708e-08	0.00023813	0.30835	0.37891
8	38938806	40703337	633	13	7.2993e-05	9.6209e-08	0.00031018	0.23533	0.40698
8	40703337	41721454	397	13	7.7235e-05	7.2777e-08	0.00026977	0.2863	0.38732
8	41721454	42773823	221	13	0.00020035	3.1464e-08	0.00017738	1.1295	0.12934
8	42773823	46841315	76	9	0.0003083	1.0749e-08	0.00010368	2.9737	0.0014714
8	46841315	50082470	415	13	5.6926e-05	5.6995e-08	0.00023874	0.23845	0.40577
8	50082470	53302930	829	13	0.00013866	1.0953e-07	0.00033096	0.41898	0.33762
8	53302930	54418044	380	13	0.00023894	6.269e-08	0.00025038	0.95429	0.16997
8	54418044	55945581	490	13	0.00010387	6.8771e-08	0.00026224	0.39609	0.34602
8	55945581	56956383	361	13	0.00041572	6.8923e-08	0.00026253	1.5835	0.056654
8	56956383	59068651	682	13	0.0001046	1.1168e-07	0.00033418	0.31302	0.37713
8	59068651	59728100	281	13	0.0001425	4.0688e-08	0.00020171	0.70647	0.23995
8	59728100	62329099	805	13	5.2915e-05	1.1301e-07	0.00033617	0.15741	0.43746
8	62329099	63349306	348	13	0.000359	5.5178e-08	0.0002349	1.5283	0.063218
8	63349306	65232872	546	13	0.00011611	7.6646e-08	0.00027685	0.4194	0.33746
8	65232872	66489090	382	13	7.3416e-05	5.3591e-08	0.0002315	0.31713	0.37557
8	66489090	69863057	910	13	0.00019233	1.1943e-07	0.00034559	0.55653	0.28893
8	69863057	70867979	411	13	0.00010205	7.2082e-08	0.00026848	0.38008	0.35194
8	70867979	72289454	449	13	0.00060776	8.8901e-08	0.00029816	2.0383	0.020758
8	72289454	73817199	707	13	2.7041e-05	1.1182e-07	0.00033439	0.080866	0.46777
8	73817199	75445064	643	13	0.00019651	1.1007e-07	0.00033178	0.59229	0.27683
8	75445064	76456542	305	13	9.5811e-05	4.2182e-08	0.00020538	0.4665	0.32043
8	76456542	79132861	738	13	0.0004906	1.1962e-07	0.00034586	1.4185	0.078023
8	79132861	81956395	831	13	0.0012055	1.6611e-07	0.00040756	2.9579	0.0015486
8	81956395	82693739	217	13	0.00011515	2.8117e-08	0.00016768	0.68671	0.24613
8	82693739	84225589	432	13	0.00019901	5.8533e-08	0.00024194	0.82256	0.20538
8	84225589	85955619	380	13	0.00021728	5.7288e-08	0.00023935	0.90779	0.18199
8	85955619	87411709	295	13	0.00016241	3.5919e-08	0.00018952	0.85692	0.19574
8	87411709	89085481	510	13	-1.3766e-05	7.2014e-08	0.00026836	0	0.5
8	89085481	90638162	428	13	0.00020371	6.5508e-08	0.00025595	0.79593	0.21304
8	90638162	93554386	708	13	0.00015576	1.1138e-07	0.00033374	0.46672	0.32035
8	93554386	95005527	406	13	9.3527e-05	6.5691e-08	0.0002563	0.36491	0.35759
8	95005527	96534806	648	13	0.00012854	1.141e-07	0.00033779	0.38052	0.35178
8	96534806	99401581	1121	13	4.5396e-05	1.1266e-07	0.00033565	0.13525	0.44621
8	99401581	101620958	555	13	0.000642	8.7847e-08	0.00029639	2.1661	0.015153
8	101620958	104123306	1011	13	0.00028143	1.2354e-07	0.00035148	0.80071	0.21165
8	104123306	104988752	272	13	0.00020042	3.3267e-08	0.00018239	1.0988	0.13592
8	104988752	107410754	842	13	0.0002284	1.2109e-07	0.00034798	0.65634	0.2558
8	107410754	108648177	502	13	0.00018112	7.4389e-08	0.00027274	0.66409	0.25332
8	108648177	109248173	205	13	0.00031616	2.9003e-08	0.0001703	1.8565	0.031693
8	109248173	110484314	360	13	0.00046033	5.4345e-08	0.00023312	1.9746	0.024154
8	110484314	111850847	298	13	0.00039959	4.8486e-08	0.0002202	1.8147	0.034783
8	111850847	113064320	247	13	9.5981e-05	2.4424e-08	0.00015628	0.61415	0.26956
8	113064320	116096495	823	13	1.1778e-05	9.5244e-08	0.00030862	0.038163	0.48478
8	116096495	119685457	1162	13	8.3166e-05	1.144e-07	0.00033823	0.24588	0.40289
8	119685457	121201700	546	13	0.00029378	8.7918e-08	0.00029651	0.99078	0.1609
8	121201700	124861459	1344	13	9.1795e-05	1.148e-07	0.00033882	0.27092	0.39322
8	124861459	125683719	338	13	0.00010572	4.91e-08	0.00022158	0.47712	0.31664
8	125683719	126410917	272	13	0.00016343	4.7324e-08	0.00021754	0.75128	0.22624
8	126410917	128659111	925	13	0.00014822	1.174e-07	0.00034263	0.43259	0.33266
8	128659111	130381139	694	13	0.00089347	1.5173e-07	0.00038952	2.2937	0.010903
8	130381139	131639625	498	13	0.00039216	9.7939e-08	0.00031295	1.2531	0.10509
8	131639625	133351144	781	13	0.00040989	1.2945e-07	0.0003598	1.1392	0.12731
8	133351144	134570001	686	13	0.00023514	1.214e-07	0.00034843	0.67487	0.24988
8	134570001	136035605	777	13	1.9999e-05	1.1149e-07	0.0003339	0.059894	0.47612
8	136035605	137524151	569	13	8.7378e-05	9.0548e-08	0.00030091	0.29038	0.38576
8	137524151	139254830	700	13	8.6246e-05	1.1216e-07	0.0003349	0.25753	0.39839
8	139254830	140725643	758	13	2.8605e-05	1.1189e-07	0.0003345	0.085517	0.46593
8	140725643	143044914	851	13	0.00013961	1.17e-07	0.00034206	0.40815	0.34158
8	143044914	144236881	426	13	0.00056167	9.0725e-08	0.00030121	1.8647	0.03111
8	144236881	146303867	434	13	0.00045038	9.5872e-08	0.00030963	1.4546	0.072893
9	10023	1079707	603	13	0.00016213	1.1804e-07	0.00034357	0.4719	0.3185
9	1079707	1916877	589	13	0.00022253	1.2082e-07	0.00034759	0.64019	0.26102
9	1916877	3190064	776	13	7.4572e-05	1.1401e-07	0.00033765	0.22086	0.4126
9	3190064	4495328	754	13	0.00010384	1.1535e-07	0.00033964	0.30574	0.3799
9	4495328	4884926	223	13	0.00017663	4.5597e-08	0.00021353	0.8272	0.20406
9	4884926	6557589	572	13	0.00073447	1.444e-07	0.00038001	1.9328	0.026632
9	6557589	7154923	297	13	0.00026859	6.5082e-08	0.00025511	1.0528	0.14621
9	7154923	8456299	906	13	0.00012498	1.1633e-07	0.00034107	0.36642	0.35703
9	8456299	9166403	403	13	0.00019032	8.922e-08	0.0002987	0.63717	0.26201
9	9166403	10879253	851	13	0.00020722	1.2012e-07	0.00034658	0.5979	0.27495
9	10879253	12276489	492	13	-7.1794e-06	8.2009e-08	0.00028637	0	0.5
9	12276489	14836363	1261	13	4.0648e-05	1.1244e-07	0.00033533	0.12122	0.45176
9	14836363	16659655	786	13	9.0977e-05	1.1476e-07	0.00033877	0.26856	0.39414
9	16659655	18661051	944	13	0.00010105	1.1523e-07	0.00033945	0.29767	0.38298
9	18661051	20463534	828	13	0.00032394	1.2549e-07	0.00035425	0.91444	0.18024
9	20463534	22206559	691	13	0.00021651	1.2054e-07	0.0003472	0.62361	0.26644
9	22206559	24158518	613	13	-9.8816e-05	1.0575e-07	0.0003252	0	0.5
9	24158518	25330810	311	13	0.00036305	7.6949e-08	0.0002774	1.3088	0.095304
9	25330810	26111757	272	13	0.00022204	6.0361e-08	0.00024568	0.90374	0.18307
9	26111757	28224283	967	13	0.0002544	1.2229e-07	0.0003497	0.72747	0.23347
9	28224283	28811584	250	13	0.00011459	4.2261e-08	0.00020557	0.55742	0.28862
9	28811584	30387392	582	13	0.00034193	9.4061e-08	0.00030669	1.1149	0.13245
9	30387392	31310383	264	13	0.00010044	3.4911e-08	0.00018684	0.53754	0.29545
9	31310383	32019368	218	13	0.0001076	2.3924e-08	0.00015468	0.69568	0.24332
9	32019368	33578334	609	13	0.00016603	1.0762e-07	0.00032805	0.50613	0.30638
9	33578334	34642243	307	13	0.00059569	5.4541e-08	0.00023354	2.5507	0.005375
9	34642243	36743283	625	13	0.00054914	1.2974e-07	0.0003602	1.5245	0.063689
9	36743283	38641599	743	13	0.00014053	1.1704e-07	0.00034212	0.41075	0.34063
9	38641599	65472190	97	13	-4.5421e-05	4.7261e-09	6.8746e-05	0	0.5
9	65472190	72512711	511	13	0.00021781	8.7065e-08	0.00029507	0.73819	0.2302
9	72512711	72753755	116	11	0.00013324	8.7141e-09	9.335e-05	1.4274	0.076739
9	72753755	74253040	627	13	0.00047738	1.0949e-07	0.00033089	1.4427	0.074553
9	74253040	76203946	601	13	0.00023697	9.7145e-08	0.00031168	0.7603	0.22354
9	76203946	76973081	192	13	7.6606e-05	2.2777e-08	0.00015092	0.50759	0.30587
9	76973081	78900183	828	13	7.1704e-05	1.1387e-07	0.00033745	0.21249	0.41586
9	78900183	79471208	300	13	9.5029e-05	5.4835e-08	0.00023417	0.40581	0.34244
9	79471208	81079055	543	13	0.00026645	1.1276e-07	0.0003358	0.79349	0.21375
9	81079055	82590928	658	13	0.00021642	1.2054e-07	0.00034719	0.62336	0.26652
9	82590928	84211233	702	13	8.8579e-05	1.1465e-07	0.0003386	0.2616	0.39681
9	84211233	85440801	318	13	0.00013096	5.907e-08	0.00024304	0.53884	0.295
9	85440801	86938196	654	13	0.00033007	1.2285e-07	0.0003505	0.9417	0.17317
9	86938196	88109333	507	13	0.00026017	8.9529e-08	0.00029921	0.8695	0.19229
9	88109333	88590417	109	13	0.0001051	6.679e-09	8.1725e-05	1.286	0.099219
9	88590417	90136246	620	13	5.9077e-05	1.1037e-07	0.00033223	0.17782	0.42943
9	90136246	92528698	907	13	0.00051833	1.3445e-07	0.00036667	1.4136	0.078738
9	92528698	94167203	671	13	0.00064049	1.4008e-07	0.00037427	1.7113	0.043511
9	94167203	96671698	870	13	0.00024441	1.2183e-07	0.00034904	0.70024	0.24189
9	96671698	98922040	744	13	9.5195e-06	1.0968e-07	0.00033118	0.028744	0.48853
9	98922040	101592859	927	13	0.00053391	1.3517e-07	0.00036765	1.4522	0.07322
9	101592859	104624437	1032	13	9.3455e-05	1.1488e-07	0.00033893	0.27573	0.39138
9	104624437	105967976	607	13	6.8534e-05	8.9158e-08	0.00029859	0.22952	0.40923
9	105967976	107581749	649	13	0.00023384	9.4106e-08	0.00030677	0.76229	0.22294
9	107581749	109298754	633	13	0.00027421	1.1577e-07	0.00034025	0.80591	0.21015
9	109298754	110695062	580	13	-2.101e-05	1.0192e-07	0.00031925	0	0.5
9	110695062	112778024	1132	13	0.00035236	1.268e-07	0.00035609	0.98951	0.16121
9	112778024	114831082	979	13	0.00019129	1.1938e-07	0.00034552	0.55363	0.28992
9	114831082	115693145	325	13	0.00021866	5.0093e-08	0.00022382	0.97697	0.16429
9	115693145	117019801	649	13	0.00022805	1.2108e-07	0.00034796	0.65539	0.25611
9	117019801	117921960	479	13	0.00028018	9.2022e-08	0.00030335	0.92363	0.17784
9	117921960	121321537	1554	13	-1.6356e-05	1.0982e-07	0.00033139	0	0.5
9	121321537	122260297	369	13	0.00015361	6.1662e-08	0.00024832	0.61859	0.26809
9	122260297	124871322	814	13	0.00015846	1.1787e-07	0.00034332	0.46154	0.32221
9	124871322	126971887	694	13	0.0001546	1.1769e-07	0.00034306	0.45065	0.32612
9	126971887	129059665	596	13	0.00025995	1.0426e-07	0.0003229	0.80505	0.2104
9	129059665	130055510	337	13	0.00014376	5.7055e-08	0.00023886	0.60186	0.27363
9	130055510	132165470	543	13	7.4377e-05	9.311e-08	0.00030514	0.24375	0.40371
9	132165470	133223217	324	13	3.2417e-05	5.406e-08	0.00023251	0.13942	0.44456
9	133223217	134127888	342	13	0.00010189	6.2947e-08	0.00025089	0.40611	0.34233
9	134127888	135298842	445	13	0.00024134	7.9494e-08	0.00028195	0.85599	0.196
9	135298842	137041122	754	13	0.00024024	1.2164e-07	0.00034877	0.68883	0.24546
9	137041122	137589364	216	13	0.00022212	4.6371e-08	0.00021534	1.0315	0.15116
9	137589364	138938978	622	13	7.9563e-05	1.1424e-07	0.00033799	0.2354	0.40695
9	138938978	139500342	143	13	0.00017442	2.6437e-08	0.00016259	1.0727	0.1417
9	139500342	141144796	91	13	0.00058234	2.9499e-08	0.00017175	3.3906	0.00034876
10	60523	751339	142	13	0.00031384	3.0951e-08	0.00017593	1.7839	0.03722
10	751339	1523544	343	13	0.00037512	7.4629e-08	0.00027318	1.3732	0.08485
10	1523544	2254500	441	13	4.3133e-05	7.802e-08	0.00027932	0.15442	0.43864
10	2254500	3352699	674	13	0.00022732	1.2104e-07	0.00034791	0.65339	0.25675
10	3352699	4572274	617	13	0.00048773	1.3304e-07	0.00036474	1.3372	0.090582
10	4572274	5983762	720	13	0.00018509	1.191e-07	0.0003451	0.53632	0.29587
10	5983762	7171484	736	13	0.0020343	2.0428e-07	0.00045198	4.5009	3.3838e-06
10	7171484	8774665	871	13	-1.2317e-05	1.1e-07	0.00033167	0	0.5
10	8774665	10249396	587	13	0.00013591	9.6461e-08	0.00031058	0.43761	0.33083
10	10249396	12586797	1072	13	3.6306e-05	1.1224e-07	0.00033503	0.10837	0.45685
10	12586797	13321600	450	13	0.00014764	9.8054e-08	0.00031314	0.47147	0.31865
10	13321600	15026068	940	13	0.00052151	1.3459e-07	0.00036687	1.4215	0.077586
10	15026068	16551767	580	13	0.0003415	1.263e-07	0.00035539	0.96092	0.1683
10	16551767	18537267	802	13	0.00022862	1.211e-07	0.000348	0.65695	0.25561
10	18537267	19716878	552	13	2.335e-05	9.1822e-08	0.00030302	0.077058	0.46929
10	19716878	22772283	1036	13	0.00020683	1.201e-07	0.00034655	0.59682	0.27531
10	22772283	23175132	128	13	0.00015258	1.9041e-08	0.00013799	1.1058	0.13441
10	23175132	25578596	805	13	4.5769e-05	1.1268e-07	0.00033568	0.13635	0.44577
10	25578596	26888684	569	13	8.8694e-05	7.5393e-08	0.00027458	0.32302	0.37334
10	26888684	29323236	954	13	0.00045824	1.3168e-07	0.00036288	1.2628	0.10333
10	29323236	29783692	274	13	0.00023363	4.9997e-08	0.0002236	1.0448	0.14805
10	29783692	30458838	370	13	6.9431e-05	6.772e-08	0.00026023	0.26681	0.39481
10	30458838	31907519	501	13	0.00039258	9.3752e-08	0.00030619	1.2821	0.099897
10	31907519	33707968	664	13	0.00045015	1.0903e-07	0.0003302	1.3633	0.0864
10	33707968	35109355	503	13	0.00027659	9.3434e-08	0.00030567	0.90487	0.18277
10	35109355	36572508	434	13	0.00032574	7.5768e-08	0.00027526	1.1834	0.11833
10	36572508	37790029	346	13	0.00027597	5.6586e-08	0.00023788	1.1601	0.123
10	37790029	42372579	213	13	8.4771e-05	8.0559e-09	8.9755e-05	0.94447	0.17246
10	42372579	43894771	338	13	0.00028355	5.6931e-08	0.0002386	1.1884	0.11734
10	43894771	44730075	303	13	0.00024884	4.7068e-08	0.00021695	1.147	0.1257
10	44730075	48760450	665	13	0.00031303	1.1941e-07	0.00034556	0.90587	0.1825
10	48760450	50840915	680	13	0.00010836	1.0074e-07	0.00031739	0.34141	0.3664
10	50840915	53616629	773	13	0.00018671	1.1917e-07	0.00034521	0.54085	0.29431
10	53616629	55103572	701	13	2.7569e-05	1.1184e-07	0.00033443	0.082436	0.46715
10	55103572	57031140	794	13	0.00012892	1.1651e-07	0.00034134	0.37771	0.35282
10	57031140	57662146	186	13	0.00012125	1.4811e-08	0.0001217	0.99631	0.15955
10	57662146	58959528	405	13	0.00024775	4.3918e-08	0.00020957	1.1822	0.11857
10	58959528	60289987	458	13	0.00028346	6.3419e-08	0.00025183	1.1256	0.13016
10	60289987	61891409	617	13	8.4327e-05	1.0995e-07	0.00033158	0.25432	0.39963
10	61891409	62659679	318	13	0.00039817	5.9551e-08	0.00024403	1.6316	0.051378
10	62659679	63341695	173	13	6.9251e-05	1.9112e-08	0.00013825	0.50093	0.30821
10	63341695	65794114	885	13	0.00022808	1.2108e-07	0.00034796	0.65549	0.25608
10	65794114	67549615	514	13	6.3629e-05	6.6933e-08	0.00025872	0.24594	0.40286
10	67549615	69900148	900	13	0.00012191	1.1619e-07	0.00034086	0.35764	0.36031
10	69900148	70195991	127	12	0.00041075	2.3031e-08	0.00015176	2.7066	0.0033991
10	70195991	72220850	929	13	0.0002427	1.2175e-07	0.00034893	0.69556	0.24335
10	72220850	73508512	736	13	2.3285e-05	1.1164e-07	0.00033413	0.069689	0.47222
10	73508512	75422550	500	13	0.00016439	5.6178e-08	0.00023702	0.69359	0.24397
10	75422550	78706814	899	13	0.00033908	1.2619e-07	0.00035523	0.95452	0.16991
10	78706814	80876749	1037	13	9.8835e-05	1.1512e-07	0.0003393	0.29129	0.38541
10	80876749	82414679	514	13	0.00082898	1.2509e-07	0.00035368	2.3439	0.0095418
10	82414679	84383745	739	13	-2.956e-05	1.0921e-07	0.00033047	0	0.5
10	84383745	85458703	462	13	0.00020294	6.3651e-08	0.00025229	0.8044	0.21058
10	85458703	87937577	1015	13	1.8491e-05	1.1142e-07	0.0003338	0.055395	0.47791
10	87937577	89127064	300	13	0.00017444	4.7824e-08	0.00021869	0.79767	0.21253
10	89127064	91013381	736	13	0.00013101	1.1661e-07	0.00034148	0.38365	0.35062
10	91013381	92006581	372	13	0.00020752	6.3599e-08	0.00025219	0.82287	0.20529
10	92006581	93335047	451	13	0.00032278	7.5894e-08	0.00027549	1.1716	0.12067
10	93335047	95396368	723	13	0.00093627	1.5049e-07	0.00038794	2.4135	0.007901
10	95396368	96221243	271	13	3.91e-05	3.8314e-08	0.00019574	0.19975	0.42084
10	96221243	97822357	633	13	0.00020655	8.314e-08	0.00028834	0.71635	0.23689
10	97822357	100241302	932	13	0.00048675	1.3299e-07	0.00036468	1.3347	0.090984
10	100241302	100668400	154	13	3.0226e-05	1.0186e-08	0.00010092	0.29949	0.38228
10	100668400	102949239	831	13	0.00032761	1.2566e-07	0.00035449	0.92417	0.1777
10	102949239	104380410	365	13	5.7209e-05	4.017e-08	0.00020042	0.28544	0.38765
10	104380410	106695048	800	13	0.00011739	1.1598e-07	0.00034056	0.34469	0.36516
10	106695048	108726686	704	13	0.00023467	1.1634e-07	0.00034108	0.68802	0.24572
10	108726686	110317705	659	13	0.00023207	1.1595e-07	0.00034052	0.68152	0.24777
10	110317705	112561493	686	13	0.00011847	1.1231e-07	0.00033513	0.3535	0.36186
10	112561493	115328432	1063	13	8.0705e-05	1.1429e-07	0.00033807	0.23873	0.40566
10	115328432	116421406	500	13	0.00016616	8.9164e-08	0.0002986	0.55645	0.28895
10	116421406	119523934	1032	13	0.00019479	1.1954e-07	0.00034575	0.56339	0.28658
10	119523934	120591353	432	13	1.3406e-06	7.2705e-08	0.00026964	0.0049717	0.49802
10	120591353	122407323	723	13	0.00032382	1.2549e-07	0.00035424	0.91411	0.18033
10	122407323	123231465	391	13	0.00014244	6.8446e-08	0.00026162	0.54447	0.29306
10	123231465	123900545	282	13	0.0001529	5.2283e-08	0.00022865	0.66871	0.25184
10	123900545	125869346	960	13	-2.7285e-05	1.0931e-07	0.00033063	0	0.5
10	125869346	128001098	987	13	4.0133e-05	1.1242e-07	0.00033529	0.1197	0.45236
10	128001098	129154362	522	13	1.2448e-05	9.1058e-08	0.00030176	0.041252	0.48355
10	129154362	130844284	915	13	0.00030228	1.245e-07	0.00035284	0.8567	0.19581
10	130844284	131741327	432	13	0.00010412	7.5313e-08	0.00027443	0.37939	0.3522
10	131741327	132580245	418	13	0.00017901	7.4554e-08	0.00027304	0.65562	0.25603
10	132580245	134336329	871	13	9.5499e-05	1.1497e-07	0.00033907	0.28165	0.38911
10	134336329	134494673	42	6	0.00040946	1.0724e-08	0.00010356	3.954	3.8421e-05
10	134494673	135523865	289	13	0.00013751	5.0287e-08	0.00022425	0.61321	0.26987
11	70855	1213590	370	13	0.00026602	6.887e-08	0.00026243	1.0137	0.15537
11	1213590	3665481	867	13	0.00026125	1.2261e-07	0.00035015	0.7461	0.2278
11	3665481	4746709	447	13	-3.2839e-06	7.7205e-08	0.00027786	0	0.5
11	4746709	6322869	1025	13	0.00020083	1.1982e-07	0.00034615	0.58018	0.2809
11	6322869	7436701	565	13	4.983e-05	8.8826e-08	0.00029804	0.16719	0.43361
11	7436701	8333274	512	13	0.00042591	1.2036e-07	0.00034693	1.2277	0.10978
11	8333274	9087317	275	13	0.00019235	4.7604e-08	0.00021818	0.88162	0.18899
11	9087317	10952027	686	13	0.00055649	1.3621e-07	0.00036906	1.5079	0.065795
11	10952027	12564229	1082	13	0.00031347	1.2501e-07	0.00035357	0.88657	0.18765
11	12564229	13373124	409	13	0.00012646	6.8238e-08	0.00026122	0.48412	0.31415
11	13373124	15742552	811	13	6.6256e-05	1.1283e-07	0.0003359	0.19725	0.42182
11	15742552	17578402	631	13	0.00020427	1.0065e-07	0.00031726	0.64386	0.25983
11	17578402	19569535	798	13	0.0002593	1.2252e-07	0.00035002	0.7408	0.22941
11	19569535	21017138	778	13	-5.2047e-05	1.0817e-07	0.0003289	0	0.5
11	21017138	22374142	574	13	0.00030611	1.13e-07	0.00033615	0.91065	0.18124
11	22374142	24088517	609	13	9.8865e-05	9.4234e-08	0.00030698	0.32206	0.3737
11	24088517	26045753	695	13	-3.2207e-05	1.0909e-07	0.00033028	0	0.5
11	26045753	27020461	367	13	0.00015474	5.3663e-08	0.00023165	0.668	0.25207
11	27020461	28481593	431	13	7.3409e-05	5.5149e-08	0.00023484	0.3126	0.37729
11	28481593	30141357	430	13	0.00012948	6.7854e-08	0.00026049	0.49706	0.30957
11	30141357	32276901	661	13	0.00019568	8.9465e-08	0.00029911	0.65421	0.25649
11	32276901	33958739	584	13	0.00035808	1.0613e-07	0.00032577	1.0992	0.13585
11	33958739	35502605	821	13	0.00012507	1.1633e-07	0.00034108	0.3667	0.35692
11	35502605	37116815	739	13	0.00030267	1.2451e-07	0.00035287	0.85775	0.19551
11	37116815	39382003	451	13	0.00039986	7.7062e-08	0.0002776	1.4404	0.074874
11	39382003	42310003	949	13	6.5096e-05	1.1357e-07	0.000337	0.19316	0.42342
11	42310003	44693799	1000	13	6.6908e-05	1.1365e-07	0.00033712	0.19847	0.42134
11	44693799	47006137	741	13	0.00024369	1.218e-07	0.00034899	0.69826	0.24251
11	47006137	49866050	542	13	0.00068209	7.8969e-08	0.00028102	2.4272	0.0076069
11	49866050	54695473	132	6	0.00021038	4.8065e-09	6.9329e-05	3.0345	0.0012045
11	54695473	55082657	17	5	0.00020227	-2.9277e-09		0	0.5
11	55082657	58457495	1139	13	0.00024914	1.2205e-07	0.00034935	0.71314	0.23788
11	58457495	58780549	79	7	0.00011581	1.8149e-09	4.2601e-05	2.7184	0.0032798
11	58780549	62223771	1065	13	0.00011417	1.1583e-07	0.00034034	0.33545	0.36864
11	62223771	63804569	344	13	9.6567e-05	4.946e-08	0.0002224	0.43421	0.33207
11	63804569	65898631	608	13	0.0012654	1.4883e-07	0.00038578	3.2802	0.00051876
11	65898631	68005825	408	13	0.0001842	6.1756e-08	0.00024851	0.74121	0.22928
11	68005825	69516130	520	13	-5.0548e-06	7.9745e-08	0.00028239	0	0.5
11	69516130	70926292	483	13	0.00020339	9.9294e-08	0.00031511	0.64547	0.25931
11	70926292	72286017	333	13	0.00015539	4.5924e-08	0.0002143	0.72511	0.23419
11	72286017	74412351	631	13	0.00082755	1.2661e-07	0.00035583	2.3257	0.010016
11	74412351	76797209	792	13	0.00046072	1.3179e-07	0.00036304	1.2691	0.10221
11	76797209	78355058	466	13	0.00013467	6.0799e-08	0.00024657	0.54618	0.29247
11	78355058	80722373	1079	13	4.4194e-05	1.1261e-07	0.00033557	0.1317	0.44761
11	80722373	81266712	270	13	6.9912e-06	3.9954e-08	0.00019988	0.034976	0.48605
11	81266712	84381272	1199	13	0.00017157	1.1847e-07	0.0003442	0.49846	0.30908
11	84381272	86619301	814	13	0.00037322	1.275e-07	0.00035707	1.0452	0.14795
11	86619301	87430235	330	13	0.00019869	4.8668e-08	0.00022061	0.90065	0.18389
11	87430235	89208936	597	13	0.00024572	1.1578e-07	0.00034027	0.72213	0.23511
11	89208936	90966490	423	13	0.00027737	5.7687e-08	0.00024018	1.1548	0.12408
11	90966490	92077144	356	13	9.3842e-05	5.3743e-08	0.00023183	0.4048	0.34281
11	92077144	93276157	423	13	0.00010272	6.0903e-08	0.00024678	0.41622	0.33863
11	93276157	94242260	308	13	0.00015947	3.9911e-08	0.00019978	0.79825	0.21236
11	94242260	95726041	586	13	8.2307e-05	1.0297e-07	0.00032089	0.25649	0.39879
11	95726041	97057058	506	13	0.00011537	9.4465e-08	0.00030735	0.37537	0.35369
11	97057058	98705065	598	13	0.00019501	1.1902e-07	0.000345	0.56524	0.28596
11	98705065	100417169	778	13	0.0003238	1.2549e-07	0.00035424	0.91406	0.18034
11	100417169	101331121	413	13	9.3941e-05	6.2064e-08	0.00024913	0.37708	0.35306
11	101331121	103959636	1108	13	0.0003519	1.2678e-07	0.00035606	0.98831	0.1615
11	103959636	104873284	307	13	0.00029789	3.6398e-08	0.00019078	1.5614	0.059216
11	104873284	106520894	476	13	0.00013624	6.8423e-08	0.00026158	0.52084	0.30124
11	106520894	107844200	480	13	6.395e-05	7.9497e-08	0.00028195	0.22681	0.41029
11	107844200	108437037	147	11	0.0002411	1.5115e-08	0.00012294	1.9611	0.024934
11	108437037	109866116	347	13	0.00023115	6.1036e-08	0.00024705	0.93561	0.17474
11	109866116	111114397	508	13	0.00039191	9.0308e-08	0.00030051	1.3041	0.096095
11	111114397	112459488	421	13	0.00046204	7.4419e-08	0.0002728	1.6937	0.04516
11	112459488	114257728	790	13	5.2823e-05	1.13e-07	0.00033616	0.15714	0.43757
11	114257728	114830666	234	13	8.5767e-05	2.9356e-08	0.00017133	0.50058	0.30833
11	114830666	116383348	666	13	0.0005364	1.3528e-07	0.00036781	1.4584	0.072368
11	116383348	117747110	640	13	9.7377e-05	1.1506e-07	0.0003392	0.28708	0.38703
11	117747110	119215476	553	13	0.0010173	1.3373e-07	0.00036569	2.782	0.0027017
11	119215476	120766806	637	13	0.00036159	1.2723e-07	0.00035669	1.0137	0.15536
11	120766806	121175943	205	13	-5.0632e-05	2.0605e-08	0.00014354	0	0.5
11	121175943	122591910	472	13	0.0005286	1.0762e-07	0.00032805	1.6114	0.05355
11	122591910	123500117	426	13	6.6122e-05	8.2743e-08	0.00028765	0.22987	0.4091
11	123500117	124495528	493	13	0.00018828	6.5065e-08	0.00025508	0.73811	0.23022
11	124495528	126311320	818	13	0.0001792	1.1883e-07	0.00034471	0.51986	0.30158
11	126311320	127316679	549	13	4.67e-05	8.7105e-08	0.00029514	0.15823	0.43714
11	127316679	128188537	307	13	8.4253e-05	4.7087e-08	0.000217	0.38827	0.34891
11	128188537	130342575	894	13	0.00030707	1.2472e-07	0.00035315	0.8695	0.19229
11	130342575	131074612	363	13	0.00014321	6.6134e-08	0.00025717	0.55687	0.28881
11	131074612	133000046	1090	13	0.00010209	1.1527e-07	0.00033952	0.30069	0.38182
11	133000046	134205993	527	13	0.00035278	1.2124e-07	0.0003482	1.0132	0.15549
11	134205993	134946452	402	13	0.00013935	7.7447e-08	0.00027829	0.50072	0.30828
12	61107	1080331	321	13	9.0268e-05	5.9295e-08	0.00024351	0.3707	0.35543
12	1080331	2544786	507	13	0.00028436	1.0195e-07	0.0003193	0.89056	0.18658
12	2544786	3677037	512	13	0.00023347	1.086e-07	0.00032954	0.70846	0.23933
12	3677037	4417679	382	13	0.00023625	7.8738e-08	0.0002806	0.84194	0.19991
12	4417679	5321472	500	13	0.00022747	1.0066e-07	0.00031727	0.71696	0.2367
12	5321472	6419753	536	13	9.7968e-05	1.0131e-07	0.0003183	0.30779	0.37912
12	6419753	8377536	439	13	0.00053777	9.9345e-08	0.00031519	1.7062	0.043988
12	9031395	10481534	465	13	0.0012289	1.2991e-07	0.00036043	3.4095	0.00032538
12	10481534	11754846	387	13	0.00015125	5.5579e-08	0.00023575	0.64158	0.26057
12	11754846	12733528	420	13	7.4033e-05	8.2581e-08	0.00028737	0.25763	0.39835
12	12733528	15241484	1057	13	0.00020419	1.1998e-07	0.00034638	0.58949	0.27777
12	15241484	16310460	262	13	0.00010272	3.9398e-08	0.00019849	0.51751	0.3024
12	16310460	18087873	579	13	5.7626e-05	1.0501e-07	0.00032405	0.17783	0.42943
12	18087873	20863943	989	13	3.1264e-05	1.1201e-07	0.00033468	0.093414	0.46279
12	20863943	23820634	1138	13	0.00020504	1.2002e-07	0.00034643	0.59186	0.27697
12	23820634	25371083	733	13	0.00026342	1.2271e-07	0.00035029	0.75199	0.22603
12	25371083	27799773	1064	13	0.00034845	1.2662e-07	0.00035584	0.97923	0.16373
12	27799773	29651255	735	13	0.00026641	1.1992e-07	0.0003463	0.76931	0.22085
12	29651255	30512406	471	13	0.00015824	7.4911e-08	0.0002737	0.57816	0.28158
12	30512406	32165592	622	13	0.00011002	1.0636e-07	0.00032613	0.33734	0.36793
12	32165592	33076989	405	13	0.00023461	7.1087e-08	0.00026662	0.87994	0.18944
12	33076989	37856717	386	13	0.00014403	4.4374e-08	0.00021065	0.68374	0.24707
12	37856717	39227169	149	7	0.00017959	1.5658e-08	0.00012513	1.4352	0.075615
12	39227169	40816185	522	13	0.00019003	7.741e-08	0.00027823	0.68302	0.2473
12	40816185	41658586	371	13	0.00019919	4.9208e-08	0.00022183	0.89796	0.1846
12	41658586	43984474	937	13	0.00035786	1.2706e-07	0.00035645	1.004	0.1577
12	43984474	46024229	495	13	0.00021009	7.2839e-08	0.00026989	0.77844	0.21815
12	46024229	47714793	500	13	0.00063779	1.0129e-07	0.00031826	2.004	0.022537
12	47714793	49001866	579	13	0.00025401	9.7926e-08	0.00031293	0.81171	0.20848
12	49001866	51776494	736	13	0.00047699	1.2403e-07	0.00035219	1.3544	0.087809
12	51776494	53039004	657	13	0.00019533	1.0711e-07	0.00032728	0.59683	0.27531
12	53039004	54778823	636	13	6.4479e-05	1.04e-07	0.0003225	0.19994	0.42077
12	54778823	55665837	278	13	0.00037787	5.2929e-08	0.00023006	1.6425	0.050247
12	55665837	57548860	493	13	0.00044042	8.8068e-08	0.00029676	1.4841	0.068893
12	57548860	59308666	513	13	0.0012863	1.2646e-07	0.00035562	3.6172	0.0001489
12	59308666	61123729	475	13	7.2156e-05	6.3413e-08	0.00025182	0.28654	0.38723
12	61123729	64032461	995	13	0.00012326	1.1625e-07	0.00034095	0.36152	0.35886
12	64032461	65559695	394	13	0.00012831	6.6497e-08	0.00025787	0.49757	0.30939
12	65559695	67181144	559	13	0.00026932	9.6258e-08	0.00031026	0.86807	0.19268
12	67181144	67909729	307	13	0.00013652	4.2224e-08	0.00020548	0.6644	0.25322
12	67909729	69826542	839	13	0.00043034	1.304e-07	0.0003611	1.1918	0.11668
12	69826542	70957987	519	13	9.1942e-05	7.3188e-08	0.00027053	0.33986	0.36698
12	70957987	72645075	584	13	0.00015468	9.2318e-08	0.00030384	0.50907	0.30535
12	72645075	73818454	317	13	-6.3608e-05	3.4164e-08	0.00018484	0	0.5
12	73818454	76511314	807	13	6.7692e-05	1.1369e-07	0.00033718	0.20076	0.42044
12	76511314	78570570	803	13	0.00022569	1.2097e-07	0.0003478	0.6489	0.2582
12	78570570	80448150	422	13	0.00015245	6.7859e-08	0.0002605	0.58524	0.27919
12	80448150	81467767	314	13	0.00020057	4.6943e-08	0.00021666	0.92572	0.1773
12	81467767	83502666	597	13	0.00030566	9.4503e-08	0.00030741	0.9943	0.16004
12	83502666	84303844	247	13	9.8569e-05	2.3002e-08	0.00015167	0.64991	0.25788
12	84303844	85990426	438	13	0.00022679	5.3312e-08	0.00023089	0.98221	0.163
12	85990426	89682122	777	13	4.9805e-05	1.0016e-07	0.00031648	0.15737	0.43748
12	89682122	92066155	661	13	0.00038922	9.9647e-08	0.00031567	1.233	0.10879
12	92066155	94514567	944	13	1.3807e-05	1.1121e-07	0.00033348	0.041404	0.48349
12	94514567	96020785	734	13	0.00066985	1.4143e-07	0.00037607	1.7812	0.03744
12	96020785	97108839	468	13	0.00023376	8.8058e-08	0.00029674	0.78775	0.21542
12	97108839	99305987	955	13	3.9442e-05	1.1239e-07	0.00033524	0.11765	0.45317
12	99305987	101447641	673	13	0.00013156	1.1583e-07	0.00034035	0.38655	0.34954
12	101447641	101862690	158	13	0.00054956	3.8021e-08	0.00019499	2.8184	0.002413
12	101862690	102964986	365	13	0.00021388	6.3369e-08	0.00025173	0.84963	0.19777
12	102964986	104848696	828	13	0.00020052	1.1981e-07	0.00034613	0.57933	0.28118
12	104848696	106436213	897	13	0.00012929	1.1653e-07	0.00034136	0.37875	0.35244
12	106436213	106958748	234	13	4.7847e-05	3.2525e-08	0.00018035	0.26531	0.39539
12	106958748	109025901	801	13	0.00022652	1.2101e-07	0.00034786	0.65119	0.25746
12	109025901	110336719	437	13	0.00036939	8.142e-08	0.00028534	1.2946	0.097738
12	110336719	113263518	540	13	0.00065777	9.8526e-08	0.00031389	2.0955	0.018061
12	113263518	113986709	235	13	8.9412e-05	3.2093e-08	0.00017915	0.4991	0.30885
12	113986709	115036602	560	13	0.00044274	1.116e-07	0.00033406	1.3253	0.092535
12	115036602	115503216	186	13	0.00016313	3.0805e-08	0.00017551	0.92943	0.17633
12	115503216	117087471	763	13	6.9168e-05	1.1376e-07	0.00033728	0.20508	0.41876
12	117087471	118135375	464	13	0.00010613	8.8778e-08	0.00029796	0.3562	0.36084
12	118135375	119754110	699	13	0.00019296	1.1946e-07	0.00034563	0.55829	0.28832
12	119754110	122007651	755	13	0.00021568	1.2051e-07	0.00034714	0.6213	0.2672
12	122007651	124977980	839	13	0.0012384	1.6762e-07	0.00040941	3.0248	0.0012441
12	124977980	126445505	629	13	0.00016194	1.1803e-07	0.00034356	0.47136	0.31869
12	126445505	127875098	657	13	7.6704e-05	1.0986e-07	0.00033145	0.23142	0.4085
12	127875098	129237297	681	13	0.00014865	1.1742e-07	0.00034266	0.4338	0.33222
12	129237297	130377921	670	13	0.00013049	1.1658e-07	0.00034144	0.38219	0.35116
12	130377921	131786751	724	13	0.00019737	1.1966e-07	0.00034592	0.57056	0.28415
12	131786751	132807034	324	13	0.00026145	5.9299e-08	0.00024351	1.0737	0.14149
12	132807034	133841511	195	13	0.00025471	3.4442e-08	0.00018558	1.3725	0.084954
13	19020013	20686720	333	13	0.00030812	5.8827e-08	0.00024254	1.2704	0.10197
13	20686720	22242174	595	13	0.00045491	1.1931e-07	0.00034541	1.317	0.093912
13	22242174	23594702	671	13	1.4544e-05	1.1124e-07	0.00033353	0.043605	0.48261
13	23594702	24531937	539	13	6.3823e-05	9.6052e-08	0.00030992	0.20593	0.41842
13	24531937	25784362	675	13	0.00014535	1.1727e-07	0.00034244	0.42445	0.33562
13	25784362	27284362	559	13	0.00014988	9.3941e-08	0.0003065	0.48901	0.31242
13	27284362	29257551	898	13	0.00034718	1.2656e-07	0.00035576	0.97589	0.16456
13	29257551	30483267	520	13	0.00023019	9.1046e-08	0.00030174	0.76287	0.22277
13	30483267	32301815	795	13	0.00011088	1.1568e-07	0.00034012	0.326	0.37221
13	32301815	33776903	608	13	8.3475e-05	9.2474e-08	0.0003041	0.2745	0.39185
13	33776903	35026464	451	13	0.00021175	7.8403e-08	0.00028	0.75623	0.22476
13	35026464	36046367	232	13	0.00036938	4.8407e-08	0.00022002	1.6789	0.046586
13	36046367	37498185	653	13	0.00019935	1.1975e-07	0.00034605	0.57605	0.28229
13	37498185	38878163	565	13	0.0001726	8.1325e-08	0.00028518	0.60525	0.27251
13	38878163	41069263	901	13	0.00032355	1.2548e-07	0.00035423	0.9134	0.18052
13	41069263	43101027	658	13	0.00058488	1.2554e-07	0.00035432	1.6507	0.0494
13	43101027	44901409	813	13	0.00041156	1.2953e-07	0.0003599	1.1435	0.12641
13	44901409	46495214	541	13	7.0664e-05	9.1623e-08	0.00030269	0.23345	0.40771
13	46495214	47431079	360	13	0.00017465	5.8462e-08	0.00024179	0.72231	0.23505
13	47431079	49383962	657	13	3.2375e-05	1.0411e-07	0.00032267	0.10033	0.46004
13	49383962	51591091	786	13	0.00036757	1.275e-07	0.00035708	1.0294	0.15165
13	51591091	53339622	492	13	0.00013278	8.291e-08	0.00028794	0.46112	0.32236
13	53339622	54682864	537	13	0.00035322	1.03e-07	0.00032094	1.1006	0.13554
13	54682864	55817131	333	13	1.367e-05	3.8966e-08	0.0001974	0.06925	0.4724
13	55817131	57554217	314	13	4.2479e-05	2.9965e-08	0.0001731	0.2454	0.40307
13	57554217	58410626	212	13	5.6953e-05	1.7019e-08	0.00013046	0.43656	0.33121
13	58410626	59302271	229	13	3.8714e-05	1.978e-08	0.00014064	0.27527	0.39155
13	59302271	60854778	562	13	0.00015551	8.9727e-08	0.00029954	0.51916	0.30183
13	60854778	61591949	302	13	0.00051248	6.2413e-08	0.00024983	2.0513	0.020117
13	61591949	63971559	673	13	2.5097e-05	1.0352e-07	0.00032174	0.078005	0.46891
13	63971559	65200602	329	13	0.0001282	3.3595e-08	0.00018329	0.69946	0.24213
13	65200602	67844453	832	13	-3.9939e-05	1.0873e-07	0.00032974	0	0.5
13	67844453	70724516	909	13	-1.6299e-05	1.0982e-07	0.00033139	0	0.5
13	70724516	71526791	313	13	9.5271e-07	4.744e-08	0.00021781	0.0043741	0.49825
13	71526791	73934089	873	13	0.00045227	1.3141e-07	0.0003625	1.2477	0.10608
13	73934089	75670143	741	13	0.00015957	1.1792e-07	0.0003434	0.46467	0.32108
13	75670143	77410555	809	13	5.7424e-05	1.1322e-07	0.00033648	0.17066	0.43224
13	77410555	78808813	444	13	0.00033169	7.2126e-08	0.00026856	1.2351	0.10841
13	78808813	80585676	598	13	0.00029385	1.0213e-07	0.00031957	0.9195	0.17892
13	80585676	82581814	642	13	0.0002288	1.1341e-07	0.00033677	0.6794	0.24844
13	82581814	84133144	417	13	-1.0341e-06	3.8556e-08	0.00019636	0	0.5
13	84133144	85610916	439	13	0.00025148	7.1335e-08	0.00026709	0.94156	0.17321
13	85610916	88559882	803	13	0.00013605	1.1684e-07	0.00034182	0.39803	0.3453
13	88559882	90521311	509	13	0.00019807	6.942e-08	0.00026348	0.75175	0.2261
13	90521311	93129691	890	13	-2.7664e-05	1.093e-07	0.0003306	0	0.5
13	93129691	93586455	130	13	6.7195e-06	1.1167e-08	0.00010567	0.063588	0.47465
13	93586455	96087558	1262	13	6.6374e-06	1.1088e-07	0.00033298	0.019933	0.49205
13	96087558	97519210	389	13	0.0001289	6.3658e-08	0.00025231	0.51089	0.30471
13	97519210	98938919	444	13	0.00019753	8.9287e-08	0.00029881	0.66105	0.25429
13	98938919	100574095	811	13	0.00058998	1.3775e-07	0.00037115	1.5896	0.055962
13	100574095	102300523	760	13	6.2695e-05	1.1346e-07	0.00033684	0.18613	0.42617
13	102300523	104066710	942	13	0.0003211	1.2536e-07	0.00035407	0.9069	0.18223
13	104066710	104844114	296	13	0.00025941	5.4018e-08	0.00023242	1.1161	0.13218
13	104844114	106247554	600	13	0.00022157	1.2078e-07	0.00034753	0.63754	0.26189
13	106247554	106750000	270	13	0.00013943	4.4423e-08	0.00021077	0.66151	0.25414
13	106750000	108189877	625	13	0.00058385	1.3747e-07	0.00037076	1.5747	0.05766
13	108189877	109121210	420	13	7.8745e-05	7.8078e-08	0.00027943	0.28181	0.38904
13	109121210	109815112	326	13	6.5056e-05	5.3211e-08	0.00023067	0.28202	0.38896
13	109815112	111232073	771	13	0.00019216	1.1942e-07	0.00034558	0.55605	0.28909
13	111232073	112247592	495	13	0.00026501	9.8958e-08	0.00031458	0.84243	0.19977
13	112247592	113572488	458	13	-2.5603e-05	8.064e-08	0.00028397	0	0.5
13	113572488	115109853	454	13	0.00024805	8.4777e-08	0.00029116	0.85194	0.19712
14	19002084	21589402	591	13	6.1964e-05	1.1343e-07	0.00033679	0.18399	0.42701
14	21589402	23018665	685	13	0.00031542	1.251e-07	0.0003537	0.89178	0.18625
14	23018665	24905123	731	13	0.00016001	1.1794e-07	0.00034343	0.46591	0.32064
14	24905123	26135686	580	13	0.0001043	8.5542e-08	0.00029247	0.35661	0.36069
14	26135686	28466533	696	13	1.2288e-05	1.1114e-07	0.00033337	0.036859	0.4853
14	28466533	29972145	385	13	0.00026494	6.8821e-08	0.00026234	1.0099	0.15627
14	29972145	32383265	617	13	0.00013581	1.1364e-07	0.00033711	0.40286	0.34353
14	32383265	34846251	1225	13	1.0999e-05	1.1108e-07	0.00033328	0.033003	0.48684
14	34846251	35859593	290	13	0.0003125	5.1512e-08	0.00022696	1.3769	0.084275
14	35859593	38667725	920	13	0.00012689	1.1642e-07	0.0003412	0.37191	0.35498
14	38667725	40341990	570	13	0.00028002	9.517e-08	0.0003085	0.9077	0.18202
14	40341990	41615502	370	13	6.9912e-05	4.0489e-08	0.00020122	0.34744	0.36413
14	41615502	43137389	457	13	0.00015871	6.3716e-08	0.00025242	0.62875	0.26476
14	43137389	44543227	372	13	0.00015999	6.7421e-08	0.00025966	0.61615	0.2689
14	44543227	46081896	389	13	0.00030416	6.4361e-08	0.0002537	1.1989	0.11528
14	46081896	46749130	205	13	0.00011113	1.6143e-08	0.00012706	0.87465	0.19088
14	46749130	48573586	604	13	0.00016378	1.0434e-07	0.00032301	0.50704	0.30606
14	48573586	49005471	121	13	4.7871e-05	7.4098e-09	8.608e-05	0.55612	0.28906
14	49005471	50507760	485	13	0.00033018	9.4838e-08	0.00030796	1.0722	0.14182
14	50507760	51493572	380	13	9.996e-05	6.6506e-08	0.00025789	0.38761	0.34915
14	51493572	53474383	885	13	0.00057112	1.3688e-07	0.00036997	1.5437	0.061333
14	53474383	53997831	184	13	0.00065964	4.6603e-08	0.00021588	3.0556	0.0011229
14	53997831	55233681	437	13	6.9291e-05	7.8694e-08	0.00028052	0.247	0.40245
14	55233681	56216880	303	13	0.00025421	4.7053e-08	0.00021692	1.1719	0.12061
14	56216880	57481262	674	13	0.00018775	1.1922e-07	0.00034528	0.54377	0.2933
14	57481262	59448336	723	13	7.2237e-05	1.139e-07	0.00033749	0.21404	0.41526
14	59448336	61680424	648	13	0.00030316	9.9917e-08	0.0003161	0.95906	0.16876
14	61680424	63790015	828	13	0.0001055	1.1543e-07	0.00033975	0.31051	0.37809
14	63790015	65220298	402	13	0.00018348	6.5367e-08	0.00025567	0.71765	0.23649
14	65220298	66399555	414	13	0.00014257	6.8451e-08	0.00026163	0.54491	0.29291
14	66399555	67992317	473	13	0.00027351	5.44e-08	0.00023324	1.1726	0.12047
14	67992317	71131957	1264	13	0.00066142	1.4104e-07	0.00037555	1.7612	0.039103
14	71131957	72889615	692	13	0.00024248	1.2174e-07	0.00034891	0.69495	0.24354
14	72889615	76444767	1230	13	0.00019557	1.1958e-07	0.0003458	0.56554	0.28585
14	76444767	77229472	346	13	0.00016046	6.3015e-08	0.00025103	0.6392	0.26135
14	77229472	78561945	642	13	0.0001149	1.1321e-07	0.00033647	0.34148	0.36637
14	78561945	80186579	621	13	0.00022078	1.1437e-07	0.00033819	0.65282	0.25694
14	80186579	81579714	520	13	0.00018832	9.0705e-08	0.00030117	0.6253	0.26589
14	81579714	83138097	489	13	-1.8112e-05	7.417e-08	0.00027234	0	0.5
14	83138097	84241633	402	13	0.00023351	7.0776e-08	0.00026604	0.87773	0.19005
14	84241633	85746319	496	13	0.00016961	9.1162e-08	0.00030193	0.56174	0.28715
14	85746319	86647002	315	13	0.00013792	5.1342e-08	0.00022659	0.60868	0.27137
14	86647002	87635341	319	13	0.00036031	6.3279e-08	0.00025155	1.4323	0.076025
14	87635341	89497643	637	13	0.001666	1.6508e-07	0.0004063	4.1005	2.0614e-05
14	89497643	91296860	679	13	0.00015015	1.1749e-07	0.00034277	0.43807	0.33067
14	91296860	93132299	695	13	0.00060383	1.3839e-07	0.000372	1.6232	0.052276
14	93132299	94325285	425	13	-5.3871e-05	6.2871e-08	0.00025074	0	0.5
14	94325285	95750867	884	13	-1.1674e-06	1.1052e-07	0.00033244	0	0.5
14	95750867	96262415	367	13	0.00029369	6.909e-08	0.00026285	1.1173	0.13193
14	96262415	98341162	835	13	0.00018772	1.1922e-07	0.00034528	0.54368	0.29333
14	98341162	99138532	382	13	0.00035637	6.9863e-08	0.00026432	1.3483	0.088788
14	99138532	101534307	912	13	0.00049105	1.3319e-07	0.00036495	1.3455	0.089232
14	101534307	103012102	444	13	0.00042943	9.3862e-08	0.00030637	1.4017	0.080507
14	103012102	105001723	526	13	0.00099543	1.2875e-07	0.00035881	2.7742	0.0027667
14	105001723	106340358	247	13	0.00036344	4.9429e-08	0.00022233	1.6347	0.051054
14	106340358	107289454	40	6	0.00010349	-2.5533e-09		0	0.5
15	20001200	21131604	7	3	0.00022926	-3.7424e-09		0	0.5
15	21131604	24195127	320	13	-1.5588e-05	5.6288e-08	0.00023725	0	0.5
15	24195127	25108590	183	13	0.00042882	4.0271e-08	0.00020068	2.1369	0.016304
15	25108590	27298112	890	13	0.00014001	1.1702e-07	0.00034208	0.40928	0.34117
15	27298112	29338502	501	13	0.00019713	9.6108e-08	0.00031001	0.63587	0.26243
15	29338502	30165568	303	13	0.00037111	6.2732e-08	0.00025046	1.4817	0.06921
15	30165568	31591821	305	13	0.00014643	5.6138e-08	0.00023694	0.61803	0.26828
15	31591821	32441811	254	13	0.00035673	4.9383e-08	0.00022222	1.6053	0.054214
15	32441811	34015425	712	13	1.2684e-05	1.1116e-07	0.0003334	0.038046	0.48483
15	34015425	35083251	393	13	0.00034613	8.0358e-08	0.00028347	1.221	0.11104
15	35083251	37456502	951	13	0.00025681	1.224e-07	0.00034986	0.73403	0.23147
15	37456502	38530777	371	13	7.5557e-05	6.5392e-08	0.00025572	0.29547	0.38382
15	38530777	40384132	804	13	-7.5479e-06	1.1022e-07	0.000332	0	0.5
15	40384132	41177514	243	13	0.00015057	3.8991e-08	0.00019746	0.76255	0.22287
15	41177514	42776399	473	13	0.00044386	9.3734e-08	0.00030616	1.4498	0.073564
15	42776399	44198049	312	13	8.0549e-05	2.9119e-08	0.00017064	0.47203	0.31845
15	44198049	46618787	532	13	0.00013603	8.2272e-08	0.00028683	0.47426	0.31766
15	46618787	48136048	603	13	0.00019388	1.0097e-07	0.00031775	0.61016	0.27088
15	48136048	50008043	453	13	0.00029298	6.9579e-08	0.00026378	1.1107	0.13335
15	50008043	51677560	637	13	0.00017715	9.7826e-08	0.00031277	0.56639	0.28556
15	51677560	53069096	412	13	8.8184e-05	5.5302e-08	0.00023516	0.37499	0.35383
15	53069096	54508528	664	13	0.00012061	1.156e-07	0.00033999	0.35473	0.3614
15	54508528	55136269	257	13	0.00019278	5.2283e-08	0.00022865	0.84309	0.19959
15	55136269	56901773	567	13	0.00013988	1.0879e-07	0.00032984	0.42407	0.33576
15	56901773	58441366	641	13	0.00034175	1.2631e-07	0.00035541	0.96159	0.16813
15	58441366	59694116	530	13	0.00037531	1.2334e-07	0.0003512	1.0687	0.14261
15	59694116	61265836	678	13	0.00019482	1.1955e-07	0.00034575	0.56348	0.28655
15	61265836	63215222	925	13	0.00011067	1.1567e-07	0.0003401	0.32541	0.37244
15	63215222	65104668	518	13	0.00037238	9.677e-08	0.00031108	1.1971	0.11564
15	65104668	67094767	655	13	0.0003191	1.2527e-07	0.00035394	0.90158	0.18364
15	67094767	69017999	753	13	0.00029274	1.2406e-07	0.00035222	0.83114	0.20295
15	69017999	70133341	292	13	5.9385e-05	4.6474e-08	0.00021558	0.27547	0.39148
15	70133341	71922649	718	13	2.1117e-05	1.1154e-07	0.00033398	0.063228	0.47479
15	71922649	73628714	389	13	1.5368e-05	4.4989e-08	0.00021211	0.072455	0.47112
15	73628714	76398624	682	13	0.00042406	1.3011e-07	0.0003607	1.1756	0.11987
15	76398624	78516053	571	13	0.00034162	9.1682e-08	0.00030279	1.1282	0.12961
15	78516053	80860978	1007	13	0.00050572	1.3387e-07	0.00036588	1.3822	0.083454
15	80860978	84260468	937	13	0.00011115	1.1569e-07	0.00034013	0.32678	0.37192
15	84260468	86652905	828	13	0.00041204	1.2955e-07	0.00035993	1.1448	0.12615
15	86652905	88369943	779	13	0.00017388	1.1858e-07	0.00034436	0.50495	0.3068
15	88369943	90475551	743	13	0.0002009	1.1983e-07	0.00034616	0.58037	0.28083
15	90475551	92164392	664	13	0.00067493	1.4166e-07	0.00037638	1.7932	0.03647
15	92164392	93780902	841	13	0.00042495	1.3015e-07	0.00036076	1.1779	0.11941
15	93780902	94924330	590	13	0.00043384	1.3056e-07	0.00036133	1.2007	0.11494
15	94924330	96141596	581	13	0.00063602	1.3987e-07	0.00037399	1.7006	0.044506
15	96141596	98030910	717	13	0.00036654	1.2746e-07	0.00035701	1.0267	0.15228
15	98030910	99244059	560	13	4.0547e-05	1.1244e-07	0.00033532	0.12092	0.45188
15	99244059	100636847	581	13	0.00014232	1.1686e-07	0.00034185	0.41634	0.33858
15	100636847	101552694	424	13	0.00031561	9.2593e-08	0.00030429	1.0372	0.14982
15	101552694	102520966	429	13	0.00015479	9.022e-08	0.00030037	0.51535	0.30316
16	60054	1207206	382	13	0.00062134	1.0238e-07	0.00031997	1.9419	0.026076
16	1207206	2764829	478	13	0.00020815	9.477e-08	0.00030785	0.67616	0.24947
16	2764829	4001196	358	13	0.00014037	7.4879e-08	0.00027364	0.51299	0.30398
16	4001196	5118345	401	13	0.00022463	9.158e-08	0.00030262	0.74228	0.22896
16	5118345	5891580	375	13	9.0305e-05	7.6513e-08	0.00027661	0.32647	0.37203
16	5891580	6893551	684	13	0.00019563	1.1958e-07	0.00034581	0.56572	0.28579
16	6893551	7529121	492	13	0.00029292	1.1424e-07	0.000338	0.86664	0.19307
16	7529121	8338519	545	13	0.00024542	1.2161e-07	0.00034873	0.70376	0.24079
16	8338519	9799419	724	13	0.00022129	1.2076e-07	0.00034751	0.63677	0.26214
16	9799419	10426032	376	13	0.00030569	7.3809e-08	0.00027168	1.1252	0.13025
16	10426032	11520161	466	13	0.0043118	2.8892e-07	0.00053751	8.0218	5.2107e-16
16	11520161	12613098	416	13	0.0002513	9.3853e-08	0.00030636	0.82028	0.20603
16	12613098	13154437	310	13	7.4587e-05	5.2088e-08	0.00022823	0.32681	0.37191
16	13154437	14464002	559	13	0.00019985	1.1049e-07	0.00033241	0.60124	0.27384
16	14464002	16154060	346	13	0.00013555	6.266e-08	0.00025032	0.5415	0.29408
16	16154060	17644749	399	13	6.7104e-05	7.4405e-08	0.00027277	0.24601	0.40284
16	17644749	18643607	181	13	9.9843e-05	2.8708e-08	0.00016944	0.58927	0.27784
16	18643607	20150571	442	13	0.00022092	7.9607e-08	0.00028215	0.783	0.21681
16	20150571	22448904	466	13	0.00020958	7.5688e-08	0.00027512	0.76178	0.2231
16	22448904	24136875	538	13	0.00031561	1.0286e-07	0.00032072	0.98406	0.16254
16	24136875	25986862	770	13	0.00011023	1.1565e-07	0.00034007	0.32414	0.37292
16	25986862	27445755	670	13	-5.195e-05	1.0818e-07	0.0003289	0	0.5
16	27445755	29036613	387	13	0.00018943	6.0435e-08	0.00024583	0.77054	0.22049
16	29036613	31382943	366	13	0.0016033	1.2354e-07	0.00035148	4.5616	2.5385e-06
16	31382943	46399473	144	13	0.00017058	1.7552e-08	0.00013248	1.2875	0.098953
16	46399473	49007926	279	13	0.00020355	4.0364e-08	0.00020091	1.0131	0.1555
16	49007926	52035823	1101	13	0.00016037	1.1796e-07	0.00034345	0.46695	0.32027
16	52035823	53382572	470	13	0.00023112	7.3538e-08	0.00027118	0.85229	0.19703
16	53382572	55903774	1176	13	0.00021611	1.2053e-07	0.00034717	0.62249	0.26681
16	55903774	57664330	683	13	0.00033471	1.2599e-07	0.00035495	0.94298	0.17285
16	57664330	59045405	544	13	0.00013292	1.0477e-07	0.00032368	0.41064	0.34067
16	59045405	60745694	528	13	9.481e-05	9.1942e-08	0.00030322	0.31268	0.37726
16	60745694	62229849	373	13	0.00036066	6.4075e-08	0.00025313	1.4248	0.077106
16	62229849	63691589	463	13	0.00020791	8.5825e-08	0.00029296	0.70971	0.23894
16	63691589	65938566	835	13	0.00011655	1.1594e-07	0.0003405	0.34228	0.36607
16	65938566	68841363	760	13	0.00060411	1.384e-07	0.00037202	1.6239	0.052204
16	68841363	71054028	435	13	-3.7786e-06	6.3855e-08	0.0002527	0	0.5
16	71054028	72935150	508	13	0.00032541	9.0415e-08	0.00030069	1.0822	0.13958
16	72935150	74971503	804	13	8.3961e-05	1.1444e-07	0.00033829	0.2482	0.40199
16	74971503	75977954	262	13	9.4964e-05	4.1111e-08	0.00020276	0.46836	0.31976
16	75977954	77523678	740	13	0.00023745	1.2151e-07	0.00034858	0.68119	0.24787
16	77523678	78456292	666	13	0.00025878	1.2249e-07	0.00034999	0.7394	0.22983
16	78456292	79134815	561	13	0.00046534	1.3201e-07	0.00036333	1.2808	0.10014
16	79134815	80297374	768	13	0.00037096	1.2766e-07	0.00035729	1.0382	0.14958
16	80297374	81772536	818	13	0.00049573	1.3341e-07	0.00036525	1.3572	0.087353
16	81772536	82747728	594	13	0.00013912	1.1698e-07	0.00034202	0.40677	0.34209
16	82747728	83477208	596	13	0.00010013	1.1518e-07	0.00033939	0.29503	0.38398
16	83477208	84445883	713	13	2.8057e-05	1.1186e-07	0.00033446	0.083886	0.46657
16	84445883	85148685	471	13	0.00042392	1.1921e-07	0.00034526	1.2278	0.10976
16	85148685	86156599	485	13	0.00049702	1.2761e-07	0.00035723	1.3913	0.082062
16	86156599	86815411	509	13	0.00019193	1.1941e-07	0.00034556	0.55542	0.2893
16	86815411	87647349	382	13	0.00040585	9.6199e-08	0.00031016	1.3085	0.095349
16	87647349	89041165	460	13	0.00039923	1.1251e-07	0.00033543	1.1902	0.11698
16	89041165	90292812	377	13	0.00088701	1.0874e-07	0.00032976	2.6899	0.0035741
17	56	1172399	360	13	0.00020657	7.9212e-08	0.00028145	0.73394	0.23149
17	1172399	1928731	284	13	0.00019495	5.4196e-08	0.0002328	0.83742	0.20118
17	1928731	3702312	712	13	0.00040168	1.2907e-07	0.00035927	1.1181	0.13177
17	3702312	4696261	382	13	0.00015454	6.978e-08	0.00026416	0.58503	0.27926
17	4696261	5741334	423	13	0.00017683	7.6284e-08	0.0002762	0.64025	0.26101
17	5741334	7317398	682	13	0.0001808	1.189e-07	0.00034482	0.52433	0.30002
17	7317398	8306425	387	13	0.00018349	7.4758e-08	0.00027342	0.67111	0.25108
17	8306425	9965921	653	13	0.00023469	1.2138e-07	0.0003484	0.67362	0.25028
17	9965921	11102815	494	13	0.00019201	9.403e-08	0.00030664	0.62615	0.26561
17	11102815	12534769	565	13	0.00031996	1.2159e-07	0.0003487	0.91758	0.17942
17	12534769	13180372	307	13	0.00015509	5.991e-08	0.00024476	0.63364	0.26316
17	13180372	13894637	361	13	0.00011922	7.2344e-08	0.00026897	0.44325	0.32879
17	13894637	15019097	603	13	0.00014746	1.171e-07	0.0003422	0.43092	0.33326
17	15019097	16412342	384	13	2.0998e-05	5.8216e-08	0.00024128	0.087026	0.46533
17	16412342	18856320	636	13	0.0011797	1.5128e-07	0.00038895	3.033	0.0012106
17	18856320	21290357	422	13	0.00038128	7.961e-08	0.00028215	1.3513	0.088293
17	21290357	27334244	569	13	0.000227	1.0777e-07	0.00032829	0.69147	0.24463
17	27334244	29786491	627	13	0.00053026	8.4318e-08	0.00029038	1.8261	0.033916
17	29786491	31538425	547	13	3.1283e-05	9.8251e-08	0.00031345	0.099804	0.46025
17	31538425	32912798	846	13	0.00035001	1.2669e-07	0.00035594	0.98334	0.16272
17	32912798	34469036	540	13	0.00026612	1.0112e-07	0.00031799	0.83689	0.20133
17	34469036	36809344	571	13	0.00062939	1.2547e-07	0.00035421	1.7769	0.037796
17	36809344	38877404	518	13	0.00044227	9.9445e-08	0.00031535	1.4025	0.080387
17	38877404	39899810	408	13	0.00021361	5.4527e-08	0.00023351	0.9148	0.18015
17	39899810	41772087	468	13	0.0015583	1.2201e-07	0.00034931	4.4611	4.0769e-06
17	41772087	43056905	398	13	0.00030312	6.3014e-08	0.00025103	1.2075	0.11362
17	43056905	45876022	429	13	0.0017048	1.3317e-07	0.00036492	4.6717	1.4939e-06
17	45876022	47517400	588	13	0.00041883	1.039e-07	0.00032234	1.2993	0.096914
17	47517400	49898957	837	13	0.00017318	1.1855e-07	0.00034431	0.50297	0.30749
17	49898957	50719055	297	13	0.00027563	4.9061e-08	0.0002215	1.2444	0.10667
17	50719055	51826118	338	13	6.8413e-05	3.9646e-08	0.00019911	0.34359	0.36558
17	51826118	53599432	630	13	-4.4566e-05	1.0269e-07	0.00032045	0	0.5
17	53599432	55357541	640	13	0.00025408	1.1564e-07	0.00034006	0.74718	0.22748
17	55357541	57487512	743	13	0.00019923	1.1975e-07	0.00034605	0.57573	0.2824
17	57487512	59312755	270	13	0.0011541	7.2606e-08	0.00026945	4.2831	9.2166e-06
17	59312755	61545589	491	13	2.5653e-05	7.6958e-08	0.00027741	0.092472	0.46316
17	61545589	63148128	339	13	0.00042219	5.7532e-08	0.00023986	1.7602	0.039189
17	63148128	64800430	660	13	0.00022324	1.1448e-07	0.00033835	0.65978	0.2547
17	64800430	67858770	998	13	0.00011696	1.1596e-07	0.00034053	0.34347	0.36562
17	67858770	69387817	661	13	0.00032877	1.2226e-07	0.00034966	0.94026	0.17354
17	69387817	72672203	1444	13	0.0001024	1.1529e-07	0.00033954	0.30159	0.38148
17	72672203	74375560	497	13	0.0008747	1.248e-07	0.00035327	2.476	0.0066434
17	74375560	76263413	770	13	0.0002904	1.2395e-07	0.00035206	0.82485	0.20473
17	76263413	77298636	467	13	0.00027694	1.1192e-07	0.00033454	0.82782	0.20389
17	77298636	78837588	590	13	0.00059973	1.382e-07	0.00037175	1.6133	0.053343
17	78837588	80034408	323	13	0.00021707	6.4035e-08	0.00025305	0.85782	0.1955
17	80034408	81194908	356	13	0.00019087	6.154e-08	0.00024807	0.76942	0.22082
18	10644	912486	424	13	7.2118e-05	7.8037e-08	0.00027935	0.25816	0.39814
18	912486	1942911	350	13	0.00013188	5.2622e-08	0.0002294	0.57491	0.28268
18	1942911	3891658	727	13	0.00014378	1.1719e-07	0.00034234	0.41999	0.33725
18	3891658	5834180	783	13	0.00011473	1.1586e-07	0.00034038	0.33708	0.36803
18	5834180	7090485	545	13	7.9454e-05	1.0046e-07	0.00031696	0.25067	0.40103
18	7090485	8498931	574	13	7.2109e-05	1.0647e-07	0.0003263	0.22099	0.41255
18	8498931	11075913	1313	13	7.0529e-05	1.1382e-07	0.00033737	0.20906	0.4172
18	11075913	11905440	270	13	0.00024241	5.2986e-08	0.00023019	1.0531	0.14615
18	11905440	14440799	820	13	6.6942e-05	1.1365e-07	0.00033713	0.19857	0.4213
18	14440799	19485844	178	13	0.00011979	1.8326e-08	0.00013537	0.8849	0.18811
18	19485844	20649472	320	13	0.00024563	5.4428e-08	0.0002333	1.0529	0.1462
18	20649472	22996651	814	13	8.585e-05	1.1453e-07	0.00033842	0.25368	0.39987
18	22996651	24026191	334	13	0.00028462	6.5813e-08	0.00025654	1.1095	0.13362
18	24026191	25927682	822	13	0.00019369	1.1949e-07	0.00034568	0.56033	0.28763
18	25927682	26875587	257	13	-4.5768e-08	2.8293e-08	0.0001682	0	0.5
18	26875587	27866478	282	13	9.4531e-05	3.5931e-08	0.00018956	0.4987	0.309
18	27866478	30264066	919	13	9.6376e-05	1.1501e-07	0.00033913	0.28418	0.38813
18	30264066	31780067	356	13	3.9285e-05	4.5042e-08	0.00021223	0.18511	0.42657
18	31780067	33861964	649	13	0.00020399	1.0434e-07	0.00032301	0.63151	0.26385
18	33861964	35075250	486	13	0.00033178	9.3596e-08	0.00030593	1.0845	0.13908
18	35075250	36365490	507	13	3.458e-05	6.7694e-08	0.00026018	0.13291	0.44713
18	36365490	37684367	364	13	5.1349e-05	4.5073e-08	0.0002123	0.24187	0.40444
18	37684367	39892648	785	13	7.5798e-05	1.1114e-07	0.00033338	0.22736	0.41007
18	39892648	42922106	979	13	0.00010076	1.1521e-07	0.00033943	0.29686	0.38329
18	42922106	44299246	704	13	0.00040525	1.2924e-07	0.0003595	1.1273	0.12981
18	44299246	45939732	630	13	0.00027045	1.2037e-07	0.00034695	0.7795	0.21784
18	45939732	47730584	798	13	0.00038735	1.2841e-07	0.00035835	1.0809	0.13986
18	47730584	51062185	1240	13	5.5453e-05	1.1313e-07	0.00033634	0.16487	0.43452
18	51062185	51554175	179	13	0.0002179	2.2507e-08	0.00015002	1.4525	0.073187
18	51554175	55213838	1185	13	0.00043191	1.3047e-07	0.0003612	1.1958	0.1159
18	55213838	56530220	631	13	0.00057993	1.3729e-07	0.00037052	1.5652	0.058772
18	56530220	57630483	588	13	0.00036322	1.2597e-07	0.00035493	1.0234	0.15307
18	57630483	59020751	446	13	3.2198e-05	7.1764e-08	0.00026789	0.12019	0.45217
18	59020751	60277715	533	13	0.0002631	9.7816e-08	0.00031276	0.84122	0.20011
18	60277715	61820252	582	13	0.0002016	9.9475e-08	0.0003154	0.63918	0.26135
18	61820252	63463402	521	13	0.00017619	8.1751e-08	0.00028592	0.61623	0.26887
18	63463402	64252801	257	13	0.0002762	3.902e-08	0.00019753	1.3982	0.08102
18	64252801	66125817	753	13	0.00018771	1.1922e-07	0.00034528	0.54365	0.29334
18	66125817	67175820	337	13	0.00017351	6.2309e-08	0.00024962	0.6951	0.2435
18	67175820	68621179	486	13	0.00028973	1.0088e-07	0.00031762	0.91218	0.18084
18	68621179	69621618	397	13	0.00025941	7.509e-08	0.00027403	0.94665	0.17191
18	69621618	71038474	541	13	0.00011079	9.7417e-08	0.00031212	0.35495	0.36131
18	71038474	71971462	501	13	8.6708e-05	1.0053e-07	0.00031707	0.27347	0.39225
18	71971462	73526987	652	13	0.00023463	1.2138e-07	0.0003484	0.67346	0.25033
18	73526987	74813815	616	13	4.3412e-05	1.1257e-07	0.00033552	0.12939	0.44852
18	74813815	75976317	597	13	0.00012715	1.1643e-07	0.00034122	0.37263	0.35471
18	75976317	77149991	418	13	2.2696e-05	6.1156e-08	0.0002473	0.091776	0.46344
18	77149991	78017158	286	13	0.00036609	5.8092e-08	0.00024102	1.5189	0.064392
19	80840	610729	121	13	0.00061958	4.016e-08	0.0002004	3.0917	0.00099491
19	610729	2098396	435	13	0.00047534	1.0966e-07	0.00033115	1.4354	0.075582
19	2098396	3019660	292	13	0.00018864	6.2219e-08	0.00024944	0.75626	0.22475
19	3019660	4348967	384	13	0.00021875	8.6058e-08	0.00029336	0.74568	0.22793
19	4348967	5811852	473	13	0.00052273	1.1712e-07	0.00034223	1.5274	0.06333
19	5811852	6684885	229	13	0.00032278	5.172e-08	0.00022742	1.4193	0.077906
19	6684885	8347513	592	13	0.00041749	1.298e-07	0.00036028	1.1588	0.12327
19	8347513	9238393	293	13	0.0002992	4.9355e-08	0.00022216	1.3468	0.089026
19	9238393	11284028	600	13	0.0011348	1.4363e-07	0.00037898	2.9942	0.0013758
19	11284028	13471127	510	13	3.3427e-05	8.5183e-08	0.00029186	0.11453	0.45441
19	13471127	14486347	242	13	6.4908e-05	3.8197e-08	0.00019544	0.33211	0.3699
19	14486347	15648610	430	13	9.5608e-05	7.4924e-08	0.00027372	0.34929	0.36344
19	15648610	16374416	394	13	3.0874e-05	4.8802e-08	0.00022091	0.13976	0.44443
19	16374416	18409862	661	13	0.0018231	1.9455e-07	0.00044108	4.1333	1.7883e-05
19	18409862	19877471	413	13	0.00085684	1.0237e-07	0.00031995	2.678	0.003703
19	19877471	20905757	152	13	0.00020333	2.4667e-08	0.00015706	1.2946	0.097721
19	20905757	22732896	402	13	0.00014187	5.3077e-08	0.00023038	0.61579	0.26902
19	22732896	23467746	163	13	2.8571e-05	9.8556e-09	9.9275e-05	0.28779	0.38675
19	23467746	28557893	238	13	0.0001392	2.818e-08	0.00016787	0.82925	0.20348
19	28557893	29790947	508	13	0.00018025	8.797e-08	0.0002966	0.60771	0.27169
19	29790947	30727954	352	13	0.00029003	6.9184e-08	0.00026303	1.1027	0.13509
19	30727954	32746520	657	13	0.00027083	1.2305e-07	0.00035078	0.77208	0.22003
19	32746520	34262952	527	13	7.0722e-05	9.3206e-08	0.0003053	0.23165	0.4084
19	34262952	36469295	729	13	0.00020754	1.2013e-07	0.0003466	0.59878	0.27466
19	36469295	37527033	281	13	0.00022554	3.3634e-08	0.0001834	1.2298	0.10939
19	37527033	40170619	779	13	0.00019666	1.1963e-07	0.00034588	0.56859	0.28482
19	40170619	40984601	243	13	0.00021395	3.8257e-08	0.0001956	1.0938	0.13701
19	40984601	42131573	376	13	0.00051663	8.3958e-08	0.00028975	1.783	0.037294
19	42131573	43862455	174	13	1.1588e-05	1.3688e-08	0.00011699	0.099048	0.46055
19	43862455	44744108	329	13	0.00011957	4.7658e-08	0.00021831	0.54771	0.29195
19	44744108	46102697	435	13	0.00043718	9.8949e-08	0.00031456	1.3898	0.082293
19	46102697	47150082	347	13	0.00087349	9.9719e-08	0.00031578	2.7661	0.0028364
19	47150082	49282227	675	13	0.001043	1.5862e-07	0.00039827	2.6188	0.0044126
19	49282227	51532567	735	13	0.0010884	1.6071e-07	0.00040088	2.715	0.0033142
19	51532567	52985290	670	13	4.1006e-05	1.1246e-07	0.00033535	0.12228	0.45134
19	52985290	54602362	538	13	3.1321e-05	1.0804e-07	0.00032869	0.095289	0.46204
19	54602362	55728080	401	13	0.00024649	8.523e-08	0.00029194	0.84432	0.19925
19	55728080	57521335	736	13	0.00014335	1.1717e-07	0.00034231	0.41878	0.33769
19	57521335	59118839	638	13	0.00013135	1.1662e-07	0.0003415	0.38464	0.35025
20	60479	697600	258	13	6.2572e-06	4.2505e-08	0.00020617	0.03035	0.48789
20	697600	2469501	1016	13	0.0001757	1.1866e-07	0.00034448	0.51005	0.30501
20	2469501	3828413	535	13	0.00014427	1.0107e-07	0.00031791	0.45381	0.32498
20	3828413	5477850	828	13	0.00024792	1.2199e-07	0.00034927	0.70982	0.23891
20	5477850	7084073	725	13	0.00018346	1.1902e-07	0.000345	0.53177	0.29744
20	7084073	8117011	421	13	0.00027991	7.0286e-08	0.00026511	1.0558	0.14553
20	8117011	9730921	791	13	0.00025389	1.2227e-07	0.00034967	0.72608	0.23389
20	9730921	11249536	743	13	5.3865e-05	1.1305e-07	0.00033623	0.1602	0.43636
20	11249536	12447499	522	13	2.4717e-05	7.5868e-08	0.00027544	0.089736	0.46425
20	12447499	13689864	569	13	7.2942e-05	9.6207e-08	0.00031017	0.23517	0.40704
20	13689864	15958359	992	13	0.00039393	1.2872e-07	0.00035877	1.098	0.1361
20	15958359	17487232	977	13	6.6665e-05	1.1364e-07	0.00033711	0.19775	0.42162
20	17487232	18972203	646	13	0.00015759	1.1783e-07	0.00034326	0.45909	0.32309
20	18972203	20959710	908	13	6.7539e-06	1.1088e-07	0.00033299	0.020283	0.49191
20	20959710	22491456	444	13	0.00016721	6.0202e-08	0.00024536	0.6815	0.24778
20	22491456	23293790	363	13	0.00011955	5.6212e-08	0.00023709	0.50423	0.30705
20	23293790	24717724	556	13	0.0002077	9.6066e-08	0.00030995	0.67012	0.25139
20	24717724	25344231	255	13	0.00022168	3.1402e-08	0.00017721	1.251	0.10547
20	25344231	31614823	651	13	0.00032785	1.0105e-07	0.00031788	1.0313	0.15119
20	31614823	32813441	325	13	8.6975e-05	4.359e-08	0.00020878	0.41659	0.33849
20	32813441	34960446	515	13	0.00014849	5.5453e-08	0.00023549	0.63057	0.26416
20	34960446	36909530	529	13	0.00013294	8.1082e-08	0.00028475	0.46687	0.3203
20	36909530	38436761	538	13	2.1554e-05	7.7556e-08	0.00027849	0.077396	0.46915
20	38436761	39610856	453	13	0.00024551	8.8596e-08	0.00029765	0.82484	0.20473
20	39610856	40585689	298	13	0.00066655	7.0975e-08	0.00026641	2.5019	0.0061757
20	40585689	41615460	573	13	0.00019698	1.1805e-07	0.00034359	0.5733	0.28322
20	41615460	42680176	404	13	0.00062218	9.585e-08	0.0003096	2.0096	0.022235
20	42680176	44839056	809	13	0.0012188	1.6672e-07	0.00040831	2.9851	0.0014175
20	44839056	47199980	1035	13	0.00037962	1.2806e-07	0.00035785	1.0608	0.14438
20	47199980	49239658	792	13	0.00074047	1.4468e-07	0.00038037	1.9467	0.025784
20	49239658	52472549	1321	13	0.00010975	1.1563e-07	0.00034004	0.32276	0.37344
20	52472549	54055266	632	13	0.00028601	1.2375e-07	0.00035178	0.81304	0.2081
20	54055266	56447959	1153	13	0.00027287	1.2314e-07	0.00035091	0.7776	0.2184
20	56447959	58406572	900	13	0.00011968	1.1608e-07	0.00034071	0.35125	0.3627
20	58406572	59561724	533	13	0.00015408	9.7822e-08	0.00031277	0.49265	0.31113
20	59561724	61301855	792	13	9.8279e-05	1.151e-07	0.00033926	0.28968	0.38603
20	61301855	62190180	358	13	0.00059943	9.1926e-08	0.00030319	1.9771	0.024017
20	62190180	62965163	260	13	0.00093958	8.2608e-08	0.00028742	3.2691	0.00053953
21	9411243	15950982	298	13	0.00019588	5.6573e-08	0.00023785	0.82355	0.2051
21	15950982	18053165	677	13	0.00021089	1.2029e-07	0.00034682	0.60806	0.27157
21	18053165	19480375	483	13	0.00010839	9.3091e-08	0.00030511	0.35526	0.3612
21	19480375	20962339	620	13	0.00017068	1.1843e-07	0.00034414	0.49595	0.30996
21	20962339	22072764	378	13	0.00036194	7.8988e-08	0.00028105	1.2878	0.098902
21	22072764	23362875	561	13	-4.7968e-05	8.7233e-08	0.00029535	0	0.5
21	23362875	24696231	396	13	0.00018778	6.6865e-08	0.00025858	0.72618	0.23387
21	24696231	26469122	703	13	7.4482e-05	1.14e-07	0.00033764	0.22059	0.4127
21	26469122	27271019	239	13	0.00022775	4.1204e-08	0.00020299	1.122	0.13094
21	27271019	29125226	906	13	0.00023947	1.216e-07	0.00034872	0.68672	0.24613
21	29125226	31197025	732	13	0.00015747	1.096e-07	0.00033106	0.47563	0.31717
21	31197025	32668642	488	13	3.2129e-06	5.8185e-08	0.00024122	0.01332	0.49469
21	32668642	34376999	720	13	0.00012985	1.1655e-07	0.0003414	0.38035	0.35184
21	34376999	35225465	292	13	0.00061366	7.4031e-08	0.00027209	2.2554	0.012055
21	35225465	36524373	585	13	0.00028118	1.2352e-07	0.00035146	0.80005	0.21184
21	36524373	37870779	583	13	0.00015998	1.0152e-07	0.00031863	0.50209	0.3078
21	37870779	38711704	329	13	2.1865e-05	4.3215e-08	0.00020788	0.10518	0.45812
21	38711704	40482902	875	13	0.0003812	1.2813e-07	0.00035795	1.0649	0.14345
21	40482902	41389527	518	13	0.00013895	8.1619e-08	0.00028569	0.48635	0.31336
21	41389527	43321528	1027	13	-8.4905e-05	1.0666e-07	0.00032659	0	0.5
21	43321528	44506268	704	13	0.0002371	1.2149e-07	0.00034856	0.68023	0.24818
21	44506268	46177105	599	13	0.00028631	1.2376e-07	0.0003518	0.81386	0.20786
21	46177105	47492226	563	13	0.00020296	1.0984e-07	0.00033142	0.61239	0.27014
21	47492226	48119752	264	13	0.00058366	6.0722e-08	0.00024642	2.3686	0.0089281
22	16050408	17674295	217	13	0.00013312	3.8456e-08	0.0001961	0.67882	0.24862
22	17674295	18296088	255	13	0.00033985	5.5085e-08	0.0002347	1.448	0.073806
22	18296088	19912358	568	13	-3.4539e-05	9.7337e-08	0.00031199	0	0.5
22	19912358	22357325	675	13	0.00089894	1.4504e-07	0.00038084	2.3604	0.0091274
22	22357325	23712647	349	13	0.0001276	5.9956e-08	0.00024486	0.5211	0.30115
22	23712647	24984204	397	13	6.1022e-05	5.4065e-08	0.00023252	0.26244	0.39649
22	24984204	26791628	755	13	0.00019204	1.1942e-07	0.00034557	0.55573	0.2892
22	26791628	27834752	730	13	0.00018347	1.1902e-07	0.000345	0.5318	0.29743
22	27834752	29651799	579	13	0.00076113	1.451e-07	0.00038092	1.9981	0.022851
22	29651799	31439918	586	13	0.00037302	1.0523e-07	0.00032439	1.1499	0.12509
22	31439918	32664986	378	13	0.00044792	7.3254e-08	0.00027066	1.655	0.048967
22	32664986	34494914	960	13	4.5873e-05	1.1268e-07	0.00033568	0.13666	0.44565
22	34494914	35530985	531	13	0.00023713	8.1919e-08	0.00028621	0.82851	0.20369
22	35530985	37570269	874	13	0.00038404	1.2826e-07	0.00035814	1.0723	0.14179
22	37570269	39307894	604	13	0.00034369	1.2614e-07	0.00035516	0.96771	0.1666
22	39307894	40545797	371	13	0.00067331	9.5563e-08	0.00030913	2.1781	0.0147
22	40545797	42690818	513	13	0.00037704	7.7849e-08	0.00027901	1.3513	0.088294
22	42690818	43714200	433	13	0.00015815	8.0402e-08	0.00028355	0.55776	0.2885
22	43714200	44995308	731	13	0.00010441	1.1538e-07	0.00033968	0.30737	0.37928
22	44995308	46470495	663	13	0.00025259	1.2221e-07	0.00034958	0.72255	0.23498
22	46470495	47596318	466	13	0.00025837	9.7336e-08	0.00031199	0.82813	0.2038
22	47596318	48903703	750	13	0.00021314	1.2039e-07	0.00034697	0.61429	0.26951
22	48903703	49824534	624	13	0.00013733	1.169e-07	0.0003419	0.40165	0.34397
22	49824534	51243298	462	13	0.00073084	1.1662e-07	0.0003415	2.1401	0.016174
