# Supplementary material for: Investigating the shared genetic architecture between multiple sclerosis and inflammatory bowel diseases
Source: Nat Commun. 2021 Sep 24;12:5641. doi: 10.1038/s41467-021-25768-0 (PMC8463615; doi:10.1038/s41467-021-25768-0)
Supplement: Supplementary file 17 — Source Data [file 41467_2021_25768_MOESM17_ESM.zip › Source_Data/rawData_for_main_Figures/roh_HESS_results/MS_IBD/local_heritability/step2_trait1.log]

[INFO] @----------------------------------------------------------@
       |         HESS       |      v0.5      |    9/October/2017  |
       |----------------------------------------------------------|
       |  (C) 2017 Huwenbo Shi, GNU General Public License, v3    |
       |----------------------------------------------------------|
       |  For documentation, citation & bug-report instructions:  |
       |   http://bogdan.bioinformatics.ucla.edu/software/hess/   |
       @----------------------------------------------------------@
[INFO] Command started at: Thu, 18 Jun 2020 10:45:01
[INFO] Command issued:
    ./hess.py \
        --prefix /shares/compbio/Group-Wray/yuanhao/hess-0.5.3-beta/MS_Zhouyuan/MS_IBD/step1/step1_trait1 \
        --out /shares/compbio/Group-Wray/yuanhao/hess-0.5.3-beta/MS_Zhouyuan/MS_IBD/step2/step2_trait1
[INFO] Loaded results for 1699 loci from step 1
[INFO] Using 935623 SNPs with average sample size 34652.0
[INFO] Re-inflate the summary statistics with lambda_gc: 1
[INFO] Total SNP-heritability estimate: 0.345 (0.0195)
[INFO] Command finished at: Thu, 18 Jun 2020 10:45:11
