# Supplementary material for: Investigating the shared genetic architecture between multiple sclerosis and inflammatory bowel diseases
Source: Nat Commun. 2021 Sep 24;12:5641. doi: 10.1038/s41467-021-25768-0 (PMC8463615; doi:10.1038/s41467-021-25768-0)
Supplement: Supplementary file 17 — Source Data [file 41467_2021_25768_MOESM17_ESM.zip › Source_Data/rawData_for_main_Figures/roh_HESS_results/MS_IBD/local_genetic_covariance/step3.txt]

chr	start	end	num_snp	k	local_rhog	var	se	z	p
1	10583	1892607	182	26	0.00074777	3.2953e-08	0.00018153	4.1193	3.8e-05
1	1892607	3582736	511	50	0.00069052	7.1563e-08	0.00026751	2.5813	0.0098436
1	3582736	4380811	289	50	0.00058697	2.0794e-08	0.0001442	4.0705	4.6903e-05
1	4380811	5913893	857	50	-3.6394e-05	3.4514e-08	0.00018578	-0.1959	0.84469
1	5913893	7247335	488	50	-0.00010716	3.5861e-08	0.00018937	-0.56588	0.57148
1	7247335	9365199	712	50	-0.00024613	4.6795e-08	0.00021632	-1.1378	0.2552
1	9365199	10806984	395	50	-1.1139e-05	2.6791e-08	0.00016368	-0.068056	0.94574
1	10806984	11777841	284	48	0.00018069	1.807e-08	0.00013442	1.3442	0.17888
1	11777841	12779466	329	50	0.00029445	3.3933e-08	0.00018421	1.5985	0.10994
1	12779466	14891511	601	50	0.00032995	4.1809e-08	0.00020447	1.6137	0.1066
1	14891511	16897730	775	50	0.00022068	3.5323e-08	0.00018794	1.1742	0.24032
1	16897730	18662899	663	50	0.00022323	3.9591e-08	0.00019897	1.1219	0.26191
1	18662899	20469149	781	50	0.00070579	3.8862e-08	0.00019713	3.5803	0.00034325
1	20469149	21736588	470	50	0.00048338	2.4906e-08	0.00015782	3.0629	0.0021921
1	21736588	23086883	537	50	0.00039387	3.6679e-08	0.00019152	2.0565	0.03973
1	23086883	23920590	234	26	0.00031771	2.1797e-08	0.00014764	2.152	0.031401
1	23920590	25516845	571	50	0.00047867	4.644e-08	0.0002155	2.2212	0.026337
1	25516845	27401867	506	45	0.00017069	2.7254e-08	0.00016509	1.0339	0.30118
1	27401867	30161881	638	50	0.00020685	3.2532e-08	0.00018037	1.1468	0.25146
1	30161881	32438685	943	50	0.00021753	3.3516e-08	0.00018307	1.1882	0.23474
1	32438685	34799758	723	50	-0.00027084	4.6629e-08	0.00021594	-1.2542	0.20975
1	34799758	37549183	638	50	0.00056939	3.8181e-08	0.0001954	2.914	0.0035688
1	37549183	38731847	452	50	0.00049763	2.8456e-08	0.00016869	2.95	0.0031782
1	38731847	40200567	460	50	5.6935e-05	2.678e-08	0.00016365	0.34792	0.7279
1	40200567	41975327	580	50	-0.00017477	3.0904e-08	0.00017579	-0.99417	0.32014
1	41975327	43758457	582	50	5.566e-05	2.5396e-08	0.00015936	0.34927	0.72689
1	43758457	44969183	408	36	6.42e-05	2.2175e-08	0.00014891	0.43112	0.66638
1	44969183	46899501	527	41	9.8753e-05	2.8691e-08	0.00016939	0.583	0.55989
1	46899501	48002576	351	35	0.0001805	2.0462e-08	0.00014304	1.2618	0.20701
1	48002576	48978188	360	43	0.00016594	2.5031e-08	0.00015821	1.0488	0.29426
1	48978188	49894177	255	29	-3.2983e-05	1.7376e-08	0.00013182	-0.25022	0.80242
1	49894177	51713726	286	25	0.00022603	1.6642e-08	0.000129	1.7521	0.079749
1	51713726	54226262	582	50	9.0221e-05	3.0602e-08	0.00017493	0.51574	0.60603
1	54226262	56413117	891	50	0.00024568	3.4675e-08	0.00018621	1.3194	0.18705
1	56413117	57021728	287	31	5.9104e-05	2.1316e-08	0.000146	0.40482	0.68561
1	57021728	58865399	898	50	0.00024353	3.3001e-08	0.00018166	1.3406	0.18006
1	58865399	59890409	420	50	1.9089e-05	2.3662e-08	0.00015382	0.12409	0.90124
1	59890409	61922365	690	50	-0.00032808	3.5089e-08	0.00018732	-1.7514	0.079873
1	61922365	63455089	563	50	0.00047499	3.3107e-08	0.00018195	2.6105	0.0090416
1	63455089	65041704	689	50	0.00033287	2.9337e-08	0.00017128	1.9434	0.051968
1	65041704	66939404	671	50	0.00024163	4.3788e-08	0.00020926	1.1547	0.2482
1	66939404	68477895	727	50	0.0002553	7.8622e-08	0.0002804	0.91051	0.36256
1	68477895	69687616	387	50	0.00055418	2.4088e-08	0.0001552	3.5707	0.00035598
1	69687616	71372470	569	50	8.2025e-05	2.7558e-08	0.00016601	0.4941	0.62123
1	71372470	71684405	93	10	-7.5035e-05	5.734e-09	7.5723e-05	-0.99091	0.32173
1	71684405	74326907	585	50	0.00011492	2.5218e-08	0.0001588	0.72369	0.46926
1	74326907	76728135	778	50	-8.2842e-05	3.4416e-08	0.00018552	-0.44655	0.6552
1	76728135	79661198	1012	50	-0.00019062	3.7838e-08	0.00019452	-0.97996	0.32711
1	79661198	81354191	497	50	0.0003302	2.1983e-08	0.00014827	2.2271	0.025942
1	81354191	83991748	1007	50	0.00031732	3.7303e-08	0.00019314	1.6429	0.10039
1	83991748	84844495	332	33	-9.7235e-05	1.6843e-08	0.00012978	-0.74923	0.45372
1	84844495	86454751	670	50	0.00072565	4.5495e-08	0.0002133	3.4021	0.00066873
1	86454751	88128631	612	50	0.00011691	3.2227e-08	0.00017952	0.65124	0.51489
1	88128631	90066303	533	50	0.00020501	3.6631e-08	0.00019139	1.0711	0.2841
1	90066303	91886317	600	50	0.00029926	3.575e-08	0.00018908	1.5827	0.11349
1	91886317	93536459	560	50	0.00057145	5.8413e-08	0.00024169	2.3644	0.018058
1	93536459	94506191	289	27	0.00018668	2.0727e-08	0.00014397	1.2967	0.19475
1	94506191	96150893	686	50	0.00048714	3.3781e-08	0.0001838	2.6504	0.008039
1	96150893	97885249	669	50	0.00018302	3.3405e-08	0.00018277	1.0013	0.31666
1	97885249	99800604	653	50	-5.4319e-05	3.3931e-08	0.0001842	-0.29489	0.76808
1	99800604	100826405	348	36	0.00034694	1.648e-08	0.00012837	2.7026	0.0068801
1	100826405	102041016	478	49	0.00052093	6.4803e-08	0.00025456	2.0464	0.040721
1	102041016	102898745	286	35	-2.831e-05	1.9041e-08	0.00013799	-0.20516	0.83744
1	102898745	103914211	213	21	3.527e-05	9.4789e-09	9.736e-05	0.36226	0.71716
1	103914211	106087842	485	50	0.0002359	2.3078e-08	0.00015191	1.5529	0.12046
1	106087842	108409665	751	50	0.00010773	3.6131e-08	0.00019008	0.56677	0.57087
1	108409665	110303931	630	50	-0.000122	3.0802e-08	0.00017551	-0.69512	0.48698
1	110303931	111741737	610	50	0.00032021	4.8592e-08	0.00022044	1.4526	0.14632
1	111741737	113273306	753	50	0.0001042	3.7108e-08	0.00019264	0.54093	0.58855
1	113273306	114873845	558	50	8.7227e-07	3.0575e-08	0.00017486	0.0049885	0.99602
1	114873845	115880593	363	37	-0.00013653	1.4145e-08	0.00011893	-1.148	0.25098
1	115880593	118839067	927	50	-0.00026017	3.2955e-08	0.00018154	-1.4332	0.15181
1	118839067	144977494	584	50	0.00010068	3.1894e-08	0.00017859	0.56376	0.57292
1	144977494	148361253	477	49	0.00014275	2.6681e-08	0.00016334	0.87395	0.38214
1	148361253	151538881	396	34	0.00019919	3.1e-08	0.00017607	1.1313	0.25792
1	151538881	153180829	548	45	-0.0002019	2.9191e-08	0.00017085	-1.1817	0.23733
1	153180829	154770403	536	50	0.00044293	2.5478e-08	0.00015962	2.7749	0.0055215
1	154770403	156336133	394	42	0.00010728	3.5107e-08	0.00018737	0.57257	0.56694
1	156336133	158027412	641	50	0.00012171	5.2225e-08	0.00022853	0.53257	0.59433
1	158027412	159913048	729	50	-0.00011802	4.3656e-08	0.00020894	-0.56486	0.57217
1	159913048	162346721	972	50	6.7783e-05	5.2699e-08	0.00022956	0.29527	0.76779
1	162346721	165191702	1248	50	-1.6255e-05	3.2329e-08	0.0001798	-0.090406	0.92796
1	165191702	166460517	572	50	0.00055626	3.6658e-08	0.00019146	2.9053	0.0036686
1	166460517	169086324	1211	50	0.00023924	3.4873e-08	0.00018674	1.2811	0.20016
1	169086324	170557776	595	50	-0.0002029	2.8242e-08	0.00016805	-1.2074	0.22729
1	170557776	173097907	966	50	3.3733e-05	3.4319e-08	0.00018526	0.18209	0.85551
1	173097907	175089768	545	34	0.00059666	3.0068e-08	0.0001734	3.4409	0.00057974
1	175089768	177433381	864	50	0.00062964	3.7169e-08	0.00019279	3.2659	0.0010912
1	177433381	178944309	556	50	5.4131e-06	2.3992e-08	0.00015489	0.034948	0.97212
1	178954470	181144121	816	50	0.00086909	4.2371e-08	0.00020584	4.2221	2.4199e-05
1	181144121	182755356	658	50	0.00013098	3.1842e-08	0.00017844	0.73401	0.46294
1	182755356	184595513	667	50	0.00031162	3.3505e-08	0.00018304	1.7024	0.088673
1	184595513	186810023	618	50	0.00025001	2.8277e-08	0.00016816	1.4868	0.13707
1	186810023	188759945	713	50	-1.1802e-05	3.3852e-08	0.00018399	-0.064144	0.94886
1	188759945	189904130	243	19	1.4129e-05	6.4815e-09	8.0508e-05	0.17549	0.86069
1	189904130	191868930	598	46	0.00010345	2.3975e-08	0.00015484	0.66811	0.50406
1	191868930	194107442	668	50	0.0003735	4.2139e-08	0.00020528	1.8195	0.068839
1	194107442	196176201	622	50	-7.5181e-05	2.9483e-08	0.00017171	-0.43785	0.6615
1	196176201	197311514	206	15	6.587e-05	7.6587e-09	8.7514e-05	0.75268	0.45164
1	197311514	199239884	544	50	0.00051406	3.056e-08	0.00017481	2.9406	0.0032755
1	199239884	200137649	348	38	2.4665e-05	2.1232e-08	0.00014571	0.16927	0.86558
1	200137649	201589975	744	50	0.0018341	6.8249e-08	0.00026125	7.0204	2.2119e-12
1	201589975	203334734	644	50	0.00014914	3.8194e-08	0.00019543	0.76313	0.44539
1	203334734	204681068	545	50	0.00011596	3.5997e-08	0.00018973	0.61119	0.54107
1	204681068	206073265	585	50	-4.0362e-05	3.2917e-08	0.00018143	-0.22247	0.82395
1	206073265	208410364	697	50	0.00017834	5.0362e-08	0.00022442	0.79469	0.42679
1	208410364	210787750	1013	50	0.00029737	4.0229e-08	0.00020057	1.4826	0.13818
1	210787750	212842330	738	50	6.5767e-05	3.267e-08	0.00018075	0.36386	0.71596
1	212842330	214578266	628	50	9.9978e-05	3.9323e-08	0.0001983	0.50417	0.61414
1	214578266	216243634	639	50	0.00033793	3.7509e-08	0.00019367	1.7449	0.081009
1	216243634	218705513	1121	50	-0.00028685	3.4252e-08	0.00018507	-1.5499	0.12116
1	218705513	219590571	316	35	5.5226e-05	1.6963e-08	0.00013024	0.42402	0.67155
1	219590571	221858231	756	50	0.00040852	3.785e-08	0.00019455	2.0998	0.035742
1	221858231	222230220	186	22	-9.1697e-05	2.5439e-08	0.0001595	-0.57492	0.56535
1	222230220	224938520	798	50	7.0593e-05	3.319e-08	0.00018218	0.38749	0.69839
1	224938520	226810860	558	50	0.00078446	3.8182e-08	0.0001954	4.0146	5.9551e-05
1	226810860	229156248	817	50	0.00049008	4.209e-08	0.00020516	2.3888	0.016903
1	229156248	230685255	600	50	9.8333e-05	3.7371e-08	0.00019332	0.50867	0.61099
1	230685255	232090252	655	50	0.00012693	3.4549e-08	0.00018587	0.68286	0.4947
1	232090252	233429284	621	50	-0.00029376	3.5432e-08	0.00018823	-1.5606	0.11861
1	233429284	234599434	568	50	0.00024494	3.4078e-08	0.0001846	1.3269	0.18455
1	234599434	235819436	426	50	0.00027561	2.9394e-08	0.00017145	1.6075	0.10794
1	235819436	237555628	778	50	0.00017182	4.0724e-08	0.0002018	0.85142	0.39454
1	237555628	238567807	447	50	0.00015127	2.8882e-08	0.00016995	0.89009	0.37342
1	238567807	239925314	516	50	0.00020924	2.776e-08	0.00016661	1.2559	0.20916
1	239925314	240564091	372	50	0.0004405	2.4781e-08	0.00015742	2.7983	0.0051375
1	240564091	241582220	528	50	-2.4006e-05	3.1781e-08	0.00017827	-0.13466	0.89288
1	241582220	242071602	231	39	9.2586e-06	1.9523e-08	0.00013972	0.066264	0.94717
1	242071602	244109499	685	50	1.4762e-05	4.0732e-08	0.00020182	0.073143	0.94169
1	244109499	245506746	527	50	0.00014126	3.1126e-08	0.00017643	0.80066	0.42333
1	245506746	247344518	783	50	6.0146e-05	4.0016e-08	0.00020004	0.30067	0.76367
1	247344518	249239466	476	50	0.00036226	2.6002e-08	0.00016125	2.2466	0.024667
2	10133	1781022	706	50	-0.00027981	3.1632e-08	0.00017785	-1.5732	0.11566
2	1781022	3973779	991	50	0.00025159	3.0655e-08	0.00017508	1.437	0.15073
2	3973779	5708337	618	50	1.5535e-05	3.9414e-08	0.00019853	0.078248	0.93763
2	5708337	6836254	562	50	-5.4028e-05	2.8312e-08	0.00016826	-0.32109	0.74814
2	6836254	8422147	632	50	-0.00010036	3.1772e-08	0.00017825	-0.56304	0.57341
2	8422147	10298469	704	50	0.00027458	3.8727e-08	0.00019679	1.3953	0.16293
2	10298469	12419150	997	50	0.00054018	4.2932e-08	0.0002072	2.607	0.0091328
2	12419150	14335308	603	50	0.0001488	2.92e-08	0.00017088	0.87078	0.38387
2	14335308	16329735	751	50	0.00024198	3.6954e-08	0.00019223	1.2588	0.2081
2	16329735	18647423	880	50	0.00014193	3.6772e-08	0.00019176	0.74016	0.45921
2	18647423	19692404	389	50	0.00054199	2.6938e-08	0.00016413	3.3022	0.00095924
2	19692404	21050490	660	50	0.0003577	3.6848e-08	0.00019196	1.8634	0.062406
2	21050490	23341383	616	50	-4.757e-05	3.2449e-08	0.00018014	-0.26408	0.79172
2	23341383	24686918	475	50	0.00031568	2.8023e-08	0.0001674	1.8858	0.059324
2	24686918	26894985	597	50	0.0012001	4.5252e-08	0.00021273	5.6416	1.6843e-08
2	26894985	28598777	437	34	-0.00020558	2.6528e-08	0.00016287	-1.2622	0.20687
2	28598777	29217559	244	31	-0.00033043	2.2543e-08	0.00015014	-2.2008	0.02775
2	29217559	30463711	625	50	-7.7037e-05	3.6935e-08	0.00019218	-0.40085	0.68853
2	30463711	31550450	530	50	0.0001599	4.2455e-08	0.00020605	0.77604	0.43772
2	31550450	33363777	536	50	0.00049105	3.2062e-08	0.00017906	2.7424	0.0060994
2	33363777	35345028	831	50	5.5361e-05	3.5517e-08	0.00018846	0.29376	0.76894
2	35345028	36122006	296	30	-7.6545e-05	1.4579e-08	0.00012074	-0.63394	0.52612
2	36122006	38132712	952	50	0.00037635	3.8571e-08	0.00019639	1.9163	0.055329
2	38132712	39031337	344	39	-0.00026111	3.0254e-08	0.00017394	-1.5012	0.13331
2	39031337	40281483	307	32	0.00016936	2.0999e-08	0.00014491	1.1687	0.24252
2	40281483	43309590	1320	50	0.00069687	3.8901e-08	0.00019723	3.5333	0.00041047
2	43309590	44313803	410	47	0.00029647	5.8111e-08	0.00024106	1.2298	0.21876
2	44313803	46482634	1083	50	5.3592e-05	3.5779e-08	0.00018915	0.28333	0.77693
2	46482634	47318772	417	50	-0.0005026	3.4663e-08	0.00018618	-2.6995	0.0069434
2	47318772	48213001	309	50	0.00022008	2.7031e-08	0.00016441	1.3386	0.1807
2	48213001	50022257	740	50	7.7117e-05	4.0489e-08	0.00020122	0.38325	0.70153
2	50022257	50818928	343	34	4.1124e-05	1.8008e-08	0.0001342	0.30645	0.75926
2	50818928	52491133	655	50	0.00011928	3.6063e-08	0.0001899	0.62811	0.52993
2	52491133	53508452	481	42	0.00015747	2.8302e-08	0.00016823	0.93606	0.34924
2	53508452	54685226	459	49	0.00015525	2.4788e-08	0.00015744	0.98606	0.3241
2	54685226	56203345	640	50	3.8528e-05	4.3273e-08	0.00020802	0.18521	0.85306
2	56203345	57429100	440	45	0.00032897	2.4829e-08	0.00015757	2.0877	0.036825
2	57429100	58297315	287	29	0.00023934	2.5408e-08	0.0001594	1.5015	0.13323
2	58297315	60292000	760	50	3.0025e-05	3.2189e-08	0.00017941	0.16735	0.86709
2	60292000	62429044	620	50	0.0011633	6.2402e-08	0.0002498	4.6569	3.21e-06
2	62429044	64625913	620	50	0.00012447	3.2113e-08	0.0001792	0.6946	0.48731
2	64625913	65933444	471	50	9.2962e-05	4.2292e-08	0.00020565	0.45204	0.65124
2	65933444	67226166	554	50	0.00018721	3.2606e-08	0.00018057	1.0368	0.29985
2	67226166	68010176	426	50	0.0002471	2.6987e-08	0.00016428	1.5042	0.13254
2	68010176	69139564	491	50	0.00042257	4.0704e-08	0.00020175	2.0945	0.036217
2	69139564	70755198	564	50	0.00059004	4.0349e-08	0.00020087	2.9374	0.0033094
2	70755198	73174848	807	50	0.00064337	3.6805e-08	0.00019185	3.3536	0.00079779
2	73174848	75630086	749	50	0.00023836	3.2976e-08	0.00018159	1.3126	0.18932
2	75630086	76913661	513	50	0.00039013	3.3149e-08	0.00018207	2.1427	0.032133
2	76913661	78079264	407	50	-9.5062e-05	3.1995e-08	0.00017887	-0.53146	0.5951
2	78079264	80050403	845	50	0.00053452	3.5326e-08	0.00018795	2.8439	0.004456
2	80050403	81620841	586	50	0.00016098	3.5832e-08	0.00018929	0.85042	0.39509
2	81620841	85140680	924	50	8.9298e-05	3.8204e-08	0.00019546	0.45686	0.64777
2	85140680	88038507	685	50	0.00026732	3.4017e-08	0.00018444	1.4494	0.14723
2	88038507	89154526	255	31	-0.00013253	1.7495e-08	0.00013227	-1.002	0.31637
2	95326452	98995201	469	41	2.4848e-05	3.0724e-08	0.00017528	0.14176	0.88727
2	98995201	101822329	936	50	0.00019411	3.9872e-08	0.00019968	0.97208	0.33101
2	101822329	102688765	269	30	0.00035495	2.855e-08	0.00016897	2.1007	0.03567
2	102688765	103588215	416	35	0.00017705	3.7418e-08	0.00019344	0.91529	0.36004
2	103588215	105125034	315	39	0.00015928	2.0923e-08	0.00014465	1.1012	0.27083
2	105125034	106210058	421	50	0.00032214	2.2406e-08	0.00014969	2.1521	0.031391
2	106210058	107408267	464	50	9.7266e-05	2.8288e-08	0.00016819	0.57831	0.56306
2	107408267	108429177	364	39	5.6701e-06	1.5192e-08	0.00012325	0.046003	0.96331
2	108429177	110572432	563	50	5.9354e-05	2.9293e-08	0.00017115	0.34679	0.72875
2	110572432	113921856	882	50	0.00080953	5.3491e-08	0.00023128	3.5002	0.00046493
2	113921856	116772470	779	50	1.8586e-06	3.6446e-08	0.00019091	0.0097357	0.99223
2	116772470	118367466	431	38	0.0002325	1.9601e-08	0.00014001	1.6606	0.096789
2	118367466	121303783	1013	50	0.00056768	3.9526e-08	0.00019881	2.8554	0.0042988
2	121303783	123302906	596	50	9.6141e-05	3.0026e-08	0.00017328	0.55483	0.57901
2	123302906	124732250	454	45	0.00024699	2.3475e-08	0.00015322	1.612	0.10695
2	124732250	125840921	394	45	-3.3699e-06	2.4406e-08	0.00015623	-0.021571	0.98279
2	125840921	127373764	449	39	0.00031901	1.9575e-08	0.00013991	2.2801	0.022601
2	127373764	128034347	271	41	0.00040785	1.9139e-08	0.00013835	2.9481	0.0031978
2	128034347	129474441	448	50	0.00061316	3.1981e-08	0.00017883	3.4287	0.00060659
2	129474441	130067170	234	27	9.0921e-05	1.444e-08	0.00012017	0.75663	0.44927
2	130067170	130658085	203	25	-7.4408e-05	1.0341e-08	0.00010169	-0.73171	0.46434
2	130658085	133042784	245	35	-5.6458e-05	1.8341e-08	0.00013543	-0.41689	0.67676
2	133042784	135158578	917	50	0.00023154	4.1084e-08	0.00020269	1.1423	0.25331
2	135158578	137042794	388	39	-0.00036663	2.9436e-08	0.00017157	-2.1369	0.032606
2	137042794	138698117	623	50	0.00018337	3.5565e-08	0.00018859	0.97231	0.33089
2	138698117	140100271	454	50	-7.3731e-05	2.4519e-08	0.00015659	-0.47086	0.63774
2	140100271	141805351	599	50	0.00021242	3.3416e-08	0.0001828	1.162	0.24523
2	141805351	142518602	314	35	0.00029509	1.7172e-08	0.00013104	2.2519	0.024329
2	142518602	144519484	674	50	0.00065176	3.7526e-08	0.00019372	3.3645	0.00076669
2	144519484	146445570	441	50	2.9738e-05	3.1096e-08	0.00017634	0.16864	0.86608
2	146445570	147277162	158	15	7.0641e-05	1.1124e-08	0.00010547	0.66975	0.50302
2	147277162	150210292	675	50	0.00024319	3.6019e-08	0.00018979	1.2814	0.20005
2	150210292	151731462	489	50	0.00020176	2.7474e-08	0.00016575	1.2172	0.22352
2	151731462	152486782	294	30	-4.8778e-05	1.6224e-08	0.00012737	-0.38295	0.70176
2	152486782	154005056	517	49	0.0004191	2.9409e-08	0.00017149	2.4439	0.01453
2	154005056	155391135	513	50	0.00036986	2.8777e-08	0.00016964	2.1803	0.029237
2	155391135	157560635	581	50	0.00022727	3.0285e-08	0.00017403	1.3059	0.19158
2	157560635	158533218	170	26	0.00041403	1.6257e-08	0.0001275	3.2472	0.0011656
2	158533218	159577082	336	38	9.1154e-05	1.6543e-08	0.00012862	0.70871	0.4785
2	159577082	161769733	758	50	0.00038953	4.174e-08	0.0002043	1.9066	0.056571
2	161769733	163503551	414	37	0.00040314	2.3376e-08	0.00015289	2.6367	0.0083709
2	163503551	164466638	203	25	0.00034381	1.8548e-08	0.00013619	2.5245	0.011587
2	164466638	165178840	174	20	8.2291e-05	1.5882e-08	0.00012603	0.65297	0.51377
2	165178840	167160270	667	50	0.00032394	3.4759e-08	0.00018644	1.7375	0.082297
2	167160270	167355970	73	10	0.00010292	5.7936e-09	7.6116e-05	1.3521	0.17634
2	167355970	169968236	872	50	0.0001452	3.817e-08	0.00019537	0.74317	0.45738
2	169968236	171226245	497	50	-3.2614e-05	2.6256e-08	0.00016204	-0.20127	0.84049
2	171226245	173138905	634	50	0.00040417	4.1663e-08	0.00020412	1.9801	0.047689
2	173138905	175588929	863	50	-0.00011744	3.8364e-08	0.00019587	-0.59957	0.5488
2	175588929	177363636	575	50	-6.3659e-05	3.1482e-08	0.00017743	-0.35878	0.71976
2	177363636	178553183	470	50	8.4781e-05	2.5809e-08	0.00016065	0.52773	0.59769
2	178553183	181312739	1029	50	0.0003485	3.6519e-08	0.0001911	1.8237	0.068203
2	181312739	182266031	315	32	0.00017914	2.1e-08	0.00014491	1.2362	0.21638
2	182266031	184357608	650	50	9.7292e-05	3.6853e-08	0.00019197	0.50681	0.61229
2	184357608	185280173	244	25	0.00020693	1.4053e-08	0.00011854	1.7456	0.080883
2	185280173	189882065	1019	50	0.00044495	3.4295e-08	0.00018519	2.4027	0.016275
2	189882065	191973357	524	50	0.00044882	3.0806e-08	0.00017552	2.5571	0.010554
2	191973357	195861164	730	50	0.0002285	3.2497e-08	0.00018027	1.2675	0.20496
2	195861164	196447456	155	19	0.00012057	1.2346e-08	0.00011111	1.0851	0.27787
2	196447456	198078110	470	43	0.00028837	2.7168e-08	0.00016483	1.7495	0.080202
2	198078110	199311125	331	25	-0.0001239	2.5139e-08	0.00015855	-0.78144	0.43455
2	199311125	201576284	637	50	-0.00045921	4.9199e-08	0.00022181	-2.0703	0.038425
2	201576284	202818637	335	40	6.9568e-05	2.8572e-08	0.00016903	0.41157	0.68066
2	202818637	205799241	813	50	-0.00012171	4.0995e-08	0.00020247	-0.60113	0.54775
2	205799241	206735704	411	50	-0.00032744	2.4166e-08	0.00015545	-2.1063	0.035175
2	206735704	208645399	714	50	-0.00019053	4.0191e-08	0.00020048	-0.95041	0.3419
2	208645399	209941529	356	41	0.00041598	2.6146e-08	0.0001617	2.5726	0.010093
2	209941529	212379518	776	50	0.00053565	3.9935e-08	0.00019984	2.6804	0.0073531
2	212379518	214014282	629	50	0.0003535	3.8151e-08	0.00019532	1.8098	0.070325
2	214014282	215573795	462	44	0.0001916	3.0065e-08	0.00017339	1.105	0.26915
2	215573795	217715661	807	50	0.00031836	3.7016e-08	0.0001924	1.6547	0.097979
2	217715661	218395480	282	35	0.00023148	1.7655e-08	0.00013287	1.7422	0.081481
2	218395480	220454551	666	50	0.00053867	4.2959e-08	0.00020727	2.5989	0.0093514
2	220454551	222521176	861	50	0.00038857	3.6266e-08	0.00019044	2.0404	0.041309
2	222521176	224859419	791	50	-2.2254e-05	3.4049e-08	0.00018452	-0.1206	0.90401
2	224859419	225840004	370	37	4.4935e-05	1.8366e-08	0.00013552	0.33157	0.74021
2	225840004	228119842	751	50	-5.5919e-05	3.6613e-08	0.00019135	-0.29224	0.7701
2	228119842	229370787	485	50	0.00021663	2.6433e-08	0.00016258	1.3324	0.18273
2	229370787	231843389	967	50	0.0012285	4.7538e-08	0.00021803	5.6344	1.7567e-08
2	231843389	233550003	501	50	0.00028284	2.415e-08	0.0001554	1.8201	0.06875
2	233550003	235150987	806	50	0.00075297	5.4623e-08	0.00023372	3.2217	0.0012742
2	235150987	236043550	415	50	0.00017736	2.9426e-08	0.00017154	1.034	0.30116
2	236043550	237449032	487	50	0.00013214	2.8251e-08	0.00016808	0.78616	0.43178
2	237449032	238760981	559	50	0.00031573	3.7947e-08	0.0001948	1.6208	0.10506
2	238760981	239952643	446	50	0.00014095	3.2439e-08	0.00018011	0.7826	0.43386
2	239952643	241560084	701	50	7.3146e-05	3.5097e-08	0.00018734	0.39044	0.69621
2	241560084	242149921	239	29	0.00078183	1.9201e-08	0.00013857	5.6423	1.6782e-08
2	242149921	243188920	144	17	-2.8146e-05	1.7187e-08	0.0001311	-0.2147	0.83
3	60157	1441779	625	50	0.00019466	3.5254e-08	0.00018776	1.0367	0.29986
3	1441779	2992120	928	50	0.00046058	3.6368e-08	0.0001907	2.4152	0.015729
3	2992120	4431647	777	50	0.00041187	3.6787e-08	0.0001918	2.1474	0.031761
3	4431647	6083183	781	50	0.00024059	3.9574e-08	0.00019893	1.2094	0.22651
3	6083183	7083387	432	50	-0.00024712	2.8219e-08	0.00016799	-1.4711	0.14127
3	7083387	8648561	877	50	0.0003593	3.6423e-08	0.00019085	1.8827	0.059744
3	8648561	9543183	493	50	0.0002651	3.0151e-08	0.00017364	1.5267	0.12683
3	9543183	11019665	659	50	0.00040839	3.4974e-08	0.00018701	2.1837	0.028982
3	11019665	13070799	779	50	0.00035261	3.6935e-08	0.00019218	1.8347	0.066547
3	13070799	14816900	809	50	1.7906e-05	3.478e-08	0.00018649	0.096012	0.92351
3	14816900	16282442	548	50	6.6248e-05	3.0162e-08	0.00017367	0.38146	0.70286
3	16282442	17891118	508	50	0.00041134	4.2756e-08	0.00020678	1.9893	0.046666
3	17891118	19125144	352	41	0.00038756	3.7978e-08	0.00019488	1.9887	0.046732
3	19125144	20091348	212	25	-0.00013776	1.9922e-08	0.00014114	-0.97605	0.32904
3	20091348	21643707	664	50	0.00038306	3.4299e-08	0.0001852	2.0684	0.038606
3	21643707	22204244	390	50	0.00011159	2.1834e-08	0.00014776	0.75517	0.45015
3	22204244	23804865	555	50	0.00018336	3.3744e-08	0.00018369	0.99819	0.31819
3	23804865	25461558	760	50	0.00016984	3.2577e-08	0.00018049	0.94101	0.3467
3	25461558	26877769	492	50	0.00021916	2.4911e-08	0.00015783	1.3885	0.16497
3	26877769	27840910	279	31	0.00027749	3.5137e-08	0.00018745	1.4804	0.13878
3	27840910	29142260	464	50	-0.00018505	4.5201e-08	0.0002126	-0.87042	0.38407
3	29142260	30717955	699	50	0.00043035	3.828e-08	0.00019565	2.1996	0.027836
3	30717955	32351715	638	50	2.9483e-05	3.589e-08	0.00018945	0.15563	0.87633
3	32351715	33255592	290	45	0.00054726	3.288e-08	0.00018133	3.0181	0.0025438
3	33255592	35283458	628	50	0.00078092	3.3278e-08	0.00018242	4.2808	1.862e-05
3	35283458	36486842	420	45	0.00018532	2.2077e-08	0.00014858	1.2473	0.2123
3	36486842	38356116	635	50	0.00023237	3.2886e-08	0.00018135	1.2813	0.20007
3	38356116	40221298	687	50	6.9256e-05	3.8464e-08	0.00019612	0.35312	0.724
3	40221298	41064528	152	15	7.4688e-05	8.8662e-09	9.4161e-05	0.7932	0.42766
3	41064528	42540002	476	50	0.00022698	2.5255e-08	0.00015892	1.4282	0.15322
3	42540002	45165153	765	50	0.0003844	3.3688e-08	0.00018354	2.0944	0.036229
3	45165153	46657500	593	50	0.00020232	3.3969e-08	0.00018431	1.0977	0.27232
3	46657500	47727212	205	17	-7.3018e-05	2.2236e-08	0.00014912	-0.48967	0.62437
3	47727212	49316972	326	16	-0.00013768	3.4304e-08	0.00018521	-0.74339	0.45725
3	49316972	51832015	566	26	0.00011687	4.7695e-08	0.00021839	0.53513	0.59256
3	51832015	54081390	712	50	0.00014253	3.608e-08	0.00018995	0.75035	0.45305
3	54081390	55348860	652	50	6.0761e-05	3.9437e-08	0.00019859	0.30597	0.75963
3	55348860	56433907	378	43	2.4761e-05	1.973e-08	0.00014046	0.17628	0.86007
3	56433907	58157519	589	50	0.00046833	3.8838e-08	0.00019707	2.3764	0.01748
3	58157519	60272906	1011	50	0.00013782	3.45e-08	0.00018574	0.74198	0.4581
3	60272906	62355666	1019	50	0.00013413	3.1903e-08	0.00017861	0.75096	0.45268
3	62355666	63669286	668	50	-0.00010568	3.0177e-08	0.00017371	-0.60837	0.54294
3	63669286	65273538	768	50	5.636e-05	3.6029e-08	0.00018981	0.29692	0.76653
3	65273538	66270447	355	50	0.00012956	2.0732e-08	0.00014399	0.89977	0.36824
3	66270447	68286914	669	50	0.00034693	3.9653e-08	0.00019913	1.7422	0.081466
3	68286914	69276762	381	42	-3.6178e-05	2.4091e-08	0.00015521	-0.23308	0.8157
3	69276762	70449028	409	50	0.00027789	2.8281e-08	0.00016817	1.6525	0.09844
3	70449028	72529329	787	50	0.0004627	5.0574e-08	0.00022489	2.0575	0.039638
3	72529329	74321817	712	50	6.7193e-05	3.5241e-08	0.00018772	0.35794	0.72039
3	74321817	75704949	282	30	0.00021295	1.5158e-08	0.00012312	1.7296	0.083693
3	75704949	77508835	515	50	0.00010999	2.7353e-08	0.00016539	0.66507	0.50601
3	77508835	79024541	435	48	6.6399e-05	2.3641e-08	0.00015376	0.43185	0.66585
3	79024541	81427310	534	43	0.0002904	2.3615e-08	0.00015367	1.8897	0.058795
3	81427310	82643886	313	27	0.00012922	1.4791e-08	0.00012162	1.0625	0.28802
3	82643886	84367479	351	33	0.00027538	1.6899e-08	0.00013	2.1184	0.034144
3	84367479	85582231	283	23	0.00034077	2.0383e-08	0.00014277	2.3869	0.016992
3	85582231	87409732	465	40	0.00019738	2.742e-08	0.00016559	1.192	0.23328
3	87409732	88298373	213	18	-2.739e-05	1.3387e-08	0.0001157	-0.23673	0.81286
3	88298373	94255316	486	42	0.00032304	2.6828e-08	0.00016379	1.9723	0.04858
3	94255316	95311971	230	17	-3.0929e-05	1.1695e-08	0.00010814	-0.286	0.77488
3	95311971	98215950	616	50	7.7003e-05	2.9593e-08	0.00017203	0.44763	0.65442
3	98215950	99373762	351	40	7.5766e-05	2.0462e-08	0.00014305	0.52966	0.59635
3	99373762	100592217	372	30	0.00016808	1.8327e-08	0.00013538	1.2415	0.21441
3	100592217	103084960	716	50	0.00033771	5.023e-08	0.00022412	1.5068	0.13185
3	103084960	104581613	466	50	0.0003848	2.4546e-08	0.00015667	2.4561	0.014045
3	104581613	106982811	743	50	0.00021073	5.1188e-08	0.00022625	0.93141	0.35164
3	106982811	109522395	800	50	0.00019265	4.0163e-08	0.00020041	0.9613	0.3364
3	109522395	110513770	269	25	0.00028843	1.8849e-08	0.00013729	2.1008	0.035657
3	110513770	112815699	743	50	0.00011304	3.5252e-08	0.00018776	0.60206	0.54713
3	112815699	113947863	377	42	-3.9859e-05	3.0219e-08	0.00017384	-0.22929	0.81864
3	113947863	115447080	402	50	3.3002e-06	2.3036e-08	0.00015178	0.021744	0.98265
3	115447080	116800153	551	50	0.00052417	4.3953e-08	0.00020965	2.5002	0.012411
3	116800153	118530251	604	50	0.0002176	3.4336e-08	0.0001853	1.1743	0.24027
3	118530251	120523055	741	50	-0.00017413	3.9818e-08	0.00019955	-0.87265	0.38286
3	120523055	121974097	429	40	0.00036404	3.5665e-08	0.00018885	1.9277	0.053894
3	121974097	123517768	538	50	0.0002571	2.5873e-08	0.00016085	1.5984	0.10996
3	123517768	124936642	640	50	0.0003666	3.6703e-08	0.00019158	1.9135	0.05568
3	124936642	126214943	409	46	0.0002719	3.2291e-08	0.0001797	1.5131	0.13025
3	126214943	128194861	702	50	0.00020492	3.2527e-08	0.00018035	1.1362	0.25588
3	128194861	130244735	503	50	0.00032695	2.8265e-08	0.00016812	1.9447	0.051812
3	130244735	131836516	582	50	-3.0602e-05	2.8897e-08	0.00016999	-0.18002	0.85713
3	131836516	133252173	529	50	0.00023981	2.6651e-08	0.00016325	1.4689	0.14185
3	133252173	135456906	893	50	0.00047768	3.4631e-08	0.00018609	2.5669	0.010262
3	135456906	137371083	502	38	3.2358e-05	2.1189e-08	0.00014557	0.22229	0.82409
3	137371083	139954597	884	50	-4.4477e-06	3.6002e-08	0.00018974	-0.023441	0.9813
3	139954597	141339097	499	50	-0.0002742	3.2816e-08	0.00018115	-1.5136	0.13012
3	141339097	143164628	665	50	-0.00022929	3.3835e-08	0.00018394	-1.2465	0.21257
3	143164628	144410816	412	50	0.00044352	2.4135e-08	0.00015535	2.8549	0.0043047
3	144410816	145664619	389	45	3.7852e-05	2.043e-08	0.00014293	0.26482	0.79115
3	145664619	146726629	351	42	0.00015972	1.7939e-08	0.00013394	1.1925	0.23306
3	146726629	149043237	705	50	-3.7172e-06	3.7345e-08	0.00019325	-0.019236	0.98465
3	149043237	150252004	437	50	-0.00010062	3.2237e-08	0.00017955	-0.56043	0.57519
3	150252004	151348730	382	50	0.00020564	2.2942e-08	0.00015147	1.3577	0.17457
3	151348730	153256571	575	50	0.00042458	3.2844e-08	0.00018123	2.3428	0.019141
3	153256571	154714218	429	44	0.00046318	1.5967e-08	0.00012636	3.6655	0.00024684
3	154714218	156008700	352	42	0.00010794	2.131e-08	0.00014598	0.73941	0.45966
3	156008700	157312028	483	49	6.7691e-05	2.1133e-08	0.00014537	0.46564	0.64148
3	157312028	159477890	669	50	3.6773e-05	3.2658e-08	0.00018071	0.20348	0.83876
3	159477890	161524504	583	50	0.00021889	3.3139e-08	0.00018204	1.2024	0.2292
3	161524504	163253205	524	47	0.00026864	2.8013e-08	0.00016737	1.605	0.10848
3	163253205	165055469	464	37	0.00010414	1.8506e-08	0.00013604	0.76551	0.44397
3	165055469	167117429	478	47	0.00022162	2.0048e-08	0.00014159	1.5652	0.11754
3	167117429	168580960	394	43	9.6503e-05	1.9605e-08	0.00014002	0.68922	0.49068
3	168580960	170964909	757	50	0.000213	5.46e-08	0.00023367	0.91157	0.362
3	170964909	172295731	524	50	0.00010237	3.3171e-08	0.00018213	0.56205	0.57408
3	172295731	173477285	381	50	0.00022864	2.0093e-08	0.00014175	1.613	0.10675
3	173477285	175116539	610	50	0.00055552	4.2017e-08	0.00020498	2.7101	0.0067257
3	175116539	176320287	350	48	0.00043781	2.224e-08	0.00014913	2.9358	0.0033269
3	176320287	178107165	573	50	0.00047192	3.4776e-08	0.00018648	2.5306	0.011386
3	178107165	179374586	422	47	0.00017826	2.3053e-08	0.00015183	1.174	0.24038
3	179374586	181511166	493	50	0.00021535	2.5225e-08	0.00015882	1.3559	0.17514
3	181511166	183769683	688	50	-8.937e-06	3.4568e-08	0.00018592	-0.048068	0.96166
3	183769683	185068255	436	50	0.00023351	3.1489e-08	0.00017745	1.3159	0.18821
3	185068255	186890344	697	50	4.3929e-05	3.6911e-08	0.00019212	0.22865	0.81914
3	186890344	188856214	797	50	0.00023329	3.8148e-08	0.00019532	1.1944	0.23231
3	188856214	190226607	610	50	7.2255e-05	3.6216e-08	0.00019031	0.37968	0.70418
3	190226607	192343814	799	50	0.0003794	3.1807e-08	0.00017834	2.1273	0.033393
3	192343814	194059671	613	50	0.00026346	3.5643e-08	0.00018879	1.3955	0.16286
3	194059671	194786674	321	50	0.00059139	2.2614e-08	0.00015038	3.9327	8.4005e-05
3	194786674	195971408	307	42	0.00035736	2.2796e-08	0.00015098	2.3669	0.017936
3	195971408	197075987	394	49	0.00058253	3.0926e-08	0.00017586	3.3125	0.00092464
3	197075987	197946622	190	29	0.00010257	1.4946e-08	0.00012225	0.83902	0.40146
4	10240	694715	125	15	6.8574e-05	1.3417e-08	0.00011583	0.59201	0.55384
4	694715	1478711	266	29	0.00013179	2.5067e-08	0.00015833	0.8324	0.40518
4	1478711	2842979	325	45	0.00025602	2.1194e-08	0.00014558	1.7586	0.078643
4	2842979	3846040	279	39	0.0002552	2.8664e-08	0.0001693	1.5073	0.13172
4	3846040	4684116	236	35	1.8986e-05	1.8907e-08	0.0001375	0.13808	0.89018
4	4684116	5502388	397	50	2.5201e-05	2.6152e-08	0.00016172	0.15584	0.87616
4	5502388	6773043	669	50	0.00010743	3.1659e-08	0.00017793	0.60377	0.546
4	6773043	7539692	394	50	7.0261e-05	3.6708e-08	0.00019159	0.36672	0.71383
4	7539692	8152235	359	50	0.0001609	2.6374e-08	0.0001624	0.99077	0.3218
4	8152235	9326479	244	39	0.00033827	1.9886e-08	0.00014102	2.3988	0.016451
4	9326479	10699152	539	39	0.0002137	2.5398e-08	0.00015937	1.3409	0.17995
4	10699152	12323034	682	50	-7.7282e-05	3.5026e-08	0.00018715	-0.41294	0.67965
4	12323034	14272001	734	50	0.00033484	4.0135e-08	0.00020034	1.6714	0.094649
4	14272001	15147446	378	50	0.00022958	2.3621e-08	0.00015369	1.4938	0.13523
4	15147446	15927009	268	34	7.8033e-06	1.7842e-08	0.00013357	0.05842	0.95341
4	15927009	17383322	686	50	0.00026173	3.8974e-08	0.00019742	1.3258	0.18492
4	17383322	18841874	428	50	-6.9511e-06	2.6656e-08	0.00016327	-0.042575	0.96604
4	18841874	20544557	505	50	0.0002308	2.1616e-08	0.00014702	1.5698	0.11646
4	20544557	22319347	685	50	0.00018248	4.1301e-08	0.00020323	0.89793	0.36922
4	22319347	24135529	621	50	0.00022149	3.8264e-08	0.00019561	1.1323	0.25751
4	24135529	25609322	605	50	0.00048116	3.7931e-08	0.00019476	2.4705	0.013492
4	25609322	27343722	564	50	-0.00012297	3.7245e-08	0.00019299	-0.63719	0.524
4	27343722	27965868	211	29	-0.0002057	1.633e-08	0.00012779	-1.6096	0.10748
4	27965868	29762208	563	50	0.00041001	2.8603e-08	0.00016912	2.4243	0.015338
4	29762208	30454535	163	24	0.00017929	1.4103e-08	0.00011876	1.5097	0.13111
4	30454535	31782981	420	50	-0.00020591	2.1409e-08	0.00014632	-1.4073	0.15933
4	31782981	33172766	340	37	0.00036415	2.9267e-08	0.00017108	2.1286	0.033291
4	33172766	35151415	378	30	1.4183e-05	1.7933e-08	0.00013391	0.10591	0.91565
4	35151415	36020436	276	35	0.00016307	1.9358e-08	0.00013913	1.172	0.24118
4	36020436	37255047	463	48	0.00042605	2.6477e-08	0.00016272	2.6184	0.0088348
4	37255047	38907022	790	50	0.00040492	3.851e-08	0.00019624	2.0634	0.039074
4	38907022	40202609	431	50	0.00030397	2.7392e-08	0.00016551	1.8366	0.066268
4	40202609	42213058	731	50	0.0001858	3.7718e-08	0.00019421	0.95671	0.33871
4	42213058	43965045	559	50	0.00010057	3.0934e-08	0.00017588	0.57182	0.56745
4	43965045	45189157	360	40	0.00044383	1.8843e-08	0.00013727	3.2333	0.0012238
4	45189157	47411896	498	50	0.00024505	2.2266e-08	0.00014922	1.6422	0.10055
4	47411896	48123600	236	27	0.00012592	2.1633e-08	0.00014708	0.85609	0.39195
4	48123600	53877433	543	43	0.00025667	4.1182e-08	0.00020293	1.2648	0.20594
4	53877433	55429556	553	50	0.00024326	2.9045e-08	0.00017043	1.4273	0.15348
4	55429556	56547644	381	48	-0.00025484	2.0692e-08	0.00014385	-1.7716	0.076466
4	56547644	58935008	929	50	0.00019985	3.1945e-08	0.00017873	1.1181	0.26351
4	58935008	60741087	486	50	0.00022427	2.5127e-08	0.00015851	1.4148	0.15712
4	60741087	62371763	449	50	0.00062295	3.5649e-08	0.00018881	3.2994	0.00096905
4	62371763	64341001	465	50	9.163e-06	2.6992e-08	0.00016429	0.055772	0.95552
4	64341001	66600492	560	50	0.00025603	2.8823e-08	0.00016977	1.508	0.13155
4	66600492	68059497	445	49	2.1069e-05	1.9877e-08	0.00014098	0.14944	0.88121
4	68059497	68854765	269	33	3.1619e-05	1.2823e-08	0.00011324	0.27922	0.78007
4	68854765	71049152	485	42	5.294e-05	1.9232e-08	0.00013868	0.38174	0.70265
4	71049152	72140558	265	29	6.9013e-05	1.1584e-08	0.00010763	0.64123	0.52138
4	72140558	74592390	558	50	5.4891e-05	2.8989e-08	0.00017026	0.32239	0.74716
4	74592390	77130707	777	50	-0.00010544	4.1636e-08	0.00020405	-0.51676	0.60533
4	77130707	79093979	769	50	0.00023717	3.717e-08	0.0001928	1.2302	0.21864
4	79093979	80990297	599	50	8.195e-05	2.5629e-08	0.00016009	0.5119	0.60872
4	80990297	82125315	262	31	0.00031709	1.9176e-08	0.00013848	2.2898	0.022032
4	82125315	83372593	408	48	0.00013314	1.95e-08	0.00013964	0.95342	0.34038
4	83372593	84799656	539	50	0.00036662	2.9466e-08	0.00017166	2.1358	0.032695
4	84799656	86930609	646	50	0.00058457	3.8089e-08	0.00019516	2.9953	0.0027418
4	86930609	87534648	144	18	0.00023314	2.3435e-08	0.00015309	1.523	0.12777
4	87534648	89238028	619	50	6.2433e-05	4.0268e-08	0.00020067	0.31113	0.75571
4	89238028	90231564	334	44	-1.0974e-06	1.579e-08	0.00012566	-0.0087334	0.99303
4	90231564	91560677	354	41	0.00050606	2.1703e-08	0.00014732	3.4351	0.00059229
4	91560677	94233299	613	50	0.0001082	3.6031e-08	0.00018982	0.57002	0.56866
4	94233299	96182188	646	50	8.8265e-05	3.4545e-08	0.00018586	0.47489	0.63486
4	96182188	97540703	522	50	-2.5031e-05	2.4631e-08	0.00015694	-0.15949	0.87328
4	97540703	99424067	438	36	-0.00011452	2.0253e-08	0.00014231	-0.80473	0.42097
4	99424067	100678360	451	50	0.0001331	3.1626e-08	0.00017784	0.74845	0.45419
4	100678360	103221356	857	50	0.00050233	4.7116e-08	0.00021706	2.3142	0.020656
4	103221356	105305294	523	43	0.00020194	3.2862e-08	0.00018128	1.114	0.2653
4	105305294	107501305	638	50	0.00050009	4.2104e-08	0.00020519	2.4372	0.014802
4	107501305	108815348	369	45	0.00035153	1.963e-08	0.00014011	2.509	0.012107
4	108815348	111256567	811	50	-0.00029096	4.5249e-08	0.00021272	-1.3678	0.17136
4	111256567	113870102	768	50	0.0003092	4.2687e-08	0.00020661	1.4966	0.13451
4	113870102	115666246	640	50	0.00012356	3.5767e-08	0.00018912	0.65331	0.51356
4	115666246	117276929	376	36	0.00011018	2.184e-08	0.00014778	0.74558	0.45592
4	117276929	118479918	360	39	0.00054694	2.0486e-08	0.00014313	3.8213	0.00013274
4	118479918	119933512	442	44	0.00031724	2.6128e-08	0.00016164	1.9626	0.049694
4	119933512	120392684	161	16	0.000171	1.2802e-08	0.00011315	1.5113	0.13071
4	120392684	122657987	773	50	2.2762e-05	4.1617e-08	0.000204	0.11158	0.91116
4	122657987	124286481	399	37	0.00042337	3.7191e-08	0.00019285	2.1953	0.028139
4	124286481	125210862	289	37	0.00020112	2.2375e-08	0.00014958	1.3446	0.17877
4	125210862	126480886	410	50	0.00023797	2.2377e-08	0.00014959	1.5908	0.11165
4	126480886	127275477	236	31	8.0325e-05	1.9258e-08	0.00013877	0.57882	0.56271
4	127275477	127830293	176	23	-0.00016423	1.6986e-08	0.00013033	-1.2601	0.20764
4	127830293	128996665	221	16	3.8237e-05	1.3986e-08	0.00011826	0.32333	0.74645
4	128996665	130591885	474	50	0.00035031	2.7938e-08	0.00016715	2.0958	0.036099
4	130591885	131283821	191	23	0.0001979	1.499e-08	0.00012244	1.6163	0.10602
4	131283821	132954033	366	42	0.00046634	2.3342e-08	0.00015278	3.0524	0.0022704
4	132954033	134628434	401	40	9.6605e-05	2.6643e-08	0.00016323	0.59184	0.55396
4	134628434	136566407	445	48	0.00047032	2.2167e-08	0.00014889	3.159	0.0015833
4	136566407	138541971	566	50	3.7588e-05	3.1251e-08	0.00017678	0.21263	0.83162
4	138541971	139556511	376	46	0.00014594	2.2207e-08	0.00014902	0.97936	0.3274
4	139556511	141084631	536	50	-8.8919e-06	3.475e-08	0.00018641	-0.0477	0.96196
4	141084631	143443265	719	50	0.00016179	3.4506e-08	0.00018576	0.87099	0.38376
4	143443265	146178187	564	47	0.00043847	3.1327e-08	0.00017699	2.4773	0.013237
4	146178187	148521873	656	50	7.819e-05	3.504e-08	0.00018719	0.4177	0.67616
4	148521873	150683580	558	50	0.00038167	2.6291e-08	0.00016215	2.3539	0.01858
4	150683580	152782184	561	44	0.00012115	2.6709e-08	0.00016343	0.74132	0.4585
4	152782184	154477641	536	50	0.000206	3.6261e-08	0.00019042	1.0818	0.27935
4	154477641	155056126	216	30	7.6889e-05	1.3493e-08	0.00011616	0.66193	0.50802
4	155056126	157485097	849	50	0.00063927	3.7169e-08	0.00019279	3.3159	0.00091363
4	157485097	158743718	346	40	9.4235e-05	1.8798e-08	0.0001371	0.68732	0.49188
4	158743718	161058864	562	50	0.00059227	2.5069e-08	0.00015833	3.7407	0.00018351
4	161058864	161826435	284	35	0.00031615	1.9733e-08	0.00014047	2.2506	0.02441
4	161826435	163243679	480	50	3.4647e-05	3.1893e-08	0.00017859	0.19401	0.84617
4	163243679	164478234	346	43	0.00017806	2.1884e-08	0.00014793	1.2037	0.22871
4	164478234	165823448	457	50	0.00031357	2.7732e-08	0.00016653	1.883	0.059705
4	165823448	167018858	398	50	0.00037703	2.3027e-08	0.00015175	2.4846	0.01297
4	167018858	167852917	200	25	4.9474e-05	1.4184e-08	0.00011909	0.41542	0.67783
4	167852917	169676825	609	50	6.0566e-07	3.287e-08	0.0001813	0.0033406	0.99733
4	169676825	170776510	331	36	0.00016956	1.9858e-08	0.00014092	1.2033	0.22887
4	170776510	172558635	458	48	0.00015657	2.2106e-08	0.00014868	1.053	0.29233
4	172558635	174264132	400	47	0.00010716	2.1173e-08	0.00014551	0.73643	0.46147
4	174264132	176570716	637	50	0.00044487	3.6036e-08	0.00018983	2.3435	0.019103
4	176570716	178991910	857	50	2.7661e-05	3.3088e-08	0.0001819	0.15206	0.87914
4	178991910	180122043	342	47	0.00027438	1.9108e-08	0.00013823	1.9849	0.047155
4	180122043	182066807	846	50	4.5109e-05	3.5961e-08	0.00018963	0.23787	0.81198
4	182066807	183371275	715	50	-3.4877e-05	3.5502e-08	0.00018842	-0.1851	0.85315
4	183371275	184929455	587	50	0.00016511	3.1212e-08	0.00017667	0.93457	0.35001
4	184929455	186909090	890	50	-2.4019e-05	3.9342e-08	0.00019835	-0.1211	0.90362
4	186909090	188472981	642	50	0.0003298	4.0647e-08	0.00020161	1.6358	0.10187
4	188472981	189693511	445	50	0.000284	2.7938e-08	0.00016715	1.6991	0.089296
4	189693511	191043594	315	49	0.00024896	2.3843e-08	0.00015441	1.6123	0.1069
5	11940	982252	248	27	0.00024718	2.1067e-08	0.00014515	1.703	0.088573
5	982252	2132442	507	50	0.00022015	3.2937e-08	0.00018148	1.213	0.22512
5	2132442	3361941	752	50	7.6231e-05	3.5693e-08	0.00018893	0.4035	0.68658
5	3361941	4632110	516	50	0.00041329	3.0943e-08	0.00017591	2.3495	0.018799
5	4632110	5973233	666	50	8.9266e-05	3.9477e-08	0.00019869	0.44928	0.65323
5	5973233	7143218	587	50	0.00071167	3.8652e-08	0.0001966	3.6198	0.00029479
5	7143218	8446336	591	50	0.00010695	2.9146e-08	0.00017072	0.62647	0.53101
5	8446336	9718832	610	50	0.00019564	3.3154e-08	0.00018208	1.0744	0.28263
5	9718832	11173271	717	50	0.00042567	3.6856e-08	0.00019198	2.2173	0.026604
5	11173271	13464832	625	50	0.00034871	3.9778e-08	0.00019945	1.7484	0.080394
5	13464832	14757804	615	50	0.00058643	3.3603e-08	0.00018331	3.1991	0.0013785
5	14757804	16963613	744	50	0.00010402	3.3674e-08	0.0001835	0.56686	0.57081
5	16963613	18051592	279	46	0.00012788	2.6981e-08	0.00016426	0.77851	0.43627
5	18051592	19917716	596	50	0.00022908	3.1757e-08	0.00017821	1.2855	0.19863
5	19917716	22152073	486	50	4.0369e-05	2.3755e-08	0.00015413	0.26192	0.79338
5	22152073	23494324	433	43	0.00031256	3.0465e-08	0.00017454	1.7908	0.073331
5	23494324	26184851	702	50	0.00062265	3.8835e-08	0.00019707	3.1596	0.00158
5	26184851	26857604	154	21	6.6423e-05	1.313e-08	0.00011459	0.57968	0.56213
5	26857604	27984513	244	32	0.00022449	1.08e-08	0.00010393	2.1601	0.030765
5	27984513	29714820	434	48	6.9931e-05	2.0453e-08	0.00014301	0.48898	0.62485
5	29714820	31390249	588	50	8.453e-05	3.0484e-08	0.0001746	0.48414	0.62828
5	31390249	33500180	826	50	8.8049e-05	3.6599e-08	0.00019131	0.46024	0.64534
5	33500180	35048970	538	50	-6.1266e-06	3.2874e-08	0.00018131	-0.03379	0.97304
5	35048970	36433954	486	50	0.00051767	4.3329e-08	0.00020816	2.4869	0.012885
5	36433954	38802410	754	50	0.00011503	3.7601e-08	0.00019391	0.5932	0.55305
5	38802410	40287729	561	50	0.00089451	3.949e-08	0.00019872	4.5013	6.7534e-06
5	40287729	41888710	557	50	0.0038997	7.9692e-08	0.0002823	13.814	2.0997e-43
5	41888710	43983499	433	33	-0.0001808	2.5249e-08	0.0001589	-1.1378	0.25519
5	43983499	50163398	466	31	-7.2151e-05	2.2546e-08	0.00015015	-0.48052	0.63086
5	50163398	52134622	578	50	0.00022281	2.9507e-08	0.00017178	1.2971	0.19459
5	52134622	53703044	626	50	0.00018945	3.3327e-08	0.00018256	1.0378	0.29938
5	53703044	55417349	634	50	0.00055909	3.1427e-08	0.00017728	3.1537	0.001612
5	55417349	56621102	502	50	0.00035043	3.2853e-08	0.00018125	1.9334	0.053191
5	56621102	57340073	281	36	9.6281e-05	1.3991e-08	0.00011828	0.81397	0.41566
5	57340073	58524622	562	50	-4.2557e-05	3.3808e-08	0.00018387	-0.23145	0.81696
5	58524622	60935907	682	50	0.00042906	3.3521e-08	0.00018309	2.3434	0.019107
5	60935907	61672995	268	29	5.1108e-05	1.8008e-08	0.00013419	0.38085	0.70332
5	61672995	63218987	514	46	0.00025264	2.7697e-08	0.00016642	1.5181	0.129
5	63218987	63968304	190	18	1.6364e-05	1.2618e-08	0.00011233	0.14568	0.88418
5	63968304	65911286	631	50	0.00089347	3.2748e-08	0.00018097	4.9373	7.9225e-07
5	65911286	67850860	796	50	0.00037998	3.8241e-08	0.00019555	1.9431	0.052005
5	67850860	71240456	453	50	7.5013e-05	2.9601e-08	0.00017205	0.43599	0.66284
5	71240456	73759326	1012	50	0.00025856	3.9058e-08	0.00019763	1.3083	0.19078
5	73759326	75798866	691	50	3.047e-05	3.5678e-08	0.00018889	0.16131	0.87185
5	75798866	77623332	747	50	0.00034487	3.5075e-08	0.00018728	1.8414	0.065557
5	77623332	79393144	656	50	0.0001154	3.6577e-08	0.00019125	0.60341	0.54624
5	79393144	80481471	466	50	0.00019561	3.3843e-08	0.00018396	1.0633	0.28764
5	80481471	82025648	511	50	0.00037372	2.8658e-08	0.00016929	2.2076	0.027273
5	82025648	83972689	535	50	0.00028714	3.3414e-08	0.0001828	1.5708	0.11622
5	83972689	85767290	545	50	6.4159e-05	2.3638e-08	0.00015375	0.4173	0.67646
5	85767290	87389991	282	31	-1.6611e-05	1.847e-08	0.0001359	-0.12223	0.90272
5	87389991	88891530	321	34	-0.00040794	2.7445e-08	0.00016567	-2.4624	0.013799
5	88891530	90422654	433	50	0.00015134	2.2534e-08	0.00015011	1.0082	0.31337
5	90422654	91840542	288	35	-5.0232e-05	1.6367e-08	0.00012793	-0.39265	0.69458
5	91840542	93809984	434	50	0.00054122	2.3723e-08	0.00015402	3.5139	0.00044159
5	93809984	95963519	712	50	0.000179	4.4198e-08	0.00021023	0.85142	0.39454
5	95963519	97315601	427	45	-4.1776e-05	3.5068e-08	0.00018726	-0.22309	0.82347
5	97315601	99260992	511	50	0.00045426	2.3984e-08	0.00015487	2.9332	0.0033554
5	99260992	101578769	554	48	8.3548e-05	2.5501e-08	0.00015969	0.52319	0.60084
5	101578769	103320005	496	50	0.00026879	2.2182e-08	0.00014894	1.8047	0.07112
5	103320005	104851483	420	43	0.00058998	2.4087e-08	0.0001552	3.8014	0.00014389
5	104851483	105893055	195	24	-5.2884e-05	1.9419e-08	0.00013935	-0.3795	0.70432
5	105893055	107264196	541	50	0.00045217	3.6129e-08	0.00019008	2.3789	0.017364
5	107264196	108633934	405	42	0.00069025	2.5584e-08	0.00015995	4.3154	1.5935e-05
5	108633934	110821144	653	50	0.0008023	3.3243e-08	0.00018233	4.4004	1.0807e-05
5	110821144	111981562	420	48	0.00018261	3.2011e-08	0.00017892	1.0207	0.30741
5	111981562	113396285	539	50	0.00039206	2.8532e-08	0.00016892	2.321	0.020284
5	113396285	114830370	539	50	0.00020665	3.0943e-08	0.00017591	1.1747	0.2401
5	114830370	115831047	436	48	0.00031716	3.0248e-08	0.00017392	1.8236	0.068219
5	115831047	117346213	544	50	0.00020631	3.2137e-08	0.00017927	1.1508	0.2498
5	117346213	118608820	390	45	0.0001842	2.3666e-08	0.00015384	1.1973	0.23118
5	118608820	119669042	344	39	-9.5874e-05	2.9408e-08	0.00017149	-0.55908	0.57611
5	119669042	120452166	241	25	-1.1072e-06	2.3299e-08	0.00015264	-0.0072536	0.99421
5	120452166	122556905	691	50	0.00016812	3.5034e-08	0.00018717	0.89823	0.36906
5	122556905	123798100	451	50	-0.00011938	2.5687e-08	0.00016027	-0.74487	0.45635
5	123798100	125785649	833	50	0.00014064	3.2509e-08	0.0001803	0.78002	0.43538
5	125785649	127344604	447	50	0.00023467	2.7478e-08	0.00016577	1.4157	0.15688
5	127344604	129519025	695	50	0.00026356	3.2757e-08	0.00018099	1.4562	0.14533
5	129519025	132139649	654	43	-0.00037469	6.342e-08	0.00025183	-1.4878	0.13679
5	132139649	134777401	912	50	0.00018774	4.4442e-08	0.00021081	0.89054	0.37317
5	134777401	136376050	598	50	1.5361e-05	2.6903e-08	0.00016402	0.093651	0.92539
5	136376050	139265072	749	50	0.00029244	3.9038e-08	0.00019758	1.4801	0.13885
5	139265072	140645971	413	32	0.00011931	1.6969e-08	0.00013027	0.91591	0.35971
5	140645971	142981248	952	50	0.0011777	5.2583e-08	0.00022931	5.136	2.8057e-07
5	142981248	144943354	652	50	0.00011315	3.4494e-08	0.00018572	0.60922	0.54238
5	144943354	147181998	746	50	-5.6289e-05	3.7827e-08	0.00019449	-0.28942	0.77226
5	147181998	148662624	546	50	-4.5332e-05	2.6327e-08	0.00016226	-0.27938	0.77995
5	148662624	150561298	858	50	-2.5895e-05	4.3989e-08	0.00020974	-0.12346	0.90174
5	150561298	152867774	863	50	0.00015541	3.7744e-08	0.00019428	0.79994	0.42374
5	152867774	153773088	437	45	0.00037905	1.9011e-08	0.00013788	2.7492	0.0059749
5	153773088	155373505	575	50	0.0003137	3.1154e-08	0.00017651	1.7773	0.075517
5	155373505	156628700	401	43	0.00021094	2.9029e-08	0.00017038	1.238	0.2157
5	156628700	158825698	892	50	0.00018531	4.0404e-08	0.00020101	0.92189	0.35659
5	158825698	159973944	412	50	-0.00073235	5.2087e-08	0.00022822	-3.2089	0.0013324
5	159973944	161482133	544	50	-0.00010998	2.5162e-08	0.00015863	-0.69335	0.48809
5	161482133	162743908	356	47	-0.00014672	3.229e-08	0.0001797	-0.8165	0.41421
5	162743908	163771582	385	48	0.00029189	2.0114e-08	0.00014182	2.0581	0.039576
5	163771582	165642395	554	50	0.0001426	3.5741e-08	0.00018905	0.7543	0.45067
5	165642395	166847740	409	50	2.3251e-05	2.9182e-08	0.00017083	0.13611	0.89173
5	166847740	168525318	753	50	0.00026951	3.4201e-08	0.00018493	1.4573	0.14502
5	168525318	169505664	473	50	0.00013639	3.2028e-08	0.00017896	0.76212	0.44599
5	169505664	171074292	662	50	8.5531e-05	3.8388e-08	0.00019593	0.43654	0.66244
5	171074292	172678327	673	50	-5.0607e-05	3.4647e-08	0.00018614	-0.27188	0.78571
5	172678327	173642871	475	50	0.00012469	3.1576e-08	0.0001777	0.70169	0.48288
5	173642871	175450595	746	50	0.00030495	3.1846e-08	0.00017846	1.7088	0.087481
5	175450595	177251507	424	50	0.00035888	4.0963e-08	0.00020239	1.7732	0.0762
5	177251507	178413464	466	50	-6.1602e-05	2.6992e-08	0.00016429	-0.37495	0.70769
5	178413464	179401244	373	50	0.00032053	2.7786e-08	0.00016669	1.9229	0.054492
5	179401244	180559933	367	50	0.00053987	2.7997e-08	0.00016732	3.2265	0.0012532
5	180559933	180885156	45	9	4.1206e-06	4.5614e-09	6.7538e-05	0.061011	0.95135
6	73924	1452362	645	50	-0.00016186	4.2478e-08	0.0002061	-0.78533	0.43226
6	1452362	2458936	429	50	-4.8092e-05	2.7249e-08	0.00016507	-0.29133	0.7708
6	2458936	3573593	585	50	-8.7923e-05	3.541e-08	0.00018818	-0.46724	0.64033
6	3573593	4617817	522	50	0.0002947	2.3648e-08	0.00015378	1.9164	0.055319
6	4617817	5791472	594	50	9.6887e-05	3.6177e-08	0.0001902	0.50939	0.61048
6	5791472	6785207	598	50	1.7388e-05	3.3152e-08	0.00018208	0.095496	0.92392
6	6785207	7808936	514	50	0.00017594	3.6427e-08	0.00019086	0.92182	0.35662
6	7808936	9020026	504	50	-8.3258e-05	3.1074e-08	0.00017628	-0.47231	0.63671
6	9020026	10540317	621	50	-3.5123e-06	3.3894e-08	0.0001841	-0.019078	0.98478
6	10540317	11790816	544	50	0.00037774	3.3459e-08	0.00018292	2.0651	0.038917
6	11790816	13209388	605	50	0.00036653	3.4796e-08	0.00018654	1.9649	0.049421
6	13209388	14802924	681	50	0.0010274	4.1011e-08	0.00020251	5.0733	3.9094e-07
6	14802924	17386405	1024	50	0.00026387	3.3249e-08	0.00018234	1.4471	0.14787
6	17386405	19207487	681	50	5.4684e-05	3.531e-08	0.00018791	0.29101	0.77104
6	19207487	21684065	1001	50	0.00032752	4.4058e-08	0.0002099	1.5604	0.11867
6	21684065	22748307	519	50	0.00062458	3.6629e-08	0.00019139	3.2634	0.0011007
6	22748307	23936619	492	50	4.3672e-05	3.0886e-08	0.00017574	0.2485	0.80375
6	23936619	24852275	411	50	6.7837e-05	2.8079e-08	0.00016757	0.40483	0.6856
6	24852275	25684587	457	50	5.1085e-05	4.5401e-08	0.00021308	0.23975	0.81052
6	25684587	26791233	552	38	-0.00033571	4.0149e-08	0.00020037	-1.6754	0.093847
6	26791233	28017819	336	21	-0.0001956	3.3759e-08	0.00018374	-1.0646	0.28706
6	28017819	28917608	216	15	8.1668e-05	8.5988e-08	0.00029324	0.27851	0.78062
6	28917608	29737971	31	4	-0.00096379	1.2866e-07	0.00035869	-2.687	0.00721
6	30798168	31571218	131	20	0.00044555	4.9888e-07	0.00070632	0.6308	0.52817
6	31571218	32682664	119	15	0.011037	1.1157e-06	0.0010563	10.449	1.4809e-25
6	32682664	33236497	184	28	0.0020114	4.1134e-07	0.00064136	3.1361	0.0017121
6	33236497	35455756	736	50	0.0011845	4.1794e-08	0.00020444	5.7942	6.866e-09
6	35455756	37572596	828	50	0.00014431	3.9377e-08	0.00019844	0.72726	0.46707
6	37572596	39295677	772	50	0.00050451	3.9425e-08	0.00019856	2.5409	0.011056
6	39295677	40345115	411	46	-0.00011945	1.9908e-08	0.00014109	-0.84662	0.3972
6	40345115	42038721	740	50	0.00026323	3.8242e-08	0.00019556	1.3461	0.17829
6	42038721	43756169	484	50	-8.2669e-05	2.5935e-08	0.00016104	-0.51334	0.60772
6	43756169	45406563	581	50	-0.00015719	3.0404e-08	0.00017437	-0.90151	0.36732
6	45406563	47311898	782	50	-3.5508e-05	4.7872e-08	0.0002188	-0.16229	0.87108
6	47311898	48391125	375	38	0.00031804	2.3909e-08	0.00015463	2.0568	0.039701
6	48391125	50386145	546	47	0.00051533	2.6545e-08	0.00016293	3.1629	0.0015619
6	50386145	52210476	650	50	0.00011156	3.1661e-08	0.00017793	0.62697	0.53068
6	52210476	53279102	454	50	0.00031111	2.4131e-08	0.00015534	2.0027	0.045206
6	53279102	55468270	880	50	0.00019523	3.8666e-08	0.00019664	0.99286	0.32078
6	55468270	56105313	214	19	0.00012022	1.0936e-08	0.00010458	1.1496	0.25029
6	56105313	57599465	355	35	0.00023358	2.4341e-08	0.00015602	1.4972	0.13435
6	57599465	61880512	137	11	8.3144e-05	1.0431e-08	0.00010213	0.81407	0.4156
6	61880512	63552888	367	23	-0.00011604	1.4307e-08	0.00011961	-0.97014	0.33198
6	63552888	65765742	487	44	0.00021338	2.5033e-08	0.00015822	1.3486	0.17745
6	65765742	67329215	521	50	0.00052354	2.9566e-08	0.00017195	3.0447	0.0023289
6	67329215	68849483	493	50	0.00013119	2.2492e-08	0.00014997	0.87474	0.38172
6	68849483	69523448	232	27	2.0474e-05	9.6361e-09	9.8164e-05	0.20857	0.83478
6	69523448	71609510	773	50	0.00048421	3.2186e-08	0.0001794	2.699	0.0069552
6	71609510	73450097	649	50	5.5401e-05	3.0855e-08	0.00017566	0.31539	0.75246
6	73450097	75462003	596	50	0.00018875	3.026e-08	0.00017395	1.085	0.27791
6	75462003	77414881	469	50	0.00032116	2.1833e-08	0.00014776	2.1736	0.029738
6	77414881	78957728	501	43	0.00017141	2.0884e-08	0.00014451	1.1862	0.23556
6	78957728	80691170	621	50	6.3502e-05	3.2765e-08	0.00018101	0.35082	0.72572
6	80691170	81929222	402	28	0.00011963	1.3262e-08	0.00011516	1.0388	0.29889
6	81929222	83127149	364	40	0.00015002	2.037e-08	0.00014272	1.0511	0.29319
6	83127149	85209989	575	50	-3.5812e-05	2.5621e-08	0.00016006	-0.22373	0.82296
6	85209989	87069500	643	50	0.00023528	2.5034e-08	0.00015822	1.487	0.137
6	87069500	88822140	582	50	0.00025673	3.8346e-08	0.00019582	1.311	0.18985
6	88822140	89973052	451	50	7.8535e-05	2.9844e-08	0.00017275	0.4546	0.6494
6	89973052	91843196	724	50	-0.00043306	5.8003e-08	0.00024084	-1.7981	0.072155
6	91843196	93428644	483	50	0.00025243	2.8725e-08	0.00016948	1.4894	0.13638
6	93428644	94118142	295	42	0.00024181	1.9935e-08	0.00014119	1.7126	0.086782
6	94118142	94441175	88	8	4.8841e-05	1.1726e-08	0.00010829	0.45104	0.65196
6	94441175	97093511	655	50	0.0003348	3.4076e-08	0.0001846	1.8137	0.069725
6	97093511	97842284	242	27	-4.5208e-05	1.3182e-08	0.00011481	-0.39375	0.69376
6	97842284	100630146	847	50	-0.00026133	3.5294e-08	0.00018787	-1.391	0.16422
6	100630146	102636772	519	50	0.00036672	2.7618e-08	0.00016619	2.2067	0.027338
6	102636772	103983395	358	33	7.9515e-05	1.8797e-08	0.0001371	0.57997	0.56194
6	103983395	106056733	691	50	0.00034781	3.1017e-08	0.00017612	1.9749	0.048281
6	106056733	107450306	629	50	0.00017644	4.0565e-08	0.00020141	0.87605	0.381
6	107450306	108464380	353	45	8.4112e-05	2.3494e-08	0.00015328	0.54876	0.58317
6	108464380	110304247	558	50	0.00043771	2.5468e-08	0.00015959	2.7428	0.0060915
6	110304247	112345014	625	50	0.00023312	4.6591e-08	0.00021585	1.08	0.28013
6	112345014	114220833	656	50	0.00029318	4.4551e-08	0.00021107	1.389	0.16482
6	114220833	116131396	518	50	0.00054532	2.287e-08	0.00015123	3.6059	0.00031109
6	116131396	117672972	486	48	0.00019827	2.7298e-08	0.00016522	1.2	0.23012
6	117672972	118963115	400	40	0.00020562	2.5722e-08	0.00016038	1.2821	0.19982
6	118963115	119963278	326	36	5.815e-05	3.1157e-08	0.00017651	0.32943	0.74183
6	119963278	120512128	169	18	6.2869e-05	8.2494e-09	9.0826e-05	0.69218	0.48882
6	120512128	121905676	386	36	0.00012822	1.8335e-08	0.00013541	0.94693	0.34367
6	121905676	123856181	640	50	0.00055499	3.1042e-08	0.00017619	3.15	0.0016328
6	123856181	125424383	607	50	-0.00012708	3.4091e-08	0.00018464	-0.68825	0.4913
6	125424383	127540461	481	50	0.00022044	2.8492e-08	0.0001688	1.306	0.19157
6	127540461	129861031	608	50	0.00048365	4.133e-08	0.0002033	2.379	0.017359
6	129861031	130935454	497	50	0.0003341	4.2387e-08	0.00020588	1.6228	0.10464
6	130935454	132765669	619	50	0.00036013	3.2688e-08	0.0001808	1.9919	0.046381
6	132765669	134244243	602	50	0.00019166	3.3764e-08	0.00018375	1.043	0.29693
6	134244243	136224177	576	50	0.00021332	7.1646e-08	0.00026767	0.79695	0.42548
6	136224177	137614218	322	44	-0.00016294	4.7137e-08	0.00021711	-0.75049	0.45296
6	137614218	138822629	489	50	-0.00071675	5.1969e-08	0.00022797	-3.1441	0.0016659
6	138822629	139845436	377	50	2.1736e-05	2.6943e-08	0.00016414	0.13242	0.89465
6	139845436	142288479	564	50	-4.3445e-05	3.8621e-08	0.00019652	-0.22107	0.82504
6	142288479	145319810	1061	50	-3.7966e-06	3.768e-08	0.00019411	-0.019559	0.9844
6	145319810	146665424	335	27	0.00024088	1.5295e-08	0.00012367	1.9478	0.051443
6	146665424	148920352	927	50	0.00012336	3.4944e-08	0.00018693	0.6599	0.50932
6	148920352	150253404	529	50	0.00027133	3.8226e-08	0.00019551	1.3878	0.16521
6	150253404	151912703	871	50	0.00043687	3.8178e-08	0.00019539	2.2359	0.02536
6	151912703	153094496	571	50	2.0422e-05	3.3527e-08	0.0001831	0.11153	0.91119
6	153094496	154974120	800	50	0.00019991	3.514e-08	0.00018746	1.0665	0.28622
6	154974120	156763326	743	50	-7.4689e-05	3.7396e-08	0.00019338	-0.38623	0.69933
6	156763326	158218719	461	50	-0.00019736	2.6723e-08	0.00016347	-1.2073	0.22732
6	158218719	160580497	1041	50	-0.00018481	4.2287e-08	0.00020564	-0.89873	0.3688
6	160580497	162169564	781	50	0.00031699	3.9077e-08	0.00019768	1.6036	0.10881
6	162169564	162931203	363	49	0.0004002	2.2133e-08	0.00014877	2.69	0.0071455
6	162931203	164383521	675	50	-2.7916e-05	3.4232e-08	0.00018502	-0.15088	0.88007
6	164383521	165586864	540	50	0.00042252	3.0381e-08	0.0001743	2.4241	0.015346
6	165586864	167024733	810	50	0.00040435	3.2857e-08	0.00018126	2.2307	0.025701
6	167024733	168042835	434	50	3.6082e-05	3.606e-08	0.00018989	0.19001	0.8493
6	168042835	169382050	574	50	0.00023364	3.968e-08	0.0001992	1.1729	0.24084
6	169382050	170330173	435	46	-0.00011138	2.9221e-08	0.00017094	-0.65158	0.51467
6	170330173	171051270	238	30	9.7831e-05	2.3196e-08	0.0001523	0.64235	0.52065
7	16161	972752	123	20	2.7935e-05	1.2213e-08	0.00011051	0.25277	0.80044
7	972752	1353067	150	20	8.1045e-05	9.4942e-09	9.7438e-05	0.83176	0.40554
7	1353067	2062398	171	23	6.5409e-05	1.8559e-08	0.00013623	0.48013	0.63113
7	2062398	2772227	251	37	0.00017017	2.8131e-08	0.00016772	1.0146	0.31031
7	2772227	4573428	864	50	0.00040152	3.9583e-08	0.00019895	2.0181	0.043577
7	4573428	5416232	236	41	-0.00016116	1.9931e-08	0.00014118	-1.1415	0.25365
7	5416232	5854526	121	20	-3.5536e-05	1.0792e-08	0.00010388	-0.34207	0.73229
7	5854526	6573857	168	24	0.00028145	1.4836e-08	0.0001218	2.3106	0.020853
7	6573857	7808752	457	50	0.00035691	2.9803e-08	0.00017264	2.0674	0.038696
7	7808752	9123423	698	50	0.00015269	3.7499e-08	0.00019365	0.7885	0.4304
7	9123423	9987499	383	50	8.89e-05	3.0342e-08	0.00017419	0.51037	0.6098
7	9987499	11299198	508	50	5.1715e-05	3.798e-08	0.00019488	0.26536	0.79073
7	11299198	12635461	715	50	5.4639e-05	3.9242e-08	0.00019809	0.27582	0.78268
7	12635461	13884202	576	50	6.4522e-05	3.503e-08	0.00018716	0.34473	0.73029
7	13884202	15143657	562	50	6.0063e-05	3.6395e-08	0.00019077	0.31484	0.75289
7	15143657	16902069	761	50	-2.7525e-05	3.4616e-08	0.00018605	-0.14794	0.88239
7	16902069	19481547	1032	50	0.00049991	4.1859e-08	0.00020459	2.4434	0.014549
7	19481547	20124908	234	28	8.616e-05	1.3931e-08	0.00011803	0.72999	0.4654
7	20124908	22507629	1197	50	0.00017531	4.1159e-08	0.00020288	0.86414	0.38751
7	22507629	23471442	316	39	0.00024734	3.3282e-08	0.00018243	1.3558	0.17516
7	23471442	25077259	739	50	7.1315e-06	4.1175e-08	0.00020292	0.035145	0.97196
7	25077259	25909555	456	50	0.00017238	3.1633e-08	0.00017786	0.9692	0.33245
7	25909555	28360309	903	50	-0.00012644	4.3004e-08	0.00020737	-0.6097	0.54206
7	28360309	31137289	1283	50	0.00017852	3.0597e-08	0.00017492	1.0206	0.30746
7	31137289	33555768	1011	50	0.00018673	3.73e-08	0.00019313	0.96686	0.33361
7	33555768	36213538	1049	50	0.00032779	3.5927e-08	0.00018954	1.7293	0.083749
7	36213538	37555184	631	50	0.00013968	3.4901e-08	0.00018682	0.7477	0.45464
7	37555184	38966703	668	50	0.00040238	3.6624e-08	0.00019137	2.1026	0.0355
7	38966703	39862670	328	36	0.00011019	1.5971e-08	0.00012638	0.87194	0.38324
7	39862670	42001811	616	50	0.00061507	3.6182e-08	0.00019022	3.2335	0.0012227
7	42001811	43159074	410	50	-0.00010782	2.3135e-08	0.0001521	-0.70889	0.47839
7	43159074	44763828	519	50	-8.8171e-05	3.015e-08	0.00017364	-0.50779	0.6116
7	44763828	45952922	400	48	-3.7416e-05	2.8019e-08	0.00016739	-0.22353	0.82313
7	45952922	46986720	423	46	0.00047517	2.8918e-08	0.00017005	2.7942	0.005202
7	46986720	49212278	936	50	0.00056696	3.4944e-08	0.00018693	3.0329	0.0024218
7	49212278	51675322	938	50	0.0002209	4.7309e-08	0.00021751	1.0156	0.30983
7	51675322	53176312	671	50	5.7434e-05	3.3418e-08	0.00018281	0.31418	0.75339
7	53176312	54222976	392	41	-0.00017863	1.8996e-08	0.00013782	-1.2961	0.19495
7	54222976	55691584	578	50	0.00036768	3.254e-08	0.00018039	2.0383	0.041524
7	55691584	57382638	308	30	-0.00018499	3.2973e-08	0.00018158	-1.0187	0.30833
7	57382638	63307359	152	16	7.548e-05	1.1543e-08	0.00010744	0.70254	0.48234
7	63307359	63641125	52	5	2.3298e-05	5.074e-09	7.1232e-05	0.32707	0.74361
7	63641125	65689809	365	26	0.00014204	1.7469e-08	0.00013217	1.0747	0.28251
7	65689809	68234074	770	50	0.00030884	3.5632e-08	0.00018877	1.6361	0.10182
7	68234074	69085364	278	39	0.00011862	1.5286e-08	0.00012364	0.95942	0.33735
7	69085364	71874885	873	50	0.00028469	3.5117e-08	0.0001874	1.5192	0.12871
7	71874885	73334602	206	25	5.0663e-05	2.1133e-08	0.00014537	0.34851	0.72746
7	73334602	76458564	444	50	0.00033042	3.4339e-08	0.00018531	1.7831	0.074572
7	76458564	78093859	646	50	0.00026088	3.5293e-08	0.00018787	1.3887	0.16494
7	78093859	79888069	638	50	0.00036797	3.6237e-08	0.00019036	1.933	0.053236
7	79888069	82022686	734	50	2.6065e-05	3.3954e-08	0.00018427	0.14145	0.88751
7	82022686	83801203	662	50	0.00013103	3.8155e-08	0.00019533	0.67082	0.50233
7	83801203	85572182	419	39	0.00026369	2.3045e-08	0.00015181	1.737	0.08238
7	85572182	87825004	603	50	0.00062467	2.542e-08	0.00015944	3.918	8.9292e-05
7	87825004	90661784	1009	50	0.00012773	3.8431e-08	0.00019604	0.65158	0.51467
7	90661784	92493752	491	50	0.00013621	2.4199e-08	0.00015556	0.87561	0.38124
7	92493752	93966601	368	50	-0.00011478	2.5335e-08	0.00015917	-0.72109	0.47085
7	93966601	96073508	741	50	0.00037414	3.6385e-08	0.00019075	1.9614	0.04983
7	96073508	97099570	319	43	0.0003073	2.0365e-08	0.00014271	2.1534	0.03129
7	97099570	98715474	446	50	0.00036129	2.2777e-08	0.00015092	2.3939	0.01667
7	98715474	100196651	314	29	6.541e-07	2.2614e-08	0.00015038	0.0043496	0.99653
7	100196651	101199253	315	39	-0.00036814	2.4994e-08	0.00015809	-2.3286	0.01988
7	101199253	103197510	441	50	0.00040997	3.5633e-08	0.00018877	2.1718	0.029871
7	103197510	104159525	477	50	0.00046185	2.4396e-08	0.00015619	2.957	0.0031069
7	104159525	105682905	571	50	0.00042699	2.8255e-08	0.00016809	2.5402	0.011079
7	105682905	107780178	764	50	0.0005066	5.3677e-08	0.00023168	2.1866	0.028773
7	107780178	109647594	590	50	0.0003213	3.4236e-08	0.00018503	1.7365	0.082481
7	109647594	112618684	861	50	0.00023504	3.8855e-08	0.00019712	1.1924	0.23312
7	112618684	113712387	238	27	-2.9993e-05	1.7789e-08	0.00013337	-0.22488	0.82207
7	113712387	116780178	748	50	7.133e-05	3.5185e-08	0.00018758	0.38027	0.70374
7	116780178	118351581	390	39	-0.00010731	2.3085e-08	0.00015194	-0.70629	0.48001
7	118351581	121045273	475	43	0.00016794	2.4234e-08	0.00015567	1.0788	0.28066
7	121045273	121933630	256	30	7.5569e-05	2.1819e-08	0.00014771	0.51159	0.60894
7	121933630	124156805	684	50	0.00021148	3.2088e-08	0.00017913	1.1806	0.23777
7	124156805	124167552	6	2	-1.4099e-05	4.225e-09	6.5e-05	-0.21691	0.82828
7	124167552	126519170	722	50	-0.0002453	3.1906e-08	0.00017862	-1.3733	0.16966
7	126519170	126869221	144	17	0.00017177	1.4573e-08	0.00012072	1.4229	0.15477
7	126869221	128778386	633	50	0.00040123	3.2302e-08	0.00017973	2.2324	0.025587
7	128778386	130422414	506	50	-0.00011304	2.5886e-08	0.00016089	-0.7026	0.48231
7	130422414	132805848	932	50	0.000108	3.5985e-08	0.0001897	0.56934	0.56913
7	132805848	134307596	450	35	0.00028632	2.1487e-08	0.00014659	1.9533	0.050787
7	134307596	135591083	516	50	0.0001627	3.0199e-08	0.00017378	0.93625	0.34914
7	135591083	136876562	422	50	-4.8121e-05	2.5782e-08	0.00016057	-0.29969	0.76441
7	136876562	138744679	613	50	-9.5886e-05	4.1242e-08	0.00020308	-0.47216	0.63681
7	138744679	139933177	361	47	0.00028192	2.205e-08	0.00014849	1.8986	0.057619
7	139933177	140235210	126	25	0.00018073	1.5212e-08	0.00012334	1.4653	0.14283
7	140235210	141226557	320	34	0.0004123	1.784e-08	0.00013356	3.0869	0.0020227
7	141226557	142656310	491	50	-0.00019335	2.1556e-08	0.00014682	-1.3169	0.18787
7	142656310	144968289	582	50	0.0003494	2.4338e-08	0.00015601	2.2397	0.025113
7	144968289	146427960	395	45	-8.9263e-05	2.0599e-08	0.00014352	-0.62194	0.53398
7	146427960	147815318	578	50	0.00015004	3.2616e-08	0.0001806	0.8308	0.40609
7	147815318	149840658	652	50	-6.2356e-05	4.46e-08	0.00021119	-0.29526	0.76779
7	149840658	150711505	344	40	0.00023937	3.0119e-08	0.00017355	1.3793	0.16781
7	150711505	152249806	478	50	2.675e-05	3.1113e-08	0.00017639	0.15165	0.87946
7	152249806	153674019	487	50	0.00023642	2.9155e-08	0.00017075	1.3846	0.16618
7	153674019	154964730	546	50	0.0001563	3.2318e-08	0.00017977	0.86941	0.38462
7	154964730	156065250	493	50	0.00036786	3.4122e-08	0.00018472	1.9914	0.046437
7	156065250	157634597	561	50	0.00011225	3.0232e-08	0.00017387	0.64561	0.51853
7	157634597	159128575	507	50	-0.00011237	2.4917e-08	0.00015785	-0.71187	0.47655
8	10422	1044217	420	50	2.5224e-05	3.3503e-08	0.00018304	0.13781	0.89039
8	1044217	1163245	76	13	4.01e-05	5.8547e-09	7.6516e-05	0.52407	0.60023
8	1163245	2042942	484	50	9.3463e-05	3.3255e-08	0.00018236	0.51252	0.60829
8	2042942	2573279	244	38	3.1086e-05	1.7047e-08	0.00013056	0.23809	0.81181
8	2573279	3392926	608	50	0.00027622	3.6899e-08	0.00019209	1.438	0.15044
8	3392926	3783017	436	50	0.00051355	3.0424e-08	0.00017443	2.9442	0.0032378
8	3783017	4480476	686	50	-2.0233e-05	3.7998e-08	0.00019493	-0.1038	0.91733
8	4480476	5146927	501	50	-0.00013924	3.1322e-08	0.00017698	-0.78674	0.43143
8	5146927	6142797	772	50	-5.3567e-05	3.1763e-08	0.00017822	-0.30056	0.76375
8	6142797	7153079	529	50	0.00028266	3.6675e-08	0.00019151	1.476	0.13995
8	7153079	9154694	568	50	0.00010449	3.4969e-08	0.000187	0.55875	0.57633
8	9154694	9640787	241	25	0.00037656	2.3674e-08	0.00015386	2.4474	0.01439
8	9640787	10463197	480	50	0.00024671	3.3762e-08	0.00018374	1.3427	0.17937
8	10463197	11278998	383	38	9.4995e-05	3.0817e-08	0.00017555	0.54114	0.58841
8	11278998	13491775	841	50	0.0005195	3.7444e-08	0.0001935	2.6847	0.0072589
8	13491775	13944992	264	32	0.00037444	2.382e-08	0.00015434	2.4261	0.015262
8	13944992	15991660	1131	50	0.00014911	3.4823e-08	0.00018661	0.79906	0.42426
8	15991660	17387876	565	50	0.00023688	3.8415e-08	0.000196	1.2086	0.22682
8	17387876	17836399	289	36	-8.483e-05	1.8643e-08	0.00013654	-0.62128	0.53441
8	17836399	19492840	982	50	-3.2119e-05	2.9836e-08	0.00017273	-0.18595	0.85248
8	19492840	20060856	329	45	-0.00020776	2.4853e-08	0.00015765	-1.3179	0.18754
8	20060856	21661737	749	50	0.00053045	3.6915e-08	0.00019213	2.7609	0.0057649
8	21661737	22897057	515	50	0.00011394	2.9802e-08	0.00017263	0.66003	0.50923
8	22897057	24674718	687	50	-4.6524e-05	3.0196e-08	0.00017377	-0.26773	0.7889
8	24674718	25483454	297	36	0.00023938	2.4724e-08	0.00015724	1.5224	0.12791
8	25483454	26682525	639	50	0.00025761	4.2274e-08	0.00020561	1.2529	0.21023
8	26682525	28162392	766	50	0.00021197	3.7174e-08	0.00019281	1.0994	0.27159
8	28162392	29327896	383	44	0.00011136	2.0752e-08	0.00014405	0.77303	0.4395
8	29327896	31133729	556	50	-6.9775e-05	2.9906e-08	0.00017293	-0.40348	0.6866
8	31133729	31548360	122	20	0.00024295	7.7869e-09	8.8243e-05	2.7532	0.0059014
8	31548360	32977218	498	50	-2.7168e-05	2.5051e-08	0.00015827	-0.17165	0.86371
8	32977218	35317232	556	47	0.00018811	2.3365e-08	0.00015286	1.2306	0.21846
8	35317232	37379389	378	43	0.0004853	2.1676e-08	0.00014723	3.2963	0.00097978
8	37379389	38938806	336	50	5.0857e-05	2.1925e-08	0.00014807	0.34347	0.73125
8	38938806	40703337	633	50	0.00023741	2.9749e-08	0.00017248	1.3765	0.16868
8	40703337	41721454	397	50	0.00010216	2.6262e-08	0.00016206	0.63038	0.52845
8	41721454	42773823	221	24	0.00011346	2.1729e-08	0.00014741	0.76968	0.44149
8	42773823	46841315	76	9	-0.00017351	1.0304e-08	0.00010151	-1.7093	0.087399
8	46841315	50082470	415	37	0.00015511	2.4269e-08	0.00015579	0.99564	0.31942
8	50082470	53302930	829	50	0.00013656	3.3291e-08	0.00018246	0.74846	0.45418
8	53302930	54418044	380	42	-0.00023849	2.4038e-08	0.00015504	-1.5382	0.12399
8	54418044	55945581	490	50	0.00030117	2.2414e-08	0.00014971	2.0116	0.044257
8	55945581	56956383	361	40	0.00018926	2.681e-08	0.00016374	1.1559	0.24773
8	56956383	59068651	682	50	0.00024194	3.277e-08	0.00018103	1.3365	0.18139
8	59068651	59728100	281	32	0.00034452	2.3673e-08	0.00015386	2.2392	0.025142
8	59728100	62329099	805	50	0.00046895	3.3773e-08	0.00018377	2.5518	0.010717
8	62329099	63349306	348	36	0.00020673	2.3523e-08	0.00015337	1.3479	0.17769
8	63349306	65232872	546	49	0.00019764	2.8994e-08	0.00017028	1.1607	0.24577
8	65232872	66489090	382	45	4.7758e-05	2.4003e-08	0.00015493	0.30825	0.75789
8	66489090	69863057	910	50	0.00030144	3.7522e-08	0.00019371	1.5562	0.11967
8	69863057	70867979	411	50	-0.00046364	2.4987e-08	0.00015807	-2.9331	0.0033565
8	70867979	72289454	449	50	0.00043621	3.4078e-08	0.0001846	2.363	0.01813
8	72289454	73817199	707	50	-2.7483e-05	3.3759e-08	0.00018374	-0.14958	0.8811
8	73817199	75445064	643	50	-6.4543e-05	3.5791e-08	0.00018919	-0.34116	0.73298
8	75445064	76456542	305	38	0.00017397	1.616e-08	0.00012712	1.3685	0.17116
8	76456542	79132861	738	50	9.299e-05	3.9376e-08	0.00019843	0.46862	0.63934
8	79132861	81956395	831	50	-3.948e-05	5.9186e-08	0.00024328	-0.16228	0.87108
8	81956395	82693739	217	31	0.00033345	1.5319e-08	0.00012377	2.6941	0.0070578
8	82693739	84225589	432	45	0.00033373	2.2392e-08	0.00014964	2.2303	0.02573
8	84225589	85955619	380	40	-1.8066e-05	2.0803e-08	0.00014423	-0.12526	0.90032
8	85955619	87411709	295	26	-2.3941e-05	1.6288e-08	0.00012762	-0.18759	0.8512
8	87411709	89085481	510	50	0.00027436	2.293e-08	0.00015143	1.8118	0.070016
8	89085481	90638162	428	40	0.0003672	2.3759e-08	0.00015414	2.3823	0.017206
8	90638162	93554386	708	50	0.00030881	3.6491e-08	0.00019103	1.6166	0.10597
8	93554386	95005527	406	48	-0.00029614	2.1918e-08	0.00014805	-2.0003	0.045467
8	95005527	96534806	648	50	0.00014937	3.3858e-08	0.00018401	0.81175	0.41694
8	96534806	99401581	1121	50	2.6777e-06	3.1542e-08	0.0001776	0.015077	0.98797
8	99401581	101620958	555	42	-0.00017161	3.0033e-08	0.0001733	-0.99023	0.32206
8	101620958	104123306	1011	50	0.00016011	3.6817e-08	0.00019188	0.83442	0.40404
8	104123306	104988752	272	24	0.00022363	1.2839e-08	0.00011331	1.9737	0.048418
8	104988752	107410754	842	50	4.8911e-05	3.6251e-08	0.0001904	0.25689	0.79726
8	107410754	108648177	502	50	0.0002018	2.6746e-08	0.00016354	1.2339	0.21723
8	108648177	109248173	205	23	0.0001408	1.5234e-08	0.00012343	1.1408	0.25396
8	109248173	110484314	360	30	0.00037404	2.5986e-08	0.0001612	2.3204	0.020322
8	110484314	111850847	298	33	4.9312e-05	2.1393e-08	0.00014626	0.33715	0.736
8	111850847	113064320	247	18	6.2813e-05	1.4342e-08	0.00011976	0.5245	0.59993
8	113064320	116096495	823	50	0.0002313	3.0611e-08	0.00017496	1.322	0.18615
8	116096495	119685457	1162	50	0.00024898	3.4222e-08	0.00018499	1.3459	0.17834
8	119685457	121201700	546	50	0.00015986	3.0069e-08	0.00017341	0.92187	0.3566
8	121201700	124861459	1344	50	-0.00010749	3.8558e-08	0.00019636	-0.54739	0.58411
8	124861459	125683719	338	38	-0.0001141	1.7502e-08	0.00013229	-0.86244	0.38844
8	125683719	126410917	272	40	0.00019582	1.9793e-08	0.00014069	1.3919	0.16396
8	126410917	128659111	925	50	-3.3368e-05	3.5608e-08	0.0001887	-0.17683	0.85964
8	128659111	130381139	694	50	8.8473e-05	5.5788e-08	0.00023619	0.37458	0.70797
8	130381139	131639625	498	50	0.00050401	4.1237e-08	0.00020307	2.482	0.013066
8	131639625	133351144	781	50	0.00023091	4.4964e-08	0.00021205	1.089	0.27617
8	133351144	134570001	686	50	0.00054384	3.6752e-08	0.00019171	2.8368	0.0045568
8	134570001	136035605	777	50	6.993e-05	3.3207e-08	0.00018223	0.38375	0.70116
8	136035605	137524151	569	50	0.00033983	3.0944e-08	0.00017591	1.9318	0.053378
8	137524151	139254830	700	50	0.00028942	3.3729e-08	0.00018365	1.5759	0.11505
8	139254830	140725643	758	50	0.00026546	3.3051e-08	0.0001818	1.4602	0.14425
8	140725643	143044914	851	50	5.3463e-05	3.8944e-08	0.00019734	0.27092	0.78646
8	143044914	144236881	426	50	2.1113e-05	3.1597e-08	0.00017776	0.11877	0.90545
8	144236881	146303867	434	50	0.00040027	3.6505e-08	0.00019106	2.095	0.036175
9	10023	1079707	603	50	0.00038299	3.7965e-08	0.00019485	1.9656	0.049346
9	1079707	1916877	589	50	0.00037529	3.5825e-08	0.00018928	1.9828	0.047395
9	1916877	3190064	776	50	-1.4874e-05	3.2921e-08	0.00018144	-0.081975	0.93467
9	3190064	4495328	754	50	0.0003976	3.5524e-08	0.00018848	2.1095	0.034898
9	4495328	4884926	223	37	0.00047454	2.5124e-08	0.00015851	2.9939	0.0027547
9	4884926	6557589	572	50	0.00090246	6.2821e-08	0.00025064	3.6006	0.00031749
9	6557589	7154923	297	38	0.00035427	2.552e-08	0.00015975	2.2176	0.02658
9	7154923	8456299	906	50	0.00013285	3.4236e-08	0.00018503	0.71799	0.47277
9	8456299	9166403	403	50	0.00010141	2.881e-08	0.00016973	0.59744	0.55021
9	9166403	10879253	851	50	6.5063e-05	3.6473e-08	0.00019098	0.34068	0.73335
9	10879253	12276489	492	43	0.00028157	2.5599e-08	0.00016	1.7599	0.078432
9	12276489	14836363	1261	50	0.00028083	3.3966e-08	0.0001843	1.5238	0.12756
9	14836363	16659655	786	50	-7.8976e-05	3.5055e-08	0.00018723	-0.42181	0.67316
9	16659655	18661051	944	50	6.2267e-05	3.3451e-08	0.0001829	0.34045	0.73352
9	18661051	20463534	828	50	2.3925e-05	3.9296e-08	0.00019823	0.12069	0.90394
9	20463534	22206559	691	50	6.7058e-06	3.5107e-08	0.00018737	0.03579	0.97145
9	22206559	24158518	613	50	0.00011563	2.9531e-08	0.00017185	0.67289	0.50102
9	24158518	25330810	311	43	0.00022115	2.8611e-08	0.00016915	1.3075	0.19106
9	25330810	26111757	272	44	0.0003096	2.0512e-08	0.00014322	2.1617	0.030642
9	26111757	28224283	967	50	0.00040363	3.8211e-08	0.00019548	2.0648	0.038938
9	28224283	28811584	250	36	0.00012012	1.9221e-08	0.00013864	0.86644	0.38625
9	28811584	30387392	582	50	0.00049258	3.2996e-08	0.00018165	2.7117	0.0066933
9	30387392	31310383	264	23	0.00013227	1.6256e-08	0.0001275	1.0374	0.29954
9	31310383	32019368	218	25	-1.021e-05	1.1326e-08	0.00010643	-0.095936	0.92357
9	32019368	33578334	609	50	-0.00016836	3.3669e-08	0.00018349	-0.91755	0.35886
9	33578334	34642243	307	29	-0.00032678	2.7968e-08	0.00016724	-1.954	0.0507
9	34642243	36743283	625	50	-6.9402e-05	4.2259e-08	0.00020557	-0.33761	0.73566
9	36743283	38641599	743	50	0.0003607	3.5277e-08	0.00018782	1.9204	0.054802
9	38641599	65472190	97	20	4.311e-05	7.9069e-09	8.8921e-05	0.48481	0.62781
9	65472190	72512711	511	50	6.9083e-05	2.906e-08	0.00017047	0.40525	0.68529
9	72512711	72753755	116	11	0.00011261	1.1929e-08	0.00010922	1.0311	0.30251
9	72753755	74253040	627	50	1.453e-05	3.6e-08	0.00018974	0.076582	0.93896
9	74253040	76203946	601	50	-2.7606e-06	3.3681e-08	0.00018352	-0.015042	0.988
9	76203946	76973081	192	23	6.6477e-05	9.881e-09	9.9403e-05	0.66876	0.50365
9	76973081	78900183	828	50	0.00014637	3.32e-08	0.00018221	0.80332	0.42179
9	78900183	79471208	300	46	0.0001178	2.357e-08	0.00015353	0.76731	0.4429
9	79471208	81079055	543	50	0.00018798	3.6033e-08	0.00018982	0.99028	0.32204
9	81079055	82590928	658	50	0.00017733	3.6341e-08	0.00019063	0.93022	0.35226
9	82590928	84211233	702	50	8.7258e-05	3.3891e-08	0.0001841	0.47398	0.63551
9	84211233	85440801	318	50	1.9082e-05	2.1448e-08	0.00014645	0.13029	0.89634
9	85440801	86938196	654	50	0.00016582	3.7814e-08	0.00019446	0.85275	0.3938
9	86938196	88109333	507	50	0.00046458	3.1409e-08	0.00017722	2.6214	0.0087562
9	88109333	88590417	109	13	-0.00013776	9.4977e-09	9.7456e-05	-1.4135	0.1575
9	88590417	90136246	620	50	6.1914e-05	3.5132e-08	0.00018744	0.33032	0.74116
9	90136246	92528698	907	50	6.6265e-05	4.2058e-08	0.00020508	0.32312	0.74661
9	92528698	94167203	671	50	0.00057541	5.4876e-08	0.00023426	2.4563	0.014037
9	94167203	96671698	870	50	0.00045281	3.9071e-08	0.00019766	2.2908	0.021975
9	96671698	98922040	744	50	0.00017621	3.2031e-08	0.00017897	0.98456	0.32484
9	98922040	101592859	927	50	0.00035459	4.0891e-08	0.00020221	1.7535	0.079513
9	101592859	104624437	1032	50	0.00015418	3.6101e-08	0.00019	0.81146	0.4171
9	104624437	105967976	607	50	3.2783e-06	2.699e-08	0.00016429	0.019955	0.98408
9	105967976	107581749	649	50	-0.0001121	2.7811e-08	0.00016677	-0.67218	0.50147
9	107581749	109298754	633	50	-5.0639e-06	4.0177e-08	0.00020044	-0.025264	0.97984
9	109298754	110695062	580	50	0.00016275	3.535e-08	0.00018801	0.86562	0.3867
9	110695062	112778024	1132	50	7.2249e-05	3.8848e-08	0.0001971	0.36656	0.71395
9	112778024	114831082	979	50	0.00069162	3.5047e-08	0.00018721	3.6944	0.00022041
9	114831082	115693145	325	30	0.00037777	2.0089e-08	0.00014174	2.6653	0.007691
9	115693145	117019801	649	50	0.00011334	3.9446e-08	0.00019861	0.57066	0.56823
9	117019801	117921960	479	50	0.00062708	3.7889e-08	0.00019465	3.2216	0.0012749
9	117921960	121321537	1554	50	0.00011831	3.3125e-08	0.000182	0.65004	0.51567
9	121321537	122260297	369	45	0.00032898	2.0667e-08	0.00014376	2.2884	0.022115
9	122260297	124871322	814	50	0.00018855	3.575e-08	0.00018908	0.99723	0.31865
9	124871322	126971887	694	50	0.00017851	3.4098e-08	0.00018466	0.96672	0.33369
9	126971887	129059665	596	50	7.8146e-06	3.1414e-08	0.00017724	0.044091	0.96483
9	129059665	130055510	337	42	0.00019538	1.8435e-08	0.00013578	1.439	0.15014
9	130055510	132165470	543	50	-3.375e-05	3.0283e-08	0.00017402	-0.19394	0.84622
9	132165470	133223217	324	50	0.00057572	1.8804e-08	0.00013713	4.1985	2.6874e-05
9	133223217	134127888	342	50	0.00019919	2.2436e-08	0.00014979	1.3298	0.18358
9	134127888	135298842	445	50	0.00048285	2.5963e-08	0.00016113	2.9966	0.0027301
9	135298842	137041122	754	50	-8.394e-06	3.7644e-08	0.00019402	-0.043263	0.96549
9	137041122	137589364	216	40	-0.00016794	1.6612e-08	0.00012889	-1.303	0.19257
9	137589364	138938978	622	50	0.00019167	3.2311e-08	0.00017975	1.0663	0.28628
9	138938978	139500342	143	26	0.00039215	5.3355e-08	0.00023099	1.6977	0.089561
9	139500342	141144796	91	15	0.00024007	1.8956e-08	0.00013768	1.7437	0.081214
10	60523	751339	142	16	0.00020979	1.6597e-08	0.00012883	1.6284	0.10343
10	751339	1523544	343	44	0.00068518	3.0225e-08	0.00017385	3.9411	8.1106e-05
10	1523544	2254500	441	50	2.8444e-05	2.4351e-08	0.00015605	0.18228	0.85537
10	2254500	3352699	674	50	0.00020256	3.828e-08	0.00019565	1.0353	0.30054
10	3352699	4572274	617	50	0.00027488	4.1755e-08	0.00020434	1.3452	0.17856
10	4572274	5983762	720	50	-8.6717e-06	3.4072e-08	0.00018458	-0.04698	0.96253
10	5983762	7171484	736	50	0.0011313	7.3724e-08	0.00027152	4.1666	3.0919e-05
10	7171484	8774665	871	50	0.00013998	3.1447e-08	0.00017733	0.78935	0.42991
10	8774665	10249396	587	50	-0.00018016	3.1177e-08	0.00017657	-1.0203	0.30758
10	10249396	12586797	1072	50	0.00013524	3.2444e-08	0.00018012	0.7508	0.45277
10	12586797	13321600	450	50	7.7187e-07	2.9009e-08	0.00017032	0.0045319	0.99638
10	13321600	15026068	940	50	0.00079214	4.5058e-08	0.00021227	3.7318	0.00019014
10	15026068	16551767	580	50	0.00056692	3.9132e-08	0.00019782	2.8659	0.0041584
10	16551767	18537267	802	50	0.00064167	3.7951e-08	0.00019481	3.2938	0.00098838
10	18537267	19716878	552	50	0.00016452	2.5772e-08	0.00016054	1.0248	0.30546
10	19716878	22772283	1036	50	-2.801e-05	4.0149e-08	0.00020037	-0.13979	0.88883
10	22772283	23175132	128	15	8.8959e-05	1.0323e-08	0.0001016	0.87555	0.38127
10	23175132	25578596	805	50	1.7707e-05	3.2545e-08	0.0001804	0.098154	0.92181
10	25578596	26888684	569	50	0.00035128	2.2753e-08	0.00015084	2.3288	0.019869
10	26888684	29323236	954	50	-2.517e-05	4.0001e-08	0.0002	-0.12585	0.89985
10	29323236	29783692	274	41	-4.6597e-05	2.0526e-08	0.00014327	-0.32524	0.745
10	29783692	30458838	370	50	-7.0513e-05	2.2344e-08	0.00014948	-0.47172	0.63713
10	30458838	31907519	501	50	0.00012709	3.9736e-08	0.00019934	0.63755	0.52377
10	31907519	33707968	664	50	0.00064278	4.3154e-08	0.00020774	3.0942	0.0019734
10	33707968	35109355	503	50	0.0002276	3.0511e-08	0.00017467	1.303	0.19257
10	35109355	36572508	434	49	0.00047494	3.9508e-08	0.00019877	2.3894	0.016874
10	36572508	37790029	346	41	0.00038005	2.1136e-08	0.00014538	2.6141	0.0089462
10	37790029	42372579	213	13	8.6613e-05	7.362e-09	8.5802e-05	1.0094	0.31276
10	42372579	43894771	338	36	0.00017362	2.2018e-08	0.00014839	1.1701	0.24198
10	43894771	44730075	303	34	0.0003534	2.3431e-08	0.00015307	2.3087	0.020958
10	44730075	48760450	665	50	-1.819e-05	4.7069e-08	0.00021695	-0.083842	0.93318
10	48760450	50840915	680	50	0.00040911	3.4302e-08	0.00018521	2.2089	0.027182
10	50840915	53616629	773	50	-0.00011733	3.8331e-08	0.00019578	-0.59926	0.549
10	53616629	55103572	701	50	0.00033203	3.5452e-08	0.00018829	1.7634	0.077828
10	55103572	57031140	794	50	0.00032641	3.6899e-08	0.00019209	1.6993	0.089272
10	57031140	57662146	186	18	2.2498e-05	9.7986e-09	9.8988e-05	0.22728	0.82021
10	57662146	58959528	405	27	0.0004956	1.877e-08	0.00013701	3.6174	0.00029762
10	58959528	60289987	458	44	0.00016821	2.8456e-08	0.00016869	0.99718	0.31867
10	60289987	61891409	617	50	3.5211e-05	3.3861e-08	0.00018401	0.19135	0.84825
10	61891409	62659679	318	34	4.0777e-05	2.4003e-08	0.00015493	0.2632	0.7924
10	62659679	63341695	173	19	9.3341e-05	1.2192e-08	0.00011042	0.84535	0.39792
10	63341695	65794114	885	50	-0.00057375	5.2035e-08	0.00022811	-2.5152	0.011896
10	65794114	67549615	514	50	-0.00043883	2.8787e-08	0.00016967	-2.5864	0.0096979
10	67549615	69900148	900	50	0.00047697	3.6532e-08	0.00019113	2.4955	0.012578
10	69900148	70195991	127	12	6.4502e-05	1.4047e-08	0.00011852	0.54422	0.58629
10	70195991	72220850	929	50	-5.7942e-05	3.549e-08	0.00018839	-0.30757	0.75841
10	72220850	73508512	736	50	-0.00025206	3.4952e-08	0.00018695	-1.3482	0.17758
10	73508512	75422550	500	36	0.00028418	2.0884e-08	0.00014451	1.9664	0.049247
10	75422550	78706814	899	50	0.00049044	4.1249e-08	0.0002031	2.4148	0.015743
10	78706814	80876749	1037	50	0.00013211	3.35e-08	0.00018303	0.72179	0.47042
10	80876749	82414679	514	50	-0.00095277	4.6943e-08	0.00021666	-4.3974	1.0954e-05
10	82414679	84383745	739	50	9.6178e-05	3.3765e-08	0.00018375	0.52341	0.60069
10	84383745	85458703	462	45	9.6619e-05	2.0438e-08	0.00014296	0.67584	0.49914
10	85458703	87937577	1015	50	0.00022734	3.2157e-08	0.00017932	1.2677	0.20489
10	87937577	89127064	300	37	0.00015619	1.8694e-08	0.00013672	1.1424	0.2533
10	89127064	91013381	736	50	7.356e-05	3.6189e-08	0.00019023	0.38668	0.69899
10	91013381	92006581	372	42	5.6405e-05	2.1702e-08	0.00014732	0.38288	0.70181
10	92006581	93335047	451	50	0.0001864	2.5004e-08	0.00015813	1.1788	0.23847
10	93335047	95396368	723	50	-0.00036373	5.5605e-08	0.00023581	-1.5425	0.12296
10	95396368	96221243	271	32	9.621e-05	1.4019e-08	0.0001184	0.81256	0.41647
10	96221243	97822357	633	50	0.00014058	2.544e-08	0.0001595	0.88141	0.37809
10	97822357	100241302	932	50	0.00026655	4.4051e-08	0.00020988	1.27	0.20408
10	100241302	100668400	154	14	4.8285e-05	5.9759e-09	7.7304e-05	0.62461	0.53223
10	100668400	102949239	831	50	-4.6215e-05	6.2191e-08	0.00024938	-0.18532	0.85298
10	102949239	104380410	365	31	0.00015059	2.3337e-08	0.00015276	0.98578	0.32424
10	104380410	106695048	800	50	-0.00027799	3.6074e-08	0.00018993	-1.4636	0.1433
10	106695048	108726686	704	50	-1.4681e-05	3.4582e-08	0.00018596	-0.078947	0.93708
10	108726686	110317705	659	50	0.00025462	3.6204e-08	0.00019027	1.3382	0.18083
10	110317705	112561493	686	50	0.00025582	3.7118e-08	0.00019266	1.3278	0.18423
10	112561493	115328432	1063	50	-8.0587e-05	3.4236e-08	0.00018503	-0.43553	0.66317
10	115328432	116421406	500	50	-0.00015123	2.9058e-08	0.00017046	-0.88716	0.37499
10	116421406	119523934	1032	50	0.00031109	3.6183e-08	0.00019022	1.6354	0.10196
10	119523934	120591353	432	50	-3.8691e-06	2.2609e-08	0.00015036	-0.025732	0.97947
10	120591353	122407323	723	50	0.00061261	4.3794e-08	0.00020927	2.9274	0.0034181
10	122407323	123231465	391	50	-4.2181e-05	2.3541e-08	0.00015343	-0.27492	0.78338
10	123231465	123900545	282	43	0.00010858	1.7618e-08	0.00013273	0.81806	0.41332
10	123900545	125869346	960	50	7.8555e-05	3.3094e-08	0.00018192	0.43181	0.66588
10	125869346	128001098	987	50	0.00020014	3.2973e-08	0.00018158	1.1022	0.27038
10	128001098	129154362	522	50	-1.9186e-05	2.5816e-08	0.00016067	-0.11941	0.90495
10	129154362	130844284	915	50	6.7557e-05	3.6118e-08	0.00019005	0.35548	0.72223
10	130844284	131741327	432	50	0.00016752	2.3615e-08	0.00015367	1.0901	0.27567
10	131741327	132580245	418	50	0.0002239	2.4483e-08	0.00015647	1.4309	0.15245
10	132580245	134336329	871	50	0.000397	3.4607e-08	0.00018603	2.1341	0.032836
10	134336329	134494673	42	6	0.00020413	1.1106e-08	0.00010538	1.937	0.052746
10	134494673	135523865	289	40	0.00021135	1.8251e-08	0.0001351	1.5644	0.11772
11	70855	1213590	370	50	2.3159e-05	2.6536e-08	0.0001629	0.14217	0.88695
11	1213590	3665481	867	50	0.00062396	4.2016e-08	0.00020498	3.044	0.0023344
11	3665481	4746709	447	50	0.00013525	2.3388e-08	0.00015293	0.8844	0.37648
11	4746709	6322869	1025	50	0.00041507	3.5044e-08	0.0001872	2.2172	0.026607
11	6322869	7436701	565	50	5.1714e-05	2.9008e-08	0.00017032	0.30363	0.76141
11	7436701	8333274	512	50	-0.00042723	3.9065e-08	0.00019765	-2.1616	0.030651
11	8333274	9087317	275	29	0.00023556	2.2625e-08	0.00015042	1.5661	0.11734
11	9087317	10952027	686	50	-2.8927e-05	4.4277e-08	0.00021042	-0.13747	0.89066
11	10952027	12564229	1082	50	0.00020584	3.7202e-08	0.00019288	1.0672	0.28588
11	12564229	13373124	409	49	-0.00012337	2.183e-08	0.00014775	-0.835	0.40372
11	13373124	15742552	811	50	-1.206e-07	3.7487e-08	0.00019361	-0.00062286	0.9995
11	15742552	17578402	631	50	0.00044844	3.5938e-08	0.00018957	2.3655	0.018004
11	17578402	19569535	798	50	0.00025287	3.7294e-08	0.00019312	1.3094	0.1904
11	19569535	21017138	778	50	0.00040813	3.4839e-08	0.00018665	2.1866	0.028771
11	21017138	22374142	574	50	-0.00016645	3.6015e-08	0.00018978	-0.87706	0.38045
11	22374142	24088517	609	50	-0.0001306	3.0066e-08	0.0001734	-0.75317	0.45135
11	24088517	26045753	695	50	0.00032206	3.3155e-08	0.00018209	1.7687	0.076941
11	26045753	27020461	367	40	0.00018281	1.8443e-08	0.0001358	1.3461	0.17827
11	27020461	28481593	431	42	4.4511e-05	2.2303e-08	0.00014934	0.29805	0.76567
11	28481593	30141357	430	48	9.2544e-05	2.2332e-08	0.00014944	0.61928	0.53573
11	30141357	32276901	661	50	0.00048104	3.0791e-08	0.00017547	2.7414	0.0061177
11	32276901	33958739	584	50	0.00046086	3.295e-08	0.00018152	2.5389	0.011121
11	33958739	35502605	821	50	-0.00012735	3.864e-08	0.00019657	-0.64787	0.51707
11	35502605	37116815	739	50	0.00057499	4.1093e-08	0.00020271	2.8365	0.0045618
11	37116815	39382003	451	48	0.00042222	2.6126e-08	0.00016164	2.6121	0.0089976
11	39382003	42310003	949	50	9.8923e-05	3.2737e-08	0.00018093	0.54674	0.58456
11	42310003	44693799	1000	50	-0.0002608	3.4129e-08	0.00018474	-1.4117	0.15804
11	44693799	47006137	741	50	0.00032303	3.7181e-08	0.00019282	1.6753	0.093882
11	47006137	49866050	542	27	0.00051306	3.3085e-08	0.00018189	2.8207	0.0047923
11	49866050	54695473	132	6	-4.6294e-05	7.9122e-09	8.8951e-05	-0.52044	0.60275
11	54695473	55082657	17	5	-2.9187e-05	7.5116e-09	8.6669e-05	-0.33677	0.73629
11	55082657	58457495	1139	50	-0.00022982	4.3163e-08	0.00020776	-1.1062	0.26864
11	58457495	58780549	79	7	2.5445e-05	6.3105e-09	7.9439e-05	0.32031	0.74873
11	58780549	62223771	1065	50	-0.00011069	4.2039e-08	0.00020503	-0.53984	0.5893
11	62223771	63804569	344	38	0.0004576	2.1568e-08	0.00014686	3.1159	0.0018338
11	63804569	65898631	608	50	0.00024156	6.1368e-08	0.00024773	0.9751	0.32951
11	65898631	68005825	408	39	-2.5503e-05	2.2482e-08	0.00014994	-0.17009	0.86494
11	68005825	69516130	520	50	0.00030814	2.6681e-08	0.00016334	1.8865	0.05923
11	69516130	70926292	483	50	0.00018138	3.0221e-08	0.00017384	1.0434	0.29677
11	70926292	72286017	333	38	0.00020384	1.7843e-08	0.00013358	1.526	0.12701
11	72286017	74412351	631	50	0.00043419	4.5684e-08	0.00021374	2.0314	0.042214
11	74412351	76797209	792	50	-0.00011568	4.9563e-08	0.00022263	-0.51963	0.60332
11	76797209	78355058	466	38	0.0001566	2.0588e-08	0.00014349	1.0914	0.2751
11	78355058	80722373	1079	50	-0.00025371	3.4984e-08	0.00018704	-1.3564	0.17497
11	80722373	81266712	270	39	0.00010257	1.5267e-08	0.00012356	0.83013	0.40646
11	81266712	84381272	1199	50	0.00021724	3.5655e-08	0.00018882	1.1505	0.24995
11	84381272	86619301	814	50	-0.00031742	4.1442e-08	0.00020357	-1.5592	0.11894
11	86619301	87430235	330	37	0.00025222	1.7958e-08	0.00013401	1.8821	0.059819
11	87430235	89208936	597	50	7.8268e-05	3.7691e-08	0.00019414	0.40315	0.68684
11	89208936	90966490	423	36	7.2005e-05	2.0757e-08	0.00014407	0.49978	0.61723
11	90966490	92077144	356	39	0.00013067	1.8654e-08	0.00013658	0.9567	0.33872
11	92077144	93276157	423	45	3.3808e-05	2.124e-08	0.00014574	0.23198	0.81656
11	93276157	94242260	308	27	0.00011616	1.5984e-08	0.00012643	0.91876	0.35822
11	94242260	95726041	586	50	-4.4476e-05	3.2119e-08	0.00017922	-0.24817	0.804
11	95726041	97057058	506	50	0.00045808	3.4551e-08	0.00018588	2.4644	0.013724
11	97057058	98705065	598	50	1.6971e-05	3.7929e-08	0.00019475	0.087141	0.93056
11	98705065	100417169	778	50	0.00032383	3.7048e-08	0.00019248	1.6824	0.092484
11	100417169	101331121	413	44	-5.0501e-06	2.1788e-08	0.00014761	-0.034213	0.97271
11	101331121	103959636	1108	50	0.00012023	3.7772e-08	0.00019435	0.61865	0.53615
11	103959636	104873284	307	25	0.000128	1.6537e-08	0.0001286	0.99537	0.31956
11	104873284	106520894	476	46	-0.00019893	2.1813e-08	0.00014769	-1.3469	0.17801
11	106520894	107844200	480	50	0.00015864	2.5948e-08	0.00016108	0.98479	0.32473
11	107844200	108437037	147	11	-7.7446e-06	1.2789e-08	0.00011309	-0.068483	0.9454
11	108437037	109866116	347	38	0.0004604	2.3233e-08	0.00015242	3.0205	0.0025235
11	109866116	111114397	508	50	0.00019552	2.939e-08	0.00017144	1.1405	0.25409
11	111114397	112459488	421	38	0.00019807	2.6856e-08	0.00016388	1.2087	0.22679
11	112459488	114257728	790	50	-0.00039308	3.7292e-08	0.00019311	-2.0355	0.041801
11	114257728	114830666	234	27	-0.00014057	1.8897e-08	0.00013747	-1.0225	0.30652
11	114830666	116383348	666	50	0.00051424	4.2133e-08	0.00020526	2.5053	0.012236
11	116383348	117747110	640	50	-0.00033316	3.5206e-08	0.00018763	-1.7756	0.075794
11	117747110	119215476	553	50	0.00042805	4.5984e-08	0.00021444	1.9961	0.045922
11	119215476	120766806	637	50	0.0002748	4.1382e-08	0.00020343	1.3509	0.17674
11	120766806	121175943	205	24	2.8306e-05	9.1058e-09	9.5424e-05	0.29663	0.76675
11	121175943	122591910	472	50	0.00050114	3.7442e-08	0.0001935	2.5899	0.0096012
11	122591910	123500117	426	50	0.00018275	2.5275e-08	0.00015898	1.1495	0.25035
11	123500117	124495528	493	47	0.00024674	2.6073e-08	0.00016147	1.528	0.1265
11	124495528	126311320	818	50	0.000303	3.6778e-08	0.00019178	1.58	0.11411
11	126311320	127316679	549	50	0.00047118	2.7601e-08	0.00016614	2.8361	0.0045665
11	127316679	128188537	307	40	0.00029253	2.1471e-08	0.00014653	1.9964	0.045891
11	128188537	130342575	894	50	0.00059836	3.9794e-08	0.00019948	2.9995	0.0027039
11	130342575	131074612	363	49	-0.00012399	2.1086e-08	0.00014521	-0.85387	0.39318
11	131074612	133000046	1090	50	0.00039728	3.4212e-08	0.00018497	2.1478	0.031726
11	133000046	134205993	527	50	0.0001615	3.7441e-08	0.0001935	0.83463	0.40392
11	134205993	134946452	402	50	4.5003e-06	2.4971e-08	0.00015802	0.028479	0.97728
12	61107	1080331	321	50	0.00010949	2.1546e-08	0.00014678	0.74592	0.45572
12	1080331	2544786	507	50	0.00037846	3.418e-08	0.00018488	2.0471	0.040653
12	2544786	3677037	512	50	3.1001e-07	3.5212e-08	0.00018765	0.0016521	0.99868
12	3677037	4417679	382	50	-3.0822e-05	2.5866e-08	0.00016083	-0.19165	0.84802
12	4417679	5321472	500	50	0.00026711	3.0888e-08	0.00017575	1.5199	0.12855
12	5321472	6419753	536	50	0.00069702	3.3742e-08	0.00018369	3.7946	0.0001479
12	6419753	8377536	439	50	-0.00017815	3.5076e-08	0.00018729	-0.95122	0.3415
12	9031395	10481534	465	50	-0.0001736	5.0936e-08	0.00022569	-0.7692	0.44178
12	10481534	11754846	387	44	0.0002667	1.8295e-08	0.00013526	1.9718	0.048635
12	11754846	12733528	420	50	0.00032416	2.7895e-08	0.00016702	1.9409	0.052273
12	12733528	15241484	1057	50	0.00034118	3.6621e-08	0.00019137	1.7829	0.074608
12	15241484	16310460	262	35	0.00013472	1.5226e-08	0.00012339	1.0918	0.27492
12	16310460	18087873	579	50	0.00019095	3.2391e-08	0.00017998	1.061	0.2887
12	18087873	20863943	989	50	0.00028424	3.336e-08	0.00018265	1.5562	0.11966
12	20863943	23820634	1138	50	0.00025531	3.6306e-08	0.00019054	1.3399	0.18027
12	23820634	25371083	733	50	3.5807e-05	3.6949e-08	0.00019222	0.18628	0.85223
12	25371083	27799773	1064	50	1.8085e-05	4.3489e-08	0.00020854	0.08672	0.93089
12	27799773	29651255	735	50	0.00055228	3.6249e-08	0.00019039	2.9008	0.0037227
12	29651255	30512406	471	50	0.00023867	2.3877e-08	0.00015452	1.5446	0.12245
12	30512406	32165592	622	50	0.00037366	3.5904e-08	0.00018948	1.972	0.04861
12	32165592	33076989	405	50	0.00019119	2.5187e-08	0.0001587	1.2047	0.22832
12	33076989	37856717	386	24	0.00013034	2.1994e-08	0.0001483	0.87891	0.37945
12	37856717	39227169	149	7	-3.4311e-05	1.1439e-08	0.00010695	-0.3208	0.74836
12	39227169	40816185	522	45	0.00016229	2.8102e-08	0.00016764	0.96809	0.333
12	40816185	41658586	371	37	0.00035789	2.2943e-08	0.00015147	2.3627	0.018141
12	41658586	43984474	937	50	0.00040503	4.0295e-08	0.00020074	2.0177	0.043618
12	43984474	46024229	495	50	0.00011304	2.4157e-08	0.00015542	0.72729	0.46705
12	46024229	47714793	500	50	0.00013798	3.6811e-08	0.00019186	0.71917	0.47204
12	47714793	49001866	579	50	-0.00028564	3.3276e-08	0.00018242	-1.5659	0.11738
12	49001866	51776494	736	50	-1.3546e-05	4.0071e-08	0.00020018	-0.067671	0.94605
12	51776494	53039004	657	50	5.2741e-05	3.4314e-08	0.00018524	0.28472	0.77586
12	53039004	54778823	636	50	0.00043169	3.4483e-08	0.0001857	2.3247	0.020086
12	54778823	55665837	278	35	-2.4977e-05	2.038e-08	0.00014276	-0.17496	0.86111
12	55665837	57548860	493	50	0.00050786	2.923e-08	0.00017097	2.9705	0.0029734
12	57548860	59308666	513	49	0.00083846	5.2753e-08	0.00022968	3.6506	0.00026167
12	59308666	61123729	475	41	-0.00016313	2.0008e-08	0.00014145	-1.1533	0.24878
12	61123729	64032461	995	50	0.00014994	3.6178e-08	0.00019021	0.7883	0.43052
12	64032461	65559695	394	50	-1.5702e-05	2.3726e-08	0.00015403	-0.10194	0.9188
12	65559695	67181144	559	50	0.00037024	3.0176e-08	0.00017371	2.1313	0.033064
12	67181144	67909729	307	38	0.00024691	1.6457e-08	0.00012829	1.9247	0.054266
12	67909729	69826542	839	50	0.00016551	4.4529e-08	0.00021102	0.78435	0.43283
12	69826542	70957987	519	50	0.00027765	2.4049e-08	0.00015508	1.7904	0.073392
12	70957987	72645075	584	50	5.3352e-05	3.073e-08	0.0001753	0.30434	0.76087
12	72645075	73818454	317	30	6.679e-05	1.1749e-08	0.00010839	0.61617	0.53778
12	73818454	76511314	807	50	0.00028836	3.3124e-08	0.000182	1.5844	0.11311
12	76511314	78570570	803	50	0.00049216	3.6712e-08	0.0001916	2.5687	0.010209
12	78570570	80448150	422	50	0.000191	2.5777e-08	0.00016055	1.1897	0.23418
12	80448150	81467767	314	33	0.00038842	2.2343e-08	0.00014947	2.5986	0.0093607
12	81467767	83502666	597	50	6.1294e-05	3.0967e-08	0.00017597	0.34831	0.72761
12	83502666	84303844	247	27	-3.9986e-05	9.5667e-09	9.7809e-05	-0.40881	0.68268
12	84303844	85990426	438	36	0.00018335	1.9793e-08	0.00014069	1.3033	0.19248
12	85990426	89682122	777	50	0.0004129	3.0852e-08	0.00017565	2.3508	0.018735
12	89682122	92066155	661	50	0.00011965	3.6041e-08	0.00018985	0.63023	0.52854
12	92066155	94514567	944	50	-0.00012538	3.231e-08	0.00017975	-0.69752	0.48548
12	94514567	96020785	734	50	-0.00014553	4.5997e-08	0.00021447	-0.67855	0.49742
12	96020785	97108839	468	50	0.00015097	3.3231e-08	0.00018229	0.82815	0.40758
12	97108839	99305987	955	50	2.7544e-05	3.3358e-08	0.00018264	0.15081	0.88013
12	99305987	101447641	673	50	-0.00011808	3.6513e-08	0.00019108	-0.61792	0.53663
12	101447641	101862690	158	16	-9.1946e-06	1.6203e-08	0.00012729	-0.072232	0.94242
12	101862690	102964986	365	44	0.00028325	2.5336e-08	0.00015917	1.7795	0.075156
12	102964986	104848696	828	50	0.0002037	3.8922e-08	0.00019729	1.0325	0.30184
12	104848696	106436213	897	50	0.00016161	3.4607e-08	0.00018603	0.86873	0.385
12	106436213	106958748	234	32	-4.0509e-05	1.3176e-08	0.00011479	-0.35291	0.72416
12	106958748	109025901	801	50	0.00012984	3.8716e-08	0.00019676	0.65987	0.50934
12	109025901	110336719	437	50	0.00014996	2.8814e-08	0.00016975	0.88346	0.37699
12	110336719	113263518	540	44	0.00057817	3.8891e-08	0.00019721	2.9318	0.0033703
12	113263518	113986709	235	28	0.00026319	1.5254e-08	0.00012351	2.1309	0.033094
12	113986709	115036602	560	50	0.00032949	3.6803e-08	0.00019184	1.7175	0.085887
12	115036602	115503216	186	33	0.00011558	1.4829e-08	0.00012177	0.9491	0.34257
12	115503216	117087471	763	50	0.00018192	3.327e-08	0.0001824	0.99734	0.3186
12	117087471	118135375	464	50	-1.1e-06	2.8721e-08	0.00016947	-0.0064905	0.99482
12	118135375	119754110	699	50	0.00012693	3.633e-08	0.0001906	0.66593	0.50546
12	119754110	122007651	755	50	0.00047334	3.5696e-08	0.00018893	2.5053	0.012234
12	122007651	124977980	839	50	0.00042651	5.8574e-08	0.00024202	1.7623	0.07802
12	124977980	126445505	629	50	2.8523e-05	3.401e-08	0.00018442	0.15467	0.87708
12	126445505	127875098	657	50	0.0002272	3.4998e-08	0.00018708	1.2145	0.22457
12	127875098	129237297	681	50	0.00016818	3.5295e-08	0.00018787	0.89518	0.37069
12	129237297	130377921	670	50	0.00011628	3.5037e-08	0.00018718	0.62119	0.53447
12	130377921	131786751	724	50	6.876e-05	3.5608e-08	0.0001887	0.36439	0.71557
12	131786751	132807034	324	41	0.00012343	2.1155e-08	0.00014545	0.84865	0.39608
12	132807034	133841511	195	26	8.3839e-05	1.6884e-08	0.00012994	0.64521	0.51879
13	19020013	20686720	333	39	0.0002363	2.207e-08	0.00014856	1.5906	0.11169
13	20686720	22242174	595	50	0.00066289	3.8778e-08	0.00019692	3.3663	0.0007619
13	22242174	23594702	671	50	0.00014874	3.227e-08	0.00017964	0.82798	0.40768
13	23594702	24531937	539	50	0.00052611	2.9083e-08	0.00017054	3.085	0.0020356
13	24531937	25784362	675	50	0.00020211	3.5223e-08	0.00018768	1.0769	0.28153
13	25784362	27284362	559	50	0.00030916	2.9184e-08	0.00017083	1.8097	0.070344
13	27284362	29257551	898	50	-0.00024207	3.9259e-08	0.00019814	-1.2217	0.22181
13	29257551	30483267	520	50	0.0002891	2.7746e-08	0.00016657	1.7356	0.082631
13	30483267	32301815	795	50	-5.1466e-06	3.272e-08	0.00018089	-0.028452	0.9773
13	32301815	33776903	608	50	0.00044133	2.9564e-08	0.00017194	2.5668	0.010265
13	33776903	35026464	451	50	0.00016477	2.7848e-08	0.00016688	0.98735	0.32347
13	35026464	36046367	232	31	-0.00014053	1.9967e-08	0.0001413	-0.99453	0.31997
13	36046367	37498185	653	50	0.00011804	4.025e-08	0.00020063	0.58838	0.55628
13	37498185	38878163	565	50	0.00051609	2.7723e-08	0.0001665	3.0996	0.0019381
13	38878163	41069263	901	50	5.7637e-05	4.5827e-08	0.00021407	0.26924	0.78774
13	41069263	43101027	658	50	-6.4063e-05	4.3188e-08	0.00020782	-0.30826	0.75788
13	43101027	44901409	813	50	-0.00042617	4.4807e-08	0.00021168	-2.0133	0.044081
13	44901409	46495214	541	50	6.8692e-05	2.9783e-08	0.00017258	0.39803	0.6906
13	46495214	47431079	360	43	0.00017914	2.3484e-08	0.00015324	1.169	0.2424
13	47431079	49383962	657	50	0.00038179	3.2543e-08	0.0001804	2.1164	0.03431
13	49383962	51591091	786	50	-8.9438e-05	4.0637e-08	0.00020159	-0.44367	0.65728
13	51591091	53339622	492	50	0.00053171	2.8069e-08	0.00016754	3.1737	0.0015052
13	53339622	54682864	537	50	0.00049938	3.2507e-08	0.0001803	2.7697	0.0056103
13	54682864	55817131	333	36	4.1345e-06	1.498e-08	0.00012239	0.033781	0.97305
13	55817131	57554217	314	23	-2.5046e-05	1.3486e-08	0.00011613	-0.21567	0.82925
13	57554217	58410626	212	21	-7.8785e-06	8.411e-09	9.1712e-05	-0.085905	0.93154
13	58410626	59302271	229	22	0.00024743	9.5946e-09	9.7952e-05	2.5261	0.011535
13	59302271	60854778	562	50	-0.00011807	3.3085e-08	0.00018189	-0.64914	0.51625
13	60854778	61591949	302	34	4.7233e-05	2.6998e-08	0.00016431	0.28746	0.77376
13	61591949	63971559	673	50	0.00022445	3.0791e-08	0.00017547	1.2791	0.20085
13	63971559	65200602	329	30	0.0001547	1.6664e-08	0.00012909	1.1984	0.23077
13	65200602	67844453	832	50	2.3206e-05	3.0959e-08	0.00017595	0.13189	0.89507
13	67844453	70724516	909	50	0.00046226	3.4084e-08	0.00018462	2.5038	0.012285
13	70724516	71526791	313	46	0.00047802	1.8106e-08	0.00013456	3.5524	0.00038166
13	71526791	73934089	873	50	0.0005685	4.151e-08	0.00020374	2.7903	0.0052653
13	73934089	75670143	741	50	0.00026159	3.7021e-08	0.00019241	1.3595	0.17397
13	75670143	77410555	809	50	0.00015097	3.2318e-08	0.00017977	0.83978	0.40103
13	77410555	78808813	444	49	0.00020131	2.6949e-08	0.00016416	1.2263	0.22009
13	78808813	80585676	598	50	2.1965e-05	3.1723e-08	0.00017811	0.12332	0.90185
13	80585676	82581814	642	50	0.00021005	3.591e-08	0.0001895	1.1084	0.26768
13	82581814	84133144	417	35	0.00013766	1.4682e-08	0.00012117	1.1361	0.25591
13	84133144	85610916	439	48	2.1152e-05	2.4226e-08	0.00015565	0.1359	0.8919
13	85610916	88559882	803	50	0.00069318	3.2594e-08	0.00018054	3.8395	0.00012329
13	88559882	90521311	509	48	6.3267e-06	2.3238e-08	0.00015244	0.041503	0.96689
13	90521311	93129691	890	50	-2.8663e-05	2.9858e-08	0.0001728	-0.16588	0.86825
13	93129691	93586455	130	16	7.6701e-05	7.4949e-09	8.6573e-05	0.88597	0.37563
13	93586455	96087558	1262	50	-7.5335e-05	3.2407e-08	0.00018002	-0.41848	0.67559
13	96087558	97519210	389	41	6.8877e-06	2.0318e-08	0.00014254	0.048321	0.96146
13	97519210	98938919	444	50	0.00012619	2.8838e-08	0.00016982	0.7431	0.45742
13	98938919	100574095	811	50	6.5525e-07	5.1704e-08	0.00022738	0.0028817	0.9977
13	100574095	102300523	760	50	0.00015426	3.3907e-08	0.00018414	0.83774	0.40218
13	102300523	104066710	942	50	0.00038255	3.7925e-08	0.00019474	1.9644	0.049487
13	104066710	104844114	296	43	-0.00020576	2.1761e-08	0.00014752	-1.3948	0.16307
13	104844114	106247554	600	50	0.0006659	3.5685e-08	0.0001889	3.5251	0.00042333
13	106247554	106750000	270	42	0.00042317	1.8535e-08	0.00013614	3.1083	0.0018818
13	106750000	108189877	625	50	-0.00024715	4.6298e-08	0.00021517	-1.1486	0.25071
13	108189877	109121210	420	50	0.00069193	2.746e-08	0.00016571	4.1756	2.9724e-05
13	109121210	109815112	326	48	-8.5882e-05	1.9038e-08	0.00013798	-0.62243	0.53366
13	109815112	111232073	771	50	0.00021041	3.637e-08	0.00019071	1.1033	0.2699
13	111232073	112247592	495	50	0.00034875	3.1861e-08	0.0001785	1.9538	0.050721
13	112247592	113572488	458	50	1.5185e-05	2.3964e-08	0.0001548	0.098091	0.92186
13	113572488	115109853	454	50	0.00021209	3.01e-08	0.00017349	1.2225	0.22154
14	19002084	21589402	591	50	-4.0914e-05	3.5532e-08	0.0001885	-0.21705	0.82817
14	21589402	23018665	685	50	0.00028702	3.7945e-08	0.0001948	1.4734	0.14063
14	23018665	24905123	731	50	0.00027926	3.4973e-08	0.00018701	1.4933	0.13536
14	24905123	26135686	580	50	0.00029638	2.7136e-08	0.00016473	1.7992	0.071984
14	26135686	28466533	696	50	0.00014563	3.4386e-08	0.00018543	0.78534	0.43226
14	28466533	29972145	385	50	-4.31e-05	2.4528e-08	0.00015662	-0.2752	0.78316
14	29972145	32383265	617	50	1.0564e-05	3.6613e-08	0.00019135	0.055209	0.95597
14	32383265	34846251	1225	50	0.00019327	3.3608e-08	0.00018332	1.0542	0.29177
14	34846251	35859593	290	30	0.00037253	2.3128e-08	0.00015208	2.4496	0.014302
14	35859593	38667725	920	50	0.00061363	3.3374e-08	0.00018268	3.359	0.00078237
14	38667725	40341990	570	50	0.00021083	3.4267e-08	0.00018511	1.1389	0.25474
14	40341990	41615502	370	32	0.00011217	1.6521e-08	0.00012853	0.87271	0.38282
14	41615502	43137389	457	37	3.6682e-05	2.1211e-08	0.00014564	0.25187	0.80114
14	43137389	44543227	372	42	-5.0449e-05	2.3491e-08	0.00015327	-0.32916	0.74204
14	44543227	46081896	389	41	0.00053039	2.5105e-08	0.00015845	3.3475	0.00081548
14	46081896	46749130	205	17	0.00019227	9.9872e-09	9.9936e-05	1.9239	0.054363
14	46749130	48573586	604	50	8.5422e-05	3.047e-08	0.00017456	0.48936	0.62459
14	48573586	49005471	121	13	9.6724e-06	8.0962e-09	8.9979e-05	0.1075	0.91439
14	49005471	50507760	485	50	0.00086617	3.3801e-08	0.00018385	4.7113	2.4617e-06
14	50507760	51493572	380	45	0.00020741	2.1742e-08	0.00014745	1.4066	0.15955
14	51493572	53474383	885	50	0.00058952	4.3493e-08	0.00020855	2.8268	0.0047021
14	53474383	53997831	184	19	-0.00034447	2.234e-08	0.00014946	-2.3047	0.021182
14	53997831	55233681	437	50	0.00071395	2.649e-08	0.00016276	4.3866	1.1515e-05
14	55233681	56216880	303	26	-9.4869e-05	1.7834e-08	0.00013355	-0.71039	0.47747
14	56216880	57481262	674	50	0.00029551	3.6651e-08	0.00019144	1.5436	0.1227
14	57481262	59448336	723	50	0.00012406	3.5329e-08	0.00018796	0.66006	0.50922
14	59448336	61680424	648	50	1.1661e-05	3.1952e-08	0.00017875	0.065237	0.94799
14	61680424	63790015	828	50	0.00036799	3.5249e-08	0.00018775	1.96	0.049991
14	63790015	65220298	402	37	8.4256e-06	2.4707e-08	0.00015719	0.053603	0.95725
14	65220298	66399555	414	48	-0.00013119	2.4691e-08	0.00015713	-0.83487	0.40379
14	66399555	67992317	473	34	0.00044262	2.5398e-08	0.00015937	2.7774	0.0054798
14	67992317	71131957	1264	50	0.0008335	5.1956e-08	0.00022794	3.6567	0.0002555
14	71131957	72889615	692	50	0.00015073	3.5906e-08	0.00018949	0.79547	0.42634
14	72889615	76444767	1230	50	0.0002139	3.6975e-08	0.00019229	1.1124	0.26598
14	76444767	77229472	346	50	0.00036102	2.1811e-08	0.00014769	2.4445	0.014505
14	77229472	78561945	642	50	-0.00030105	3.3736e-08	0.00018367	-1.6391	0.1012
14	78561945	80186579	621	50	0.00052874	3.4468e-08	0.00018566	2.8479	0.0044004
14	80186579	81579714	520	50	0.00046743	2.939e-08	0.00017144	2.7265	0.0064005
14	81579714	83138097	489	50	-0.00010582	2.9901e-08	0.00017292	-0.61194	0.54058
14	83138097	84241633	402	50	-0.0002384	2.387e-08	0.0001545	-1.543	0.12282
14	84241633	85746319	496	50	0.00041503	2.7245e-08	0.00016506	2.5144	0.011922
14	85746319	86647002	315	33	4.9048e-05	1.8648e-08	0.00013656	0.35918	0.71946
14	86647002	87635341	319	41	0.00042496	2.6911e-08	0.00016405	2.5905	0.0095846
14	87635341	89497643	637	50	0.00033588	6.15e-08	0.00024799	1.3544	0.17561
14	89497643	91296860	679	50	-0.0001057	3.4541e-08	0.00018585	-0.56871	0.56956
14	91296860	93132299	695	50	0.00095099	4.3598e-08	0.0002088	4.5545	5.2504e-06
14	93132299	94325285	425	50	-0.00014407	2.2055e-08	0.00014851	-0.97009	0.332
14	94325285	95750867	884	50	0.00030606	3.1394e-08	0.00017718	1.7273	0.084106
14	95750867	96262415	367	50	0.00021284	2.5099e-08	0.00015843	1.3434	0.17913
14	96262415	98341162	835	50	0.00022858	3.7148e-08	0.00019274	1.186	0.23564
14	98341162	99138532	382	49	0.00051874	2.9879e-08	0.00017285	3.001	0.002691
14	99138532	101534307	912	50	3.6959e-05	4.1816e-08	0.00020449	0.18074	0.85658
14	101534307	103012102	444	50	-2.9218e-05	3.4397e-08	0.00018546	-0.15754	0.87482
14	103012102	105001723	526	50	-0.00018132	4.6414e-08	0.00021544	-0.84163	0.39999
14	105001723	106340358	247	32	0.00034258	2.4083e-08	0.00015519	2.2076	0.027275
14	106340358	107289454	40	6	1.3757e-05	6.8597e-09	8.2823e-05	0.1661	0.86808
15	20001200	21131604	7	3	-8.1999e-06	5.9024e-09	7.6827e-05	-0.10673	0.915
15	21131604	24195127	320	50	0.00028458	1.9007e-08	0.00013786	2.0642	0.039001
15	24195127	25108590	183	27	0.00015289	1.8365e-08	0.00013552	1.1282	0.25926
15	25108590	27298112	890	50	0.00023879	3.3576e-08	0.00018324	1.3032	0.19252
15	27298112	29338502	501	50	-6.9133e-05	2.956e-08	0.00017193	-0.4021	0.68761
15	29338502	30165568	303	45	5.5465e-05	2.4606e-08	0.00015686	0.35358	0.72365
15	30165568	31591821	305	48	0.00023644	1.9792e-08	0.00014068	1.6806	0.092832
15	31591821	32441811	254	36	0.00010041	2.314e-08	0.00015212	0.6601	0.50919
15	32441811	34015425	712	50	0.00043992	3.1767e-08	0.00017823	2.4682	0.013578
15	34015425	35083251	393	50	0.00036314	2.6628e-08	0.00016318	2.2254	0.026054
15	35083251	37456502	951	50	0.00030238	3.7171e-08	0.0001928	1.5684	0.11679
15	37456502	38530777	371	46	0.00022285	2.2029e-08	0.00014842	1.5015	0.13324
15	38530777	40384132	804	50	0.0002308	3.3836e-08	0.00018395	1.2547	0.20958
15	40384132	41177514	243	28	-5.942e-06	1.458e-08	0.00012075	-0.049209	0.96075
15	41177514	42776399	473	47	0.0002166	3.502e-08	0.00018714	1.1574	0.2471
15	42776399	44198049	312	17	1.4915e-05	1.5764e-08	0.00012556	0.11879	0.90544
15	44198049	46618787	532	50	-0.00026128	2.588e-08	0.00016087	-1.6242	0.10434
15	46618787	48136048	603	50	6.1764e-05	3.2665e-08	0.00018073	0.34174	0.73255
15	48136048	50008043	453	42	0.00052212	2.5612e-08	0.00016004	3.2625	0.0011045
15	50008043	51677560	637	50	0.00017941	3.3486e-08	0.00018299	0.98043	0.32687
15	51677560	53069096	412	38	9.2574e-05	2.1961e-08	0.00014819	0.62468	0.53218
15	53069096	54508528	664	50	0.00028253	3.3245e-08	0.00018233	1.5496	0.12125
15	54508528	55136269	257	32	6.1536e-05	1.9271e-08	0.00013882	0.44328	0.65756
15	55136269	56901773	567	50	0.00031838	3.5603e-08	0.00018869	1.6873	0.091539
15	56901773	58441366	641	50	0.00025853	3.9986e-08	0.00019996	1.2929	0.19604
15	58441366	59694116	530	50	0.00031866	3.7352e-08	0.00019327	1.6488	0.09919
15	59694116	61265836	678	50	0.00036623	4.1655e-08	0.0002041	1.7944	0.072749
15	61265836	63215222	925	50	0.00013252	3.5416e-08	0.00018819	0.70417	0.48132
15	63215222	65104668	518	50	9.2849e-05	3.6417e-08	0.00019083	0.48654	0.62658
15	65104668	67094767	655	50	0.00045458	3.9557e-08	0.00019889	2.2856	0.022277
15	67094767	69017999	753	50	-0.00045244	4.2137e-08	0.00020527	-2.2041	0.027518
15	69017999	70133341	292	43	6.9823e-05	1.9671e-08	0.00014025	0.49784	0.6186
15	70133341	71922649	718	50	8.7631e-06	3.1537e-08	0.00017759	0.049345	0.96064
15	71922649	73628714	389	32	6.5239e-05	1.5541e-08	0.00012466	0.52332	0.60075
15	73628714	76398624	682	50	4.5241e-05	4.1449e-08	0.00020359	0.22222	0.82414
15	76398624	78516053	571	50	0.00047109	3.3946e-08	0.00018424	2.5569	0.010561
15	78516053	80860978	1007	50	0.00023878	4.1072e-08	0.00020266	1.1782	0.23871
15	80860978	84260468	937	50	0.00015618	3.5496e-08	0.0001884	0.82897	0.40712
15	84260468	86652905	828	50	8.0659e-05	4.1897e-08	0.00020469	0.39406	0.69354
15	86652905	88369943	779	50	0.00029403	3.4184e-08	0.00018489	1.5903	0.11176
15	88369943	90475551	743	50	0.00040003	3.6196e-08	0.00019025	2.1026	0.035498
15	90475551	92164392	664	50	0.00098004	4.676e-08	0.00021624	4.5322	5.8374e-06
15	92164392	93780902	841	50	0.00041261	4.2381e-08	0.00020587	2.0042	0.045044
15	93780902	94924330	590	50	0.00044191	4.2125e-08	0.00020524	2.1531	0.03131
15	94924330	96141596	581	50	0.00030963	4.6063e-08	0.00021462	1.4427	0.14911
15	96141596	98030910	717	50	0.00020794	4.0523e-08	0.0002013	1.033	0.30162
15	98030910	99244059	560	50	4.4549e-05	3.3127e-08	0.00018201	0.24476	0.80664
15	99244059	100636847	581	50	0.00021707	3.3911e-08	0.00018415	1.1788	0.2385
15	100636847	101552694	424	50	5.135e-05	3.263e-08	0.00018064	0.28427	0.7762
15	101552694	102520966	429	50	0.00017196	2.865e-08	0.00016926	1.016	0.30965
16	60054	1207206	382	50	0.00015664	3.4587e-08	0.00018597	0.84225	0.39965
16	1207206	2764829	478	50	0.00021588	3.1141e-08	0.00017647	1.2233	0.22121
16	2764829	4001196	358	48	3.1854e-05	2.3228e-08	0.00015241	0.20901	0.83444
16	4001196	5118345	401	50	-7.2686e-05	3.0231e-08	0.00017387	-0.41804	0.67591
16	5118345	5891580	375	50	0.00011178	2.5019e-08	0.00015818	0.70669	0.47976
16	5891580	6893551	684	50	0.00011315	3.5527e-08	0.00018849	0.6003	0.54831
16	6893551	7529121	492	50	0.00030781	3.6504e-08	0.00019106	1.6111	0.10717
16	7529121	8338519	545	50	0.00031427	3.6961e-08	0.00019225	1.6347	0.10212
16	8338519	9799419	724	50	0.0003357	3.7525e-08	0.00019371	1.733	0.083097
16	9799419	10426032	376	38	0.00030445	2.7949e-08	0.00016718	1.8211	0.068596
16	10426032	11520161	466	50	0.0011841	1.1827e-07	0.0003439	3.4433	0.00057474
16	11520161	12613098	416	50	-0.00037101	3.3509e-08	0.00018305	-2.0268	0.042687
16	12613098	13154437	310	42	6.8056e-06	1.8437e-08	0.00013578	0.050122	0.96003
16	13154437	14464002	559	50	-3.1191e-05	3.3404e-08	0.00018277	-0.17066	0.86449
16	14464002	16154060	346	42	3.1337e-06	2.4735e-08	0.00015727	0.019925	0.9841
16	16154060	17644749	399	50	-0.0001777	2.5282e-08	0.000159	-1.1176	0.26374
16	17644749	18643607	181	27	-0.00032248	1.6789e-08	0.00012957	-2.4888	0.012816
16	18643607	20150571	442	50	0.00036357	2.6177e-08	0.00016179	2.2472	0.024629
16	20150571	22448904	466	50	0.00025342	2.5143e-08	0.00015856	1.5982	0.10999
16	22448904	24136875	538	50	0.00019346	3.9326e-08	0.00019831	0.97554	0.32929
16	24136875	25986862	770	50	0.00018158	3.5085e-08	0.00018731	0.96941	0.33234
16	25986862	27445755	670	50	0.00038536	3.2473e-08	0.0001802	2.1385	0.032477
16	27445755	29036613	387	44	0.00066289	3.3629e-08	0.00018338	3.6148	0.00030055
16	29036613	31382943	366	37	-0.00024386	5.2352e-08	0.00022881	-1.0658	0.28652
16	31382943	46399473	144	18	1.3875e-05	9.2231e-09	9.6037e-05	0.14448	0.88512
16	46399473	49007926	279	32	-0.00018471	1.9164e-08	0.00013843	-1.3343	0.1821
16	49007926	52035823	1101	50	0.00032646	4.7944e-08	0.00021896	1.491	0.13597
16	52035823	53382572	470	50	0.00040939	2.4217e-08	0.00015562	2.6308	0.0085196
16	53382572	55903774	1176	50	0.00016819	3.6515e-08	0.00019109	0.88018	0.37876
16	55903774	57664330	683	50	0.00053223	4.3454e-08	0.00020846	2.5532	0.010674
16	57664330	59045405	544	50	-3.1711e-05	3.1164e-08	0.00017653	-0.17963	0.85744
16	59045405	60745694	528	50	0.00025102	2.893e-08	0.00017009	1.4758	0.13999
16	60745694	62229849	373	43	0.00019351	2.3682e-08	0.00015389	1.2574	0.2086
16	62229849	63691589	463	50	0.00023022	2.7273e-08	0.00016515	1.394	0.16331
16	63691589	65938566	835	50	0.00013941	3.4269e-08	0.00018512	0.75308	0.4514
16	65938566	68841363	760	50	0.00043982	4.9606e-08	0.00022272	1.9747	0.0483
16	68841363	71054028	435	41	0.00016956	2.9176e-08	0.00017081	0.99269	0.32086
16	71054028	72935150	508	40	0.00018967	3.0897e-08	0.00017578	1.079	0.28058
16	72935150	74971503	804	50	-0.0001124	3.4458e-08	0.00018563	-0.60552	0.54483
16	74971503	75977954	262	30	0.00011056	1.9275e-08	0.00013883	0.79632	0.42585
16	75977954	77523678	740	50	0.00036353	3.612e-08	0.00019005	1.9128	0.055774
16	77523678	78456292	666	50	0.00022173	3.9183e-08	0.00019795	1.1201	0.26265
16	78456292	79134815	561	50	7.9618e-05	4.1296e-08	0.00020321	0.39179	0.69521
16	79134815	80297374	768	50	0.00052059	4.131e-08	0.00020325	2.5614	0.010426
16	80297374	81772536	818	50	0.00032828	4.5632e-08	0.00021362	1.5368	0.12435
16	81772536	82747728	594	50	-4.773e-05	3.4175e-08	0.00018486	-0.25819	0.79626
16	82747728	83477208	596	50	0.00043688	3.3904e-08	0.00018413	2.3727	0.017661
16	83477208	84445883	713	50	0.00017057	3.215e-08	0.0001793	0.95131	0.34145
16	84445883	85148685	471	50	-1.3343e-05	4.0583e-08	0.00020145	-0.066234	0.94719
16	85148685	86156599	485	50	7.3036e-05	4.4718e-08	0.00021147	0.34538	0.72981
16	86156599	86815411	509	50	0.00039546	3.8157e-08	0.00019534	2.0245	0.042923
16	86815411	87647349	382	50	0.00021707	3.3565e-08	0.00018321	1.1848	0.23608
16	87647349	89041165	460	50	-0.00038114	3.7186e-08	0.00019284	-1.9765	0.048099
16	89041165	90292812	377	37	0.00021311	3.9274e-08	0.00019818	1.0753	0.28223
17	56	1172399	360	50	0.00010519	2.4856e-08	0.00015766	0.6672	0.50464
17	1172399	1928731	284	46	0.00023462	2.2439e-08	0.0001498	1.5663	0.11729
17	1928731	3702312	712	50	0.0004301	4.0179e-08	0.00020045	2.1457	0.031898
17	3702312	4696261	382	50	-0.00020718	2.5652e-08	0.00016016	-1.2935	0.19583
17	4696261	5741334	423	49	0.00020829	2.6266e-08	0.00016207	1.2852	0.19871
17	5741334	7317398	682	50	9.0533e-05	3.5451e-08	0.00018828	0.48083	0.63064
17	7317398	8306425	387	50	0.00021805	2.4788e-08	0.00015744	1.385	0.16606
17	8306425	9965921	653	50	0.00015195	3.7499e-08	0.00019365	0.78467	0.43265
17	9965921	11102815	494	50	0.000419	2.9902e-08	0.00017292	2.4231	0.01539
17	11102815	12534769	565	50	0.00049436	3.9267e-08	0.00019816	2.4948	0.012604
17	12534769	13180372	307	50	3.5071e-05	2.1612e-08	0.00014701	0.23856	0.81145
17	13180372	13894637	361	50	0.00019828	2.4176e-08	0.00015549	1.2752	0.20224
17	13894637	15019097	603	50	0.00035031	4.031e-08	0.00020077	1.7448	0.081024
17	15019097	16412342	384	48	-0.00016642	1.8782e-08	0.00013705	-1.2143	0.22462
17	16412342	18856320	636	50	0.00088763	5.3182e-08	0.00023061	3.849	0.00011859
17	18856320	21290357	422	49	0.00033314	2.7134e-08	0.00016472	2.0224	0.043134
17	21290357	27334244	569	50	0.00064277	3.4578e-08	0.00018595	3.4566	0.00054695
17	27334244	29786491	627	41	0.00023868	2.9271e-08	0.00017109	1.3951	0.16299
17	29786491	31538425	547	50	0.00046671	2.8012e-08	0.00016737	2.7885	0.0052947
17	31538425	32912798	846	50	-7.0115e-05	4.2019e-08	0.00020499	-0.34205	0.73232
17	32912798	34469036	540	50	0.00025944	3.1054e-08	0.00017622	1.4723	0.14095
17	34469036	36809344	571	50	0.00035184	4.4196e-08	0.00021023	1.6736	0.094204
17	36809344	38877404	518	50	0.0012707	5.0383e-08	0.00022446	5.661	1.5047e-08
17	38877404	39899810	408	39	0.00017484	2.3149e-08	0.00015215	1.1492	0.25048
17	39899810	41772087	468	41	-0.0014262	6.6074e-08	0.00025705	-5.5486	2.8804e-08
17	41772087	43056905	398	40	-8.1955e-05	2.3619e-08	0.00015368	-0.53327	0.59385
17	43056905	45876022	429	49	0.0014133	5.5807e-08	0.00023624	5.9825	2.1979e-09
17	45876022	47517400	588	50	4.4019e-06	3.5556e-08	0.00018856	0.023345	0.98138
17	47517400	49898957	837	50	6.8232e-05	3.4396e-08	0.00018546	0.36791	0.71294
17	49898957	50719055	297	27	8.2148e-05	1.7841e-08	0.00013357	0.61501	0.53855
17	50719055	51826118	338	34	0.0002422	1.5445e-08	0.00012428	1.9489	0.05131
17	51826118	53599432	630	50	-0.00021485	3.1567e-08	0.00017767	-1.2092	0.22657
17	53599432	55357541	640	50	-5.6188e-05	3.8344e-08	0.00019582	-0.28694	0.77416
17	55357541	57487512	743	50	5.1967e-06	3.8924e-08	0.00019729	0.02634	0.97899
17	57487512	59312755	270	24	0.00057289	3.6987e-08	0.00019232	2.9789	0.0028933
17	59312755	61545589	491	50	0.00010599	2.4474e-08	0.00015644	0.67753	0.49807
17	61545589	63148128	339	37	0.00029883	2.4269e-08	0.00015578	1.9183	0.055079
17	63148128	64800430	660	50	0.00013519	3.3297e-08	0.00018248	0.74086	0.45878
17	64800430	67858770	998	50	0.00030166	3.6837e-08	0.00019193	1.5717	0.11601
17	67858770	69387817	661	50	0.00046219	4.0533e-08	0.00020133	2.2957	0.021693
17	69387817	72672203	1444	50	2.0368e-05	3.5953e-08	0.00018961	0.10742	0.91446
17	72672203	74375560	497	50	5.5816e-05	4.2287e-08	0.00020564	0.27143	0.78606
17	74375560	76263413	770	50	3.0004e-05	3.7581e-08	0.00019386	0.15477	0.877
17	76263413	77298636	467	50	0.00026469	4.2594e-08	0.00020638	1.2825	0.19966
17	77298636	78837588	590	50	1.395e-06	4.2143e-08	0.00020529	0.0067955	0.99458
17	78837588	80034408	323	49	-5.7815e-05	2.3703e-08	0.00015396	-0.37552	0.70727
17	80034408	81194908	356	39	0.00032804	2.3782e-08	0.00015421	2.1272	0.033405
18	10644	912486	424	50	0.00021987	2.4675e-08	0.00015708	1.3997	0.1616
18	912486	1942911	350	48	0.0001608	1.8736e-08	0.00013688	1.1747	0.2401
18	1942911	3891658	727	50	0.00029114	3.655e-08	0.00019118	1.5229	0.12779
18	3891658	5834180	783	50	-2.7716e-05	3.2929e-08	0.00018146	-0.15273	0.87861
18	5834180	7090485	545	50	0.00012849	2.9384e-08	0.00017142	0.74956	0.45352
18	7090485	8498931	574	50	0.00014758	3.1438e-08	0.00017731	0.83235	0.40521
18	8498931	11075913	1313	50	0.00017547	3.3506e-08	0.00018305	0.95858	0.33777
18	11075913	11905440	270	47	0.00029706	1.9248e-08	0.00013874	2.1412	0.032258
18	11905440	14440799	820	50	0.00062608	3.6132e-08	0.00019008	3.2937	0.00098881
18	14440799	19485844	178	15	0.00020607	1.0716e-08	0.00010352	1.9907	0.046518
18	19485844	20649472	320	36	4.7845e-05	2.3577e-08	0.00015355	0.3116	0.75535
18	20649472	22996651	814	50	0.00023794	3.4196e-08	0.00018492	1.2867	0.19819
18	22996651	24026191	334	37	0.00028543	2.6302e-08	0.00016218	1.76	0.078414
18	24026191	25927682	822	50	-4.0966e-05	3.4517e-08	0.00018579	-0.2205	0.82548
18	25927682	26875587	257	26	0.00010969	1.1702e-08	0.00010818	1.014	0.31058
18	26875587	27866478	282	28	0.00030033	1.6754e-08	0.00012944	2.3203	0.020327
18	27866478	30264066	919	50	0.00011932	3.3041e-08	0.00018177	0.65642	0.51156
18	30264066	31780067	356	36	6.785e-05	1.8597e-08	0.00013637	0.49754	0.61881
18	31780067	33861964	649	50	0.00027571	3.375e-08	0.00018371	1.5008	0.13342
18	33861964	35075250	486	50	0.00026771	3.003e-08	0.00017329	1.5448	0.12238
18	35075250	36365490	507	50	3.3185e-05	2.4558e-08	0.00015671	0.21176	0.83229
18	36365490	37684367	364	34	-0.00012395	1.5499e-08	0.0001245	-0.99562	0.31944
18	37684367	39892648	785	50	0.00014072	3.1745e-08	0.00017817	0.78983	0.42963
18	39892648	42922106	979	50	0.00020051	3.3547e-08	0.00018316	1.0948	0.27362
18	42922106	44299246	704	50	0.00032066	3.9971e-08	0.00019993	1.6039	0.10874
18	44299246	45939732	630	50	0.00049494	3.7623e-08	0.00019397	2.5517	0.01072
18	45939732	47730584	798	50	0.00054252	4.2067e-08	0.0002051	2.6451	0.0081663
18	47730584	51062185	1240	50	0.00042801	3.5898e-08	0.00018947	2.259	0.023884
18	51062185	51554175	179	16	0.00011093	1.2541e-08	0.00011199	0.99057	0.3219
18	51554175	55213838	1185	50	0.00055935	4.3819e-08	0.00020933	2.6721	0.0075379
18	55213838	56530220	631	50	0.00026225	4.6328e-08	0.00021524	1.2184	0.22306
18	56530220	57630483	588	50	0.00024104	4.3007e-08	0.00020738	1.1623	0.24512
18	57630483	59020751	446	50	-0.00025464	2.1784e-08	0.00014759	-1.7253	0.084478
18	59020751	60277715	533	50	0.00035906	3.3663e-08	0.00018347	1.957	0.050349
18	60277715	61820252	582	50	0.00037216	3.1893e-08	0.00017859	2.0839	0.037165
18	61820252	63463402	521	50	0.00016853	2.622e-08	0.00016193	1.0408	0.29798
18	63463402	64252801	257	22	8.1535e-06	1.7955e-08	0.000134	0.060849	0.95148
18	64252801	66125817	753	50	0.00041858	3.5145e-08	0.00018747	2.2328	0.025563
18	66125817	67175820	337	47	0.00024749	2.1484e-08	0.00014657	1.6885	0.091319
18	67175820	68621179	486	50	0.00062023	3.4579e-08	0.00018595	3.3354	0.00085182
18	68621179	69621618	397	50	3.0949e-05	2.6262e-08	0.00016206	0.19098	0.84854
18	69621618	71038474	541	50	0.00020632	3.0153e-08	0.00017365	1.1881	0.23478
18	71038474	71971462	501	50	0.000272	3.1098e-08	0.00017635	1.5424	0.12297
18	71971462	73526987	652	50	3.1647e-05	3.581e-08	0.00018924	0.16724	0.86718
18	73526987	74813815	616	50	0.00038424	3.4747e-08	0.00018641	2.0613	0.039274
18	74813815	75976317	597	50	-3.6978e-05	3.6046e-08	0.00018986	-0.19477	0.84557
18	75976317	77149991	418	50	2.2421e-05	1.9534e-08	0.00013976	0.16042	0.87255
18	77149991	78017158	286	39	0.00016268	3.1142e-08	0.00017647	0.92183	0.35662
19	80840	610729	121	25	0.00039766	2.1771e-08	0.00014755	2.6951	0.0070372
19	610729	2098396	435	50	-0.00061361	3.979e-08	0.00019948	-3.0761	0.0020971
19	2098396	3019660	292	50	0.00022295	2.1916e-08	0.00014804	1.506	0.13207
19	3019660	4348967	384	50	0.000178	2.9931e-08	0.00017301	1.0289	0.30353
19	4348967	5811852	473	50	0.0001355	3.7412e-08	0.00019342	0.70052	0.48361
19	5811852	6684885	229	43	-0.00017159	2.2497e-08	0.00014999	-1.144	0.25263
19	6684885	8347513	592	50	-0.00012854	4.0292e-08	0.00020073	-0.64037	0.52193
19	8347513	9238393	293	44	0.00021224	1.9876e-08	0.00014098	1.5054	0.13222
19	9238393	11284028	600	50	0.0014431	5.2483e-08	0.00022909	6.2992	2.9928e-10
19	11284028	13471127	510	50	0.00017376	2.6601e-08	0.0001631	1.0654	0.28672
19	13471127	14486347	242	42	3.9226e-05	1.4513e-08	0.00012047	0.32562	0.74471
19	14486347	15648610	430	50	0.00082279	2.9573e-08	0.00017197	4.7846	1.7136e-06
19	15648610	16374416	394	43	0.00010277	1.7067e-08	0.00013064	0.78666	0.43148
19	16374416	18409862	661	50	0.00013316	7.0817e-08	0.00026612	0.50039	0.6168
19	18409862	19877471	413	48	0.00019355	3.7385e-08	0.00019335	1.001	0.31682
19	19877471	20905757	152	22	0.00014174	1.1394e-08	0.00010674	1.3279	0.18422
19	20905757	22732896	402	42	0.00046494	2.043e-08	0.00014294	3.2528	0.0011426
19	22732896	23467746	163	14	-3.282e-05	7.1841e-09	8.4759e-05	-0.38721	0.6986
19	23467746	28557893	238	23	5.4429e-05	1.1074e-08	0.00010523	0.51723	0.605
19	28557893	29790947	508	50	0.0002076	2.7112e-08	0.00016466	1.2608	0.20738
19	29790947	30727954	352	50	6.0243e-05	2.4509e-08	0.00015655	0.38481	0.70038
19	30727954	32746520	657	50	0.00029685	4.0886e-08	0.0002022	1.4681	0.14208
19	32746520	34262952	527	50	3.1603e-05	2.9842e-08	0.00017275	0.18294	0.85484
19	34262952	36469295	729	50	6.8932e-05	3.9757e-08	0.00019939	0.34571	0.72956
19	36469295	37527033	281	23	0.00013037	1.8882e-08	0.00013741	0.94877	0.34274
19	37527033	40170619	779	50	8.7011e-06	4.0615e-08	0.00020153	0.043175	0.96556
19	40170619	40984601	243	30	0.00020501	1.5828e-08	0.00012581	1.6296	0.10319
19	40984601	42131573	376	50	0.0002462	3.2384e-08	0.00017996	1.3681	0.17127
19	42131573	43862455	174	17	5.6886e-05	7.839e-09	8.8538e-05	0.64251	0.52054
19	43862455	44744108	329	44	0.0002106	1.7294e-08	0.00013151	1.6014	0.10928
19	44744108	46102697	435	50	0.00011162	3.2645e-08	0.00018068	0.61779	0.53671
19	46102697	47150082	347	50	0.00014115	4.2169e-08	0.00020535	0.68738	0.49184
19	47150082	49282227	675	50	0.00026539	5.616e-08	0.00023698	1.1199	0.26277
19	49282227	51532567	735	50	0.00014468	5.1474e-08	0.00022688	0.63769	0.52368
19	51532567	52985290	670	50	0.00024059	3.4073e-08	0.00018459	1.3034	0.19245
19	52985290	54602362	538	50	0.00012576	3.3252e-08	0.00018235	0.68968	0.49039
19	54602362	55728080	401	50	-5.8365e-05	2.9105e-08	0.0001706	-0.34211	0.73227
19	55728080	57521335	736	50	0.00040352	3.4219e-08	0.00018498	2.1814	0.029154
19	57521335	59118839	638	50	0.00042382	3.702e-08	0.00019241	2.2027	0.027614
20	60479	697600	258	50	0.00046492	1.4979e-08	0.00012239	3.7987	0.00014548
20	697600	2469501	1016	50	-0.00028509	3.6628e-08	0.00019139	-1.4896	0.13632
20	2469501	3828413	535	50	5.5096e-05	3.0489e-08	0.00017461	0.31554	0.75235
20	3828413	5477850	828	50	-2.041e-05	3.5308e-08	0.0001879	-0.10862	0.91351
20	5477850	7084073	725	50	0.0005066	4.0253e-08	0.00020063	2.525	0.011569
20	7084073	8117011	421	43	0.00010938	2.3209e-08	0.00015235	0.71798	0.47277
20	8117011	9730921	791	50	0.00034196	3.6256e-08	0.00019041	1.7959	0.072512
20	9730921	11249536	743	50	-0.00015323	3.2581e-08	0.0001805	-0.8489	0.39593
20	11249536	12447499	522	50	0.0001466	2.4521e-08	0.00015659	0.93621	0.34916
20	12447499	13689864	569	50	1.0908e-05	3.2345e-08	0.00017985	0.060654	0.95163
20	13689864	15958359	992	50	0.0001576	4.0416e-08	0.00020104	0.78396	0.43306
20	15958359	17487232	977	50	-6.8475e-05	3.6809e-08	0.00019186	-0.35691	0.72116
20	17487232	18972203	646	50	0.00032706	3.584e-08	0.00018931	1.7276	0.084057
20	18972203	20959710	908	50	0.00032461	3.4038e-08	0.00018449	1.7594	0.078502
20	20959710	22491456	444	41	0.00036718	2.2412e-08	0.00014971	2.4526	0.014181
20	22491456	23293790	363	41	9.4487e-05	2.0378e-08	0.00014275	0.6619	0.50804
20	23293790	24717724	556	50	0.00027809	3.0671e-08	0.00017513	1.5879	0.11231
20	24717724	25344231	255	23	-0.00011462	1.2587e-08	0.00011219	-1.0217	0.30694
20	25344231	31614823	651	50	0.00041017	4.2268e-08	0.00020559	1.995	0.046038
20	31614823	32813441	325	30	0.0001113	1.8178e-08	0.00013482	0.82551	0.40908
20	32813441	34960446	515	32	8.4815e-05	2.3753e-08	0.00015412	0.55032	0.5821
20	34960446	36909530	529	50	0.00025993	2.4308e-08	0.00015591	1.6672	0.095482
20	36909530	38436761	538	50	0.00045411	2.952e-08	0.00017181	2.643	0.0082169
20	38436761	39610856	453	50	0.00015256	3.6598e-08	0.00019131	0.79747	0.42518
20	39610856	40585689	298	33	0.00056458	2.8508e-08	0.00016884	3.3439	0.00082624
20	40585689	41615460	573	50	0.00027176	3.678e-08	0.00019178	1.417	0.15647
20	41615460	42680176	404	50	0.00021503	3.3878e-08	0.00018406	1.1683	0.2427
20	42680176	44839056	809	50	0.0012518	6.1402e-08	0.00024779	5.0517	4.3789e-07
20	44839056	47199980	1035	50	0.00040742	3.9201e-08	0.00019799	2.0577	0.039615
20	47199980	49239658	792	50	0.00021988	4.5704e-08	0.00021378	1.0285	0.30372
20	49239658	52472549	1321	50	0.00018268	3.5859e-08	0.00018937	0.9647	0.3347
20	52472549	54055266	632	50	0.00042877	4.0035e-08	0.00020009	2.1429	0.032121
20	54055266	56447959	1153	50	-6.8678e-05	3.695e-08	0.00019222	-0.35728	0.72088
20	56447959	58406572	900	50	0.0001153	3.5955e-08	0.00018962	0.60807	0.54314
20	58406572	59561724	533	50	0.00028019	3.2171e-08	0.00017936	1.5621	0.11826
20	59561724	61301855	792	50	2.7751e-06	3.5979e-08	0.00018968	0.01463	0.98833
20	61301855	62190180	358	50	-2.3315e-05	3.2968e-08	0.00018157	-0.12841	0.89783
20	62190180	62965163	260	39	0.00010074	5.724e-08	0.00023925	0.42106	0.67371
21	9411243	15950982	298	41	-1.7979e-05	2.1372e-08	0.00014619	-0.12299	0.90212
21	15950982	18053165	677	50	-0.00064923	5.3675e-08	0.00023168	-2.8023	0.0050739
21	18053165	19480375	483	50	0.00028821	2.8204e-08	0.00016794	1.7162	0.086134
21	19480375	20962339	620	50	-1.3096e-05	3.4232e-08	0.00018502	-0.070779	0.94357
21	20962339	22072764	378	50	0.00036329	2.6449e-08	0.00016263	2.2338	0.025495
21	22072764	23362875	561	50	8.8119e-05	2.4749e-08	0.00015732	0.56012	0.57539
21	23362875	24696231	396	50	0.00016516	2.3565e-08	0.00015351	1.0759	0.28199
21	24696231	26469122	703	50	0.00039816	3.3573e-08	0.00018323	2.173	0.029779
21	26469122	27271019	239	25	0.00019797	1.7577e-08	0.00013258	1.4932	0.13539
21	27271019	29125226	906	50	-0.00024286	3.7303e-08	0.00019314	-1.2574	0.2086
21	29125226	31197025	732	50	-5.3758e-06	3.5245e-08	0.00018774	-0.028635	0.97716
21	31197025	32668642	488	50	0.00026912	2.0585e-08	0.00014347	1.8757	0.060694
21	32668642	34376999	720	50	0.00032756	3.5261e-08	0.00018778	1.7444	0.08109
21	34376999	35225465	292	44	0.00020037	3.0183e-08	0.00017373	1.1533	0.24878
21	35225465	36524373	585	50	5.1539e-05	3.8637e-08	0.00019656	0.2622	0.79317
21	36524373	37870779	583	50	9.4123e-05	3.009e-08	0.00017346	0.54261	0.5874
21	37870779	38711704	329	39	2.7802e-05	1.7114e-08	0.00013082	0.21252	0.8317
21	38711704	40482902	875	50	0.00089399	4.823e-08	0.00021961	4.0707	4.6869e-05
21	40482902	41389527	518	50	0.00072404	2.8852e-08	0.00016986	4.2626	2.0202e-05
21	41389527	43321528	1027	50	0.00035483	3.1337e-08	0.00017702	2.0044	0.045026
21	43321528	44506268	704	50	5.7348e-05	3.9743e-08	0.00019936	0.28766	0.7736
21	44506268	46177105	599	50	7.9652e-05	4.9884e-08	0.00022335	0.35663	0.72137
21	46177105	47492226	563	50	0.0002887	3.6808e-08	0.00019185	1.5048	0.13238
21	47492226	48119752	264	27	0.00016493	2.4932e-08	0.0001579	1.0445	0.29625
22	16050408	17674295	217	37	0.00035449	1.4894e-08	0.00012204	2.9047	0.0036763
22	17674295	18296088	255	49	0.00023692	2.0779e-08	0.00014415	1.6436	0.10026
22	18296088	19912358	568	50	0.00015615	2.9123e-08	0.00017065	0.91501	0.36019
22	19912358	22357325	675	50	-0.00012574	5.6864e-08	0.00023846	-0.52729	0.59799
22	22357325	23712647	349	50	0.00021317	2.1283e-08	0.00014589	1.4612	0.14395
22	23712647	24984204	397	50	0.00061259	1.9299e-08	0.00013892	4.4096	1.0357e-05
22	24984204	26791628	755	50	0.00023266	3.6548e-08	0.00019118	1.217	0.22361
22	26791628	27834752	730	50	6.7126e-05	3.7515e-08	0.00019369	0.34657	0.72892
22	27834752	29651799	579	50	-6.1624e-05	4.8877e-08	0.00022108	-0.27874	0.78044
22	29651799	31439918	586	50	0.00049332	4.5159e-08	0.00021251	2.3214	0.020263
22	31439918	32664986	378	33	0.00026578	3.1781e-08	0.00017827	1.4908	0.136
22	32664986	34494914	960	50	0.00025174	3.2568e-08	0.00018047	1.395	0.16303
22	34494914	35530985	531	50	0.00019282	2.6464e-08	0.00016268	1.1853	0.23591
22	35530985	37570269	874	50	-7.6285e-05	4.3222e-08	0.0002079	-0.36693	0.71367
22	37570269	39307894	604	50	0.00021769	3.9737e-08	0.00019934	1.092	0.27482
22	39307894	40545797	371	48	-0.00058872	4.6715e-08	0.00021614	-2.7238	0.0064526
22	40545797	42690818	513	36	0.00093676	2.9547e-08	0.00017189	5.4496	5.0472e-08
22	42690818	43714200	433	50	0.00025973	3.0985e-08	0.00017603	1.4755	0.14007
22	43714200	44995308	731	50	1.7498e-05	3.4362e-08	0.00018537	0.094397	0.92479
22	44995308	46470495	663	50	0.00049157	3.9791e-08	0.00019948	2.4643	0.013729
22	46470495	47596318	466	50	0.00011912	3.1467e-08	0.00017739	0.67152	0.50189
22	47596318	48903703	750	50	0.00044412	3.4737e-08	0.00018638	2.3829	0.017178
22	48903703	49824534	624	50	0.0003285	3.6045e-08	0.00018986	1.7303	0.083585
22	49824534	51243298	462	50	0.00082811	4.2389e-08	0.00020589	4.0222	5.766e-05
