# Supplementary material for: Investigating the shared genetic architecture between multiple sclerosis and inflammatory bowel diseases
Source: Nat Commun. 2021 Sep 24;12:5641. doi: 10.1038/s41467-021-25768-0 (PMC8463615; doi:10.1038/s41467-021-25768-0)
Supplement: Supplementary file 17 — Source Data [file 41467_2021_25768_MOESM17_ESM.zip › Source_Data/rawData_for_main_Figures/roh_HESS_results/MS_CD/local_heritability/step2_trait1.txt]

chr	start	end	num_snp	k	local_h2g	var	se	z	p
1	10583	1892607	61	7	0.0014288	-3.7718e-08		0	0.5
1	1892607	3582736	340	7	0.00035185	2.7143e-07	0.00052099	0.67535	0.24973
1	3582736	4380811	211	7	8.2497e-06	2.6568e-08	0.000163	0.050613	0.47982
1	4380811	5913893	775	7	0.00010036	7.0226e-07	0.00083801	0.11976	0.45233
1	5913893	7247335	421	7	0.00016361	3.5658e-07	0.00059714	0.27398	0.39205
1	7247335	9365199	663	7	0.00068136	7.783e-07	0.00088221	0.77233	0.21996
1	9365199	10806984	353	7	0.00025835	1.9197e-07	0.00043814	0.58966	0.27771
1	10806984	11777841	215	7	0.00018531	5.3042e-08	0.00023031	0.80461	0.21052
1	11777841	12779466	255	7	-8.0409e-05	8.3838e-08	0.00028955	0	0.5
1	12779466	14891511	520	7	0.00045723	6.1248e-07	0.00078261	0.58424	0.27953
1	14891511	16897730	693	7	0.00039783	7.4119e-07	0.00086092	0.4621	0.32201
1	16897730	18662899	593	7	-8.1295e-05	6.1025e-07	0.00078119	0	0.5
1	18662899	20469149	685	7	8.2481e-05	6.9992e-07	0.00083661	0.09859	0.46073
1	20469149	21736588	451	7	0.00025069	3.9061e-07	0.00062499	0.40112	0.34417
1	21736588	23086883	498	7	9.7213e-05	5.2978e-07	0.00072786	0.13356	0.44688
1	23086883	23920590	219	7	0.00011944	4.5338e-09	6.7333e-05	1.7739	0.03804
1	23920590	25516845	518	7	0.00083836	6.3659e-07	0.00079786	1.0508	0.14668
1	25516845	27401867	474	7	-5.7518e-05	2.4362e-07	0.00049358	0	0.5
1	27401867	30161881	585	7	1.3872e-08	4.3953e-07	0.00066297	2.0923e-05	0.49999
1	30161881	32438685	876	7	-3.1548e-05	6.85e-07	0.00082765	0	0.5
1	32438685	34799758	680	7	-8.1319e-06	6.6028e-07	0.00081257	0	0.5
1	34799758	37549183	562	7	2.0603e-06	4.9639e-07	0.00070455	0.0029243	0.49883
1	37549183	38731847	405	7	-0.00014913	2.2777e-07	0.00047726	0	0.5
1	38731847	40200567	423	7	0.00016441	3.2771e-07	0.00057246	0.28719	0.38698
1	40200567	41975327	547	7	0.00036658	4.681e-07	0.00068418	0.53579	0.29605
1	41975327	43758457	556	7	0.00041638	4.6199e-07	0.0006797	0.6126	0.27007
1	43758457	44969183	390	7	0.00024189	2.021e-07	0.00044956	0.53807	0.29527
1	44969183	46899501	509	7	0.00030921	2.5161e-07	0.00050161	0.61644	0.2688
1	46899501	48002576	342	7	0.00016329	1.6355e-07	0.00040441	0.40377	0.34319
1	48002576	48978188	347	7	0.00013462	2.3337e-07	0.00048308	0.27867	0.39025
1	48978188	49894177	247	7	0.0003476	1.0591e-07	0.00032543	1.0681	0.14273
1	49894177	51713726	272	7	0.00051379	3.438e-08	0.00018542	2.771	0.0027945
1	51713726	54226262	551	7	0.00012421	5.0172e-07	0.00070832	0.17536	0.4304
1	54226262	56413117	830	7	0.00018698	7.136e-07	0.00084475	0.22135	0.41241
1	56413117	57021728	279	7	0.00011646	6.8478e-08	0.00026168	0.44503	0.32815
1	57021728	58865399	858	7	0.00018251	7.1301e-07	0.0008444	0.21614	0.41444
1	58865399	59890409	402	7	0.0004036	2.8627e-07	0.00053504	0.75433	0.22533
1	59890409	61922365	653	7	0.00010027	6.8727e-07	0.00082902	0.12095	0.45187
1	61922365	63455089	533	7	0.0011985	6.5156e-07	0.00080719	1.4848	0.068796
1	63455089	65041704	661	7	0.00014258	5.5044e-07	0.00074192	0.19218	0.4238
1	65041704	66939404	659	7	0.00021762	6.0038e-07	0.00077484	0.28085	0.38941
1	66939404	68477895	719	7	0.0036264	1.0224e-06	0.0010112	3.5864	0.00016764
1	68477895	69687616	373	7	8.1363e-06	2.3357e-07	0.00048329	0.016835	0.49328
1	69687616	71372470	547	7	0.00015761	4.4528e-07	0.00066729	0.23619	0.40664
1	71372470	71684405	87	7	0.0004982	-1.4645e-07		0	0.5
1	71684405	74326907	573	7	0.00030489	3.7891e-07	0.00061556	0.49531	0.31019
1	74326907	76728135	757	7	-0.00011637	5.0627e-07	0.00071153	0	0.5
1	76728135	79661198	972	7	0.00013598	7.0692e-07	0.00084079	0.16173	0.43576
1	79661198	81354191	487	7	0.00028659	3.994e-07	0.00063198	0.45348	0.3251
1	81354191	83991748	936	7	0.00047773	7.5165e-07	0.00086698	0.55103	0.29081
1	83991748	84844495	322	7	-6.5131e-05	6.3564e-08	0.00025212	0	0.5
1	84844495	86454751	655	7	-0.00010699	6.0265e-07	0.00077631	0	0.5
1	86454751	88128631	584	7	7.5651e-05	4.9753e-07	0.00070536	0.10725	0.45729
1	88128631	90066303	501	7	0.00023156	4.1519e-07	0.00064435	0.35937	0.35966
1	90066303	91886317	569	7	-7.8277e-05	4.5032e-07	0.00067106	0	0.5
1	91886317	93536459	547	7	0.00064069	4.159e-07	0.0006449	0.99347	0.16024
1	93536459	94506191	282	7	0.00043056	6.401e-08	0.000253	1.7018	0.044395
1	94506191	96150893	669	7	6.0114e-05	6.5e-07	0.00080622	0.074563	0.47028
1	96150893	97885249	656	7	0.00022726	4.5846e-07	0.0006771	0.33564	0.36857
1	97885249	99800604	617	7	0.00030781	4.9192e-07	0.00070137	0.43887	0.33038
1	99800604	100826405	334	7	5.4154e-05	9.6911e-08	0.0003113	0.17396	0.43095
1	100826405	102041016	457	7	3.319e-05	2.7786e-07	0.00052713	0.062964	0.4749
1	102041016	102898745	271	7	-4.9741e-05	2.5243e-08	0.00015888	0	0.5
1	102898745	103914211	209	7	-8.9249e-05	-8.3736e-08		0	0.5
1	103914211	106087842	470	7	5.0455e-05	3.2339e-07	0.00056868	0.088723	0.46465
1	106087842	108409665	712	7	4.4325e-05	6.9493e-07	0.00083362	0.053172	0.4788
1	108409665	110303931	576	7	0.00020877	4.6653e-07	0.00068303	0.30566	0.37993
1	110303931	111741737	571	7	0.00014685	6.3151e-07	0.00079467	0.1848	0.42669
1	111741737	113273306	730	7	1.2172e-06	6.8929e-07	0.00083023	0.0014661	0.49942
1	113273306	114873845	527	7	0.0007331	5.1128e-07	0.00071504	1.0253	0.15262
1	114873845	115880593	352	7	-0.00010998	9.2211e-08	0.00030366	0	0.5
1	115880593	118839067	839	7	-0.00011266	6.7438e-07	0.00082121	0	0.5
1	118839067	144977494	571	7	0.00056372	4.9777e-07	0.00070553	0.79901	0.21214
1	144977494	148361253	447	7	0.00047393	3.5094e-07	0.0005924	0.80002	0.21185
1	148361253	151538881	383	7	0.00044963	1.8784e-07	0.00043341	1.0374	0.14977
1	151538881	153180829	522	7	0.00019916	2.7241e-07	0.00052193	0.38158	0.35138
1	153180829	154770403	483	7	0.00045566	3.6307e-07	0.00060256	0.75621	0.22476
1	154770403	156336133	380	7	0.0018841	4.3862e-07	0.00066229	2.8448	0.0022222
1	156336133	158027412	585	7	0.00030391	5.524e-07	0.00074323	0.4089	0.34131
1	158027412	159913048	658	7	0.000125	6.0317e-07	0.00077664	0.16095	0.43607
1	159913048	162346721	898	7	0.00068251	7.7845e-07	0.0008823	0.77356	0.21959
1	162346721	165191702	1169	7	-7.542e-05	6.7926e-07	0.00082417	0	0.5
1	165191702	166460517	549	7	0.00016479	5.4488e-07	0.00073816	0.22325	0.41167
1	166460517	169086324	1114	7	6.389e-05	6.9749e-07	0.00083516	0.076501	0.46951
1	169086324	170557776	589	7	-7.8733e-06	3.6768e-07	0.00060636	0	0.5
1	170557776	173097907	931	7	-5.3369e-05	6.8214e-07	0.00082592	0	0.5
1	173097907	175089768	534	7	0.00030404	1.4491e-07	0.00038067	0.79869	0.21223
1	175089768	177433381	825	7	-2.3463e-05	6.8392e-07	0.00082699	0	0.5
1	177433381	178944309	538	7	5.4772e-05	3.716e-07	0.00060959	0.089851	0.4642
1	178954470	181144121	790	7	0.00029926	7.1115e-07	0.0008433	0.35487	0.36134
1	181144121	182755356	638	7	4.7926e-05	6.2073e-07	0.00078786	0.06083	0.47575
1	182755356	184595513	643	7	0.00013493	4.9051e-07	0.00070037	0.19266	0.42361
1	184595513	186810023	602	7	0.00035714	4.3765e-07	0.00066155	0.53986	0.29465
1	186810023	188759945	672	7	-3.4462e-05	4.9586e-07	0.00070417	0	0.5
1	188759945	189904130	232	7	0.00020745	-7.2171e-08		0	0.5
1	189904130	191868930	589	7	2.8746e-06	3.0282e-07	0.00055029	0.0052238	0.49792
1	191868930	194107442	629	7	7.5039e-05	4.4505e-07	0.00066712	0.11248	0.45522
1	194107442	196176201	616	7	7.2119e-05	3.9462e-07	0.00062819	0.1148	0.4543
1	196176201	197311514	200	7	0.00026568	-8.0729e-08		0	0.5
1	197311514	199239884	527	7	0.001115	5.2288e-07	0.0007231	1.542	0.061542
1	199239884	200137649	336	7	-1.4944e-05	1.2052e-07	0.00034716	0	0.5
1	200137649	201589975	699	7	0.00094086	8.1226e-07	0.00090125	1.0439	0.14826
1	201589975	203334734	576	7	0.00013318	5.6823e-07	0.00075381	0.17667	0.42988
1	203334734	204681068	462	7	0.00016995	3.7813e-07	0.00061493	0.27637	0.39113
1	204681068	206073265	554	7	0.0003233	5.5913e-07	0.00074775	0.43236	0.33274
1	206073265	208410364	650	7	0.00013881	7.0515e-07	0.00083973	0.16531	0.43435
1	208410364	210787750	952	7	0.0004184	7.4388e-07	0.00086249	0.48511	0.3138
1	210787750	212842330	709	7	-4.5374e-05	6.8319e-07	0.00082655	0	0.5
1	212842330	214578266	583	7	0.00041954	6.203e-07	0.00078759	0.53269	0.29712
1	214578266	216243634	606	7	0.00018139	5.5759e-07	0.00074672	0.24292	0.40403
1	216243634	218705513	1071	7	8.6863e-05	7.0049e-07	0.00083696	0.10379	0.45867
1	218705513	219590571	282	7	0.00015047	6.4733e-08	0.00025443	0.59141	0.27712
1	219590571	221858231	732	7	0.00059053	7.3852e-07	0.00085937	0.68717	0.24599
1	221858231	222230220	185	7	0.0002051	1.1367e-08	0.00010662	1.9237	0.027193
1	222230220	224938520	528	7	0.00034059	4.5847e-07	0.00067711	0.50301	0.30748
1	224938520	226810860	542	7	0.00073085	5.2776e-07	0.00072647	1.006	0.1572
1	226810860	229156248	792	7	0.00019876	7.1514e-07	0.00084566	0.23503	0.40709
1	229156248	230685255	554	7	0.00069561	5.9901e-07	0.00077396	0.89878	0.18439
1	230685255	232090252	625	7	3.2049e-05	5.9318e-07	0.00077018	0.041612	0.4834
1	232090252	233429284	583	7	0.00031837	6.4323e-07	0.00080202	0.39697	0.3457
1	233429284	234599434	542	7	-8.5575e-05	5.1448e-07	0.00071727	0	0.5
1	234599434	235819436	365	7	0.00036069	3.034e-07	0.00055082	0.65482	0.25629
1	235819436	237555628	713	7	0.00029224	7.2737e-07	0.00085286	0.34266	0.36593
1	237555628	238567807	408	7	0.00019148	3.5395e-07	0.00059494	0.32185	0.37378
1	238567807	239925314	485	7	8.2892e-05	4.5653e-07	0.00067567	0.12268	0.45118
1	239925314	240564091	356	7	-9.2938e-05	2.1653e-07	0.00046533	0	0.5
1	240564091	241582220	448	7	8.7451e-05	4.8436e-07	0.00069596	0.12565	0.45
1	241582220	242071602	190	7	-0.00013014	-2.5056e-08		0	0.5
1	242071602	244109499	619	7	0.00011943	6.1305e-07	0.00078298	0.15253	0.43939
1	244109499	245506746	449	7	5.9594e-05	4.2009e-07	0.00064814	0.091945	0.46337
1	245506746	247344518	737	7	-7.5573e-05	6.7924e-07	0.00082416	0	0.5
1	247344518	249239466	384	7	-6.3009e-05	2.4702e-07	0.00049701	0	0.5
2	10133	1781022	661	7	2.5431e-05	6.7534e-07	0.00082179	0.030945	0.48766
2	1781022	3973779	885	7	-0.00011139	6.7455e-07	0.00082131	0	0.5
2	3973779	5708337	565	7	0.00010411	5.8561e-07	0.00076525	0.13605	0.44589
2	5708337	6836254	532	7	0.00037103	5.232e-07	0.00072333	0.51296	0.30399
2	6836254	8422147	575	7	0.0001506	5.6627e-07	0.00075251	0.20013	0.42069
2	8422147	10298469	626	7	-9.2318e-05	6.3009e-07	0.00079378	0	0.5
2	10298469	12419150	864	7	-3.6131e-06	6.8865e-07	0.00082985	0	0.5
2	12419150	14335308	553	7	-0.00013616	4.6588e-07	0.00068255	0	0.5
2	14335308	16329735	718	7	-0.00012777	6.724e-07	0.00082	0	0.5
2	16329735	18647423	839	7	7.8674e-06	6.9016e-07	0.00083076	0.0094702	0.49622
2	18647423	19692404	379	7	0.00020542	2.9996e-07	0.00054769	0.37506	0.35381
2	19692404	21050490	621	7	0.00038214	6.6432e-07	0.00081506	0.46885	0.31959
2	21050490	23341383	593	7	4.8042e-05	6.6122e-07	0.00081315	0.059082	0.47644
2	23341383	24686918	452	7	0.00044832	3.7041e-07	0.00060861	0.73662	0.23068
2	24686918	26894985	576	7	0.00034303	5.7648e-07	0.00075926	0.45179	0.32571
2	26894985	28598777	428	7	0.00087513	3.611e-07	0.00060092	1.4563	0.072652
2	28598777	29217559	212	7	0.00053047	9.6816e-08	0.00031115	1.7049	0.04411
2	29217559	30463711	593	7	0.000522	7.3814e-07	0.00085915	0.60758	0.27173
2	30463711	31550450	494	7	-0.00015825	4.9873e-07	0.0007062	0	0.5
2	31550450	33363777	515	7	0.00018129	6.0414e-07	0.00077726	0.23324	0.40779
2	33363777	35345028	778	7	5.8272e-06	6.8989e-07	0.0008306	0.0070157	0.4972
2	35345028	36122006	294	7	-0.00014467	1.1413e-07	0.00033783	0	0.5
2	36122006	38132712	897	7	0.00037598	7.3833e-07	0.00085926	0.43756	0.33085
2	38132712	39031337	339	7	0.00040715	3.5477e-07	0.00059563	0.68357	0.24712
2	39031337	40281483	298	7	0.00017859	2.2466e-07	0.00047399	0.37678	0.35317
2	40281483	43309590	1283	7	0.00019345	7.1444e-07	0.00084525	0.22887	0.40949
2	43309590	44313803	385	7	0.0019211	6.0163e-07	0.00077565	2.4768	0.0066291
2	44313803	46482634	1013	7	6.9332e-05	6.982e-07	0.00083558	0.082975	0.46694
2	46482634	47318772	396	7	-0.00014897	4.4326e-07	0.00066578	0	0.5
2	47318772	48213001	262	7	6.18e-05	1.9543e-07	0.00044207	0.1398	0.44441
2	48213001	50022257	711	7	0.0006133	7.6939e-07	0.00087715	0.6992	0.24221
2	50022257	50818928	340	7	1.3578e-05	2.5068e-07	0.00050068	0.027119	0.48918
2	50818928	52491133	650	7	0.00025603	7.2263e-07	0.00085008	0.30119	0.38164
2	52491133	53508452	474	7	-7.5022e-05	4.4447e-07	0.00066668	0	0.5
2	53508452	54685226	445	7	0.00012201	4.3859e-07	0.00066226	0.18424	0.42691
2	54685226	56203345	637	7	-2.657e-06	6.8878e-07	0.00082993	0	0.5
2	56203345	57429100	416	7	0.00040072	4.3493e-07	0.00065949	0.60763	0.27172
2	57429100	58297315	281	7	0.0002021	1.6646e-07	0.000408	0.49536	0.31017
2	58297315	60292000	744	7	9.5306e-05	7.016e-07	0.00083762	0.11378	0.45471
2	60292000	62429044	600	7	0.00056628	7.5036e-07	0.00086623	0.65373	0.25664
2	62429044	64625913	600	7	0.00010561	6.4954e-07	0.00080594	0.13103	0.44787
2	64625913	65933444	443	7	0.00031046	4.4623e-07	0.000668	0.46475	0.32105
2	65933444	67226166	525	7	1.8262e-05	4.9009e-07	0.00070006	0.026086	0.48959
2	67226166	68010176	415	7	0.00037852	3.6972e-07	0.00060805	0.62251	0.2668
2	68010176	69139564	465	7	-1.437e-05	3.5024e-07	0.00059181	0	0.5
2	69139564	70755198	546	7	0.00028915	4.7065e-07	0.00068604	0.42148	0.3367
2	70755198	73174848	747	7	5.1091e-05	6.9581e-07	0.00083415	0.061248	0.47558
2	73174848	75630086	695	7	0.00015475	7.0938e-07	0.00084225	0.18374	0.42711
2	75630086	76913661	502	7	3.1907e-05	5.0868e-07	0.00071322	0.044736	0.48216
2	76913661	78079264	367	7	-0.00013595	3.2423e-07	0.00056941	0	0.5
2	78079264	80050403	819	7	3.9641e-05	6.9431e-07	0.00083326	0.047574	0.48103
2	80050403	81620841	560	7	0.00024055	6.821e-07	0.00082589	0.29126	0.38542
2	81620841	85140680	907	7	6.908e-05	5.4722e-07	0.00073974	0.093383	0.4628
2	85140680	88038507	650	7	-2.2902e-05	5.2262e-07	0.00072292	0	0.5
2	88038507	89154526	247	7	4.5311e-05	3.7298e-08	0.00019313	0.23461	0.40725
2	95326452	98995201	456	7	0.00033417	3.4746e-07	0.00058946	0.56691	0.28539
2	98995201	101822329	917	7	0.00021973	7.1788e-07	0.00084728	0.25934	0.39769
2	101822329	102688765	263	7	0.00069311	1.336e-07	0.00036552	1.8962	0.028965
2	102688765	103588215	411	7	0.0014953	3.2519e-07	0.00057026	2.6221	0.0043699
2	103588215	105125034	303	7	-2.5825e-06	1.2615e-07	0.00035518	0	0.5
2	105125034	106210058	388	7	1.3585e-05	2.877e-07	0.00053638	0.025328	0.4899
2	106210058	107408267	450	7	3.4934e-05	3.5037e-07	0.00059192	0.059017	0.47647
2	107408267	108429177	352	7	-0.00017981	8.5345e-08	0.00029214	0	0.5
2	108429177	110572432	524	7	0.00028781	4.3496e-07	0.00065951	0.4364	0.33127
2	110572432	113921856	834	7	-0.00014617	6.7e-07	0.00081853	0	0.5
2	113921856	116772470	750	7	0.00019799	7.1504e-07	0.0008456	0.23414	0.40744
2	116772470	118367466	417	7	-3.4408e-05	1.7497e-07	0.0004183	0	0.5
2	118367466	121303783	940	7	0.00010028	7.0225e-07	0.000838	0.11967	0.45237
2	121303783	123302906	547	7	0.00013231	5.1118e-07	0.00071497	0.18506	0.42659
2	123302906	124732250	442	7	-3.2009e-05	2.1e-07	0.00045826	0	0.5
2	124732250	125840921	385	7	0.00041354	2.8343e-07	0.00053239	0.77677	0.21865
2	125840921	127373764	441	7	0.00014991	2.1895e-07	0.00046792	0.32037	0.37434
2	127373764	128034347	256	7	0.00021075	1.0671e-07	0.00032667	0.64516	0.25941
2	128034347	129474441	416	7	5.9739e-05	2.7098e-07	0.00052056	0.11476	0.45432
2	129474441	130067170	220	7	8.4098e-05	-2.3953e-08		0	0.5
2	130067170	130658085	196	7	0.00057137	2.9635e-08	0.00017215	3.3191	0.0004516
2	130658085	133042784	183	7	-4.3514e-05	-6.4026e-08		0	0.5
2	133042784	135158578	885	7	-0.00011779	6.7371e-07	0.0008208	0	0.5
2	135158578	137042794	379	7	-0.00011706	1.278e-07	0.00035749	0	0.5
2	137042794	138698117	603	7	7.9121e-05	5.3376e-07	0.00073059	0.1083	0.45688
2	138698117	140100271	438	7	0.00024929	1.9489e-07	0.00044146	0.56469	0.28614
2	140100271	141805351	584	7	0.00068465	6.1027e-07	0.0007812	0.8764	0.19041
2	141805351	142518602	308	7	1.6365e-05	1.7534e-07	0.00041874	0.039082	0.48441
2	142518602	144519484	646	7	0.00012012	6.0465e-07	0.0007776	0.15448	0.43862
2	144519484	146445570	400	7	7.2465e-06	2.7042e-07	0.00052002	0.013935	0.49444
2	146445570	147277162	154	7	0.00037396	-3.7244e-08		0	0.5
2	147277162	150210292	654	7	0.00020655	5.2502e-07	0.00072458	0.28506	0.3878
2	150210292	151731462	463	7	-3.5693e-05	3.2472e-07	0.00056984	0	0.5
2	151731462	152486782	288	7	0.0001156	7.8456e-08	0.0002801	0.41272	0.3399
2	152486782	154005056	510	7	0.00018336	4.1522e-07	0.00064438	0.28455	0.38799
2	154005056	155391135	501	7	-1.5977e-05	4.4374e-07	0.00066614	0	0.5
2	155391135	157560635	564	7	0.00017372	4.7666e-07	0.00069041	0.25162	0.40067
2	157560635	158533218	155	7	0.00019478	-5.9588e-09		0	0.5
2	158533218	159577082	326	7	3.566e-05	1.6966e-07	0.00041189	0.086575	0.4655
2	159577082	161769733	735	7	0.00061778	7.378e-07	0.00085895	0.71922	0.236
2	161769733	163503551	395	7	-6.1831e-05	1.2063e-07	0.00034732	0	0.5
2	163503551	164466638	193	7	3.4083e-05	-2.2281e-08		0	0.5
2	164466638	165178840	170	7	5.1106e-05	-5.4071e-08		0	0.5
2	165178840	167160270	661	7	0.00034097	6.228e-07	0.00078918	0.43206	0.33285
2	167160270	167355970	70	7	-0.00012739	-2.2487e-07		0	0.5
2	167355970	169968236	845	7	0.00019517	7.1467e-07	0.00084538	0.23087	0.40871
2	169968236	171226245	477	7	3.4043e-05	3.6685e-07	0.00060568	0.056207	0.47759
2	171226245	173138905	600	7	0.00034386	6.6358e-07	0.00081461	0.42211	0.33647
2	173138905	175588929	809	7	0.000134	7.0666e-07	0.00084063	0.15941	0.43667
2	175588929	177363636	544	7	0.00063201	5.2547e-07	0.0007249	0.87187	0.19164
2	177363636	178553183	463	7	0.00011692	3.0509e-07	0.00055235	0.21168	0.41618
2	178553183	181312739	1006	7	0.00015131	7.0893e-07	0.00084198	0.17971	0.42869
2	181312739	182266031	305	7	3.4472e-06	8.8439e-08	0.00029739	0.011591	0.49538
2	182266031	184357608	622	7	0.00034614	6.0651e-07	0.00077879	0.44447	0.32835
2	184357608	185280173	239	7	-0.00012166	-1.9448e-09		0	0.5
2	185280173	189882065	1010	7	-4.9905e-05	6.826e-07	0.00082619	0	0.5
2	189882065	191973357	505	7	0.00047576	4.3419e-07	0.00065893	0.72203	0.23514
2	191973357	195861164	661	7	-0.00010093	6.4388e-07	0.00080242	0	0.5
2	195861164	196447456	147	7	6.3634e-05	-9.2282e-08		0	0.5
2	196447456	198078110	452	7	0.00084558	3.0585e-07	0.00055304	1.529	0.063136
2	198078110	199311125	326	7	0.0012961	2e-07	0.00044721	2.8983	0.0018761
2	199311125	201576284	621	7	0.00023953	5.736e-07	0.00075736	0.31627	0.3759
2	201576284	202818637	326	7	0.00020388	1.8705e-07	0.0004325	0.47141	0.31867
2	202818637	205799241	775	7	5.9647e-05	6.9693e-07	0.00083482	0.071448	0.47152
2	205799241	206735704	383	7	0.00020158	3.8636e-07	0.00062158	0.3243	0.37285
2	206735704	208645399	690	7	9.7388e-05	7.0187e-07	0.00083778	0.11625	0.45373
2	208645399	209941529	345	7	-7.8345e-05	1.7956e-07	0.00042374	0	0.5
2	209941529	212379518	752	7	0.00012238	7.0514e-07	0.00083973	0.14573	0.44207
2	212379518	214014282	609	7	0.00013229	7.043e-07	0.00083922	0.15764	0.43737
2	214014282	215573795	451	7	-3.3417e-05	3.6231e-07	0.00060192	0	0.5
2	215573795	217715661	765	7	8.8098e-05	7.0066e-07	0.00083705	0.10525	0.45809
2	217715661	218395480	265	7	0.00013554	1.2752e-07	0.0003571	0.37955	0.35214
2	218395480	220454551	607	7	0.00010531	4.9507e-07	0.00070361	0.14967	0.44051
2	220454551	222521176	818	7	-3.5356e-06	6.8866e-07	0.00082986	0	0.5
2	222521176	224859419	742	7	0.00010211	7.0249e-07	0.00083815	0.12183	0.45152
2	224859419	225840004	364	7	-0.00011079	1.1845e-07	0.00034416	0	0.5
2	225840004	228119842	701	7	-4.4597e-05	5.5145e-07	0.0007426	0	0.5
2	228119842	229370787	442	7	-5.2775e-05	2.4628e-07	0.00049627	0	0.5
2	229370787	231843389	913	7	0.00036203	7.3651e-07	0.0008582	0.42185	0.33657
2	231843389	233550003	459	7	0.00015689	3.5778e-07	0.00059815	0.26229	0.39655
2	233550003	235150987	763	7	0.0048859	1.3286e-06	0.0011526	4.2389	1.1231e-05
2	235150987	236043550	334	7	1.8781e-05	2.7396e-07	0.00052341	0.035883	0.48569
2	236043550	237449032	454	7	0.00015138	4.1526e-07	0.00064441	0.23491	0.40714
2	237449032	238760981	513	7	0.00039508	5.3683e-07	0.00073269	0.53922	0.29487
2	238760981	239952643	401	7	0.00026118	3.2775e-07	0.00057249	0.45622	0.32412
2	239952643	241560084	604	7	9.9978e-05	6.6373e-07	0.0008147	0.12272	0.45117
2	241560084	242149921	225	7	8.0575e-05	2.1675e-08	0.00014722	0.54729	0.29209
2	242149921	243188920	110	7	0.00074124	-6.4556e-08		0	0.5
3	60157	1441779	593	7	1.3599e-05	6.9091e-07	0.00083121	0.01636	0.49347
3	1441779	2992120	850	7	-0.00013351	6.7165e-07	0.00081954	0	0.5
3	2992120	4431647	705	7	0.00032301	7.314e-07	0.00085522	0.37769	0.35283
3	4431647	6083183	695	7	0.00022057	7.1799e-07	0.00084734	0.26031	0.39731
3	6083183	7083387	394	7	-0.00010029	3.5784e-07	0.0005982	0	0.5
3	7083387	8648561	852	7	-4.9293e-05	6.8268e-07	0.00082624	0	0.5
3	8648561	9543183	436	7	-8.5651e-05	4.1175e-07	0.00064168	0	0.5
3	9543183	11019665	602	7	0.00012025	7.0486e-07	0.00083956	0.14323	0.44305
3	11019665	13070799	702	7	0.00022949	7.1916e-07	0.00084803	0.27061	0.39335
3	13070799	14816900	749	7	9.2014e-05	7.0117e-07	0.00083736	0.10989	0.45625
3	14816900	16282442	516	7	-6.9389e-05	3.8677e-07	0.0006219	0	0.5
3	16282442	17891118	489	7	0.00025616	4.2045e-07	0.00064842	0.39505	0.3464
3	17891118	19125144	327	7	0.0012918	3.2796e-07	0.00057268	2.2558	0.012042
3	19125144	20091348	200	7	-3.2647e-05	1.7365e-08	0.00013178	0	0.5
3	20091348	21643707	635	7	0.00053376	7.5898e-07	0.0008712	0.61268	0.27004
3	21643707	22204244	361	7	0.00035671	3.235e-07	0.00056877	0.62716	0.26528
3	22204244	23804865	523	7	0.00013587	5.5379e-07	0.00074417	0.18258	0.42756
3	23804865	25461558	736	7	-7.0511e-05	6.799e-07	0.00082456	0	0.5
3	25461558	26877769	462	7	8.4289e-05	3.5051e-07	0.00059204	0.14237	0.44339
3	26877769	27840910	267	7	0.00023359	1.3594e-07	0.00036871	0.63353	0.26319
3	27840910	29142260	448	7	6.6549e-05	4.356e-07	0.00066	0.10083	0.45984
3	29142260	30717955	650	7	0.0001633	7.105e-07	0.00084291	0.19373	0.42319
3	30717955	32351715	608	7	0.0002099	7.0589e-07	0.00084017	0.24983	0.40136
3	32351715	33255592	274	7	0.00016002	1.9165e-07	0.00043778	0.36553	0.35736
3	33255592	35283458	616	7	0.00041169	5.8963e-07	0.00076787	0.53614	0.29593
3	35283458	36486842	411	7	-2.1533e-05	3.0588e-07	0.00055306	0	0.5
3	36486842	38356116	618	7	9.4479e-06	5.4158e-07	0.00073592	0.012838	0.49488
3	38356116	40221298	671	7	5.9559e-05	5.7769e-07	0.00076006	0.07836	0.46877
3	40221298	41064528	140	7	-4.5958e-06	-1.2071e-07		0	0.5
3	41064528	42540002	461	7	-9.0967e-05	3.3209e-07	0.00057627	0	0.5
3	42540002	45165153	735	7	-7.841e-05	6.1701e-07	0.0007855	0	0.5
3	45165153	46657500	568	7	0.00021456	4.7775e-07	0.0006912	0.31041	0.37812
3	46657500	47727212	200	7	9.7514e-05	-5.2198e-08		0	0.5
3	47727212	49316972	311	7	0.0012186	7.128e-08	0.00026698	4.5642	2.507e-06
3	49316972	51832015	552	7	0.0029686	4.4704e-07	0.00066861	4.44	4.4987e-06
3	51832015	54081390	684	7	0.00045665	6.1241e-07	0.00078256	0.58353	0.27977
3	54081390	55348860	622	7	0.00034315	7.3404e-07	0.00085676	0.40052	0.34439
3	55348860	56433907	367	7	0.00030107	3.143e-07	0.00056062	0.53703	0.29562
3	56433907	58157519	578	7	0.00080789	5.3143e-07	0.00072899	1.1082	0.13388
3	58157519	60272906	961	7	4.4777e-05	6.9499e-07	0.00083366	0.053711	0.47858
3	60272906	62355666	976	7	9.7172e-06	6.904e-07	0.0008309	0.011695	0.49533
3	62355666	63669286	620	7	-4.7417e-05	6.8292e-07	0.00082639	0	0.5
3	63669286	65273538	745	7	0.00023626	7.2005e-07	0.00084856	0.27842	0.39034
3	65273538	66270447	305	7	0.00019619	2.782e-07	0.00052744	0.37197	0.35496
3	66270447	68286914	628	7	-0.00010367	6.7556e-07	0.00082192	0	0.5
3	68286914	69276762	370	7	0.00049603	3.8898e-07	0.00062368	0.79532	0.21322
3	69276762	70449028	390	7	0.00019263	3.7483e-07	0.00061223	0.31463	0.37652
3	70449028	72529329	707	7	-1.9984e-05	6.8651e-07	0.00082856	0	0.5
3	72529329	74321817	670	7	0.00019206	7.1426e-07	0.00084514	0.22726	0.41011
3	74321817	75704949	270	7	-6.9212e-05	7.1119e-08	0.00026668	0	0.5
3	75704949	77508835	486	7	8.1989e-05	4.5223e-07	0.00067248	0.12192	0.45148
3	77508835	79024541	418	7	0.00024534	3.4638e-07	0.00058854	0.41685	0.33839
3	79024541	81427310	525	7	0.00038872	3.1318e-07	0.00055962	0.69461	0.24365
3	81427310	82643886	306	7	-5.0979e-05	4.9233e-08	0.00022189	0	0.5
3	82643886	84367479	348	7	4.7203e-05	1.4671e-07	0.00038303	0.12324	0.45096
3	84367479	85582231	278	7	-2.0264e-05	2.0943e-08	0.00014472	0	0.5
3	85582231	87409732	456	7	3.0303e-05	2.7338e-07	0.00052285	0.057956	0.47689
3	87409732	88298373	206	7	6.0766e-05	-6.8787e-08		0	0.5
3	88298373	94255316	471	7	0.00012526	3.041e-07	0.00055146	0.22714	0.41016
3	94255316	95311971	222	7	0.00012673	-3.8537e-08		0	0.5
3	95311971	98215950	596	7	6.4208e-06	3.8407e-07	0.00061973	0.010361	0.49587
3	98215950	99373762	340	7	8.3714e-05	1.1282e-07	0.00033588	0.24924	0.40159
3	99373762	100592217	370	7	0.00016108	1.2266e-07	0.00035023	0.45993	0.32278
3	100592217	103084960	693	7	0.00036743	5.712e-07	0.00075578	0.48617	0.31342
3	103084960	104581613	447	7	0.00019673	2.5772e-07	0.00050766	0.38752	0.34919
3	104581613	106982811	700	7	-0.00014604	6.2095e-07	0.000788	0	0.5
3	106982811	109522395	789	7	0.00027702	7.2538e-07	0.00085169	0.32526	0.37249
3	109522395	110513770	261	7	6.9235e-05	-1.7835e-08		0	0.5
3	110513770	112815699	728	7	-7.5843e-06	6.4116e-07	0.00080072	0	0.5
3	112815699	113947863	363	7	0.00082444	2.5807e-07	0.00050801	1.6229	0.052306
3	113947863	115447080	367	7	0.00017213	3.2044e-07	0.00056607	0.30408	0.38053
3	115447080	116800153	520	7	0.00060099	5.0049e-07	0.00070745	0.84952	0.1978
3	116800153	118530251	584	7	-7.641e-05	5.7694e-07	0.00075956	0	0.5
3	118530251	120523055	715	7	0.00020455	5.6694e-07	0.00075295	0.27167	0.39294
3	120523055	121974097	416	7	0.00017137	1.1789e-07	0.00034336	0.49911	0.30885
3	121974097	123517768	508	7	0.00012514	3.9106e-07	0.00062535	0.20012	0.42069
3	123517768	124936642	617	7	0.00036352	6.1725e-07	0.00078565	0.46269	0.32179
3	124936642	126214943	383	7	0.0001942	2.2666e-07	0.00047609	0.4079	0.34167
3	126214943	128194861	685	7	7.7877e-05	6.374e-07	0.00079837	0.097545	0.46115
3	128194861	130244735	489	7	-0.00011408	2.8161e-07	0.00053067	0	0.5
3	130244735	131836516	563	7	-9.1985e-05	3.7345e-07	0.00061111	0	0.5
3	131836516	133252173	508	7	0.00035045	3.9308e-07	0.00062696	0.55897	0.28809
3	133252173	135456906	861	7	4.0806e-05	6.9447e-07	0.00083335	0.048967	0.48047
3	135456906	137371083	492	7	0.00030035	2.9772e-07	0.00054564	0.55046	0.291
3	137371083	139954597	850	7	0.00017163	7.1159e-07	0.00084356	0.20346	0.41939
3	139954597	141339097	478	7	0.00061751	4.9634e-07	0.00070452	0.8765	0.19038
3	141339097	143164628	620	7	-3.065e-05	5.6384e-07	0.00075089	0	0.5
3	143164628	144410816	388	7	-0.00013759	2.0877e-07	0.00045691	0	0.5
3	144410816	145664619	371	7	-5.854e-05	1.3526e-07	0.00036778	0	0.5
3	145664619	146726629	332	7	-2.3576e-05	1.3769e-07	0.00037106	0	0.5
3	146726629	149043237	659	7	3.2338e-05	6.8266e-07	0.00082623	0.039139	0.48439
3	149043237	150252004	420	7	0.0001436	3.6644e-07	0.00060534	0.23723	0.40624
3	150252004	151348730	349	7	6.994e-05	2.2305e-07	0.00047228	0.14809	0.44114
3	151348730	153256571	563	7	0.00016624	5.2821e-07	0.00072678	0.22873	0.40954
3	153256571	154714218	409	7	-6.6394e-05	1.3426e-07	0.00036641	0	0.5
3	154714218	156008700	344	7	-8.3373e-06	2.0076e-07	0.00044806	0	0.5
3	156008700	157312028	474	7	0.00037411	3.3193e-07	0.00057613	0.64935	0.25805
3	157312028	159477890	649	7	6.9828e-05	4.402e-07	0.00066348	0.10525	0.45809
3	159477890	161524504	579	7	0.00010738	3.452e-07	0.00058754	0.18276	0.42749
3	161524504	163253205	520	7	0.00018922	3.1232e-07	0.00055885	0.33858	0.36746
3	163253205	165055469	459	7	-6.6865e-05	1.2202e-07	0.00034931	0	0.5
3	165055469	167117429	468	7	-1.92e-05	2.6291e-07	0.00051275	0	0.5
3	167117429	168580960	382	7	9.1459e-05	1.666e-07	0.00040816	0.22408	0.41135
3	168580960	170964909	727	7	0.00045278	7.4838e-07	0.00086509	0.52339	0.30035
3	170964909	172295731	483	7	0.00015951	4.8111e-07	0.00069362	0.22997	0.40906
3	172295731	173477285	342	7	6.9607e-05	2.4965e-07	0.00049965	0.13931	0.4446
3	173477285	175116539	588	7	0.00019358	6.9305e-07	0.0008325	0.23253	0.40806
3	175116539	176320287	328	7	0.00016495	1.4953e-07	0.00038669	0.42658	0.33484
3	176320287	178107165	531	7	0.00064763	5.7168e-07	0.00075609	0.85655	0.19585
3	178107165	179374586	416	7	0.00021028	2.8617e-07	0.00053495	0.39308	0.34713
3	179374586	181511166	461	7	-0.00011344	3.2299e-07	0.00056832	0	0.5
3	181511166	183769683	634	7	0.00012233	5.5625e-07	0.00074582	0.16402	0.43486
3	183769683	185068255	394	7	0.00029714	3.634e-07	0.00060283	0.49291	0.31104
3	185068255	186890344	596	7	6.6664e-05	6.786e-07	0.00082377	0.080926	0.46775
3	186890344	188856214	718	7	0.00013912	7.0733e-07	0.00084103	0.16542	0.43431
3	188856214	190226607	567	7	-1.2638e-05	6.1283e-07	0.00078284	0	0.5
3	190226607	192343814	756	7	0.00016186	7.1031e-07	0.0008428	0.19205	0.42385
3	192343814	194059671	515	7	8.6237e-05	5.01e-07	0.00070782	0.12183	0.45151
3	194059671	194786674	270	7	-0.00011854	1.2558e-07	0.00035437	0	0.5
3	194786674	195971408	251	7	-9.9998e-05	7.1243e-08	0.00026691	0	0.5
3	195971408	197075987	343	7	0.00025977	1.7992e-07	0.00042417	0.61241	0.27013
3	197075987	197946622	167	7	0.00052135	2.1311e-08	0.00014598	3.5713	0.00017759
4	10240	694715	107	7	0.00017607	-1.158e-07		0	0.5
4	694715	1478711	227	7	0.00024493	5.6578e-08	0.00023786	1.0297	0.15157
4	1478711	2842979	284	7	0.00029202	1.7182e-07	0.00041452	0.70449	0.24056
4	2842979	3846040	225	7	0.00038674	1.1088e-07	0.00033298	1.1615	0.12273
4	3846040	4684116	208	7	9.2951e-05	5.1391e-08	0.0002267	0.41003	0.34089
4	4684116	5502388	365	7	7.9905e-05	3.5824e-07	0.00059853	0.1335	0.4469
4	5502388	6773043	545	7	8.0637e-05	6.9968e-07	0.00083647	0.096401	0.4616
4	6773043	7539692	297	7	0.00085738	3.5058e-07	0.00059209	1.448	0.073802
4	7539692	8152235	287	7	1.3215e-05	2.1579e-07	0.00046453	0.028448	0.48865
4	8152235	9326479	183	7	0.00020745	3.1725e-08	0.00017812	1.1647	0.12207
4	9326479	10699152	517	7	0.00018439	3.7169e-07	0.00060967	0.30244	0.38116
4	10699152	12323034	648	7	-9.0025e-05	6.7734e-07	0.00082301	0	0.5
4	12323034	14272001	704	7	0.00022451	7.1851e-07	0.00084765	0.26487	0.39556
4	14272001	15147446	352	7	2.3447e-05	2.5605e-07	0.00050602	0.046336	0.48152
4	15147446	15927009	262	7	8.9729e-05	1.1358e-07	0.00033702	0.26624	0.39503
4	15927009	17383322	648	7	0.00017231	7.1168e-07	0.00084361	0.20426	0.41908
4	17383322	18841874	413	7	-7.5035e-06	2.9118e-07	0.00053961	0	0.5
4	18841874	20544557	494	7	2.6478e-05	3.2031e-07	0.00056596	0.046783	0.48134
4	20544557	22319347	677	7	0.00018758	7.1367e-07	0.00084479	0.22204	0.41214
4	22319347	24135529	593	7	-4.6543e-05	5.5754e-07	0.00074669	0	0.5
4	24135529	25609322	564	7	0.00043805	6.5032e-07	0.00080642	0.54321	0.29349
4	25609322	27343722	491	7	0.00031598	5.4764e-07	0.00074003	0.42698	0.3347
4	27343722	27965868	198	7	0.00066466	9.3669e-08	0.00030605	2.1717	0.014939
4	27965868	29762208	551	7	3.6965e-05	4.8202e-07	0.00069427	0.053242	0.47877
4	29762208	30454535	154	7	2.476e-05	-8.9237e-08		0	0.5
4	30454535	31782981	400	7	-0.00017131	2.8456e-07	0.00053345	0	0.5
4	31782981	33172766	325	7	0.00029283	2.2291e-07	0.00047213	0.62022	0.26756
4	33172766	35151415	369	7	0.00031814	1.1025e-07	0.00033204	0.95816	0.16899
4	35151415	36020436	268	7	0.0001437	4.3743e-08	0.00020915	0.68709	0.24601
4	36020436	37255047	456	7	0.00034021	3.0901e-07	0.00055589	0.61201	0.27027
4	37255047	38907022	759	7	0.00031095	7.2982e-07	0.0008543	0.36398	0.35794
4	38907022	40202609	415	7	0.00037671	2.8694e-07	0.00053567	0.70326	0.24095
4	40202609	42213058	654	7	0.00025186	7.2209e-07	0.00084976	0.2964	0.38346
4	42213058	43965045	549	7	-1.7349e-05	4.4356e-07	0.000666	0	0.5
4	43965045	45189157	348	7	-3.3464e-05	1.0803e-07	0.00032867	0	0.5
4	45189157	47411896	487	7	-2.5209e-06	3.2278e-07	0.00056814	0	0.5
4	47411896	48123600	232	7	3.2714e-05	-1.6453e-08		0	0.5
4	48123600	53877433	521	7	0.0007545	3.9526e-07	0.0006287	1.2001	0.11505
4	53877433	55429556	545	7	-6.5186e-05	4.604e-07	0.00067853	0	0.5
4	55429556	56547644	356	7	0.000489	2.5616e-07	0.00050613	0.96615	0.16698
4	56547644	58935008	832	7	6.2937e-05	6.9736e-07	0.00083508	0.075366	0.46996
4	58935008	60741087	474	7	0.00033578	3.518e-07	0.00059313	0.56612	0.28566
4	60741087	62371763	425	7	-2.6565e-06	2.7532e-07	0.00052471	0	0.5
4	62371763	64341001	437	7	9.1973e-05	3.3287e-07	0.00057695	0.15941	0.43667
4	64341001	66600492	542	7	4.4772e-05	3.6823e-07	0.00060682	0.073781	0.47059
4	66600492	68059497	431	7	0.00016238	2.3897e-07	0.00048885	0.33217	0.36988
4	68059497	68854765	257	7	0.00011744	3.0363e-08	0.00017425	0.67396	0.25017
4	68854765	71049152	470	7	-3.5412e-05	1.5041e-07	0.00038782	0	0.5
4	71049152	72140558	240	7	5.0236e-05	-1.8238e-08		0	0.5
4	72140558	74592390	533	7	-5.9965e-05	3.6096e-07	0.0006008	0	0.5
4	74592390	77130707	754	7	0.00048639	6.5024e-07	0.00080637	0.60319	0.27319
4	77130707	79093979	727	7	-1.7031e-05	6.6125e-07	0.00081317	0	0.5
4	79093979	80990297	587	7	0.00021623	3.9864e-07	0.00063138	0.34247	0.366
4	80990297	82125315	249	7	0.00044256	9.3733e-08	0.00030616	1.4455	0.074154
4	82125315	83372593	386	7	0.00017413	2.5278e-07	0.00050277	0.34634	0.36454
4	83372593	84799656	506	7	3.8634e-05	3.3842e-07	0.00058174	0.066411	0.47353
4	84799656	86930609	623	7	0.00010222	4.423e-07	0.00066505	0.15369	0.43893
4	86930609	87534648	141	7	0.00031354	-7.6687e-08		0	0.5
4	87534648	89238028	605	7	0.00028171	5.7274e-07	0.00075679	0.37224	0.35486
4	89238028	90231564	298	7	0.00011792	1.3136e-07	0.00036243	0.32536	0.37245
4	90231564	91560677	350	7	0.00019506	1.8389e-07	0.00042882	0.45487	0.3246
4	91560677	94233299	589	7	0.00018611	5.984e-07	0.00077356	0.24058	0.40494
4	94233299	96182188	622	7	0.00053461	6.7568e-07	0.00082199	0.65038	0.25772
4	96182188	97540703	499	7	7.0005e-05	4.2352e-07	0.00065078	0.10757	0.45717
4	97540703	99424067	424	7	-0.00011121	1.2042e-07	0.00034702	0	0.5
4	99424067	100678360	439	7	-3.746e-06	2.5257e-07	0.00050256	0	0.5
4	100678360	103221356	810	7	0.00059231	7.6664e-07	0.00087558	0.67648	0.24937
4	103221356	105305294	516	7	6.0935e-05	3.2681e-07	0.00057167	0.10659	0.45756
4	105305294	107501305	620	7	0.0003212	4.9365e-07	0.0007026	0.45716	0.32378
4	107501305	108815348	354	7	9.5171e-05	1.508e-07	0.00038832	0.24508	0.4032
4	108815348	111256567	773	7	-1.9833e-05	6.8653e-07	0.00082857	0	0.5
4	111256567	113870102	730	7	-1.3425e-05	6.7881e-07	0.0008239	0	0.5
4	113870102	115666246	604	7	0.00011137	6.2475e-07	0.00079041	0.1409	0.44397
4	115666246	117276929	367	7	0.00048977	1.6449e-07	0.00040558	1.2076	0.1136
4	117276929	118479918	353	7	-0.00011629	1.5433e-07	0.00039285	0	0.5
4	118479918	119933512	435	7	0.00053149	2.9648e-07	0.0005445	0.9761	0.16451
4	119933512	120392684	161	7	0.00022291	-8.4129e-08		0	0.5
4	120392684	122657987	733	7	6.0923e-05	6.971e-07	0.00083492	0.072968	0.47092
4	122657987	124286481	387	7	0.0014131	3.1678e-07	0.00056283	2.5108	0.0060231
4	124286481	125210862	278	7	-6.3886e-05	7.9876e-08	0.00028262	0	0.5
4	125210862	126480886	393	7	9.8531e-05	2.6362e-07	0.00051344	0.1919	0.42391
4	126480886	127275477	221	7	0.00027489	5.8364e-08	0.00024159	1.1378	0.12759
4	127275477	127830293	170	7	0.00018653	-2.4994e-08		0	0.5
4	127830293	128996665	219	7	5.7306e-05	-3.331e-09		0	0.5
4	128996665	130591885	461	7	-1.6923e-05	3.1473e-07	0.00056101	0	0.5
4	130591885	131283821	174	7	0.0001003	-3.3892e-08		0	0.5
4	131283821	132954033	356	7	0.00019816	2.7228e-07	0.00052181	0.37975	0.35207
4	132954033	134628434	389	7	0.00029921	2.1555e-07	0.00046427	0.64447	0.25963
4	134628434	136566407	432	7	0.00029712	2.9731e-07	0.00054526	0.54492	0.29291
4	136566407	138541971	523	7	2.2186e-05	4.6123e-07	0.00067914	0.032667	0.48697
4	138541971	139556511	356	7	0.00024798	2.7045e-07	0.00052005	0.47685	0.31674
4	139556511	141084631	488	7	8.2737e-05	4.6698e-07	0.00068336	0.12107	0.45182
4	141084631	143443265	694	7	3.2672e-05	6.5921e-07	0.00081192	0.040241	0.48395
4	143443265	146178187	541	7	0.0005812	3.6886e-07	0.00060733	0.95697	0.16929
4	146178187	148521873	627	7	0.00017996	6.0608e-07	0.00077851	0.23116	0.4086
4	148521873	150683580	526	7	0.00020465	4.2631e-07	0.00065292	0.31344	0.37697
4	150683580	152782184	550	7	0.00044698	3.1653e-07	0.00056261	0.79448	0.21346
4	152782184	154477641	494	7	2.2237e-05	4.7382e-07	0.00068834	0.032305	0.48711
4	154477641	155056126	195	7	-0.00013988	-3.429e-08		0	0.5
4	155056126	157485097	798	7	0.00031901	7.3088e-07	0.00085491	0.37315	0.35452
4	157485097	158743718	342	7	9.0243e-05	2.0111e-07	0.00044845	0.20123	0.42026
4	158743718	161058864	543	7	0.00024478	3.9817e-07	0.000631	0.38793	0.34904
4	161058864	161826435	275	7	0.0001208	1.4797e-07	0.00038466	0.31405	0.37674
4	161826435	163243679	461	7	4.3698e-05	3.5565e-07	0.00059636	0.073275	0.47079
4	163243679	164478234	328	7	1.7804e-05	1.7349e-07	0.00041652	0.042745	0.48295
4	164478234	165823448	423	7	-0.00012715	3.3986e-07	0.00058298	0	0.5
4	165823448	167018858	357	7	0.00012249	2.9756e-07	0.00054549	0.22454	0.41117
4	167018858	167852917	194	7	-0.00010422	-5.1754e-08		0	0.5
4	167852917	169676825	589	7	-7.2704e-05	5.859e-07	0.00076544	0	0.5
4	169676825	170776510	311	7	0.00011362	1.3893e-07	0.00037273	0.30484	0.38024
4	170776510	172558635	448	7	0.00014764	3.4003e-07	0.00058312	0.25319	0.40006
4	172558635	174264132	378	7	-1.6735e-05	2.0377e-07	0.00045141	0	0.5
4	174264132	176570716	585	7	-0.00011539	6.2069e-07	0.00078784	0	0.5
4	176570716	178991910	783	7	-7.5529e-05	6.7924e-07	0.00082416	0	0.5
4	178991910	180122043	308	7	-0.00012626	1.714e-07	0.000414	0	0.5
4	180122043	182066807	786	7	0.00010393	7.0273e-07	0.00083829	0.12398	0.45067
4	182066807	183371275	662	7	2.8949e-05	6.9291e-07	0.00083242	0.034777	0.48613
4	183371275	184929455	477	7	-9.5358e-05	5.3429e-07	0.00073095	0	0.5
4	184929455	186909090	755	7	5.6562e-05	6.9653e-07	0.00083458	0.067773	0.47298
4	186909090	188472981	581	7	0.00034083	7.1659e-07	0.00084651	0.40262	0.34361
4	188472981	189693511	375	7	8.0393e-05	3.4173e-07	0.00058457	0.13752	0.44531
4	189693511	191043594	285	7	-7.1799e-05	1.2139e-07	0.00034841	0	0.5
5	11940	982252	208	7	0.00027023	7.5866e-09	8.7101e-05	3.1025	0.0009594
5	982252	2132442	368	7	-4.3836e-05	3.5474e-07	0.0005956	0	0.5
5	2132442	3361941	668	7	0.00016614	7.1087e-07	0.00084313	0.19706	0.42189
5	3361941	4632110	441	7	5.286e-05	3.4025e-07	0.00058331	0.090621	0.4639
5	4632110	5973233	612	7	3.9117e-05	6.3447e-07	0.00079654	0.049109	0.48042
5	5973233	7143218	548	7	-0.00013007	5.1291e-07	0.00071618	0	0.5
5	7143218	8446336	569	7	-3.8498e-05	4.9324e-07	0.00070231	0	0.5
5	8446336	9718832	573	7	-1.651e-05	5.1292e-07	0.00071618	0	0.5
5	9718832	11173271	659	7	-6.4773e-05	6.8065e-07	0.00082501	0	0.5
5	11173271	13464832	599	7	0.00015063	5.6204e-07	0.0007497	0.20093	0.42038
5	13464832	14757804	580	7	7.8094e-05	5.3363e-07	0.0007305	0.10691	0.45743
5	14757804	16963613	715	7	-9.6611e-06	6.8786e-07	0.00082937	0	0.5
5	16963613	18051592	233	7	0.00022469	1.1051e-07	0.00033242	0.67591	0.24955
5	18051592	19917716	559	7	0.00016585	4.2755e-07	0.00065388	0.25364	0.39989
5	19917716	22152073	459	7	-0.00011141	2.4698e-07	0.00049697	0	0.5
5	22152073	23494324	415	7	0.00021199	2.4532e-07	0.0004953	0.428	0.33432
5	23494324	26184851	679	7	0.00033388	6.8361e-07	0.00082681	0.40382	0.34317
5	26184851	26857604	145	7	0.0002317	-6.3147e-08		0	0.5
5	26857604	27984513	224	7	2.9464e-05	3.1635e-09	5.6245e-05	0.52385	0.30019
5	27984513	29714820	421	7	-9.4849e-05	2.081e-07	0.00045618	0	0.5
5	29714820	31390249	565	7	-4.1788e-05	4.5924e-07	0.00067767	0	0.5
5	31390249	33500180	767	7	5.1975e-05	6.9593e-07	0.00083422	0.062303	0.47516
5	33500180	35048970	499	7	0.0002012	4.6974e-07	0.00068538	0.29356	0.38455
5	35048970	36433954	477	7	0.00019654	3.7118e-07	0.00060925	0.32259	0.3735
5	36433954	38802410	702	7	8.7375e-05	7.0056e-07	0.000837	0.10439	0.45843
5	38802410	40287729	543	7	0.00099247	4.8827e-07	0.00069876	1.4203	0.077756
5	40287729	41888710	554	7	0.0071334	1.2062e-06	0.0010983	6.4952	4.1454e-11
5	41888710	43983499	423	7	0.00031174	2.1715e-07	0.00046599	0.66898	0.25175
5	43983499	50163398	445	7	0.0002683	1.7694e-07	0.00042064	0.63783	0.26179
5	50163398	52134622	574	7	6.9293e-06	4.8652e-07	0.00069751	0.0099343	0.49604
5	52134622	53703044	601	7	-7.157e-05	5.5851e-07	0.00074734	0	0.5
5	53703044	55417349	620	7	7.4921e-05	5.1426e-07	0.00071712	0.10448	0.4584
5	55417349	56621102	455	7	3.285e-05	3.3768e-07	0.0005811	0.056531	0.47746
5	56621102	57340073	274	7	0.00017267	8.1669e-08	0.00028578	0.60423	0.27285
5	57340073	58524622	547	7	-3.676e-05	4.4942e-07	0.00067039	0	0.5
5	58524622	60935907	675	7	0.00026204	6.0193e-07	0.00077584	0.33774	0.36778
5	60935907	61672995	257	7	0.00024997	8.3413e-08	0.00028881	0.86553	0.19338
5	61672995	63218987	501	7	-0.00017891	2.5887e-07	0.00050879	0	0.5
5	63218987	63968304	188	7	0.00039605	-1.0515e-08		0	0.5
5	63968304	65911286	614	7	0.00050125	5.3166e-07	0.00072915	0.68745	0.2459
5	65911286	67850860	761	7	-7.2363e-05	6.7966e-07	0.00082441	0	0.5
5	67850860	71240456	436	7	0.00019803	2.9284e-07	0.00054114	0.36596	0.3572
5	71240456	73759326	956	7	0.00070162	7.8095e-07	0.00088371	0.79394	0.21361
5	73759326	75798866	652	7	-3.504e-05	5.6538e-07	0.00075192	0	0.5
5	75798866	77623332	690	7	7.6417e-05	6.9913e-07	0.00083614	0.091393	0.46359
5	77623332	79393144	623	7	0.00017902	6.6552e-07	0.0008158	0.21945	0.41315
5	79393144	80481471	451	7	-6.6885e-05	3.7877e-07	0.00061544	0	0.5
5	80481471	82025648	500	7	0.00011744	4.8825e-07	0.00069875	0.16807	0.43326
5	82025648	83972689	501	7	4.1538e-05	5.2677e-07	0.00072579	0.057232	0.47718
5	83972689	85767290	527	7	-4.8839e-06	4.1384e-07	0.00064331	0	0.5
5	85767290	87389991	274	7	0.00017216	1.2002e-07	0.00034644	0.49695	0.30961
5	87389991	88891530	309	7	0.0003886	1.3945e-07	0.00037343	1.0406	0.14903
5	88891530	90422654	414	7	1.5157e-05	2.4883e-07	0.00049883	0.030386	0.48788
5	90422654	91840542	277	7	-1.2608e-05	9.4486e-08	0.00030739	0	0.5
5	91840542	93809984	412	7	3.2449e-05	1.9985e-07	0.00044704	0.072586	0.47107
5	93809984	95963519	682	7	0.00038382	7.3936e-07	0.00085986	0.44638	0.32766
5	95963519	97315601	419	7	0.0014478	3.8903e-07	0.00062372	2.3212	0.010139
5	97315601	99260992	495	7	0.00015912	3.6636e-07	0.00060528	0.26289	0.39632
5	99260992	101578769	542	7	-4.5888e-05	3.6485e-07	0.00060403	0	0.5
5	101578769	103320005	484	7	-7.2706e-05	2.8692e-07	0.00053565	0	0.5
5	103320005	104851483	409	7	9.066e-05	3.0585e-07	0.00055303	0.16393	0.43489
5	104851483	105893055	191	7	-0.00011736	1.0641e-08	0.00010316	0	0.5
5	105893055	107264196	529	7	0.00071639	7.1431e-07	0.00084517	0.84763	0.19832
5	107264196	108633934	399	7	0.00019216	3.3128e-07	0.00057557	0.33386	0.36924
5	108633934	110821144	632	7	6.0365e-05	5.9475e-07	0.0007712	0.078274	0.46881
5	110821144	111981562	413	7	0.00066313	4.6878e-07	0.00068467	0.96853	0.16639
5	111981562	113396285	529	7	0.00016848	5.1377e-07	0.00071678	0.23505	0.40709
5	113396285	114830370	533	7	0.00026802	4.7839e-07	0.00069165	0.38751	0.34919
5	114830370	115831047	423	7	0.0002501	3.6771e-07	0.00060639	0.41244	0.34001
5	115831047	117346213	502	7	-7.5452e-05	5.2211e-07	0.00072258	0	0.5
5	117346213	118608820	382	7	0.00010288	3.4876e-07	0.00059056	0.17421	0.43085
5	118608820	119669042	340	7	-1.4431e-05	2.3068e-07	0.00048029	0	0.5
5	119669042	120452166	238	7	0.00043584	1.2723e-07	0.00035669	1.2219	0.11087
5	120452166	122556905	654	7	0.00022024	7.1795e-07	0.00084732	0.25992	0.39746
5	122556905	123798100	438	7	-8.0878e-05	3.7696e-07	0.00061397	0	0.5
5	123798100	125785649	798	7	3.3566e-05	6.9352e-07	0.00083278	0.040305	0.48392
5	125785649	127344604	415	7	-7.6719e-05	2.5348e-07	0.00050347	0	0.5
5	127344604	129519025	679	7	0.00058656	6.0388e-07	0.0007771	0.75481	0.22518
5	129519025	132139649	641	7	0.0037532	8.44e-07	0.00091869	4.0853	2.2006e-05
5	132139649	134777401	863	7	9.209e-05	7.0118e-07	0.00083736	0.10998	0.45621
5	134777401	136376050	589	7	6.6806e-05	4.6911e-07	0.00068491	0.097539	0.46115
5	136376050	139265072	727	7	-4.802e-06	5.4606e-07	0.00073896	0	0.5
5	139265072	140645971	399	7	-3.8024e-05	1.1353e-07	0.00033694	0	0.5
5	140645971	142981248	869	7	0.00055046	7.6117e-07	0.00087245	0.63094	0.26404
5	142981248	144943354	637	7	0.00019629	5.5953e-07	0.00074802	0.26242	0.3965
5	144943354	147181998	706	7	0.00037458	7.2743e-07	0.00085289	0.43919	0.33026
5	147181998	148662624	514	7	6.7112e-05	4.0647e-07	0.00063755	0.10527	0.45808
5	148662624	150561298	797	7	0.0021228	9.6694e-07	0.00098333	2.1587	0.015435
5	150561298	152867774	841	7	0.0003516	7.33e-07	0.00085615	0.41068	0.34066
5	152867774	153773088	430	7	0.00025182	2.4222e-07	0.00049216	0.51167	0.30444
5	153773088	155373505	549	7	0.00010897	5.0395e-07	0.0007099	0.1535	0.439
5	155373505	156628700	376	7	0.00078214	3.0185e-07	0.00054941	1.4236	0.077278
5	156628700	158825698	871	7	0.00029401	7.276e-07	0.000853	0.34467	0.36517
5	158825698	159973944	385	7	0.00072732	4.0213e-07	0.00063414	1.1469	0.1257
5	159973944	161482133	533	7	-0.00014153	3.6083e-07	0.00060069	0	0.5
5	161482133	162743908	332	7	0.00048188	2.4911e-07	0.00049911	0.96549	0.16715
5	162743908	163771582	363	7	3.303e-05	2.4496e-07	0.00049494	0.066735	0.4734
5	163771582	165642395	489	7	5.0721e-05	5.3218e-07	0.00072951	0.069528	0.47228
5	165642395	166847740	381	7	-5.6713e-05	3.8216e-07	0.00061819	0	0.5
5	166847740	168525318	720	7	0.00013878	7.0729e-07	0.000841	0.16501	0.43447
5	168525318	169505664	462	7	3.9628e-05	4.5512e-07	0.00067462	0.05874	0.47658
5	169505664	171074292	608	7	7.9938e-05	6.4406e-07	0.00080253	0.099607	0.46033
5	171074292	172678327	619	7	0.00020451	7.009e-07	0.0008372	0.24428	0.40351
5	172678327	173642871	436	7	0.0002951	4.0881e-07	0.00063938	0.46154	0.32221
5	173642871	175450595	654	7	-2.6327e-05	6.8568e-07	0.00082806	0	0.5
5	175450595	177251507	338	7	0.00020164	1.7047e-07	0.00041288	0.48837	0.31264
5	177251507	178413464	423	7	0.00035493	4.7078e-07	0.00068614	0.51729	0.30248
5	178413464	179401244	315	7	9.989e-06	2.1742e-07	0.00046628	0.021423	0.49145
5	179401244	180559933	289	7	3.7083e-05	1.4745e-07	0.000384	0.096571	0.46153
5	180559933	180885156	37	7	8.5887e-05	-2.3149e-07		0	0.5
6	73924	1452362	559	7	-6.6649e-05	6.1642e-07	0.00078512	0	0.5
6	1452362	2458936	381	7	-3.2941e-05	2.7761e-07	0.00052689	0	0.5
6	2458936	3573593	534	7	0.00019971	5.7476e-07	0.00075813	0.26342	0.39611
6	3573593	4617817	490	7	9.4171e-05	4.6427e-07	0.00068137	0.13821	0.44504
6	4617817	5791472	564	7	-9.743e-05	5.9328e-07	0.00077025	0	0.5
6	5791472	6785207	560	7	5.9327e-05	6.755e-07	0.00082189	0.072183	0.47123
6	6785207	7808936	478	7	-9.1773e-06	4.6975e-07	0.00068538	0	0.5
6	7808936	9020026	489	7	-4.5682e-05	3.8358e-07	0.00061934	0	0.5
6	9020026	10540317	597	7	-9.922e-06	6.3233e-07	0.00079519	0	0.5
6	10540317	11790816	508	7	0.00015779	5.0187e-07	0.00070843	0.22273	0.41187
6	11790816	13209388	557	7	4.5867e-06	5.3673e-07	0.00073262	0.0062607	0.4975
6	13209388	14802924	642	7	0.00044181	7.0625e-07	0.00084039	0.52572	0.29954
6	14802924	17386405	978	7	0.00018629	7.1351e-07	0.00084469	0.22054	0.41272
6	17386405	19207487	669	7	-3.1834e-05	5.2567e-07	0.00072503	0	0.5
6	19207487	21684065	939	7	0.0019433	9.4345e-07	0.00097131	2.0007	0.022713
6	21684065	22748307	493	7	0.00023181	5.4515e-07	0.00073834	0.31395	0.37678
6	22748307	23936619	458	7	0.00034966	5.2464e-07	0.00072432	0.48275	0.31464
6	23936619	24852275	395	7	0.00010187	4.0054e-07	0.00063288	0.16097	0.43606
6	24852275	25684587	437	7	7.5801e-05	3.5564e-07	0.00059635	0.12711	0.44943
6	25684587	26791233	549	7	5.2054e-05	2.1666e-07	0.00046547	0.11183	0.45548
6	26791233	28017819	333	7	0.00028193	6.127e-08	0.00024753	1.139	0.12735
6	28017819	28917608	215	7	0.00016644	-1.2295e-07		0	0.5
6	28917608	29737971	28	4	0.00056359	-2.1288e-07		0	0.5
6	30798168	31571218	119	7	0.0030844	2.5407e-07	0.00050406	6.1191	4.7039e-10
6	31571218	32682664	105	7	0.0022364	1.2133e-07	0.00034833	6.4202	6.8043e-11
6	32682664	33236497	176	7	0.0015924	1.4658e-07	0.00038286	4.1592	1.5967e-05
6	33236497	35455756	700	7	0.00016178	6.6327e-07	0.00081441	0.19865	0.42127
6	35455756	37572596	800	7	0.0003508	7.3504e-07	0.00085734	0.40917	0.34121
6	37572596	39295677	756	7	2.1902e-05	6.9199e-07	0.00083186	0.026329	0.4895
6	39295677	40345115	404	7	-7.1766e-05	2.8705e-07	0.00053577	0	0.5
6	40345115	42038721	687	7	9.7813e-05	7.0193e-07	0.00083781	0.11675	0.45353
6	42038721	43756169	421	7	-2.4666e-05	2.8897e-07	0.00053756	0	0.5
6	43756169	45406563	515	7	0.00026011	5.0253e-07	0.00070889	0.36693	0.35684
6	45406563	47311898	746	7	0.00013495	7.0679e-07	0.00084071	0.16052	0.43624
6	47311898	48391125	366	7	0.00015515	1.4422e-07	0.00037976	0.40856	0.34143
6	48391125	50386145	535	7	0.00015035	2.6821e-07	0.00051789	0.29032	0.38579
6	50386145	52210476	632	7	0.0002014	5.4753e-07	0.00073995	0.27217	0.39274
6	52210476	53279102	434	7	0.00020043	3.3441e-07	0.00057828	0.34659	0.36445
6	53279102	55468270	863	7	-6.9989e-05	6.7783e-07	0.0008233	0	0.5
6	55468270	56105313	212	7	2.6447e-05	-8.505e-08		0	0.5
6	56105313	57599465	343	7	-5.0818e-05	1.119e-07	0.00033451	0	0.5
6	57599465	61880512	129	7	0.00032957	-1.4197e-07		0	0.5
6	61880512	63552888	360	7	0.00040681	1.0131e-07	0.00031828	1.2781	0.1006
6	63552888	65765742	479	7	0.00026454	3.0137e-07	0.00054897	0.48188	0.31495
6	65765742	67329215	516	7	-7.2008e-05	3.5319e-07	0.00059429	0	0.5
6	67329215	68849483	480	7	0.00010521	3.0565e-07	0.00055286	0.1903	0.42454
6	68849483	69523448	227	7	3.4586e-05	3.8122e-09	6.1743e-05	0.56017	0.28768
6	69523448	71609510	754	7	-0.00020183	5.7967e-07	0.00076136	0	0.5
6	71609510	73450097	639	7	0.00014201	5.9266e-07	0.00076985	0.18447	0.42682
6	73450097	75462003	576	7	-0.00010896	4.2126e-07	0.00064905	0	0.5
6	75462003	77414881	449	7	3.8904e-06	2.3098e-07	0.0004806	0.0080948	0.49677
6	77414881	78957728	499	7	-3.6123e-05	2.238e-07	0.00047308	0	0.5
6	78957728	80691170	614	7	0.00019032	5.3555e-07	0.00073181	0.26007	0.3974
6	80691170	81929222	400	7	-8.3521e-05	7.7379e-08	0.00027817	0	0.5
6	81929222	83127149	346	7	4.2469e-05	1.6238e-07	0.00040296	0.10539	0.45803
6	83127149	85209989	561	7	-6.4861e-07	3.7692e-07	0.00061394	0	0.5
6	85209989	87069500	634	7	3.5822e-05	3.8994e-07	0.00062445	0.057365	0.47713
6	87069500	88822140	553	7	0.00014124	3.7444e-07	0.00061191	0.23081	0.40873
6	88822140	89973052	439	7	0.00016771	3.7992e-07	0.00061638	0.27209	0.39278
6	89973052	91843196	690	7	0.0011044	8.3366e-07	0.00091305	1.2096	0.11322
6	91843196	93428644	471	7	-0.00011174	3.7714e-07	0.00061412	0	0.5
6	93428644	94118142	290	7	-5.8441e-05	7.4508e-08	0.00027296	0	0.5
6	94118142	94441175	88	7	0.00035519	-1.6044e-07		0	0.5
6	94441175	97093511	635	7	0.00016839	5.4113e-07	0.00073562	0.22891	0.40947
6	97093511	97842284	237	7	0.00029166	2.4327e-08	0.00015597	1.87	0.030742
6	97842284	100630146	813	7	0.00014307	7.0785e-07	0.00084134	0.17005	0.43249
6	100630146	102636772	494	7	0.00011315	3.7497e-07	0.00061235	0.18478	0.4267
6	102636772	103983395	350	7	-1.549e-05	1.2654e-07	0.00035572	0	0.5
6	103983395	106056733	658	7	0.00061447	6.4779e-07	0.00080485	0.76345	0.2226
6	106056733	107450306	571	7	-1.04e-05	5.8977e-07	0.00076797	0	0.5
6	107450306	108464380	319	7	-0.00012225	1.6172e-07	0.00040214	0	0.5
6	108464380	110304247	543	7	-0.00013166	3.2271e-07	0.00056808	0	0.5
6	110304247	112345014	606	7	0.00074616	6.2461e-07	0.00079032	0.94411	0.17256
6	112345014	114220833	633	7	0.00026169	5.3427e-07	0.00073094	0.35801	0.36017
6	114220833	116131396	504	7	-9.9926e-05	2.6695e-07	0.00051667	0	0.5
6	116131396	117672972	471	7	0.00021809	2.9953e-07	0.00054729	0.39849	0.34513
6	117672972	118963115	396	7	0.00056446	2.6171e-07	0.00051158	1.1034	0.13493
6	118963115	119963278	319	7	0.0002005	1.5e-07	0.00038729	0.51768	0.30234
6	119963278	120512128	168	7	-0.00013866	-1.1182e-07		0	0.5
6	120512128	121905676	382	7	0.00034941	1.6084e-07	0.00040105	0.87125	0.19181
6	121905676	123856181	619	7	0.0006018	5.0898e-07	0.00071343	0.84354	0.19946
6	123856181	125424383	556	7	0.00012579	6.5004e-07	0.00080625	0.15602	0.43801
6	125424383	127540461	466	7	0.00080558	4.3504e-07	0.00065958	1.2214	0.11097
6	127540461	129861031	587	7	2.0381e-06	4.9429e-07	0.00070306	0.0028989	0.49884
6	129861031	130935454	486	7	0.00033836	4.8329e-07	0.00069519	0.48671	0.31323
6	130935454	132765669	594	7	-1.5549e-05	5.4678e-07	0.00073945	0	0.5
6	132765669	134244243	585	7	4.0894e-05	5.2037e-07	0.00072136	0.05669	0.4774
6	134244243	136224177	525	7	-4.4678e-05	5.4933e-07	0.00074117	0	0.5
6	136224177	137614218	297	7	0.00051107	2.3443e-07	0.00048418	1.0555	0.14559
6	137614218	138822629	462	7	0.00062447	4.5962e-07	0.00067795	0.92111	0.1785
6	138822629	139845436	355	7	5.0115e-05	2.8209e-07	0.00053112	0.094356	0.46241
6	139845436	142288479	554	7	0.00058307	4.9608e-07	0.00070433	0.82784	0.20388
6	142288479	145319810	1016	7	2.331e-05	6.9218e-07	0.00083197	0.028017	0.48882
6	145319810	146665424	329	7	0.00011335	2.7837e-08	0.00016684	0.67941	0.24844
6	146665424	148920352	886	7	1.0608e-05	6.9051e-07	0.00083097	0.012765	0.49491
6	148920352	150253404	511	7	0.00033983	4.1666e-07	0.00064549	0.52647	0.29928
6	150253404	151912703	791	7	0.00037236	7.3786e-07	0.00085899	0.43348	0.33233
6	151912703	153094496	543	7	5.016e-05	4.8793e-07	0.00069852	0.07181	0.47138
6	153094496	154974120	760	7	0.00028698	7.2668e-07	0.00085246	0.33665	0.36819
6	154974120	156763326	684	7	0.0001971	7.1492e-07	0.00084553	0.23311	0.40784
6	156763326	158218719	355	7	0.00020423	2.7511e-07	0.00052451	0.38936	0.3485
6	158218719	160580497	999	7	0.00093282	8.1121e-07	0.00090067	1.0357	0.15017
6	160580497	162169564	740	7	0.00021009	7.1662e-07	0.00084653	0.24818	0.402
6	162169564	162931203	345	7	-1.322e-05	2.7602e-07	0.00052538	0	0.5
6	162931203	164383521	636	7	-0.00012023	6.3284e-07	0.00079551	0	0.5
6	164383521	165586864	513	7	-0.00010492	4.0509e-07	0.00063647	0	0.5
6	165586864	167024733	754	7	6.3398e-05	6.9742e-07	0.00083512	0.075914	0.46974
6	167024733	168042835	392	7	0.0023119	5.9534e-07	0.00077159	2.9964	0.0013662
6	168042835	169382050	487	7	-0.00012064	3.8847e-07	0.00062328	0	0.5
6	169382050	170330173	411	7	0.00016841	2.3974e-07	0.00048963	0.34394	0.36544
6	170330173	171051270	212	7	0.00042651	5.9474e-08	0.00024387	1.7489	0.040154
7	16161	972752	77	7	-4.2147e-05	-1.8469e-07		0	0.5
7	972752	1353067	118	7	-6.4062e-05	-1.2226e-07		0	0.5
7	1353067	2062398	127	7	0.00049977	-2.3372e-08		0	0.5
7	2062398	2772227	220	7	1.9409e-05	8.2385e-08	0.00028703	0.067621	0.47304
7	2772227	4573428	774	7	-4.0799e-05	6.8379e-07	0.00082691	0	0.5
7	4573428	5416232	147	7	0.0002141	4.8749e-10	2.2079e-05	9.6971	1.5512e-22
7	5416232	5854526	99	7	0.00037356	-8.1041e-08		0	0.5
7	5854526	6573857	146	7	0.00011831	-4.3591e-08		0	0.5
7	6573857	7808752	434	7	-4.2598e-05	4.2567e-07	0.00065243	0	0.5
7	7808752	9123423	611	7	-0.00014325	6.7038e-07	0.00081877	0	0.5
7	9123423	9987499	348	7	0.00046144	3.6382e-07	0.00060317	0.76502	0.22213
7	9987499	11299198	493	7	0.00039526	5.9384e-07	0.00077061	0.51292	0.30401
7	11299198	12635461	693	7	0.00010201	7.0248e-07	0.00083814	0.12171	0.45157
7	12635461	13884202	558	7	-0.00014227	6.7051e-07	0.00081885	0	0.5
7	13884202	15143657	513	7	0.0001265	6.3311e-07	0.00079568	0.15898	0.43684
7	15143657	16902069	726	7	-2.366e-05	6.8603e-07	0.00082827	0	0.5
7	16902069	19481547	953	7	0.00012251	7.0516e-07	0.00083974	0.14589	0.442
7	19481547	20124908	223	7	0.000233	9.5389e-08	0.00030885	0.75441	0.2253
7	20124908	22507629	1123	7	5.9872e-05	6.9696e-07	0.00083484	0.071716	0.47141
7	22507629	23471442	295	7	0.0002866	2.3234e-07	0.00048201	0.59458	0.27606
7	23471442	25077259	719	7	-2.5869e-06	6.8879e-07	0.00082993	0	0.5
7	25077259	25909555	436	7	7.105e-06	3.5094e-07	0.0005924	0.011994	0.49522
7	25909555	28360309	861	7	0.00053553	7.5921e-07	0.00087133	0.61461	0.26941
7	28360309	31137289	1204	7	-4.3084e-05	6.8349e-07	0.00082673	0	0.5
7	31137289	33555768	988	7	0.00059262	7.6668e-07	0.0008756	0.67681	0.24926
7	33555768	36213538	1008	7	0.00011921	7.0473e-07	0.00083948	0.142	0.44354
7	36213538	37555184	579	7	0.00024533	6.5712e-07	0.00081063	0.30264	0.38108
7	37555184	38966703	645	7	0.00012007	5.8769e-07	0.00076661	0.15662	0.43777
7	38966703	39862670	322	7	-5.607e-05	1.2745e-07	0.00035701	0	0.5
7	39862670	42001811	572	7	0.00033856	5.1899e-07	0.00072041	0.46995	0.31919
7	42001811	43159074	394	7	0.00010286	3.0741e-07	0.00055445	0.18551	0.42641
7	43159074	44763828	486	7	-5.5896e-06	3.5552e-07	0.00059626	0	0.5
7	44763828	45952922	385	7	4.6472e-05	2.8163e-07	0.00053068	0.087569	0.46511
7	45952922	46986720	415	7	0.00046323	3.3098e-07	0.00057531	0.80519	0.21036
7	46986720	49212278	903	7	0.00016042	7.1012e-07	0.00084269	0.19037	0.42451
7	49212278	51675322	905	7	0.00040929	7.4269e-07	0.0008618	0.47493	0.31742
7	51675322	53176312	659	7	0.00017496	6.1604e-07	0.00078488	0.22292	0.4118
7	53176312	54222976	385	7	1.7124e-05	1.6729e-07	0.00040901	0.041866	0.4833
7	54222976	55691584	546	7	-4.1891e-06	4.8088e-07	0.00069346	0	0.5
7	55691584	57382638	291	7	0.00019677	8.6748e-08	0.00029453	0.66809	0.25204
7	57382638	63307359	130	7	-9.9848e-06	-1.2535e-07		0	0.5
7	63307359	63641125	49	5	-1.6084e-05	-2.4817e-07		0	0.5
7	63641125	65689809	349	7	0.00017204	9.5724e-08	0.00030939	0.55604	0.28909
7	65689809	68234074	722	7	0.00017211	6.3267e-07	0.00079541	0.21638	0.41435
7	68234074	69085364	256	7	-2.4001e-05	7.4847e-08	0.00027358	0	0.5
7	69085364	71874885	839	7	4.3005e-05	6.9475e-07	0.00083352	0.051595	0.47943
7	71874885	73334602	160	7	0.00061353	-1.7004e-08		0	0.5
7	73334602	76458564	337	7	5.5091e-05	1.9457e-07	0.0004411	0.12489	0.4503
7	76458564	78093859	610	7	2.7586e-05	6.6068e-07	0.00081282	0.033939	0.48646
7	78093859	79888069	607	7	0.00063478	6.7169e-07	0.00081957	0.77453	0.21931
7	79888069	82022686	682	7	1.3994e-05	6.9096e-07	0.00083124	0.016835	0.49328
7	82022686	83801203	645	7	7.9649e-05	6.5894e-07	0.00081175	0.09812	0.46092
7	83801203	85572182	404	7	0.00044534	2.3217e-07	0.00048184	0.92424	0.17768
7	85572182	87825004	591	7	-3.1252e-05	3.7713e-07	0.00061411	0	0.5
7	87825004	90661784	989	7	8.9612e-05	7.0085e-07	0.00083717	0.10704	0.45738
7	90661784	92493752	461	7	0.00051353	2.9418e-07	0.00054239	0.9468	0.17187
7	92493752	93966601	330	7	0.00036412	2.6274e-07	0.00051258	0.71038	0.23874
7	93966601	96073508	732	7	0.0002447	7.2115e-07	0.00084921	0.28815	0.38662
7	96073508	97099570	300	7	0.00035331	1.776e-07	0.00042143	0.83838	0.20091
7	97099570	98715474	388	7	0.00013637	2.6231e-07	0.00051216	0.26627	0.39502
7	98715474	100196651	302	7	0.00030135	7.1787e-08	0.00026793	1.1247	0.13035
7	100196651	101199253	292	7	0.0010925	2.6364e-07	0.00051346	2.1277	0.016679
7	101199253	103197510	409	7	0.00034607	3.4692e-07	0.000589	0.58756	0.27841
7	103197510	104159525	466	7	4.6247e-05	3.7881e-07	0.00061547	0.075141	0.47005
7	104159525	105682905	544	7	-4.8943e-05	4.8558e-07	0.00069683	0	0.5
7	105682905	107780178	709	7	4.8535e-05	6.9548e-07	0.00083395	0.058199	0.4768
7	107780178	109647594	572	7	0.00043994	5.2582e-07	0.00072513	0.6067	0.27202
7	109647594	112618684	814	7	-6.4636e-05	6.8067e-07	0.00082503	0	0.5
7	112618684	113712387	223	7	0.00046696	5.4547e-08	0.00023355	1.9994	0.022783
7	113712387	116780178	725	7	0.00030248	6.3691e-07	0.00079806	0.37901	0.35234
7	116780178	118351581	379	7	-6.0133e-05	1.2694e-07	0.00035628	0	0.5
7	118351581	121045273	464	7	1.4308e-05	2.6104e-07	0.00051092	0.028004	0.48883
7	121045273	121933630	245	7	5.5069e-05	1.0417e-08	0.00010206	0.53956	0.29475
7	121933630	124156805	667	7	0.00013711	5.4551e-07	0.00073859	0.18564	0.42636
7	124156805	124167552	6	2	5.4637e-05	-2.9009e-07		0	0.5
7	124167552	126519170	710	7	-9.0802e-05	4.6127e-07	0.00067917	0	0.5
7	126519170	126869221	143	7	0.00016167	-9.1843e-08		0	0.5
7	126869221	128778386	611	7	0.00012736	4.6438e-07	0.00068145	0.1869	0.42587
7	128778386	130422414	466	7	8.3038e-05	3.5657e-07	0.00059713	0.13906	0.4447
7	130422414	132805848	846	7	0.00022777	7.1893e-07	0.0008479	0.26863	0.39411
7	132805848	134307596	446	7	0.00017422	2.7332e-07	0.0005228	0.33323	0.36948
7	134307596	135591083	503	7	0.000206	4.2231e-07	0.00064985	0.31699	0.37563
7	135591083	136876562	404	7	7.1981e-05	2.952e-07	0.00054332	0.13248	0.4473
7	136876562	138744679	547	7	0.00051925	7.3349e-07	0.00085644	0.60629	0.27216
7	138744679	139933177	320	7	0.00029413	1.8838e-07	0.00043403	0.67767	0.24899
7	139933177	140235210	96	7	0.00023012	-1.3472e-07		0	0.5
7	140235210	141226557	308	7	0.00046462	1.2279e-07	0.00035042	1.3259	0.092436
7	141226557	142656310	451	7	0.00012757	2.1814e-07	0.00046705	0.27313	0.39238
7	142656310	144968289	545	7	5.9779e-05	4.1177e-07	0.00064169	0.093158	0.46289
7	144968289	146427960	376	7	4.1466e-05	2.2964e-07	0.00047921	0.08653	0.46552
7	146427960	147815318	554	7	8.2761e-05	5.3002e-07	0.00072802	0.11368	0.45475
7	147815318	149840658	578	7	0.00092209	7.9045e-07	0.00088907	1.0371	0.14984
7	149840658	150711505	323	7	0.00030842	1.5156e-07	0.0003893	0.79223	0.21411
7	150711505	152249806	361	7	-5.7454e-05	3.1365e-07	0.00056005	0	0.5
7	152249806	153674019	366	7	-7.7333e-05	2.8633e-07	0.0005351	0	0.5
7	153674019	154964730	442	7	7.1889e-05	4.342e-07	0.00065894	0.1091	0.45656
7	154964730	156065250	321	7	0.00023236	2.2131e-07	0.00047044	0.49393	0.31068
7	156065250	157634597	500	7	-4.7384e-05	5.1944e-07	0.00072072	0	0.5
7	157634597	159128575	428	7	-6.5311e-05	3.0644e-07	0.00055357	0	0.5
8	10422	1044217	404	7	0.0002239	5.0834e-07	0.00071298	0.31404	0.37675
8	1044217	1163245	62	7	-6.7648e-05	-2.0167e-07		0	0.5
8	1163245	2042942	399	7	0.00036307	4.9487e-07	0.00070347	0.51611	0.30289
8	2042942	2573279	212	7	-0.00013001	6.339e-08	0.00025177	0	0.5
8	2573279	3392926	563	7	4.827e-05	6.9544e-07	0.00083393	0.057882	0.47692
8	3392926	3783017	415	7	2.2191e-05	4.6752e-07	0.00068376	0.032455	0.48705
8	3783017	4480476	658	7	-1.7555e-05	6.8683e-07	0.00082875	0	0.5
8	4480476	5146927	483	7	-0.00011096	6.0426e-07	0.00077734	0	0.5
8	5146927	6142797	728	7	-0.00011494	6.7408e-07	0.00082103	0	0.5
8	6142797	7153079	471	7	-1.5253e-05	5.4048e-07	0.00073518	0	0.5
8	7153079	9154694	542	7	-4.1968e-05	6.8149e-07	0.00082553	0	0.5
8	9154694	9640787	231	7	0.00050979	1.6704e-07	0.00040871	1.2473	0.10614
8	9640787	10463197	476	7	0.00039854	6.6433e-07	0.00081506	0.48897	0.31243
8	10463197	11278998	368	7	0.00015816	3.7246e-07	0.0006103	0.25916	0.39776
8	11278998	13491775	782	7	-9.9796e-05	6.7607e-07	0.00082223	0	0.5
8	13491775	13944992	254	7	0.00016128	1.3485e-07	0.00036722	0.43918	0.33027
8	13944992	15991660	1112	7	-2.7267e-05	6.8556e-07	0.00082798	0	0.5
8	15991660	17387876	536	7	-2.2307e-05	6.8621e-07	0.00082838	0	0.5
8	17387876	17836399	271	7	8.8376e-05	1.8454e-07	0.00042958	0.20573	0.4185
8	17836399	19492840	934	7	2.304e-05	6.9214e-07	0.00083195	0.027694	0.48895
8	19492840	20060856	319	7	0.00041601	2.9814e-07	0.00054602	0.76189	0.22306
8	20060856	21661737	700	7	-5.0768e-05	6.8248e-07	0.00082612	0	0.5
8	21661737	22897057	432	7	0.00022636	4.73e-07	0.00068775	0.32913	0.37103
8	22897057	24674718	645	7	-4.7536e-05	6.8077e-07	0.00082509	0	0.5
8	24674718	25483454	281	7	0.00025075	1.0977e-07	0.00033132	0.75681	0.22458
8	25483454	26682525	614	7	3.0693e-05	6.3125e-07	0.00079451	0.038631	0.48459
8	26682525	28162392	751	7	0.00018145	7.1287e-07	0.00084432	0.21491	0.41492
8	28162392	29327896	363	7	6.9372e-05	2.3321e-07	0.00048292	0.14365	0.44289
8	29327896	31133729	521	7	1.1162e-05	4.5771e-07	0.00067655	0.016499	0.49342
8	31133729	31548360	119	7	-6.1679e-05	-1.3582e-07		0	0.5
8	31548360	32977218	495	7	0.0002958	4.1515e-07	0.00064432	0.45909	0.32308
8	32977218	35317232	539	7	-0.00010148	2.3593e-07	0.00048573	0	0.5
8	35317232	37379389	351	7	0.00032126	2.0203e-07	0.00044948	0.71474	0.23738
8	37379389	38938806	273	7	-5.3152e-06	1.2378e-07	0.00035182	0	0.5
8	38938806	40703337	604	7	-4.5357e-05	4.9024e-07	0.00070017	0	0.5
8	40703337	41721454	367	7	-7.9214e-05	2.8815e-07	0.0005368	0	0.5
8	41721454	42773823	210	7	0.00096603	8.9556e-08	0.00029926	3.2281	0.00062315
8	42773823	46841315	64	7	0.00021321	-2.0379e-07		0	0.5
8	46841315	50082470	403	7	0.00013846	2.3591e-07	0.00048571	0.28508	0.38779
8	50082470	53302930	812	7	-0.00016504	5.7387e-07	0.00075754	0	0.5
8	53302930	54418044	363	7	0.00012377	2.0335e-07	0.00045094	0.27447	0.39186
8	54418044	55945581	471	7	0.0001217	2.9334e-07	0.00054161	0.2247	0.41111
8	55945581	56956383	352	7	0.00032205	2.2869e-07	0.00047821	0.67345	0.25033
8	56956383	59068651	661	7	-0.00013793	5.9862e-07	0.0007737	0	0.5
8	59068651	59728100	271	7	0.00054758	1.3131e-07	0.00036236	1.5111	0.065377
8	59728100	62329099	781	7	1.0714e-05	6.9053e-07	0.00083098	0.012893	0.49486
8	62329099	63349306	344	7	0.00012701	1.2846e-07	0.00035841	0.35438	0.36153
8	63349306	65232872	529	7	0.00025955	3.9175e-07	0.0006259	0.41468	0.33919
8	65232872	66489090	370	7	0.00031054	2.2313e-07	0.00047236	0.65741	0.25546
8	66489090	69863057	869	7	0.00034069	7.3371e-07	0.00085657	0.39774	0.34541
8	69863057	70867979	384	7	2.1185e-05	2.9692e-07	0.00054491	0.038879	0.48449
8	70867979	72289454	435	7	0.00026937	2.9993e-07	0.00054766	0.49185	0.31141
8	72289454	73817199	686	7	3.5393e-05	6.489e-07	0.00080554	0.043937	0.48248
8	73817199	75445064	618	7	0.00022536	5.908e-07	0.00076863	0.2932	0.38469
8	75445064	76456542	302	7	-7.0344e-05	9.5233e-08	0.0003086	0	0.5
8	76456542	79132861	722	7	-2.1157e-05	5.4605e-07	0.00073895	0	0.5
8	79132861	81956395	818	7	0.000482	7.5221e-07	0.0008673	0.55575	0.28919
8	81956395	82693739	211	7	2.0564e-05	-1.3988e-08		0	0.5
8	82693739	84225589	427	7	0.00021469	2.1905e-07	0.00046803	0.45871	0.32322
8	84225589	85955619	374	7	2.4818e-05	1.7642e-07	0.00042003	0.059087	0.47644
8	85955619	87411709	291	7	0.00011658	4.4326e-08	0.00021054	0.55374	0.28988
8	87411709	89085481	500	7	5.7781e-05	3.7199e-07	0.00060991	0.094738	0.46226
8	89085481	90638162	416	7	7.4466e-05	2.4412e-07	0.00049408	0.15072	0.4401
8	90638162	93554386	685	7	0.00022221	6.1795e-07	0.0007861	0.28267	0.38871
8	93554386	95005527	385	7	0.00016874	2.7879e-07	0.00052801	0.31958	0.37464
8	95005527	96534806	636	7	-6.7703e-05	6.3543e-07	0.00079714	0	0.5
8	96534806	99401581	1078	7	2.2281e-05	6.9204e-07	0.00083189	0.026783	0.48932
8	99401581	101620958	532	7	0.00028093	2.6645e-07	0.00051619	0.54424	0.29314
8	101620958	104123306	960	7	0.0002691	7.2434e-07	0.00085108	0.31619	0.37593
8	104123306	104988752	270	7	-0.00017765	-2.3065e-08		0	0.5
8	104988752	107410754	831	7	9.9138e-05	7.021e-07	0.00083791	0.11832	0.45291
8	107410754	108648177	496	7	0.0006569	4.076e-07	0.00063844	1.0289	0.15176
8	108648177	109248173	198	7	-0.00011589	-9.9025e-08		0	0.5
8	109248173	110484314	357	7	0.00067415	1.5549e-07	0.00039432	1.7097	0.043664
8	110484314	111850847	291	7	0.000284	7.5632e-08	0.00027501	1.0327	0.15087
8	111850847	113064320	242	7	0.00058726	3.7655e-08	0.00019405	3.0264	0.0012376
8	113064320	116096495	819	7	-6.5576e-06	5.5217e-07	0.00074308	0	0.5
8	116096495	119685457	1126	7	-3.6212e-05	6.8439e-07	0.00082728	0	0.5
8	119685457	121201700	527	7	0.00052235	4.3186e-07	0.00065716	0.79485	0.21335
8	121201700	124861459	1275	7	0.00033433	7.3288e-07	0.00085608	0.39054	0.34807
8	124861459	125683719	321	7	0.00015494	1.4622e-07	0.00038239	0.40518	0.34267
8	125683719	126410917	257	7	0.00027379	1.3295e-07	0.00036462	0.75088	0.22636
8	126410917	128659111	845	7	0.00025697	7.2276e-07	0.00085015	0.30226	0.38123
8	128659111	130381139	660	7	0.00029515	6.935e-07	0.00083277	0.35441	0.36151
8	130381139	131639625	474	7	0.00063419	4.7758e-07	0.00069107	0.9177	0.17939
8	131639625	133351144	752	7	0.00015419	7.0931e-07	0.0008422	0.18308	0.42737
8	133351144	134570001	653	7	0.00023648	7.2007e-07	0.00084857	0.27868	0.39025
8	134570001	136035605	750	7	2.3283e-05	6.9217e-07	0.00083197	0.027985	0.48884
8	136035605	137524151	544	7	0.00039806	4.9521e-07	0.00070371	0.56566	0.28581
8	137524151	139254830	678	7	-0.00010411	6.1578e-07	0.00078472	0	0.5
8	139254830	140725643	700	7	0.00012246	7.0515e-07	0.00083973	0.14583	0.44203
8	140725643	143044914	772	7	1.4816e-05	6.9107e-07	0.0008313	0.017823	0.49289
8	143044914	144236881	375	7	0.0002419	2.6145e-07	0.00051133	0.47308	0.31808
8	144236881	146303867	319	7	0.00023596	2.2791e-07	0.0004774	0.49425	0.31056
9	10023	1079707	571	7	0.00081971	7.964e-07	0.00089241	0.91853	0.17917
9	1079707	1916877	559	7	3.2509e-05	6.72e-07	0.00081975	0.039656	0.48418
9	1916877	3190064	729	7	-7.6601e-05	6.791e-07	0.00082408	0	0.5
9	3190064	4495328	695	7	0.00027372	7.2495e-07	0.00085144	0.32148	0.37392
9	4495328	4884926	214	7	0.00067361	1.757e-07	0.00041917	1.607	0.054025
9	4884926	6557589	543	7	0.0014326	8.6367e-07	0.00092934	1.5415	0.061592
9	6557589	7154923	294	7	0.00030078	2.6079e-07	0.00051067	0.589	0.27793
9	7154923	8456299	859	7	0.00013459	7.0674e-07	0.00084068	0.1601	0.4364
9	8456299	9166403	380	7	0.00021055	4.2707e-07	0.0006535	0.32218	0.37366
9	9166403	10879253	806	7	9.0331e-05	7.0095e-07	0.00083723	0.10789	0.45704
9	10879253	12276489	483	7	-7.3804e-05	4.3417e-07	0.00065891	0	0.5
9	12276489	14836363	1195	7	0.00017265	7.1172e-07	0.00084364	0.20465	0.41892
9	14836363	16659655	757	7	6.6449e-05	6.9782e-07	0.00083536	0.079545	0.4683
9	16659655	18661051	929	7	6.4236e-06	6.8997e-07	0.00083064	0.0077333	0.49691
9	18661051	20463534	771	7	0.00050778	7.5558e-07	0.00086924	0.58416	0.27956
9	20463534	22206559	664	7	0.00012811	7.0589e-07	0.00084017	0.15247	0.43941
9	22206559	24158518	581	7	0.00026123	7.2117e-07	0.00084922	0.30762	0.37919
9	24158518	25330810	291	7	0.00020344	2.7296e-07	0.00052245	0.38939	0.34849
9	25330810	26111757	239	7	-8.7375e-05	1.2955e-07	0.00035994	0	0.5
9	26111757	28224283	941	7	2.0145e-05	6.9176e-07	0.00083172	0.024221	0.49034
9	28224283	28811584	226	7	0.0003137	9.5541e-08	0.0003091	1.0149	0.15508
9	28811584	30387392	577	7	0.0004831	4.8316e-07	0.0006951	0.695	0.24353
9	30387392	31310383	260	7	-9.2523e-05	3.188e-08	0.00017855	0	0.5
9	31310383	32019368	203	7	-8.3636e-05	-6.9092e-08		0	0.5
9	32019368	33578334	581	7	0.00014348	5.6745e-07	0.0007533	0.19046	0.42447
9	33578334	34642243	306	7	0.00015133	4.8732e-08	0.00022075	0.68549	0.24652
9	34642243	36743283	610	7	3.2262e-05	6.1231e-07	0.0007825	0.041229	0.48356
9	36743283	38641599	701	7	0.00034996	7.3493e-07	0.00085728	0.40822	0.34156
9	38641599	65472190	77	7	0.00018093	-1.4682e-07		0	0.5
9	65472190	72512711	487	7	2.0637e-05	3.7343e-07	0.00061109	0.033771	0.48653
9	72512711	72753755	116	7	0.00016647	-1.4271e-07		0	0.5
9	72753755	74253040	617	7	7.7408e-06	4.8453e-07	0.00069608	0.011121	0.49556
9	74253040	76203946	588	7	3.2851e-05	4.7309e-07	0.00068782	0.047762	0.48095
9	76203946	76973081	186	7	0.00011856	-3.1585e-08		0	0.5
9	76973081	78900183	776	7	8.1459e-06	6.9019e-07	0.00083078	0.0098051	0.49609
9	78900183	79471208	281	7	0.00044704	2.283e-07	0.00047781	0.9356	0.17474
9	79471208	81079055	509	7	0.00010639	5.4996e-07	0.00074159	0.14346	0.44296
9	81079055	82590928	627	7	0.00031536	7.304e-07	0.00085463	0.369	0.35606
9	82590928	84211233	691	7	-7.9365e-05	6.7874e-07	0.00082386	0	0.5
9	84211233	85440801	279	7	0.00032252	2.0016e-07	0.00044739	0.72091	0.23548
9	85440801	86938196	618	7	0.00011223	6.1212e-07	0.00078238	0.14345	0.44297
9	86938196	88109333	495	7	-6.7643e-05	3.9115e-07	0.00062542	0	0.5
9	88109333	88590417	107	7	0.00019584	-1.489e-07		0	0.5
9	88590417	90136246	596	7	0.00042131	6.7156e-07	0.00081949	0.51411	0.30359
9	90136246	92528698	805	7	0.00030326	7.2881e-07	0.00085371	0.35523	0.36121
9	92528698	94167203	649	7	0.00091358	7.8719e-07	0.00088724	1.0297	0.15158
9	94167203	96671698	842	7	0.00033144	7.325e-07	0.00085586	0.38726	0.34928
9	96671698	98922040	721	7	-7.429e-05	6.2606e-07	0.00079124	0	0.5
9	98922040	101592859	891	7	5.5385e-05	6.9637e-07	0.00083449	0.06637	0.47354
9	101592859	104624437	986	7	9.6748e-05	7.0179e-07	0.00083773	0.11549	0.45403
9	104624437	105967976	597	7	8.898e-05	4.8666e-07	0.00069761	0.12755	0.44925
9	105967976	107581749	639	7	0.00010326	4.6335e-07	0.0006807	0.15169	0.43971
9	107581749	109298754	601	7	0.00056493	6.3709e-07	0.00079818	0.70777	0.23954
9	109298754	110695062	540	7	-1.4613e-05	5.4479e-07	0.0007381	0	0.5
9	110695062	112778024	1095	7	0.00029374	7.2757e-07	0.00085298	0.34437	0.36529
9	112778024	114831082	957	7	0.00024294	7.2092e-07	0.00084907	0.28613	0.38739
9	114831082	115693145	320	7	3.6837e-05	1.2306e-07	0.0003508	0.10501	0.45818
9	115693145	117019801	586	7	0.00032892	6.5525e-07	0.00080947	0.40634	0.34225
9	117019801	117921960	460	7	0.0013555	5.7277e-07	0.00075682	1.791	0.036647
9	117921960	121321537	1519	7	-5.0677e-05	6.8249e-07	0.00082613	0	0.5
9	121321537	122260297	361	7	-8.7061e-05	2.1728e-07	0.00046614	0	0.5
9	122260297	124871322	776	7	-0.00014591	6.7003e-07	0.00081855	0	0.5
9	124871322	126971887	657	7	-6.3919e-05	6.5299e-07	0.00080808	0	0.5
9	126971887	129059665	573	7	-3.0671e-05	4.9635e-07	0.00070452	0	0.5
9	129059665	130055510	330	7	0.0002993	2.3396e-07	0.00048369	0.61877	0.26803
9	130055510	132165470	490	7	0.0008443	5.3194e-07	0.00072934	1.1576	0.12351
9	132165470	133223217	276	7	-0.0001488	1.1563e-07	0.00034005	0	0.5
9	133223217	134127888	291	7	0.00015158	1.9261e-07	0.00043887	0.34537	0.36491
9	134127888	135298842	410	7	0.00055794	3.5346e-07	0.00059453	0.93847	0.174
9	135298842	137041122	595	7	0.00033867	7.3345e-07	0.00085642	0.39545	0.34626
9	137041122	137589364	135	7	-6.5442e-05	-6.6795e-08		0	0.5
9	137589364	138938978	504	7	4.5155e-05	6.1824e-07	0.00078629	0.057429	0.4771
9	138938978	139500342	85	7	0.003654	3.0351e-07	0.00055092	6.6326	1.6493e-11
9	139500342	141144796	37	4	0.00026766	-2.2246e-07		0	0.5
10	60523	751339	117	7	-8.2024e-06	-9.7365e-08		0	0.5
10	751339	1523544	309	7	4.2044e-05	2.0516e-07	0.00045295	0.092823	0.46302
10	1523544	2254500	419	7	0.00020674	3.9534e-07	0.00062876	0.32881	0.37115
10	2254500	3352699	599	7	-8.3315e-05	5.9724e-07	0.00077282	0	0.5
10	3352699	4572274	575	7	-4.9779e-05	6.0374e-07	0.00077701	0	0.5
10	4572274	5983762	674	7	0.00012314	7.0524e-07	0.00083979	0.14663	0.44171
10	5983762	7171484	666	7	0.00034311	7.3403e-07	0.00085676	0.40047	0.3444
10	7171484	8774665	793	7	3.952e-05	6.943e-07	0.00083325	0.047429	0.48109
10	8774665	10249396	558	7	1.0764e-05	4.6604e-07	0.00068267	0.015768	0.49371
10	10249396	12586797	992	7	-2.0302e-05	6.8647e-07	0.00082853	0	0.5
10	12586797	13321600	404	7	-9.5578e-05	4.2508e-07	0.00065198	0	0.5
10	13321600	15026068	888	7	0.00032859	7.3213e-07	0.00085565	0.38402	0.35048
10	15026068	16551767	544	7	0.00051449	7.0933e-07	0.00084222	0.61088	0.27064
10	16551767	18537267	760	7	0.00031789	7.3073e-07	0.00085483	0.37188	0.35499
10	18537267	19716878	534	7	-0.00012599	4.7979e-07	0.00069267	0	0.5
10	19716878	22772283	1003	7	0.00053002	7.5849e-07	0.00087091	0.60858	0.2714
10	22772283	23175132	123	7	0.00028162	-6.4812e-08		0	0.5
10	23175132	25578596	769	7	0.00022934	7.1914e-07	0.00084802	0.27044	0.39341
10	25578596	26888684	537	7	-3.3794e-05	3.0843e-07	0.00055537	0	0.5
10	26888684	29323236	916	7	0.00011319	7.0394e-07	0.00083901	0.13491	0.44634
10	29323236	29783692	260	7	1.7514e-05	9.6295e-08	0.00031032	0.056441	0.4775
10	29783692	30458838	348	7	-7.7077e-05	2.6783e-07	0.00051752	0	0.5
10	30458838	31907519	470	7	0.0011556	5.0302e-07	0.00070924	1.6293	0.051621
10	31907519	33707968	658	7	0.00030005	5.3715e-07	0.0007329	0.4094	0.34112
10	33707968	35109355	475	7	7.9978e-05	4.0188e-07	0.00063394	0.12616	0.4498
10	35109355	36572508	414	7	0.001574	4.5482e-07	0.0006744	2.3339	0.0098006
10	36572508	37790029	333	7	0.00028382	1.6874e-07	0.00041079	0.69093	0.2448
10	37790029	42372579	210	7	4.2677e-05	-1.5037e-07		0	0.5
10	42372579	43894771	316	7	0.00010886	1.3629e-07	0.00036918	0.29487	0.38405
10	43894771	44730075	298	7	-4.2334e-05	7.8576e-08	0.00028031	0	0.5
10	44730075	48760450	644	7	0.00031648	6.4724e-07	0.00080451	0.39338	0.34702
10	48760450	50840915	655	7	0.00037424	5.7208e-07	0.00075636	0.49479	0.31037
10	50840915	53616629	739	7	2.4037e-05	6.9227e-07	0.00083203	0.02889	0.48848
10	53616629	55103572	667	7	1.166e-05	6.522e-07	0.00080759	0.014438	0.49424
10	55103572	57031140	776	7	-1.5734e-05	6.8707e-07	0.0008289	0	0.5
10	57031140	57662146	184	7	0.00015416	-9.6757e-08		0	0.5
10	57662146	58959528	401	7	0.00040677	1.1342e-07	0.00033678	1.2078	0.11356
10	58959528	60289987	443	7	0.0012575	3.4001e-07	0.0005831	2.1566	0.015518
10	60289987	61891409	601	7	2.659e-05	6.222e-07	0.0007888	0.033709	0.48655
10	61891409	62659679	308	7	3.4426e-05	1.2275e-07	0.00035036	0.098258	0.46086
10	62659679	63341695	170	7	-4.6983e-05	-7.2431e-08		0	0.5
10	63341695	65794114	868	7	0.0019731	9.4735e-07	0.00097332	2.0272	0.021323
10	65794114	67549615	492	7	0.00054649	3.5819e-07	0.00059849	0.91311	0.18059
10	67549615	69900148	881	7	0.00012588	7.056e-07	0.00084	0.14985	0.44044
10	69900148	70195991	119	7	5.6943e-05	-1.5845e-07		0	0.5
10	70195991	72220850	873	7	2.2322e-05	6.9205e-07	0.00083189	0.026833	0.4893
10	72220850	73508512	669	7	3.2959e-05	6.9344e-07	0.00083273	0.03958	0.48421
10	73508512	75422550	475	7	-0.00012996	1.3428e-07	0.00036644	0	0.5
10	75422550	78706814	859	7	0.00058988	7.6633e-07	0.0008754	0.67384	0.25021
10	78706814	80876749	981	7	0.00029156	7.2728e-07	0.00085281	0.34188	0.36622
10	80876749	82414679	478	7	0.00069707	5.213e-07	0.00072201	0.96546	0.16716
10	82414679	84383745	709	7	0.00014332	6.9076e-07	0.00083112	0.17244	0.43155
10	84383745	85458703	453	7	5.9878e-05	2.32e-07	0.00048166	0.12431	0.45053
10	85458703	87937577	982	7	0.00018475	7.1331e-07	0.00084457	0.21875	0.41342
10	87937577	89127064	284	7	7.5826e-05	1.0574e-07	0.00032517	0.23319	0.40781
10	89127064	91013381	707	7	8.6306e-05	7.0042e-07	0.00083691	0.10312	0.45893
10	91013381	92006581	363	7	1.3768e-05	2.22e-07	0.00047117	0.029222	0.48834
10	92006581	93335047	427	7	0.00010133	2.5987e-07	0.00050978	0.19877	0.42122
10	93335047	95396368	702	7	0.00032164	6.6495e-07	0.00081544	0.39443	0.34663
10	95396368	96221243	265	7	6.782e-05	9.6626e-08	0.00031085	0.21818	0.41365
10	96221243	97822357	622	7	0.00020653	3.9947e-07	0.00063204	0.32676	0.37192
10	97822357	100241302	872	7	0.00020148	7.1549e-07	0.00084587	0.2382	0.40586
10	100241302	100668400	149	7	3.9652e-05	-1.2108e-07		0	0.5
10	100668400	102949239	797	7	0.00065555	7.7277e-07	0.00087907	0.74572	0.22792
10	102949239	104380410	359	7	0.00045088	1.5346e-07	0.00039173	1.151	0.12487
10	104380410	106695048	782	7	0.00037765	7.3855e-07	0.00085939	0.43944	0.33017
10	106695048	108726686	687	7	-7.7105e-05	6.0443e-07	0.00077745	0	0.5
10	108726686	110317705	647	7	0.00024337	6.5261e-07	0.00080784	0.30126	0.38161
10	110317705	112561493	656	7	0.00026602	6.3003e-07	0.00079375	0.33514	0.36876
10	112561493	115328432	963	7	7.596e-05	6.9907e-07	0.0008361	0.09085	0.46381
10	115328432	116421406	465	7	0.00016895	4.1961e-07	0.00064778	0.26082	0.39711
10	116421406	119523934	972	7	9.2232e-05	7.012e-07	0.00083737	0.11014	0.45615
10	119523934	120591353	399	7	7.2265e-05	3.2827e-07	0.00057295	0.12613	0.44981
10	120591353	122407323	671	7	6.0159e-05	6.97e-07	0.00083486	0.072058	0.47128
10	122407323	123231465	366	7	0.00031543	2.976e-07	0.00054553	0.57821	0.28156
10	123231465	123900545	258	7	0.00010399	1.3567e-07	0.00036834	0.28232	0.38885
10	123900545	125869346	841	7	2.8793e-05	6.9289e-07	0.0008324	0.03459	0.4862
10	125869346	128001098	924	7	0.00018081	7.1279e-07	0.00084427	0.21416	0.41521
10	128001098	129154362	475	7	-8.729e-05	4.178e-07	0.00064637	0	0.5
10	129154362	130844284	800	7	6.0471e-05	6.9704e-07	0.00083489	0.07243	0.47113
10	130844284	131741327	391	7	2.8356e-05	2.896e-07	0.00053814	0.052692	0.47899
10	131741327	132580245	396	7	4.6856e-05	3.0228e-07	0.0005498	0.085224	0.46604
10	132580245	134336329	743	7	0.00021411	7.1715e-07	0.00084685	0.25283	0.4002
10	134336329	134494673	38	4	-4.3334e-05	-2.5745e-07		0	0.5
10	134494673	135523865	204	7	-3.2655e-05	-6.9423e-10		0	0.5
11	70855	1213590	227	7	0.0001584	2.1498e-08	0.00014662	1.0803	0.14
11	1213590	3665481	645	7	0.00012102	7.0496e-07	0.00083962	0.14413	0.4427
11	3665481	4746709	430	7	0.00013468	4.0477e-07	0.00063622	0.21168	0.41618
11	4746709	6322869	984	7	8.6533e-05	7.0045e-07	0.00083693	0.10339	0.45883
11	6322869	7436701	530	7	0.00013469	4.4023e-07	0.0006635	0.20299	0.41957
11	7436701	8333274	473	7	0.00021849	5.5608e-07	0.00074571	0.293	0.38476
11	8333274	9087317	260	7	8.1364e-05	1.0037e-07	0.00031681	0.25682	0.39866
11	9087317	10952027	658	7	0.00011452	7.0411e-07	0.00083912	0.13648	0.44572
11	10952027	12564229	1006	7	0.00019423	7.1455e-07	0.00084531	0.22977	0.40913
11	12564229	13373124	394	7	8.778e-05	2.8487e-07	0.00053373	0.16447	0.43468
11	13373124	15742552	790	7	0.00038671	6.9051e-07	0.00083097	0.46537	0.32083
11	15742552	17578402	603	7	0.00086291	5.9114e-07	0.00076886	1.1223	0.13086
11	17578402	19569535	763	7	-6.2748e-05	6.8091e-07	0.00082518	0	0.5
11	19569535	21017138	708	7	0.00027827	7.2554e-07	0.00085179	0.32669	0.37195
11	21017138	22374142	527	7	0.00014232	5.1879e-07	0.00072027	0.19759	0.42168
11	22374142	24088517	587	7	0.00031651	5.1614e-07	0.00071843	0.44057	0.32976
11	24088517	26045753	635	7	9.231e-05	6.67e-07	0.0008167	0.11303	0.455
11	26045753	27020461	351	7	4.3103e-05	1.5229e-07	0.00039024	0.11045	0.45603
11	27020461	28481593	422	7	0.00018932	2.2604e-07	0.00047543	0.3982	0.34524
11	28481593	30141357	417	7	4.7153e-05	2.8171e-07	0.00053077	0.088839	0.4646
11	30141357	32276901	640	7	0.00015642	4.2425e-07	0.00065134	0.24016	0.4051
11	32276901	33958739	533	7	-0.00015997	4.0215e-07	0.00063415	0	0.5
11	33958739	35502605	770	7	0.00019363	6.9092e-07	0.00083122	0.23295	0.4079
11	35502605	37116815	699	7	0.00010388	7.0272e-07	0.00083828	0.12392	0.45069
11	37116815	39382003	438	7	0.00024629	2.8051e-07	0.00052963	0.46502	0.32096
11	39382003	42310003	922	7	5.0449e-05	6.9573e-07	0.0008341	0.060483	0.47589
11	42310003	44693799	963	7	0.00032184	7.3125e-07	0.00085513	0.37637	0.35332
11	44693799	47006137	706	7	8.7089e-05	7.0052e-07	0.00083697	0.10405	0.45856
11	47006137	49866050	528	7	0.00018811	2.0136e-07	0.00044873	0.41921	0.33753
11	49866050	54695473	126	6	0.00017336	-2.1074e-07		0	0.5
11	54695473	55082657	8	3	0.00019185	-2.6712e-07		0	0.5
11	55082657	58457495	1128	7	0.00022877	7.0193e-07	0.00083782	0.27306	0.3924
11	58457495	58780549	74	7	7.9176e-06	-2.1969e-07		0	0.5
11	58780549	62223771	986	7	0.00082195	7.967e-07	0.00089258	0.92087	0.17856
11	62223771	63804569	302	7	0.00023871	1.1634e-07	0.00034108	0.69985	0.24201
11	63804569	65898631	573	7	0.0016083	6.7292e-07	0.00082032	1.9606	0.02496
11	65898631	68005825	372	7	-2.3845e-05	1.6613e-07	0.0004076	0	0.5
11	68005825	69516130	475	7	0.00036124	4.0278e-07	0.00063465	0.5692	0.28461
11	69516130	70926292	419	7	8.0348e-05	4.0818e-07	0.00063889	0.12576	0.44996
11	70926292	72286017	303	7	1.2016e-06	6.1907e-08	0.00024881	0.0048293	0.49807
11	72286017	74412351	608	7	0.0001899	4.8924e-07	0.00069946	0.27149	0.39301
11	74412351	76797209	742	7	0.0011042	8.3363e-07	0.00091303	1.2093	0.11327
11	76797209	78355058	448	7	0.00038339	2.57e-07	0.00050695	0.75627	0.22474
11	78355058	80722373	1013	7	-0.00014892	6.6964e-07	0.00081831	0	0.5
11	80722373	81266712	251	7	5.2406e-06	9.0689e-08	0.00030115	0.017402	0.49306
11	81266712	84381272	1175	7	0.00013725	7.0709e-07	0.00084089	0.16322	0.43517
11	84381272	86619301	804	7	-3.3547e-05	6.826e-07	0.00082619	0	0.5
11	86619301	87430235	318	7	-7.1144e-05	9.5131e-08	0.00030843	0	0.5
11	87430235	89208936	570	7	0.00010171	6.0226e-07	0.00077605	0.13107	0.44786
11	89208936	90966490	400	7	-1.2006e-06	1.243e-07	0.00035256	0	0.5
11	90966490	92077144	347	7	7.4738e-05	1.93e-07	0.00043932	0.17012	0.43246
11	92077144	93276157	400	7	0.00022114	2.4239e-07	0.00049233	0.44917	0.32665
11	93276157	94242260	303	7	0.00012801	7.8014e-08	0.00027931	0.45832	0.32336
11	94242260	95726041	557	7	6.9199e-05	5.4513e-07	0.00073833	0.093724	0.46266
11	95726041	97057058	486	7	0.00018655	4.993e-07	0.00070661	0.264	0.39589
11	97057058	98705065	587	7	0.00024045	6.9491e-07	0.00083361	0.28844	0.3865
11	98705065	100417169	753	7	-6.1363e-06	6.8832e-07	0.00082965	0	0.5
11	100417169	101331121	406	7	0.00017208	2.7716e-07	0.00052646	0.32686	0.37189
11	101331121	103959636	1081	7	5.3159e-07	6.892e-07	0.00083018	0.00064034	0.49974
11	103959636	104873284	300	7	0.00046661	3.844e-08	0.00019606	2.3799	0.0086584
11	104873284	106520894	471	7	7.7444e-05	3.0209e-07	0.00054962	0.1409	0.44397
11	106520894	107844200	469	7	0.0002265	4.2287e-07	0.00065029	0.3483	0.36381
11	107844200	108437037	146	7	2.736e-05	-1.5032e-07		0	0.5
11	108437037	109866116	329	7	0.0003568	2.2086e-07	0.00046996	0.75921	0.22386
11	109866116	111114397	475	7	-8.4519e-05	3.1224e-07	0.00055878	0	0.5
11	111114397	112459488	408	7	-5.5423e-06	2.0521e-07	0.000453	0	0.5
11	112459488	114257728	727	7	0.00037138	7.3773e-07	0.00085891	0.43238	0.33273
11	114257728	114830666	226	7	0.00041052	4.941e-08	0.00022228	1.8468	0.032385
11	114830666	116383348	628	7	0.00012071	7.0492e-07	0.0008396	0.14377	0.44284
11	116383348	117747110	580	7	5.1549e-05	6.9587e-07	0.00083419	0.061796	0.47536
11	117747110	119215476	520	7	0.00056126	5.1003e-07	0.00071416	0.78589	0.21596
11	119215476	120766806	595	7	0.00028955	6.9705e-07	0.00083489	0.34681	0.36437
11	120766806	121175943	198	7	-9.3997e-05	-3.2484e-08		0	0.5
11	121175943	122591910	441	7	0.00017738	4.2904e-07	0.00065501	0.27081	0.39327
11	122591910	123500117	389	7	-6.6009e-05	3.5603e-07	0.00059669	0	0.5
11	123500117	124495528	477	7	0.00051211	2.8989e-07	0.00053841	0.95114	0.17077
11	124495528	126311320	779	7	0.00026056	7.2323e-07	0.00085043	0.30639	0.37965
11	126311320	127316679	528	7	4.8117e-05	4.4785e-07	0.00066921	0.071901	0.47134
11	127316679	128188537	280	7	9.1589e-06	1.0333e-07	0.00032145	0.028493	0.48863
11	128188537	130342575	835	7	0.00016498	7.1072e-07	0.00084304	0.19569	0.42243
11	130342575	131074612	326	7	-6.3407e-05	1.9781e-07	0.00044475	0	0.5
11	131074612	133000046	996	7	0.00012869	7.0597e-07	0.00084022	0.15316	0.43914
11	133000046	134205993	470	7	0.0002599	5.5723e-07	0.00074648	0.34817	0.36385
11	134205993	134946452	334	7	2.2299e-05	2.4769e-07	0.00049769	0.044806	0.48213
12	61107	1080331	279	7	0.0001439	1.794e-07	0.00042355	0.33974	0.36703
12	1080331	2544786	429	7	0.00020783	3.8094e-07	0.0006172	0.33672	0.36816
12	2544786	3677037	445	7	0.00020943	4.8547e-07	0.00069676	0.30057	0.38187
12	3677037	4417679	319	7	3.6904e-05	2.2496e-07	0.0004743	0.077808	0.46899
12	4417679	5321472	473	7	-1.1857e-05	4.694e-07	0.00068513	0	0.5
12	5321472	6419753	498	7	1.1857e-05	5.0397e-07	0.00070991	0.016702	0.49334
12	6419753	8377536	357	7	1.1128e-05	2.5037e-07	0.00050037	0.022239	0.49113
12	9031395	10481534	449	7	0.00042439	4.1507e-07	0.00064426	0.65872	0.25504
12	10481534	11754846	357	7	1.5085e-05	1.4465e-07	0.00038033	0.039664	0.48418
12	11754846	12733528	375	7	6.1985e-05	3.5386e-07	0.00059486	0.1042	0.45851
12	12733528	15241484	975	7	0.00023335	7.1967e-07	0.00084833	0.27507	0.39163
12	15241484	16310460	249	7	0.00070735	1.4958e-07	0.00038675	1.829	0.033702
12	16310460	18087873	557	7	-4.0136e-05	5.7107e-07	0.00075569	0	0.5
12	18087873	20863943	937	7	1.1823e-05	6.9067e-07	0.00083107	0.014227	0.49432
12	20863943	23820634	1086	7	3.2197e-05	6.9334e-07	0.00083267	0.038667	0.48458
12	23820634	25371083	706	7	0.00012878	7.0598e-07	0.00084023	0.15327	0.43909
12	25371083	27799773	1019	7	9.2818e-05	7.0127e-07	0.00083742	0.11084	0.45587
12	27799773	29651255	700	7	0.00053162	6.6038e-07	0.00081264	0.65419	0.25649
12	29651255	30512406	453	7	0.00017218	3.3284e-07	0.00057693	0.29845	0.38268
12	30512406	32165592	592	7	7.4556e-05	5.7541e-07	0.00075856	0.098287	0.46085
12	32165592	33076989	403	7	0.00022741	3.1309e-07	0.00055955	0.40641	0.34222
12	33076989	37856717	379	7	4.6975e-05	1.0409e-07	0.00032263	0.1456	0.44212
12	37856717	39227169	142	7	6.6797e-05	-1.2955e-07		0	0.5
12	39227169	40816185	516	7	0.0002544	3.7448e-07	0.00061195	0.41571	0.33881
12	40816185	41658586	364	7	0.00022297	1.4474e-07	0.00038044	0.58608	0.27891
12	41658586	43984474	921	7	0.00010963	7.0347e-07	0.00083873	0.13071	0.448
12	43984474	46024229	478	7	-7.4767e-05	2.6812e-07	0.00051781	0	0.5
12	46024229	47714793	478	7	8.2973e-05	3.462e-07	0.00058839	0.14102	0.44393
12	47714793	49001866	566	7	0.00010342	4.8433e-07	0.00069594	0.1486	0.44093
12	49001866	51776494	694	7	0.00039683	5.9193e-07	0.00076937	0.51578	0.303
12	51776494	53039004	609	7	-5.2275e-05	4.8515e-07	0.00069652	0	0.5
12	53039004	54778823	595	7	0.00035357	5.863e-07	0.00076571	0.46176	0.32213
12	54778823	55665837	267	7	0.00010988	8.5805e-08	0.00029292	0.37511	0.35379
12	55665837	57548860	462	7	0.00017961	3.0696e-07	0.00055404	0.32419	0.3729
12	57548860	59308666	500	7	0.00028102	3.5511e-07	0.00059591	0.47158	0.31861
12	59308666	61123729	467	7	-6.3029e-05	2.614e-07	0.00051128	0	0.5
12	61123729	64032461	978	7	-0.00015615	6.6869e-07	0.00081774	0	0.5
12	64032461	65559695	361	7	0.00010458	2.3567e-07	0.00048546	0.21543	0.41472
12	65559695	67181144	530	7	-0.00010504	4.0299e-07	0.00063481	0	0.5
12	67181144	67909729	289	7	5.9279e-06	6.6541e-08	0.00025796	0.02298	0.49083
12	67909729	69826542	798	7	0.00011683	7.0442e-07	0.00083929	0.1392	0.44465
12	69826542	70957987	515	7	-3.553e-06	3.4749e-07	0.00058948	0	0.5
12	70957987	72645075	564	7	5.4605e-05	4.5706e-07	0.00067606	0.080769	0.46781
12	72645075	73818454	312	7	-8.8559e-05	8.2801e-08	0.00028775	0	0.5
12	73818454	76511314	765	7	0.00017473	7.1199e-07	0.0008438	0.20708	0.41797
12	76511314	78570570	773	7	9.9123e-05	7.021e-07	0.00083791	0.1183	0.45292
12	78570570	80448150	392	7	3.5002e-05	2.4521e-07	0.00049519	0.070685	0.47182
12	80448150	81467767	305	7	0.00019939	1.1943e-07	0.00034559	0.57696	0.28198
12	81467767	83502666	579	7	0.00027056	4.4734e-07	0.00066883	0.40453	0.34291
12	83502666	84303844	241	7	-9.226e-05	-6.4204e-08		0	0.5
12	84303844	85990426	431	7	7.3296e-06	1.3757e-07	0.0003709	0.019762	0.49212
12	85990426	89682122	754	7	0.00037851	5.9801e-07	0.00077331	0.48946	0.31226
12	89682122	92066155	633	7	0.000302	4.3887e-07	0.00066247	0.45586	0.32424
12	92066155	94514567	869	7	0.00010583	7.0298e-07	0.00083844	0.12623	0.44978
12	94514567	96020785	700	7	3.1414e-05	6.9324e-07	0.00083261	0.037729	0.48495
12	96020785	97108839	450	7	-2.2839e-05	3.8445e-07	0.00062004	0	0.5
12	97108839	99305987	926	7	4.4509e-05	6.9495e-07	0.00083364	0.053392	0.47871
12	99305987	101447641	651	7	1.8603e-05	6.4244e-07	0.00080153	0.023209	0.49074
12	101447641	101862690	145	7	-3.5697e-05	-1.1075e-07		0	0.5
12	101862690	102964986	358	7	6.2768e-07	2.2236e-07	0.00047156	0.0013311	0.49947
12	102964986	104848696	793	7	0.00016005	7.1007e-07	0.00084266	0.18993	0.42468
12	104848696	106436213	857	7	-0.00011009	6.7472e-07	0.00082141	0	0.5
12	106436213	106958748	225	7	0.00015996	5.3853e-08	0.00023206	0.68932	0.24531
12	106958748	109025901	781	7	0.00027882	7.2562e-07	0.00085183	0.32731	0.37172
12	109025901	110336719	412	7	0.00013832	2.9135e-07	0.00053977	0.25626	0.39888
12	110336719	113263518	520	7	0.00054822	3.8533e-07	0.00062075	0.88316	0.18858
12	113263518	113986709	204	7	0.00014651	-2.0565e-09		0	0.5
12	113986709	115036602	537	7	0.00037349	5.3614e-07	0.00073222	0.51009	0.30499
12	115036602	115503216	170	7	5.3529e-05	-2.7818e-08		0	0.5
12	115503216	117087471	714	7	2.1229e-07	6.8915e-07	0.00083015	0.00025573	0.4999
12	117087471	118135375	434	7	0.00024773	4.4648e-07	0.00066819	0.37075	0.35541
12	118135375	119754110	634	7	1.5508e-05	6.3139e-07	0.0007946	0.019517	0.49221
12	119754110	122007651	716	7	-5.7708e-05	6.474e-07	0.00080461	0	0.5
12	122007651	124977980	748	7	0.00055673	7.1912e-07	0.00084801	0.65652	0.25575
12	124977980	126445505	545	7	-2.2599e-05	6.3919e-07	0.0007995	0	0.5
12	126445505	127875098	591	7	-1.2648e-05	5.2606e-07	0.0007253	0	0.5
12	127875098	129237297	506	7	7.1333e-06	5.7299e-07	0.00075696	0.0094237	0.49624
12	129237297	130377921	590	7	6.5552e-05	6.9771e-07	0.00083529	0.078478	0.46872
12	130377921	131786751	607	7	-3.3679e-05	6.8472e-07	0.00082748	0	0.5
12	131786751	132807034	269	7	2.987e-05	8.1695e-08	0.00028582	0.10451	0.45838
12	132807034	133841511	147	7	0.00024123	-6.7914e-08		0	0.5
13	19020013	20686720	272	7	0.00012219	6.3158e-08	0.00025131	0.4862	0.31341
13	20686720	22242174	544	7	0.00033644	5.3344e-07	0.00073037	0.46064	0.32253
13	22242174	23594702	585	7	2.4474e-05	6.9233e-07	0.00083206	0.029413	0.48827
13	23594702	24531937	478	7	2.2969e-05	4.4459e-07	0.00066678	0.034448	0.48626
13	24531937	25784362	592	7	2.3224e-05	6.0901e-07	0.00078039	0.02976	0.48813
13	25784362	27284362	516	7	0.00013189	4.336e-07	0.00065848	0.2003	0.42062
13	27284362	29257551	843	7	0.00018161	7.1289e-07	0.00084433	0.21509	0.41485
13	29257551	30483267	490	7	-4.4431e-05	3.8167e-07	0.00061779	0	0.5
13	30483267	32301815	714	7	-3.0693e-05	6.8511e-07	0.00082771	0	0.5
13	32301815	33776903	586	7	6.8655e-05	4.7563e-07	0.00068966	0.099549	0.46035
13	33776903	35026464	436	7	0.00029037	3.6667e-07	0.00060553	0.47952	0.31578
13	35026464	36046367	219	7	4.255e-05	4.2983e-08	0.00020732	0.20523	0.41869
13	36046367	37498185	622	7	0.00031026	6.6773e-07	0.00081715	0.37968	0.35209
13	37498185	38878163	555	7	-1.7712e-05	3.7056e-07	0.00060874	0	0.5
13	38878163	41069263	804	7	8.7055e-05	7.0052e-07	0.00083697	0.10401	0.45858
13	41069263	43101027	640	7	0.0013505	7.3077e-07	0.00085485	1.5798	0.057079
13	43101027	44901409	776	7	0.00053226	7.5878e-07	0.00087108	0.61103	0.27059
13	44901409	46495214	499	7	8.8869e-05	4.3639e-07	0.0006606	0.13453	0.44649
13	46495214	47431079	346	7	8.0747e-05	1.9173e-07	0.00043786	0.18441	0.42685
13	47431079	49383962	637	7	2.5184e-05	5.8805e-07	0.00076684	0.032841	0.4869
13	49383962	51591091	767	7	0.00029509	7.2775e-07	0.00085308	0.34591	0.36471
13	51591091	53339622	470	7	6.547e-05	3.8129e-07	0.00061748	0.10603	0.45778
13	53339622	54682864	525	7	-0.00011621	4.6007e-07	0.00067829	0	0.5
13	54682864	55817131	325	7	0.00029388	1.3753e-07	0.00037086	0.79244	0.21405
13	55817131	57554217	309	7	0.00010879	3.7305e-08	0.00019315	0.56326	0.28663
13	57554217	58410626	206	7	-2.8935e-05	-8.607e-08		0	0.5
13	58410626	59302271	228	7	-9.8435e-05	-5.9003e-08		0	0.5
13	59302271	60854778	534	7	-6.4257e-05	3.9992e-07	0.00063239	0	0.5
13	60854778	61591949	278	7	0.00044836	1.3084e-07	0.00036172	1.2395	0.10758
13	61591949	63971559	662	7	0.00036971	6.4992e-07	0.00080618	0.45859	0.32326
13	63971559	65200602	313	7	-3.6854e-05	6.7957e-09	8.2436e-05	0	0.5
13	65200602	67844453	805	7	-0.00010281	6.7567e-07	0.00082199	0	0.5
13	67844453	70724516	900	7	0.0001335	7.066e-07	0.00084059	0.15882	0.43691
13	70724516	71526791	298	7	-0.00015264	1.3545e-07	0.00036804	0	0.5
13	71526791	73934089	820	7	0.00044327	7.4714e-07	0.00086437	0.51283	0.30404
13	73934089	75670143	687	7	0.00018859	7.1381e-07	0.00084487	0.22322	0.41168
13	75670143	77410555	790	7	-3.2395e-05	6.8489e-07	0.00082758	0	0.5
13	77410555	78808813	435	7	0.00098151	3.7061e-07	0.00060878	1.6123	0.053451
13	78808813	80585676	568	7	0.00022156	4.8285e-07	0.00069488	0.31886	0.37492
13	80585676	82581814	615	7	0.00041578	6.3254e-07	0.00079533	0.52278	0.30056
13	82581814	84133144	410	7	-9.4676e-05	9.2136e-08	0.00030354	0	0.5
13	84133144	85610916	427	7	-6.3726e-05	2.5104e-07	0.00050104	0	0.5
13	85610916	88559882	780	7	6.3413e-05	6.7176e-07	0.00081961	0.07737	0.46916
13	88559882	90521311	499	7	5.4094e-05	2.7437e-07	0.0005238	0.10327	0.45887
13	90521311	93129691	846	7	4.1517e-05	6.9456e-07	0.0008334	0.049816	0.48013
13	93129691	93586455	126	7	1.3463e-06	-1.0807e-07		0	0.5
13	93586455	96087558	1205	7	-0.00014563	6.7007e-07	0.00081858	0	0.5
13	96087558	97519210	384	7	0.00014736	2.7605e-07	0.0005254	0.28047	0.38956
13	97519210	98938919	418	7	-6.1421e-05	3.8571e-07	0.00062106	0	0.5
13	98938919	100574095	755	7	0.00067086	7.7692e-07	0.00088143	0.7611	0.2233
13	100574095	102300523	718	7	2.4984e-05	6.924e-07	0.0008321	0.030025	0.48802
13	102300523	104066710	895	7	-0.00010464	6.7543e-07	0.00082185	0	0.5
13	104066710	104844114	284	7	0.00032234	1.6552e-07	0.00040684	0.79231	0.21409
13	104844114	106247554	543	7	-5.6486e-05	5.6048e-07	0.00074865	0	0.5
13	106247554	106750000	241	7	-7.5275e-05	4.4134e-08	0.00021008	0	0.5
13	106750000	108189877	557	7	0.00080315	7.3632e-07	0.00085809	0.93597	0.17464
13	108189877	109121210	387	7	0.0005409	4.0513e-07	0.0006365	0.8498	0.19772
13	109121210	109815112	298	7	-2.2298e-05	1.5208e-07	0.00038998	0	0.5
13	109815112	111232073	675	7	-6.7694e-06	6.8824e-07	0.0008296	0	0.5
13	111232073	112247592	451	7	0.00018391	4.3615e-07	0.00066041	0.27847	0.39033
13	112247592	113572488	392	7	-7.9139e-05	3.1706e-07	0.00056308	0	0.5
13	113572488	115109853	350	7	0.00027166	2.3043e-07	0.00048003	0.56592	0.28572
14	19002084	21589402	460	7	-7.9394e-05	5.0265e-07	0.00070898	0	0.5
14	21589402	23018665	621	7	3.305e-05	6.5712e-07	0.00081063	0.04077	0.48374
14	23018665	24905123	601	7	0.0004905	7.1475e-07	0.00084543	0.58018	0.2809
14	24905123	26135686	558	7	1.4522e-05	4.0593e-07	0.00063712	0.022793	0.49091
14	26135686	28466533	657	7	0.00015539	7.0946e-07	0.0008423	0.18448	0.42682
14	28466533	29972145	368	7	0.00031295	2.6645e-07	0.00051619	0.60628	0.27216
14	29972145	32383265	573	7	4.7992e-05	5.889e-07	0.0007674	0.062539	0.47507
14	32383265	34846251	1096	7	8.9114e-05	7.0079e-07	0.00083713	0.10645	0.45761
14	34846251	35859593	284	7	0.00061314	1.7207e-07	0.00041481	1.4781	0.069688
14	35859593	38667725	868	7	2.5874e-05	6.9251e-07	0.00083217	0.031092	0.4876
14	38667725	40341990	562	7	0.00016346	4.6695e-07	0.00068334	0.2392	0.40547
14	40341990	41615502	365	7	-2.3148e-06	9.5796e-08	0.00030951	0	0.5
14	41615502	43137389	451	7	0.00037162	2.9245e-07	0.00054079	0.68718	0.24599
14	43137389	44543227	365	7	5.421e-05	2.785e-07	0.00052773	0.10272	0.45909
14	44543227	46081896	372	7	0.00010801	1.9725e-07	0.00044413	0.2432	0.40392
14	46081896	46749130	198	7	-0.00013708	-1.2947e-07		0	0.5
14	46749130	48573586	599	7	0.00048706	6.3121e-07	0.00079448	0.61305	0.26992
14	48573586	49005471	119	7	0.00013704	-1.306e-07		0	0.5
14	49005471	50507760	460	7	0.00036807	4.4323e-07	0.00066575	0.55286	0.29018
14	50507760	51493572	363	7	4.994e-05	2.7178e-07	0.00052133	0.095795	0.46184
14	51493572	53474383	868	7	0.00017394	7.1189e-07	0.00084374	0.20615	0.41834
14	53474383	53997831	183	7	-4.5837e-05	-6.2326e-08		0	0.5
14	53997831	55233681	399	7	-6.3538e-05	3.3148e-07	0.00057574	0	0.5
14	55233681	56216880	293	7	-7.043e-05	6.2891e-08	0.00025078	0	0.5
14	56216880	57481262	639	7	0.00025273	7.222e-07	0.00084982	0.29739	0.38309
14	57481262	59448336	711	7	-1.0363e-05	6.8777e-07	0.00082932	0	0.5
14	59448336	61680424	633	7	-2.1745e-05	4.5764e-07	0.00067649	0	0.5
14	61680424	63790015	814	7	0.00070429	7.813e-07	0.00088391	0.79679	0.21279
14	63790015	65220298	392	7	3.3086e-05	2.4497e-07	0.00049494	0.066847	0.47335
14	65220298	66399555	399	7	-1.3219e-05	2.6985e-07	0.00051947	0	0.5
14	66399555	67992317	451	7	0.00030919	1.3948e-07	0.00037347	0.82787	0.20387
14	67992317	71131957	1225	7	0.00018758	7.1368e-07	0.00084479	0.22204	0.41214
14	71131957	72889615	667	7	9.4855e-05	6.588e-07	0.00081166	0.11687	0.45348
14	72889615	76444767	1168	7	6.0897e-05	6.971e-07	0.00083492	0.072937	0.47093
14	76444767	77229472	310	7	4.8433e-05	1.8964e-07	0.00043547	0.11122	0.45572
14	77229472	78561945	609	7	0.0002891	6.3729e-07	0.0007983	0.36215	0.35862
14	78561945	80186579	594	7	-0.00013503	5.6507e-07	0.00075171	0	0.5
14	80186579	81579714	511	7	0.00041724	4.9559e-07	0.00070398	0.59268	0.2767
14	81579714	83138097	460	7	0.00075281	4.4281e-07	0.00066544	1.1313	0.12896
14	83138097	84241633	392	7	-0.00017162	2.4336e-07	0.00049332	0	0.5
14	84241633	85746319	487	7	-1.4142e-05	4.5444e-07	0.00067412	0	0.5
14	85746319	86647002	306	7	-9.3592e-05	1.3689e-07	0.00036998	0	0.5
14	86647002	87635341	313	7	6.5894e-05	1.7759e-07	0.00042142	0.15636	0.43787
14	87635341	89497643	612	7	0.00062348	5.4118e-07	0.00073565	0.84752	0.19835
14	89497643	91296860	614	7	9.3712e-05	6.8641e-07	0.0008285	0.11311	0.45497
14	91296860	93132299	654	7	-9.1127e-06	6.8793e-07	0.00082942	0	0.5
14	93132299	94325285	389	7	0.00022747	2.8838e-07	0.00053701	0.42358	0.33594
14	94325285	95750867	811	7	4.2819e-06	6.8969e-07	0.00083047	0.0051559	0.49794
14	95750867	96262415	325	7	9.6542e-05	1.815e-07	0.00042603	0.22661	0.41036
14	96262415	98341162	740	7	0.00057799	7.6477e-07	0.00087451	0.66093	0.25433
14	98341162	99138532	370	7	0.00021747	2.3783e-07	0.00048767	0.44593	0.32782
14	99138532	101534307	801	7	0.00034409	7.3416e-07	0.00085683	0.40158	0.344
14	101534307	103012102	372	7	0.00054155	3.2659e-07	0.00057148	0.94763	0.17166
14	103012102	105001723	472	7	0.00022925	3.8993e-07	0.00062444	0.36713	0.35676
14	105001723	106340358	173	7	-8.0233e-05	-7.0655e-08		0	0.5
14	106340358	107289454	33	4	0.00028145	-2.1878e-07		0	0.5
15	20001200	21131604	2	1	9.544e-05	-2.9085e-07		0	0.5
15	21131604	24195127	243	7	0.00011404	1.187e-07	0.00034453	0.331	0.37032
15	24195127	25108590	172	7	0.00014993	-2.5623e-08		0	0.5
15	25108590	27298112	743	7	-8.1791e-05	6.7842e-07	0.00082366	0	0.5
15	27298112	29338502	447	7	-9.5833e-05	3.7711e-07	0.00061409	0	0.5
15	29338502	30165568	255	7	0.00025001	1.0766e-07	0.00032811	0.76198	0.22304
15	30165568	31591821	287	7	7.2099e-05	1.7431e-07	0.0004175	0.17269	0.43145
15	31591821	32441811	242	7	0.00091386	1.6567e-07	0.00040703	2.2452	0.012377
15	32441811	34015425	663	7	7.8611e-05	6.9941e-07	0.00083631	0.093998	0.46256
15	34015425	35083251	365	7	0.00054213	3.3698e-07	0.0005805	0.93391	0.17518
15	35083251	37456502	886	7	0.00026386	7.2366e-07	0.00085068	0.31017	0.37822
15	37456502	38530777	332	7	3.363e-05	2.2864e-07	0.00047816	0.070333	0.47196
15	38530777	40384132	754	7	0.00037838	7.3865e-07	0.00085944	0.44026	0.32988
15	40384132	41177514	218	7	-2.3578e-05	1.6506e-08	0.00012848	0	0.5
15	41177514	42776399	457	7	0.00016031	3.7897e-07	0.0006156	0.26041	0.39728
15	42776399	44198049	310	7	0.00024342	4.0299e-08	0.00020075	1.2126	0.11265
15	44198049	46618787	490	7	0.00010932	3.4752e-07	0.00058951	0.18544	0.42644
15	46618787	48136048	585	7	3.7694e-05	5.0732e-07	0.00071227	0.052921	0.4789
15	48136048	50008043	425	7	0.00033451	2.5075e-07	0.00050075	0.66802	0.25206
15	50008043	51677560	625	7	0.00014308	5.1679e-07	0.00071888	0.19903	0.42112
15	51677560	53069096	399	7	0.00037294	2.3724e-07	0.00048707	0.76569	0.22193
15	53069096	54508528	641	7	0.0001488	6.6158e-07	0.00081337	0.18295	0.42742
15	54508528	55136269	254	7	-7.1805e-05	1.3967e-07	0.00037372	0	0.5
15	55136269	56901773	546	7	7.5007e-05	5.903e-07	0.00076831	0.097626	0.46111
15	56901773	58441366	618	7	0.00013741	7.0711e-07	0.0008409	0.16341	0.4351
15	58441366	59694116	501	7	2.7218e-06	5.9148e-07	0.00076908	0.0035391	0.49859
15	59694116	61265836	632	7	1.3281e-05	6.9086e-07	0.00083118	0.015978	0.49363
15	61265836	63215222	885	7	-9.538e-05	6.7664e-07	0.00082258	0	0.5
15	63215222	65104668	509	7	0.00058469	4.9838e-07	0.00070596	0.82821	0.20377
15	65104668	67094767	613	7	0.00029833	6.811e-07	0.00082529	0.36149	0.35887
15	67094767	69017999	697	7	0.00061118	7.3265e-07	0.00085595	0.71403	0.2376
15	69017999	70133341	247	7	0.00034401	1.1758e-07	0.0003429	1.0032	0.15787
15	70133341	71922649	647	7	6.1366e-05	6.9716e-07	0.00083496	0.073496	0.47071
15	71922649	73628714	377	7	3.131e-05	1.4265e-07	0.0003777	0.082896	0.46697
15	73628714	76398624	643	7	-7.1676e-06	6.4334e-07	0.00080209	0	0.5
15	76398624	78516053	548	7	0.00038067	4.136e-07	0.00064312	0.59192	0.27695
15	78516053	80860978	971	7	-0.00016559	6.6745e-07	0.00081698	0	0.5
15	80860978	84260468	898	7	0.00055835	7.622e-07	0.00087304	0.63954	0.26123
15	84260468	86652905	800	7	0.00013443	7.0672e-07	0.00084067	0.15991	0.43647
15	86652905	88369943	741	7	8.3677e-05	7.0008e-07	0.00083671	0.10001	0.46017
15	88369943	90475551	665	7	-5.7402e-05	6.8161e-07	0.0008256	0	0.5
15	90475551	92164392	592	7	0.00017422	7.1193e-07	0.00084376	0.20649	0.41821
15	92164392	93780902	751	7	-9.5309e-05	6.7665e-07	0.00082259	0	0.5
15	93780902	94924330	500	7	0.00025526	6.1377e-07	0.00078343	0.32582	0.37228
15	94924330	96141596	508	7	8.347e-05	5.9564e-07	0.00077178	0.10815	0.45694
15	96141596	98030910	623	7	0.00027427	7.2502e-07	0.00085148	0.32211	0.37368
15	98030910	99244059	457	7	-1.309e-05	5.1968e-07	0.00072089	0	0.5
15	99244059	100636847	501	7	-2.624e-05	5.5595e-07	0.00074562	0	0.5
15	100636847	101552694	378	7	0.00050319	4.0236e-07	0.00063432	0.79328	0.21381
15	101552694	102520966	358	7	0.00038602	3.769e-07	0.00061393	0.62877	0.26475
16	60054	1207206	248	7	0.00021377	1.5778e-07	0.00039722	0.53816	0.29523
16	1207206	2764829	368	7	0.00032544	3.1124e-07	0.00055789	0.58334	0.27983
16	2764829	4001196	298	7	4.174e-05	2.3992e-07	0.00048982	0.085216	0.46604
16	4001196	5118345	332	7	0.00024601	3.444e-07	0.00058686	0.41919	0.33754
16	5118345	5891580	326	7	8.8417e-05	2.9319e-07	0.00054147	0.16329	0.43514
16	5891580	6893551	615	7	1.2193e-05	6.9072e-07	0.0008311	0.014671	0.49415
16	6893551	7529121	477	7	1.0208e-05	5.7974e-07	0.00076141	0.013406	0.49465
16	7529121	8338519	497	7	0.00012016	6.0466e-07	0.0007776	0.15453	0.43859
16	8338519	9799419	657	7	-4.5254e-05	6.832e-07	0.00082656	0	0.5
16	9799419	10426032	361	7	0.00010007	2.6998e-07	0.0005196	0.19259	0.42364
16	10426032	11520161	408	7	0.00056442	4.8948e-07	0.00069963	0.80674	0.20991
16	11520161	12613098	389	7	0.00024516	4.3779e-07	0.00066166	0.37052	0.3555
16	12613098	13154437	284	7	0.00015496	1.6249e-07	0.00040309	0.38441	0.35034
16	13154437	14464002	517	7	1.5207e-05	5.2757e-07	0.00072634	0.020936	0.49165
16	14464002	16154060	322	7	7.2028e-05	2.1922e-07	0.00046821	0.15384	0.43887
16	16154060	17644749	370	7	-0.00010965	3.0074e-07	0.0005484	0	0.5
16	17644749	18643607	161	7	-1.6375e-05	-3.6656e-08		0	0.5
16	18643607	20150571	400	7	-9.4883e-05	2.6349e-07	0.00051331	0	0.5
16	20150571	22448904	435	7	0.00024477	3.0501e-07	0.00055228	0.4432	0.32881
16	22448904	24136875	474	7	9.6917e-05	3.9574e-07	0.00062908	0.15406	0.43878
16	24136875	25986862	691	7	0.00024102	7.2067e-07	0.00084892	0.28391	0.38824
16	25986862	27445755	608	7	0.00010763	7.0321e-07	0.00083858	0.12835	0.44894
16	27445755	29036613	321	7	0.0016947	3.0557e-07	0.00055279	3.0657	0.0010857
16	29036613	31382943	296	7	9.8905e-05	9.6535e-08	0.0003107	0.31833	0.37512
16	31382943	46399473	117	7	7.7238e-05	-1.3615e-07		0	0.5
16	46399473	49007926	251	7	0.00035352	5.0229e-08	0.00022412	1.5774	0.057352
16	49007926	52035823	987	7	0.0033302	1.125e-06	0.0010606	3.1398	0.00084533
16	52035823	53382572	450	7	1.6822e-05	2.6959e-07	0.00051922	0.032399	0.48708
16	53382572	55903774	1085	7	-0.00013638	6.7128e-07	0.00081932	0	0.5
16	55903774	57664330	601	7	0.00069975	7.1855e-07	0.00084767	0.82549	0.20455
16	57664330	59045405	506	7	-6.5344e-05	5.0868e-07	0.00071322	0	0.5
16	59045405	60745694	508	7	5.628e-05	4.7613e-07	0.00069002	0.081562	0.4675
16	60745694	62229849	347	7	0.00038215	1.8738e-07	0.00043288	0.88281	0.18867
16	62229849	63691589	439	7	-8.4543e-05	3.5572e-07	0.00059642	0	0.5
16	63691589	65938566	810	7	-0.00020211	6.6268e-07	0.00081405	0	0.5
16	65938566	68841363	716	7	0.00051134	7.0464e-07	0.00083943	0.60915	0.27121
16	68841363	71054028	417	7	0.00037368	3.2981e-07	0.00057429	0.65068	0.25763
16	71054028	72935150	496	7	0.0001633	4.043e-07	0.00063585	0.25683	0.39866
16	72935150	74971503	741	7	0.00015615	7.0956e-07	0.00084236	0.18538	0.42647
16	74971503	75977954	251	7	0.00016671	1.0313e-07	0.00032114	0.51911	0.30184
16	75977954	77523678	719	7	0.00017016	7.114e-07	0.00084344	0.20174	0.42006
16	77523678	78456292	633	7	8.9252e-05	7.0081e-07	0.00083714	0.10662	0.45755
16	78456292	79134815	503	7	4.5403e-05	6.63e-07	0.00081425	0.055761	0.47777
16	79134815	80297374	724	7	0.0002288	7.1907e-07	0.00084798	0.26982	0.39365
16	80297374	81772536	735	7	0.00011712	7.0445e-07	0.00083932	0.13954	0.44451
16	81772536	82747728	540	7	-9.9535e-05	6.761e-07	0.00082225	0	0.5
16	82747728	83477208	582	7	0.00065663	7.7506e-07	0.00088038	0.74585	0.22788
16	83477208	84445883	601	7	6.6385e-05	6.9781e-07	0.00083535	0.07947	0.46833
16	84445883	85148685	384	7	0.00043143	4.7648e-07	0.00069028	0.62501	0.26598
16	85148685	86156599	327	7	0.0005171	3.7925e-07	0.00061584	0.83967	0.20055
16	86156599	86815411	444	7	0.00023126	5.8733e-07	0.00076637	0.30176	0.38142
16	86815411	87647349	338	7	0.00043675	3.9381e-07	0.00062754	0.69597	0.24322
16	87647349	89041165	284	7	4.2171e-05	2.0722e-07	0.00045521	0.092639	0.4631
16	89041165	90292812	335	7	0.00034452	3.1575e-07	0.00056192	0.61312	0.2699
17	56	1172399	195	7	-3.5225e-05	3.5128e-08	0.00018742	0	0.5
17	1172399	1928731	177	7	0.00026183	4.5221e-09	6.7246e-05	3.8937	4.937e-05
17	1928731	3702312	604	7	8.0072e-05	6.6753e-07	0.00081703	0.098004	0.46096
17	3702312	4696261	262	7	6.5991e-05	8.2247e-08	0.00028679	0.2301	0.40901
17	4696261	5741334	401	7	0.00035208	3.5183e-07	0.00059315	0.59357	0.2764
17	5741334	7317398	560	7	6.9531e-05	6.9609e-07	0.00083432	0.083339	0.46679
17	7317398	8306425	360	7	-7.0812e-06	2.8299e-07	0.00053197	0	0.5
17	8306425	9965921	563	7	0.00030331	6.7748e-07	0.00082309	0.36851	0.35625
17	9965921	11102815	422	7	2.4397e-05	3.5109e-07	0.00059253	0.041174	0.48358
17	11102815	12534769	506	7	5.0101e-05	5.532e-07	0.00074378	0.067361	0.47315
17	12534769	13180372	284	7	8.8269e-05	1.9269e-07	0.00043896	0.20109	0.42032
17	13180372	13894637	290	7	-2.691e-05	1.9634e-07	0.00044311	0	0.5
17	13894637	15019097	544	7	0.00033091	6.1301e-07	0.00078295	0.42264	0.33628
17	15019097	16412342	338	7	-8.0745e-05	1.6702e-07	0.00040868	0	0.5
17	16412342	18856320	585	7	0.00030541	5.2311e-07	0.00072326	0.42227	0.33641
17	18856320	21290357	364	7	-7.6215e-05	1.8187e-07	0.00042646	0	0.5
17	21290357	27334244	530	7	0.00046032	5.6004e-07	0.00074836	0.61511	0.26924
17	27334244	29786491	593	7	8.9857e-07	2.2035e-07	0.00046942	0.0019142	0.49924
17	29786491	31538425	492	7	-0.00010568	4.5515e-07	0.00067465	0	0.5
17	31538425	32912798	798	7	0.001166	8.4173e-07	0.00091746	1.2709	0.10187
17	32912798	34469036	493	7	-7.79e-05	4.0858e-07	0.0006392	0	0.5
17	34469036	36809344	474	7	4.5952e-05	3.8917e-07	0.00062383	0.073661	0.47064
17	36809344	38877404	455	7	0.0017709	5.4253e-07	0.00073656	2.4042	0.0081034
17	38877404	39899810	354	7	0.00058531	1.665e-07	0.00040804	1.4344	0.075724
17	39899810	41772087	441	7	0.0017274	3.8356e-07	0.00061932	2.7892	0.0026415
17	41772087	43056905	381	7	0.00020097	1.9484e-07	0.0004414	0.4553	0.32445
17	43056905	45876022	402	7	0.00064722	2.7639e-07	0.00052573	1.2311	0.10914
17	45876022	47517400	566	7	0.00027353	4.7072e-07	0.00068609	0.39867	0.34507
17	47517400	49898957	693	7	0.00012396	7.0535e-07	0.00083985	0.1476	0.44133
17	49898957	50719055	293	7	-2.4251e-05	8.896e-08	0.00029826	0	0.5
17	50719055	51826118	332	7	-3.8646e-05	8.3086e-08	0.00028825	0	0.5
17	51826118	53599432	612	7	-1.535e-05	6.0398e-07	0.00077716	0	0.5
17	53599432	55357541	589	7	0.00030408	5.7353e-07	0.00075732	0.40152	0.34402
17	55357541	57487512	683	7	0.00045345	7.2917e-07	0.00085392	0.53102	0.2977
17	57487512	59312755	264	7	0.0010342	9.2143e-08	0.00030355	3.407	0.00032845
17	59312755	61545589	431	7	-3.2378e-05	2.9623e-07	0.00054427	0	0.5
17	61545589	63148128	301	7	-6.0153e-06	4.4872e-08	0.00021183	0	0.5
17	63148128	64800430	627	7	-1.1947e-05	5.7686e-07	0.00075951	0	0.5
17	64800430	67858770	879	7	7.4496e-05	6.9888e-07	0.00083599	0.089111	0.4645
17	67858770	69387817	629	7	0.00025826	6.2902e-07	0.00079311	0.32563	0.37235
17	69387817	72672203	1223	7	0.0002281	7.1898e-07	0.00084793	0.26901	0.39396
17	72672203	74375560	442	7	-5.4446e-05	3.7414e-07	0.00061167	0	0.5
17	74375560	76263413	601	7	0.00032851	7.3212e-07	0.00085564	0.38393	0.35051
17	76263413	77298636	344	7	0.00025345	3.7851e-07	0.00061523	0.41195	0.34019
17	77298636	78837588	435	7	0.00013891	4.1157e-07	0.00064154	0.21653	0.41429
17	78837588	80034408	207	7	1.6258e-05	1.754e-08	0.00013244	0.12276	0.45115
17	80034408	81194908	303	7	0.00022742	1.5546e-07	0.00039428	0.5768	0.28204
18	10644	912486	343	7	0.00021301	2.6597e-07	0.00051572	0.41304	0.33979
18	912486	1942911	317	7	0.00048115	1.7762e-07	0.00042145	1.1417	0.1268
18	1942911	3891658	599	7	6.4336e-06	6.8355e-07	0.00082677	0.0077816	0.4969
18	3891658	5834180	664	7	-0.00016845	6.6708e-07	0.00081675	0	0.5
18	5834180	7090485	477	7	0.00016418	4.6705e-07	0.00068341	0.24024	0.40507
18	7090485	8498931	512	7	0.00012087	5.2022e-07	0.00072126	0.16758	0.43345
18	8498931	11075913	1118	7	9.5003e-05	7.0156e-07	0.00083759	0.11342	0.45485
18	11075913	11905440	230	7	-0.00010342	4.8618e-08	0.00022049	0	0.5
18	11905440	14440799	759	7	0.00041162	7.43e-07	0.00086197	0.47754	0.31649
18	14440799	19485844	159	7	0.0004417	-5.8562e-08		0	0.5
18	19485844	20649472	306	7	0.00043534	1.7992e-07	0.00042417	1.0263	0.15236
18	20649472	22996651	777	7	0.00034147	7.3381e-07	0.00085663	0.39861	0.34509
18	22996651	24026191	325	7	6.9994e-05	2.1896e-07	0.00046793	0.14958	0.44055
18	24026191	25927682	792	7	-3.0133e-05	6.8518e-07	0.00082776	0	0.5
18	25927682	26875587	252	7	5.2763e-05	3.2212e-08	0.00017948	0.29398	0.38439
18	26875587	27866478	277	7	0.00062813	1.3142e-07	0.00036252	1.7327	0.041577
18	27866478	30264066	896	7	-0.00013045	6.7205e-07	0.00081979	0	0.5
18	30264066	31780067	350	7	8.1069e-05	1.5306e-07	0.00039123	0.20721	0.41792
18	31780067	33861964	632	7	-2.1806e-05	5.2698e-07	0.00072593	0	0.5
18	33861964	35075250	477	7	-4.6882e-05	4.0633e-07	0.00063744	0	0.5
18	35075250	36365490	492	7	-6.3137e-05	2.964e-07	0.00054443	0	0.5
18	36365490	37684367	354	7	2.1496e-05	1.3328e-07	0.00036507	0.058882	0.47652
18	37684367	39892648	769	7	5.2891e-05	6.384e-07	0.000799	0.066197	0.47361
18	39892648	42922106	951	7	0.00034145	7.3381e-07	0.00085663	0.3986	0.34509
18	42922106	44299246	677	7	-4.6648e-05	6.8302e-07	0.00082645	0	0.5
18	44299246	45939732	586	7	0.00010565	5.9217e-07	0.00076952	0.13729	0.4454
18	45939732	47730584	774	7	0.00011514	7.042e-07	0.00083916	0.13721	0.44543
18	47730584	51062185	1203	7	0.00015868	7.0989e-07	0.00084255	0.18833	0.42531
18	51062185	51554175	177	7	0.00022901	-6.1497e-08		0	0.5
18	51554175	55213838	1168	7	0.00013601	7.0693e-07	0.00084079	0.16177	0.43574
18	55213838	56530220	594	7	0.00065361	7.0612e-07	0.00084031	0.77782	0.21834
18	56530220	57630483	566	7	0.00016818	6.5771e-07	0.00081099	0.20738	0.41786
18	57630483	59020751	431	7	0.00028058	3.737e-07	0.00061131	0.45898	0.32312
18	59020751	60277715	499	7	9.3968e-05	4.3705e-07	0.0006611	0.14214	0.44348
18	60277715	61820252	548	7	6.9295e-05	4.6314e-07	0.00068055	0.10182	0.45945
18	61820252	63463402	471	7	0.00015014	3.3828e-07	0.00058162	0.25815	0.39815
18	63463402	64252801	254	7	1.6528e-05	1.7574e-08	0.00013257	0.12468	0.45039
18	64252801	66125817	723	7	-7.4697e-05	6.7935e-07	0.00082423	0	0.5
18	66125817	67175820	314	7	-0.0001316	1.7683e-07	0.00042051	0	0.5
18	67175820	68621179	452	7	0.00021072	4.6051e-07	0.00067861	0.31052	0.37808
18	68621179	69621618	370	7	-5.3952e-05	2.6051e-07	0.0005104	0	0.5
18	69621618	71038474	499	7	-0.00011686	4.4742e-07	0.0006689	0	0.5
18	71038474	71971462	440	7	-0.00014219	4.3159e-07	0.00065696	0	0.5
18	71971462	73526987	593	7	-0.00010597	6.0066e-07	0.00077502	0	0.5
18	73526987	74813815	561	7	0.00048451	7.1183e-07	0.0008437	0.57427	0.28289
18	74813815	75976317	519	7	0.00019163	5.5892e-07	0.00074761	0.25632	0.39885
18	75976317	77149991	368	7	5.3917e-05	2.0668e-07	0.00045462	0.1186	0.4528
18	77149991	78017158	231	7	0.0008665	1.3943e-07	0.0003734	2.3205	0.010156
19	80840	610729	36	7	-1.7212e-05	-2.4635e-07		0	0.5
19	610729	2098396	98	7	0.00047568	-7.8113e-08		0	0.5
19	2098396	3019660	186	7	0.00016929	4.8999e-08	0.00022136	0.76479	0.2222
19	3019660	4348967	225	7	0.00028503	1.4249e-07	0.00037748	0.75509	0.2251
19	4348967	5811852	364	7	3.3857e-05	3.4195e-07	0.00058476	0.057898	0.47691
19	5811852	6684885	149	7	0.00028179	-2.095e-08		0	0.5
19	6684885	8347513	398	7	0.00018628	3.7816e-07	0.00061495	0.30292	0.38097
19	8347513	9238393	241	7	0.00044259	5.5479e-08	0.00023554	1.879	0.030121
19	9238393	11284028	541	7	0.00040379	4.7082e-07	0.00068616	0.58847	0.27811
19	11284028	13471127	438	7	-0.00011328	3.1474e-07	0.00056101	0	0.5
19	13471127	14486347	150	7	0.00022773	-4.3735e-08		0	0.5
19	14486347	15648610	340	7	0.00065126	2.8306e-07	0.00053203	1.2241	0.11046
19	15648610	16374416	365	7	1.1854e-05	1.3002e-07	0.00036058	0.032874	0.48689
19	16374416	18409862	537	7	-3.2592e-05	5.4879e-07	0.0007408	0	0.5
19	18409862	19877471	362	7	0.00022713	2.3906e-07	0.00048894	0.46454	0.32113
19	19877471	20905757	133	7	3.2042e-05	-9.6264e-08		0	0.5
19	20905757	22732896	377	7	0.00023155	1.6615e-07	0.00040761	0.56806	0.285
19	22732896	23467746	160	7	0.00018956	-1.0023e-07		0	0.5
19	23467746	28557893	232	7	-1.0932e-05	-2.7974e-08		0	0.5
19	28557893	29790947	500	7	-5.8501e-05	4.1735e-07	0.00064602	0	0.5
19	29790947	30727954	312	7	-0.00010294	1.5807e-07	0.00039758	0	0.5
19	30727954	32746520	584	7	0.00036197	6.5104e-07	0.00080687	0.44861	0.32686
19	32746520	34262952	474	7	0.00018238	4.3595e-07	0.00066026	0.27622	0.39119
19	34262952	36469295	634	7	0.00048411	7.0536e-07	0.00083986	0.57641	0.28217
19	36469295	37527033	273	7	0.0015028	1.7155e-07	0.00041418	3.6283	0.00014266
19	37527033	40170619	720	7	0.00059639	7.6718e-07	0.00087589	0.6809	0.24797
19	40170619	40984601	204	7	7.9961e-05	-1.8478e-08		0	0.5
19	40984601	42131573	321	7	5.0767e-05	1.9606e-07	0.00044279	0.11465	0.45436
19	42131573	43862455	162	7	7.9264e-05	-9.4284e-08		0	0.5
19	43862455	44744108	313	7	3.6059e-05	1.1891e-07	0.00034483	0.10457	0.45836
19	44744108	46102697	338	7	-1.5851e-05	2.5101e-07	0.00050101	0	0.5
19	46102697	47150082	289	7	0.00057475	2.4461e-07	0.00049458	1.1621	0.1226
19	47150082	49282227	541	7	0.0010155	6.2571e-07	0.00079102	1.2838	0.099598
19	49282227	51532567	533	7	-5.4486e-05	5.6708e-07	0.00075305	0	0.5
19	51532567	52985290	526	7	0.00029306	5.4677e-07	0.00073944	0.39633	0.34593
19	52985290	54602362	271	7	0.00013698	1.4597e-07	0.00038205	0.35854	0.35997
19	54602362	55728080	242	7	7.15e-05	9.5072e-08	0.00030834	0.23189	0.40831
19	55728080	57521335	523	7	-0.00014279	5.6829e-07	0.00075385	0	0.5
19	57521335	59118839	578	7	0.00033075	6.2997e-07	0.0007937	0.41672	0.33844
20	60479	697600	202	7	9.4984e-05	4.7623e-08	0.00021823	0.43525	0.33169
20	697600	2469501	908	7	0.00015949	7.1e-07	0.00084261	0.18928	0.42494
20	2469501	3828413	481	7	-0.00017369	4.2333e-07	0.00065064	0	0.5
20	3828413	5477850	703	7	-8.8881e-05	6.7749e-07	0.0008231	0	0.5
20	5477850	7084073	630	7	0.0004059	7.4225e-07	0.00086154	0.47114	0.31877
20	7084073	8117011	406	7	0.00026161	2.6808e-07	0.00051777	0.50526	0.30669
20	8117011	9730921	763	7	-5.1071e-05	6.8244e-07	0.0008261	0	0.5
20	9730921	11249536	690	7	0.00018207	7.1295e-07	0.00084437	0.21563	0.41464
20	11249536	12447499	505	7	-0.00013746	3.489e-07	0.00059068	0	0.5
20	12447499	13689864	552	7	0.0002114	5.4039e-07	0.00073511	0.28757	0.38684
20	13689864	15958359	955	7	0.0011304	8.3706e-07	0.00091491	1.2355	0.10832
20	15958359	17487232	928	7	0.00033653	7.3317e-07	0.00085625	0.39303	0.34715
20	17487232	18972203	611	7	7.1568e-05	6.2807e-07	0.00079251	0.090306	0.46402
20	18972203	20959710	847	7	0.00045173	7.4824e-07	0.00086501	0.52222	0.30076
20	20959710	22491456	415	7	0.00022717	2.1656e-07	0.00046536	0.48816	0.31272
20	22491456	23293790	352	7	2.6119e-05	1.9291e-07	0.00043922	0.059467	0.47629
20	23293790	24717724	534	7	0.00022424	4.832e-07	0.00069512	0.32259	0.3735
20	24717724	25344231	254	7	0.0001615	-1.5999e-10		0	0.5
20	25344231	31614823	609	7	0.00050439	4.7127e-07	0.00068649	0.73473	0.23125
20	31614823	32813441	317	7	0.00011386	1.2273e-07	0.00035033	0.32501	0.37259
20	32813441	34960446	498	7	-6.7452e-05	1.5242e-07	0.00039041	0	0.5
20	34960446	36909530	501	7	2.6528e-05	3.5551e-07	0.00059625	0.044491	0.48226
20	36909530	38436761	518	7	0.00055371	4.4632e-07	0.00066807	0.82882	0.2036
20	38436761	39610856	418	7	0.00015397	3.7608e-07	0.00061325	0.25107	0.40088
20	39610856	40585689	287	7	0.00036712	1.57e-07	0.00039624	0.92653	0.17709
20	40585689	41615460	539	7	0.00027	6.4118e-07	0.00080074	0.33719	0.36798
20	41615460	42680176	370	7	0.00052373	3.4081e-07	0.00058379	0.89712	0.18483
20	42680176	44839056	754	7	0.00034159	7.3383e-07	0.00085664	0.39875	0.34504
20	44839056	47199980	940	7	-2.8104e-05	6.8545e-07	0.00082792	0	0.5
20	47199980	49239658	753	7	0.0002092	7.165e-07	0.00084647	0.24715	0.4024
20	49239658	52472549	1195	7	0.00040419	7.4202e-07	0.00086141	0.46922	0.31946
20	52472549	54055266	568	7	0.00027856	6.423e-07	0.00080143	0.34758	0.36408
20	54055266	56447959	1012	7	0.00026961	7.2441e-07	0.00085112	0.31677	0.37571
20	56447959	58406572	757	7	0.00026617	7.2396e-07	0.00085086	0.31282	0.37721
20	58406572	59561724	480	7	0.00019161	4.4967e-07	0.00067058	0.28575	0.38754
20	59561724	61301855	620	7	3.476e-05	6.9368e-07	0.00083287	0.041735	0.48336
20	61301855	62190180	216	7	0.00033443	9.2117e-08	0.00030351	1.1019	0.13525
20	62190180	62965163	196	7	0.0024043	3.1408e-07	0.00056043	4.2902	8.9267e-06
21	9411243	15950982	268	7	0.00010437	1.4181e-07	0.00037658	0.27717	0.39083
21	15950982	18053165	622	7	0.0019123	9.394e-07	0.00096923	1.9731	0.024245
21	18053165	19480375	450	7	-3.0043e-05	4.3983e-07	0.00066319	0	0.5
21	19480375	20962339	577	7	-0.00010886	6.3219e-07	0.0007951	0	0.5
21	20962339	22072764	339	7	0.00011584	2.4121e-07	0.00049113	0.23586	0.40677
21	22072764	23362875	540	7	-3.1107e-05	4.711e-07	0.00068637	0	0.5
21	23362875	24696231	378	7	-4.1468e-06	2.3815e-07	0.000488	0	0.5
21	24696231	26469122	674	7	1.1667e-05	6.7568e-07	0.000822	0.014193	0.49434
21	26469122	27271019	237	7	-8.9907e-05	4.0263e-08	0.00020066	0	0.5
21	27271019	29125226	867	7	-0.00011098	6.746e-07	0.00082134	0	0.5
21	29125226	31197025	706	7	0.0006245	6.5547e-07	0.00080961	0.77136	0.22025
21	31197025	32668642	459	7	-8.5226e-05	2.0728e-07	0.00045528	0	0.5
21	32668642	34376999	696	7	-3.3415e-05	6.8475e-07	0.0008275	0	0.5
21	34376999	35225465	268	7	0.00044048	1.8667e-07	0.00043206	1.0195	0.15399
21	35225465	36524373	540	7	-5.2721e-05	6.3313e-07	0.0007957	0	0.5
21	36524373	37870779	569	7	0.00038823	5.8024e-07	0.00076173	0.50967	0.30514
21	37870779	38711704	305	7	0.00049397	1.6097e-07	0.00040121	1.2312	0.10912
21	38711704	40482902	828	7	0.0009713	8.1624e-07	0.00090346	1.0751	0.14117
21	40482902	41389527	496	7	8.5599e-05	3.7557e-07	0.00061284	0.13968	0.44446
21	41389527	43321528	954	7	0.00013042	7.0619e-07	0.00084035	0.15519	0.43833
21	43321528	44506268	640	7	-7.7857e-05	6.7894e-07	0.00082398	0	0.5
21	44506268	46177105	479	7	0.0017296	7.2256e-07	0.00085003	2.0347	0.020939
21	46177105	47492226	482	7	0.00017921	4.6899e-07	0.00068483	0.26169	0.39678
21	47492226	48119752	245	7	0.00022898	7.2681e-08	0.0002696	0.84936	0.19784
22	16050408	17674295	182	7	0.00048037	6.0264e-08	0.00024549	1.9568	0.025186
22	17674295	18296088	195	7	7.9771e-05	1.7559e-08	0.00013251	0.60201	0.27358
22	18296088	19912358	504	7	-4.6367e-05	4.6283e-07	0.00068032	0	0.5
22	19912358	22357325	596	7	0.0015225	6.7238e-07	0.00081999	1.8567	0.031677
22	22357325	23712647	310	7	1.5323e-05	1.6502e-07	0.00040623	0.037721	0.48496
22	23712647	24984204	346	7	7.2331e-05	1.2555e-07	0.00035433	0.20413	0.41912
22	24984204	26791628	681	7	0.0001173	7.0448e-07	0.00083933	0.13975	0.44443
22	26791628	27834752	651	7	8.0267e-06	6.9018e-07	0.00083077	0.0096618	0.49615
22	27834752	29651799	551	7	0.00033398	6.6869e-07	0.00081773	0.40842	0.34148
22	29651799	31439918	574	7	0.00094543	6.1028e-07	0.00078121	1.2102	0.1131
22	31439918	32664986	370	7	0.00087035	3.2546e-07	0.00057049	1.5256	0.063554
22	32664986	34494914	914	7	-6.1107e-05	6.8113e-07	0.00082531	0	0.5
22	34494914	35530985	518	7	-0.00018653	3.2393e-07	0.00056915	0	0.5
22	35530985	37570269	793	7	0.00027712	7.2539e-07	0.0008517	0.32537	0.37245
22	37570269	39307894	554	7	9.043e-05	6.0291e-07	0.00077647	0.11646	0.45364
22	39307894	40545797	338	7	0.0010642	3.9361e-07	0.00062738	1.6963	0.044912
22	40545797	42690818	498	7	0.00073692	3.5577e-07	0.00059646	1.2355	0.10833
22	42690818	43714200	405	7	0.00023314	3.6138e-07	0.00060115	0.38783	0.34907
22	43714200	44995308	663	7	1.8995e-05	6.9161e-07	0.00083163	0.02284	0.49089
22	44995308	46470495	577	7	0.00031853	7.3081e-07	0.00085488	0.3726	0.35472
22	46470495	47596318	418	7	-0.00010079	3.8479e-07	0.00062032	0	0.5
22	47596318	48903703	660	7	1.4629e-05	6.9104e-07	0.00083129	0.017598	0.49298
22	48903703	49824534	527	7	5.609e-05	6.4734e-07	0.00080457	0.069714	0.47221
22	49824534	51243298	400	7	0.00030902	3.8152e-07	0.00061767	0.50031	0.30843
