# Supplementary material for: Investigating the shared genetic architecture between multiple sclerosis and inflammatory bowel diseases
Source: Nat Commun. 2021 Sep 24;12:5641. doi: 10.1038/s41467-021-25768-0 (PMC8463615; doi:10.1038/s41467-021-25768-0)
Supplement: Supplementary file 17 — Source Data [file 41467_2021_25768_MOESM17_ESM.zip › Source_Data/rawData_for_main_Figures/roh_HESS_results/MS_CD/local_heritability/step2_trait2.txt]

chr	start	end	num_snp	k	local_h2g	var	se	z	p
1	10583	1892607	61	8	0.0006461	2.7911e-08	0.00016707	3.8673	5.5015e-05
1	1892607	3582736	340	13	0.001603	1.3621e-07	0.00036906	4.3434	7.0154e-06
1	3582736	4380811	211	13	0.00021479	4.1819e-08	0.0002045	1.0503	0.14679
1	4380811	5913893	775	13	3.0601e-05	1.248e-07	0.00035327	0.08662	0.46549
1	5913893	7247335	421	13	0.00042455	9.514e-08	0.00030845	1.3764	0.084349
1	7247335	9365199	663	13	0.00016616	1.3134e-07	0.00036241	0.45847	0.32331
1	9365199	10806984	353	13	0.00033965	6.6485e-08	0.00025785	1.3173	0.093874
1	10806984	11777841	215	13	0.00014621	3.9126e-08	0.0001978	0.73916	0.2299
1	11777841	12779466	255	13	0.00077029	7.788e-08	0.00027907	2.7602	0.0028884
1	12779466	14891511	520	13	0.0003364	1.2094e-07	0.00034776	0.96733	0.16669
1	14891511	16897730	693	13	7.4163e-05	1.2691e-07	0.00035624	0.20819	0.41754
1	16897730	18662899	593	13	0.00032693	1.2978e-07	0.00036025	0.90751	0.18207
1	18662899	20469149	685	13	0.00017331	1.3169e-07	0.00036289	0.47759	0.31647
1	20469149	21736588	451	13	-6.8823e-05	7.4675e-08	0.00027327	0	0.5
1	21736588	23086883	498	13	9.471e-05	1.0439e-07	0.0003231	0.29313	0.38471
1	23086883	23920590	219	13	0.00044397	4.7615e-08	0.00021821	2.0346	0.020946
1	23920590	25516845	518	13	0.00061518	1.3086e-07	0.00036175	1.7006	0.04451
1	25516845	27401867	474	13	0.00023261	7.4213e-08	0.00027242	0.85385	0.19659
1	27401867	30161881	585	13	0.00014784	9.6266e-08	0.00031027	0.47648	0.31687
1	30161881	32438685	876	13	2.2723e-05	1.2442e-07	0.00035274	0.064419	0.47432
1	32438685	34799758	680	13	0.00050672	1.4398e-07	0.00037945	1.3354	0.090871
1	34799758	37549183	562	13	0.00016257	1.0476e-07	0.00032367	0.50226	0.30774
1	37549183	38731847	405	13	0.00035726	7.9596e-08	0.00028213	1.2663	0.1027
1	38731847	40200567	423	13	0.00019803	8.0285e-08	0.00028335	0.69888	0.24231
1	40200567	41975327	547	13	0.00020689	9.6506e-08	0.00031065	0.66598	0.25271
1	41975327	43758457	556	13	4.3506e-06	8.5068e-08	0.00029166	0.014917	0.49405
1	43758457	44969183	390	13	0.00027358	6.5043e-08	0.00025504	1.0727	0.1417
1	44969183	46899501	509	13	0.00043222	7.8316e-08	0.00027985	1.5445	0.061235
1	46899501	48002576	342	13	0.00014697	5.5027e-08	0.00023458	0.62651	0.26549
1	48002576	48978188	347	13	0.00010808	6.3416e-08	0.00025183	0.42917	0.3339
1	48978188	49894177	247	13	8.936e-05	4.0947e-08	0.00020235	0.44161	0.32939
1	49894177	51713726	272	13	0.0001436	3.0538e-08	0.00017475	0.82172	0.20562
1	51713726	54226262	551	13	0.00010342	1.0048e-07	0.00031698	0.32626	0.37212
1	54226262	56413117	830	13	3.0721e-06	1.2347e-07	0.00035139	0.0087428	0.49651
1	56413117	57021728	279	13	0.00028286	4.9015e-08	0.00022139	1.2776	0.10069
1	57021728	58865399	858	13	-3.5536e-05	1.2161e-07	0.00034873	0	0.5
1	58865399	59890409	402	13	0.00022091	7.137e-08	0.00026715	0.8269	0.20415
1	59890409	61922365	653	13	6.8468e-05	1.2459e-07	0.00035298	0.19397	0.4231
1	61922365	63455089	533	13	0.00015106	1.0421e-07	0.00032282	0.46795	0.31991
1	63455089	65041704	661	13	-4.9858e-05	9.9464e-08	0.00031538	0	0.5
1	65041704	66939404	659	13	0.00055428	1.3403e-07	0.00036611	1.514	0.065015
1	66939404	68477895	719	13	0.00032879	1.2028e-07	0.00034681	0.94802	0.17156
1	68477895	69687616	373	13	0.00017555	6.8919e-08	0.00026252	0.66871	0.25184
1	69687616	71372470	547	13	6.4922e-05	9.0273e-08	0.00030045	0.21608	0.41446
1	71372470	71684405	87	8	7.8116e-05	2.2013e-09	4.6918e-05	1.6649	0.047962
1	71684405	74326907	573	13	0.00012255	8.1258e-08	0.00028506	0.4299	0.33364
1	74326907	76728135	757	13	0.00017191	1.0868e-07	0.00032967	0.52147	0.30102
1	76728135	79661198	972	13	0.00032149	1.3884e-07	0.00037261	0.86279	0.19413
1	79661198	81354191	487	13	3.854e-05	8.039e-08	0.00028353	0.13593	0.44594
1	81354191	83991748	936	13	2.1787e-06	1.2343e-07	0.00035133	0.0062013	0.49753
1	83991748	84844495	322	13	0.00010307	4.3014e-08	0.0002074	0.49696	0.30961
1	84844495	86454751	655	13	0.00075091	1.4962e-07	0.00038681	1.9413	0.026112
1	86454751	88128631	584	13	0.00029958	1.1019e-07	0.00033195	0.90251	0.18339
1	88128631	90066303	501	13	0.00048035	1.0472e-07	0.0003236	1.4844	0.068852
1	90066303	91886317	569	13	0.00033093	1.0794e-07	0.00032854	1.0073	0.1569
1	91886317	93536459	547	13	0.001827	1.6197e-07	0.00040246	4.5395	2.8194e-06
1	93536459	94506191	282	13	0.00026396	4.1894e-08	0.00020468	1.2896	0.098594
1	94506191	96150893	669	13	3.0412e-05	1.1839e-07	0.00034408	0.088386	0.46479
1	96150893	97885249	656	13	0.00038643	1.0627e-07	0.00032599	1.1854	0.11793
1	97885249	99800604	617	13	0.00024732	1.0277e-07	0.00032058	0.77148	0.22021
1	99800604	100826405	334	13	8.4622e-05	4.4684e-08	0.00021139	0.40032	0.34446
1	100826405	102041016	457	13	0.0021769	1.7028e-07	0.00041265	5.2754	6.624e-08
1	102041016	102898745	271	13	0.00033094	4.8186e-08	0.00021951	1.5076	0.065828
1	102898745	103914211	209	13	6.3495e-05	2.0832e-08	0.00014433	0.43992	0.33
1	103914211	106087842	470	13	4.3602e-05	7.4329e-08	0.00027263	0.15993	0.43647
1	106087842	108409665	712	13	0.00016453	1.3127e-07	0.00036231	0.45411	0.32487
1	108409665	110303931	576	13	0.00013601	9.5699e-08	0.00030935	0.43968	0.33009
1	110303931	111741737	571	13	0.00060179	1.4186e-07	0.00037664	1.5978	0.055043
1	111741737	113273306	730	13	0.00023168	1.3451e-07	0.00036675	0.6317	0.26379
1	113273306	114873845	527	13	0.0001234	9.1926e-08	0.00030319	0.407	0.342
1	114873845	115880593	352	13	6.8647e-05	4.619e-08	0.00021492	0.31941	0.37471
1	115880593	118839067	839	13	0.00013859	1.3001e-07	0.00036057	0.38435	0.35036
1	118839067	144977494	571	13	0.00031437	1.0224e-07	0.00031975	0.98319	0.16276
1	144977494	148361253	447	13	0.00012122	7.4322e-08	0.00027262	0.44466	0.32828
1	148361253	151538881	383	13	0.00030681	6.0937e-08	0.00024685	1.2429	0.10695
1	151538881	153180829	522	13	0.00022189	7.313e-08	0.00027043	0.82052	0.20596
1	153180829	154770403	483	13	0.00012339	7.6429e-08	0.00027646	0.44634	0.32768
1	154770403	156336133	380	13	0.00039981	7.477e-08	0.00027344	1.4621	0.071851
1	156336133	158027412	585	13	0.0010776	1.5105e-07	0.00038866	2.7726	0.0027807
1	158027412	159913048	658	13	0.0004186	1.2954e-07	0.00035992	1.163	0.12241
1	159913048	162346721	898	13	0.00075788	1.599e-07	0.00039988	1.8953	0.029028
1	162346721	165191702	1169	13	7.7514e-06	1.237e-07	0.00035171	0.022039	0.49121
1	165191702	166460517	549	13	0.00029939	1.151e-07	0.00033926	0.88247	0.18876
1	166460517	169086324	1114	13	0.0001085	1.2856e-07	0.00035856	0.30262	0.38109
1	169086324	170557776	589	13	0.00021347	8.963e-08	0.00029938	0.71305	0.23791
1	170557776	173097907	931	13	0.00015156	1.3064e-07	0.00036144	0.41931	0.33749
1	173097907	175089768	534	13	0.00066983	7.4808e-08	0.00027351	2.449	0.0071623
1	175089768	177433381	825	13	0.00016516	1.31e-07	0.00036195	0.4563	0.32409
1	177433381	178944309	538	13	4.8502e-05	8.1154e-08	0.00028488	0.17026	0.4324
1	178954470	181144121	790	13	0.00047753	1.4403e-07	0.00037952	1.2582	0.10415
1	181144121	182755356	638	13	-2.2096e-05	1.1209e-07	0.0003348	0	0.5
1	182755356	184595513	643	13	0.00016994	1.0194e-07	0.00031928	0.53227	0.29727
1	184595513	186810023	602	13	0.00011334	8.7993e-08	0.00029664	0.38209	0.3512
1	186810023	188759945	672	13	0.00015314	1.0489e-07	0.00032386	0.47285	0.31816
1	188759945	189904130	232	13	-2.9122e-05	1.2795e-08	0.00011311	0	0.5
1	189904130	191868930	589	13	0.00019103	7.9377e-08	0.00028174	0.67803	0.24888
1	191868930	194107442	629	13	0.00071232	1.2277e-07	0.00035039	2.033	0.021028
1	194107442	196176201	616	13	0.00013192	8.8022e-08	0.00029668	0.44466	0.32828
1	196176201	197311514	200	13	0.00017812	2.0365e-08	0.00014271	1.2482	0.10598
1	197311514	199239884	527	13	0.00016836	8.8906e-08	0.00029817	0.56465	0.28615
1	199239884	200137649	336	13	0.00012516	5.1149e-08	0.00022616	0.5534	0.28999
1	200137649	201589975	699	13	0.00093039	1.6823e-07	0.00041015	2.2684	0.011653
1	201589975	203334734	576	13	0.0003145	1.1959e-07	0.00034582	0.90943	0.18156
1	203334734	204681068	462	13	0.00026125	9.0195e-08	0.00030032	0.86989	0.19218
1	204681068	206073265	554	13	5.8014e-05	1.0263e-07	0.00032036	0.18109	0.42815
1	206073265	208410364	650	13	0.00057827	1.5094e-07	0.00038851	1.4884	0.068319
1	208410364	210787750	952	13	0.00019002	1.325e-07	0.000364	0.52204	0.30082
1	210787750	212842330	709	13	9.1459e-05	1.2774e-07	0.00035741	0.2559	0.39902
1	212842330	214578266	583	13	0.0002144	1.1681e-07	0.00034177	0.62733	0.26522
1	214578266	216243634	606	13	0.00031379	1.1724e-07	0.0003424	0.91642	0.17972
1	216243634	218705513	1071	13	9.6488e-05	1.2798e-07	0.00035775	0.26971	0.39369
1	218705513	219590571	282	13	4.0941e-05	3.6384e-08	0.00019074	0.21464	0.41503
1	219590571	221858231	732	13	8.3058e-05	1.2355e-07	0.0003515	0.2363	0.4066
1	221858231	222230220	185	13	0.00067344	5.7941e-08	0.00024071	2.7977	0.0025732
1	222230220	224938520	528	13	7.2568e-05	8.9201e-08	0.00029867	0.24297	0.40401
1	224938520	226810860	542	13	0.00048141	1.114e-07	0.00033377	1.4423	0.074605
1	226810860	229156248	792	13	0.00041597	1.434e-07	0.00037868	1.0985	0.136
1	229156248	230685255	554	13	0.00010892	1.0392e-07	0.00032236	0.33789	0.36772
1	230685255	232090252	625	13	0.00021849	1.2019e-07	0.00034669	0.63021	0.26428
1	232090252	233429284	583	13	0.00016558	1.1939e-07	0.00034553	0.47921	0.31589
1	233429284	234599434	542	13	0.00025208	1.1311e-07	0.00033632	0.7495	0.22678
1	234599434	235819436	365	13	0.0002355	7.5209e-08	0.00027424	0.85873	0.19525
1	235819436	237555628	713	13	0.00019224	1.326e-07	0.00036415	0.52791	0.29878
1	237555628	238567807	408	13	0.00022491	8.4724e-08	0.00029107	0.77268	0.21986
1	238567807	239925314	485	13	1.1898e-05	9.0607e-08	0.00030101	0.039528	0.48423
1	239925314	240564091	356	13	0.0002242	7.0671e-08	0.00026584	0.84338	0.19951
1	240564091	241582220	448	13	3.2878e-05	9.5359e-08	0.0003088	0.10647	0.45761
1	241582220	242071602	190	13	0.00048015	4.9615e-08	0.00022274	2.1556	0.015557
1	242071602	244109499	619	13	0.00034666	1.2753e-07	0.00035711	0.97074	0.16584
1	244109499	245506746	449	13	0.00015448	9.2841e-08	0.0003047	0.50699	0.30608
1	245506746	247344518	737	13	0.00028681	1.3717e-07	0.00037036	0.77442	0.21934
1	247344518	249239466	384	13	0.0002506	7.5645e-08	0.00027504	0.91115	0.18111
2	10133	1781022	661	13	1.4582e-05	1.217e-07	0.00034886	0.0418	0.48333
2	1781022	3973779	885	13	1.109e-05	1.2386e-07	0.00035194	0.031512	0.48743
2	3973779	5708337	565	13	0.00035322	1.2436e-07	0.00035264	1.0016	0.15826
2	5708337	6836254	532	13	7.6374e-05	9.7736e-08	0.00031263	0.2443	0.4035
2	6836254	8422147	575	13	7.4581e-05	1.0747e-07	0.00032783	0.2275	0.41002
2	8422147	10298469	626	13	0.00026958	1.2992e-07	0.00036045	0.7479	0.22726
2	10298469	12419150	864	13	0.00033011	1.3926e-07	0.00037317	0.88461	0.18818
2	12419150	14335308	553	13	7.0133e-06	9.5558e-08	0.00030913	0.022687	0.49095
2	14335308	16329735	718	13	0.00023742	1.3478e-07	0.00036713	0.64668	0.25892
2	16329735	18647423	839	13	0.00020513	1.3323e-07	0.000365	0.56199	0.28706
2	18647423	19692404	379	13	0.00032551	8.1799e-08	0.000286	1.1381	0.12753
2	19692404	21050490	621	13	0.00019417	1.2251e-07	0.00035001	0.55475	0.28953
2	21050490	23341383	593	13	2.6771e-05	1.1996e-07	0.00034636	0.077294	0.46919
2	23341383	24686918	452	13	0.00025422	8.3832e-08	0.00028954	0.87801	0.18997
2	24686918	26894985	576	13	0.00043789	1.2292e-07	0.00035059	1.249	0.10584
2	26894985	28598777	428	13	6.9874e-05	6.6155e-08	0.00025721	0.27167	0.39294
2	28598777	29217559	212	13	0.00013382	3.8537e-08	0.00019631	0.68169	0.24772
2	29217559	30463711	593	13	0.00024536	1.3254e-07	0.00036406	0.67393	0.25018
2	30463711	31550450	494	13	0.00052091	1.2517e-07	0.00035379	1.4724	0.070461
2	31550450	33363777	515	13	4.52e-05	1.1069e-07	0.0003327	0.13586	0.44597
2	33363777	35345028	778	13	0.00014372	1.3026e-07	0.00036092	0.39819	0.34524
2	35345028	36122006	294	13	3.592e-05	4.8318e-08	0.00021981	0.16341	0.4351
2	36122006	38132712	897	13	0.00020537	1.3324e-07	0.00036502	0.56262	0.28685
2	38132712	39031337	339	13	0.00036804	8.7843e-08	0.00029638	1.2418	0.10716
2	39031337	40281483	298	13	0.00017649	6.4686e-08	0.00025433	0.69393	0.24386
2	40281483	43309590	1283	13	0.0002019	1.3307e-07	0.00036479	0.55348	0.28997
2	43309590	44313803	385	13	0.0008957	1.2029e-07	0.00034683	2.5826	0.0049035
2	44313803	46482634	1013	13	0.00021417	1.3366e-07	0.0003656	0.58581	0.279
2	46482634	47318772	396	13	0.00038785	1.1096e-07	0.00033311	1.1644	0.12214
2	47318772	48213001	262	13	0.0003706	7.195e-08	0.00026823	1.3816	0.083545
2	48213001	50022257	711	13	0.00032441	1.3898e-07	0.0003728	0.8702	0.19209
2	50022257	50818928	340	13	-4.3396e-05	6.0744e-08	0.00024646	0	0.5
2	50818928	52491133	650	13	0.00016024	1.3106e-07	0.00036202	0.44262	0.32902
2	52491133	53508452	474	13	6.2008e-05	9.4164e-08	0.00030686	0.20207	0.41993
2	53508452	54685226	445	13	9.2933e-05	9.1328e-08	0.00030221	0.30752	0.37922
2	54685226	56203345	637	13	0.00035255	1.4034e-07	0.00037462	0.94109	0.17333
2	56203345	57429100	416	13	2.4664e-05	8.2595e-08	0.00028739	0.085819	0.46581
2	57429100	58297315	281	13	0.00030839	6.2434e-08	0.00024987	1.2342	0.10856
2	58297315	60292000	744	13	-1.0774e-05	1.2281e-07	0.00035044	0	0.5
2	60292000	62429044	600	13	0.00085664	1.6291e-07	0.00040362	2.1224	0.016902
2	62429044	64625913	600	13	4.3597e-05	1.1816e-07	0.00034374	0.12683	0.44954
2	64625913	65933444	443	13	0.00076623	1.2131e-07	0.00034829	2.2	0.013905
2	65933444	67226166	525	13	0.00013574	1.0232e-07	0.00031987	0.42436	0.33565
2	67226166	68010176	415	13	6.3372e-05	7.5848e-08	0.0002754	0.2301	0.40901
2	68010176	69139564	465	13	0.00091321	1.2084e-07	0.00034762	2.6271	0.0043063
2	69139564	70755198	546	13	0.00068628	1.2123e-07	0.00034818	1.971	0.024361
2	70755198	73174848	747	13	0.00020686	1.3331e-07	0.00036511	0.56655	0.28551
2	73174848	75630086	695	13	6.1357e-05	1.2629e-07	0.00035537	0.17266	0.43146
2	75630086	76913661	502	13	0.00030189	1.1261e-07	0.00033558	0.8996	0.18417
2	76913661	78079264	367	13	0.00044722	9.7087e-08	0.00031159	1.4353	0.075601
2	78079264	80050403	819	13	0.00018555	1.3228e-07	0.0003637	0.51017	0.30497
2	80050403	81620841	560	13	0.00014915	1.2528e-07	0.00035395	0.42139	0.33674
2	81620841	85140680	907	13	0.0004245	1.2314e-07	0.00035092	1.2097	0.1132
2	85140680	88038507	650	13	0.00032168	1.1646e-07	0.00034126	0.94263	0.17294
2	88038507	89154526	247	13	0.00025083	4.438e-08	0.00021067	1.1907	0.11689
2	95326452	98995201	456	13	0.00024718	8.235e-08	0.00028697	0.86137	0.19452
2	98995201	101822329	917	13	0.00024013	1.3491e-07	0.00036731	0.65375	0.25664
2	101822329	102688765	263	13	0.00029662	4.8537e-08	0.00022031	1.3464	0.089088
2	102688765	103588215	411	13	0.00025064	5.883e-08	0.00024255	1.0334	0.15072
2	103588215	105125034	303	13	0.00020987	5.5751e-08	0.00023612	0.88884	0.18704
2	105125034	106210058	388	13	6.5439e-05	7.1084e-08	0.00026661	0.24545	0.40306
2	106210058	107408267	450	13	0.00025893	8.8648e-08	0.00029774	0.86966	0.19224
2	107408267	108429177	352	13	8.4586e-05	4.7232e-08	0.00021733	0.38921	0.34856
2	108429177	110572432	524	13	0.0001504	9.0632e-08	0.00030105	0.4996	0.30868
2	110572432	113921856	834	13	0.00098024	1.7063e-07	0.00041308	2.373	0.0088217
2	113921856	116772470	750	13	0.00016284	1.3118e-07	0.00036219	0.44961	0.3265
2	116772470	118367466	417	13	0.00014331	5.9971e-08	0.00024489	0.58519	0.27921
2	118367466	121303783	940	13	0.00029172	1.374e-07	0.00037068	0.78698	0.21565
2	121303783	123302906	547	13	-2.1476e-05	9.5632e-08	0.00030924	0	0.5
2	123302906	124732250	442	13	0.00019434	6.7248e-08	0.00025932	0.74941	0.2268
2	124732250	125840921	385	13	0.00018163	6.8923e-08	0.00026253	0.69183	0.24452
2	125840921	127373764	441	13	7.0028e-05	5.9322e-08	0.00024356	0.28752	0.38686
2	127373764	128034347	256	13	0.00013209	4.5526e-08	0.00021337	0.61906	0.26794
2	128034347	129474441	416	13	0.0003621	8.2116e-08	0.00028656	1.2636	0.10318
2	129474441	130067170	220	13	0.00015735	3.0627e-08	0.00017501	0.89909	0.1843
2	130067170	130658085	196	13	2.2159e-05	2.3089e-08	0.00015195	0.14583	0.44203
2	130658085	133042784	183	13	0.00024603	3.1454e-08	0.00017735	1.3872	0.082687
2	133042784	135158578	885	13	0.00052986	1.489e-07	0.00038587	1.3731	0.084854
2	135158578	137042794	379	13	0.00075908	8.4191e-08	0.00029016	2.6161	0.0044468
2	137042794	138698117	603	13	0.00033779	1.1694e-07	0.00034197	0.98777	0.16163
2	138698117	140100271	438	13	0.00022685	6.1677e-08	0.00024835	0.91342	0.18051
2	140100271	141805351	584	13	0.00013152	1.0674e-07	0.00032671	0.40255	0.34364
2	141805351	142518602	308	13	3.3191e-05	5.3867e-08	0.00023209	0.14301	0.44314
2	142518602	144519484	646	13	0.00013145	1.16e-07	0.00034059	0.38594	0.34977
2	144519484	146445570	400	13	0.0001946	7.497e-08	0.00027381	0.71073	0.23862
2	146445570	147277162	154	13	3.5311e-05	1.7811e-08	0.00013346	0.26458	0.39567
2	147277162	150210292	654	13	0.00031591	1.1242e-07	0.00033529	0.94221	0.17304
2	150210292	151731462	463	13	0.00025671	8.6246e-08	0.00029368	0.87413	0.19102
2	151731462	152486782	288	13	8.0965e-05	4.0831e-08	0.00020207	0.40069	0.34433
2	152486782	154005056	510	13	0.0001746	9.0929e-08	0.00030154	0.57901	0.28129
2	154005056	155391135	501	13	0.0001867	9.8995e-08	0.00031463	0.59339	0.27646
2	155391135	157560635	564	13	0.0001602	9.8877e-08	0.00031445	0.50948	0.30521
2	157560635	158533218	155	13	0.00017724	3.2134e-08	0.00017926	0.9887	0.1614
2	158533218	159577082	326	13	7.073e-05	5.452e-08	0.00023349	0.30292	0.38098
2	159577082	161769733	735	13	0.00021682	1.2942e-07	0.00035975	0.60269	0.27336
2	161769733	163503551	395	13	0.00024693	5.7801e-08	0.00024042	1.0271	0.15219
2	163503551	164466638	193	13	0.00039139	4.286e-08	0.00020703	1.8905	0.029343
2	164466638	165178840	170	13	0.00032894	3.5103e-08	0.00018736	1.7557	0.039573
2	165178840	167160270	661	13	0.00011007	1.1352e-07	0.00033693	0.32668	0.37195
2	167160270	167355970	70	9	9.9886e-05	3.2297e-09	5.6831e-05	1.7576	0.039406
2	167355970	169968236	845	13	0.0002266	1.3426e-07	0.00036642	0.61841	0.26815
2	169968236	171226245	477	13	3.6687e-05	8.0302e-08	0.00028338	0.12947	0.44849
2	171226245	173138905	600	13	0.00047924	1.3683e-07	0.0003699	1.2956	0.097556
2	173138905	175588929	809	13	0.00026456	1.3609e-07	0.00036891	0.71714	0.23664
2	175588929	177363636	544	13	0.000123	9.565e-08	0.00030927	0.39771	0.34542
2	177363636	178553183	463	13	0.00021744	7.8923e-08	0.00028093	0.774	0.21946
2	178553183	181312739	1006	13	0.00026718	1.3622e-07	0.00036908	0.72392	0.23456
2	181312739	182266031	305	13	0.00040672	5.9727e-08	0.00024439	1.6642	0.048033
2	182266031	184357608	622	13	0.00024586	1.1774e-07	0.00034313	0.7165	0.23684
2	184357608	185280173	239	13	8.5018e-05	3.396e-08	0.00018428	0.46135	0.32228
2	185280173	189882065	1010	13	0.00015418	1.3077e-07	0.00036162	0.42636	0.33492
2	189882065	191973357	505	13	0.0002411	9.1529e-08	0.00030254	0.79694	0.21274
2	191973357	195861164	661	13	4.8317e-05	1.2129e-07	0.00034827	0.13874	0.44483
2	195861164	196447456	147	13	0.00018271	2.2548e-08	0.00015016	1.2168	0.11184
2	196447456	198078110	452	13	0.00025454	6.784e-08	0.00026046	0.97729	0.16421
2	198078110	199311125	326	13	0.00029183	4.6894e-08	0.00021655	1.3476	0.088888
2	199311125	201576284	621	13	0.00045016	1.2496e-07	0.00035349	1.2735	0.10143
2	201576284	202818637	326	13	0.0004045	6.9861e-08	0.00026431	1.5304	0.06296
2	202818637	205799241	775	13	0.00042125	1.4366e-07	0.00037902	1.1114	0.1332
2	205799241	206735704	383	13	0.00010416	8.3246e-08	0.00028852	0.36101	0.35905
2	206735704	208645399	690	13	0.00032947	1.3923e-07	0.00037313	0.88299	0.18862
2	208645399	209941529	345	13	0.00038644	7.2991e-08	0.00027017	1.4304	0.076304
2	209941529	212379518	752	13	0.00023594	1.3471e-07	0.00036703	0.64284	0.26016
2	212379518	214014282	609	13	0.00023057	1.3416e-07	0.00036628	0.62948	0.26452
2	214014282	215573795	451	13	0.00022999	9.0134e-08	0.00030022	0.76607	0.22182
2	215573795	217715661	765	13	0.00021477	1.3369e-07	0.00036564	0.58738	0.27848
2	217715661	218395480	265	13	1.7061e-05	4.4301e-08	0.00021048	0.081057	0.4677
2	218395480	220454551	607	13	0.0003154	1.1008e-07	0.00033178	0.95061	0.1709
2	220454551	222521176	818	13	0.00010955	1.2861e-07	0.00035863	0.30548	0.38
2	222521176	224859419	742	13	8.7849e-05	1.2757e-07	0.00035716	0.24596	0.40286
2	224859419	225840004	364	13	0.00021033	5.6625e-08	0.00023796	0.88389	0.18838
2	225840004	228119842	701	13	0.00035418	1.2237e-07	0.00034982	1.0125	0.15566
2	228119842	229370787	442	13	0.00019641	7.277e-08	0.00026976	0.72809	0.23328
2	229370787	231843389	913	13	0.00068199	1.5624e-07	0.00039527	1.7254	0.04223
2	231843389	233550003	459	13	7.2945e-05	7.8597e-08	0.00028035	0.26019	0.39736
2	233550003	235150987	763	13	0.00032744	1.3913e-07	0.000373	0.87785	0.19001
2	235150987	236043550	334	13	0.00039422	8.4796e-08	0.0002912	1.3538	0.0879
2	236043550	237449032	454	13	0.00011163	8.8486e-08	0.00029747	0.37527	0.35373
2	237449032	238760981	513	13	0.0001961	1.0493e-07	0.00032393	0.60537	0.27247
2	238760981	239952643	401	13	0.00024686	8.0902e-08	0.00028443	0.86791	0.19272
2	239952643	241560084	604	13	3.6349e-05	1.1984e-07	0.00034618	0.105	0.45819
2	241560084	242149921	225	13	2.5045e-05	3.083e-08	0.00017558	0.14264	0.44329
2	242149921	243188920	110	10	0.00014828	1.2786e-08	0.00011308	1.3113	0.094874
3	60157	1441779	593	13	7.7259e-05	1.2705e-07	0.00035645	0.21675	0.4142
3	1441779	2992120	850	13	0.00019347	1.3266e-07	0.00036423	0.53118	0.29765
3	2992120	4431647	705	13	0.00019364	1.3267e-07	0.00036424	0.53162	0.2975
3	4431647	6083183	695	13	0.000335	1.3949e-07	0.00037349	0.89694	0.18487
3	6083183	7083387	394	13	0.00011812	8.535e-08	0.00029215	0.40431	0.34299
3	7083387	8648561	852	13	0.00013337	1.2976e-07	0.00036023	0.37025	0.3556
3	8648561	9543183	436	13	0.00018127	9.5566e-08	0.00030914	0.58639	0.27881
3	9543183	11019665	602	13	1.884e-05	1.2424e-07	0.00035247	0.053451	0.47869
3	11019665	13070799	702	13	0.00018103	1.3206e-07	0.0003634	0.49815	0.30919
3	13070799	14816900	749	13	-2.5455e-07	1.2331e-07	0.00035116	0	0.5
3	14816900	16282442	516	13	0.0001483	9.0244e-08	0.00030041	0.49365	0.31078
3	16282442	17891118	489	13	0.00082644	1.2159e-07	0.0003487	2.3701	0.0088927
3	17891118	19125144	327	13	0.00039385	6.9638e-08	0.00026389	1.4925	0.067787
3	19125144	20091348	200	13	0.00043361	5.1649e-08	0.00022726	1.9079	0.028199
3	20091348	21643707	635	13	0.00010057	1.2818e-07	0.00035802	0.2809	0.38939
3	21643707	22204244	361	13	5.3443e-05	6.9367e-08	0.00026338	0.20292	0.4196
3	22204244	23804865	523	13	0.0001516	1.0973e-07	0.00033125	0.45765	0.3236
3	23804865	25461558	736	13	4.2779e-05	1.2539e-07	0.00035411	0.12081	0.45192
3	25461558	26877769	462	13	9.4309e-05	7.9907e-08	0.00028268	0.33363	0.36933
3	26877769	27840910	267	13	0.0008478	8.328e-08	0.00028858	2.9378	0.0016527
3	27840910	29142260	448	13	0.00094058	1.3256e-07	0.00036409	2.5834	0.0048922
3	29142260	30717955	650	13	4.7624e-05	1.2562e-07	0.00035444	0.13437	0.44656
3	30717955	32351715	608	13	8.7519e-05	1.2609e-07	0.0003551	0.24646	0.40266
3	32351715	33255592	274	13	0.00060714	8.0947e-08	0.00028451	2.134	0.016422
3	33255592	35283458	616	13	2.358e-05	1.0357e-07	0.00032183	0.07327	0.4708
3	35283458	36486842	411	13	4.7778e-05	7.3385e-08	0.0002709	0.17637	0.43
3	36486842	38356116	618	13	0.00027867	1.1642e-07	0.0003412	0.81673	0.20704
3	38356116	40221298	671	13	0.00043888	1.2819e-07	0.00035804	1.2258	0.11014
3	40221298	41064528	140	13	0.00010255	1.5946e-08	0.00012628	0.81208	0.20837
3	41064528	42540002	461	13	-2.3177e-05	7.4856e-08	0.0002736	0	0.5
3	42540002	45165153	735	13	2.8029e-05	1.1625e-07	0.00034095	0.082207	0.46724
3	45165153	46657500	568	13	0.0003424	1.0704e-07	0.00032718	1.0465	0.14766
3	46657500	47727212	200	13	0.00057161	4.6044e-08	0.00021458	2.6639	0.0038622
3	47727212	49316972	311	13	0.00036489	3.3709e-08	0.0001836	1.9874	0.023438
3	49316972	51832015	552	13	0.00012705	4.3871e-08	0.00020945	0.60657	0.27207
3	51832015	54081390	684	13	0.00026999	1.1774e-07	0.00034313	0.78683	0.21569
3	54081390	55348860	622	13	0.00025045	1.3541e-07	0.00036798	0.6806	0.24806
3	55348860	56433907	367	13	-1.7891e-05	6.5672e-08	0.00025627	0	0.5
3	56433907	58157519	578	13	0.00070608	1.2131e-07	0.0003483	2.0272	0.021321
3	58157519	60272906	961	13	0.00015423	1.3077e-07	0.00036162	0.4265	0.33487
3	60272906	62355666	976	13	5.3789e-05	1.2592e-07	0.00035485	0.15158	0.43976
3	62355666	63669286	620	13	-1.0461e-05	1.2282e-07	0.00035046	0	0.5
3	63669286	65273538	745	13	0.00015832	1.3097e-07	0.00036189	0.43747	0.33088
3	65273538	66270447	305	13	-4.021e-05	6.1467e-08	0.00024793	0	0.5
3	66270447	68286914	628	13	0.0001653	1.313e-07	0.00036236	0.45619	0.32413
3	68286914	69276762	370	13	0.00010984	7.8644e-08	0.00028044	0.39167	0.34765
3	69276762	70449028	390	13	0.00021045	8.6901e-08	0.00029479	0.71391	0.23764
3	70449028	72529329	707	13	0.00093566	1.6848e-07	0.00041046	2.2795	0.011318
3	72529329	74321817	670	13	3.6329e-05	1.2508e-07	0.00035367	0.10272	0.45909
3	74321817	75704949	270	13	-2.4362e-05	3.8084e-08	0.00019515	0	0.5
3	75704949	77508835	486	13	-1.5575e-05	8.8713e-08	0.00029785	0	0.5
3	77508835	79024541	418	13	0.00013039	7.8195e-08	0.00027963	0.4663	0.3205
3	79024541	81427310	525	13	0.00021891	7.5274e-08	0.00027436	0.7979	0.21246
3	81427310	82643886	306	13	1.6714e-05	3.6645e-08	0.00019143	0.087312	0.46521
3	82643886	84367479	348	13	8.2162e-05	5.1656e-08	0.00022728	0.3615	0.35886
3	84367479	85582231	278	13	0.00030633	4.5886e-08	0.00021421	1.4301	0.076351
3	85582231	87409732	456	13	0.00013876	7.2302e-08	0.00026889	0.51605	0.30291
3	87409732	88298373	206	13	6.3855e-05	2.0287e-08	0.00014243	0.44831	0.32696
3	88298373	94255316	471	13	0.00015012	7.5418e-08	0.00027462	0.54665	0.29231
3	94255316	95311971	222	13	0.00013239	2.6628e-08	0.00016318	0.81128	0.2086
3	95311971	98215950	596	13	0.00031022	9.6278e-08	0.00031029	0.99977	0.15871
3	98215950	99373762	340	13	0.00020252	5.1996e-08	0.00022803	0.88815	0.18723
3	99373762	100592217	370	13	0.000184	5.1114e-08	0.00022608	0.81386	0.20786
3	100592217	103084960	693	13	0.00079067	1.3872e-07	0.00037245	2.1229	0.016881
3	103084960	104581613	447	13	0.00023703	7.1854e-08	0.00026806	0.88426	0.18828
3	104581613	106982811	700	13	0.00093941	1.6192e-07	0.0004024	2.3345	0.0097835
3	106982811	109522395	789	13	0.00024242	1.3503e-07	0.00036746	0.65972	0.25472
3	109522395	110513770	261	13	0.00027226	3.7207e-08	0.00019289	1.4115	0.079051
3	110513770	112815699	728	13	0.00016024	1.2465e-07	0.00035306	0.45385	0.32497
3	112815699	113947863	363	13	0.00054489	7.5411e-08	0.00027461	1.9842	0.023616
3	113947863	115447080	367	13	-2.4414e-05	6.8502e-08	0.00026173	0	0.5
3	115447080	116800153	520	13	0.0004987	1.1079e-07	0.00033285	1.4983	0.067031
3	116800153	118530251	584	13	0.00032053	1.2482e-07	0.00035329	0.90725	0.18214
3	118530251	120523055	715	13	0.00056639	1.3026e-07	0.00036091	1.5693	0.058284
3	120523055	121974097	416	13	0.0011394	9.573e-08	0.0003094	3.6825	0.00011548
3	121974097	123517768	508	13	8.2829e-05	8.4233e-08	0.00029023	0.28539	0.38767
3	123517768	124936642	617	13	0.00012817	1.1324e-07	0.00033651	0.38088	0.35165
3	124936642	126214943	383	13	0.00066371	8.7932e-08	0.00029653	2.2382	0.012603
3	126214943	128194861	685	13	8.8503e-05	1.1916e-07	0.0003452	0.25638	0.39883
3	128194861	130244735	489	13	0.00042764	8.9833e-08	0.00029972	1.4268	0.076819
3	130244735	131836516	563	13	0.00024909	9.3637e-08	0.000306	0.81403	0.20781
3	131836516	133252173	508	13	0.00016196	8.4292e-08	0.00029033	0.55785	0.28847
3	133252173	135456906	861	13	6.1616e-05	1.263e-07	0.00035539	0.17338	0.43118
3	135456906	137371083	492	13	7.5863e-05	6.7868e-08	0.00026051	0.2912	0.38545
3	137371083	139954597	850	13	7.997e-05	1.2719e-07	0.00035663	0.22424	0.41129
3	139954597	141339097	478	13	0.00034581	1.0259e-07	0.0003203	1.0797	0.14015
3	141339097	143164628	620	13	0.00016165	1.1456e-07	0.00033846	0.47761	0.31646
3	143164628	144410816	388	13	0.00024009	7.1144e-08	0.00026673	0.90014	0.18402
3	144410816	145664619	371	13	0.00020619	5.7849e-08	0.00024052	0.85728	0.19565
3	145664619	146726629	332	13	-9.6987e-06	4.7279e-08	0.00021744	0	0.5
3	146726629	149043237	659	13	0.00022707	1.3283e-07	0.00036445	0.62303	0.26663
3	149043237	150252004	420	13	0.00037744	9.4609e-08	0.00030759	1.2271	0.10989
3	150252004	151348730	349	13	0.00015289	6.527e-08	0.00025548	0.59845	0.27477
3	151348730	153256571	563	13	0.00019228	1.0764e-07	0.00032808	0.58609	0.27891
3	153256571	154714218	409	13	1.2476e-05	4.862e-08	0.0002205	0.056582	0.47744
3	154714218	156008700	344	13	0.00015553	6.3686e-08	0.00025236	0.61628	0.26885
3	156008700	157312028	474	13	6.8448e-05	7.0942e-08	0.00026635	0.25699	0.3986
3	157312028	159477890	649	13	0.00032364	1.0355e-07	0.00032179	1.0058	0.15726
3	159477890	161524504	579	13	0.00071375	1.0841e-07	0.00032925	2.1678	0.015087
3	161524504	163253205	520	13	0.00024904	8.0147e-08	0.0002831	0.87969	0.18951
3	163253205	165055469	459	13	0.00018161	5.4974e-08	0.00023446	0.77458	0.21929
3	165055469	167117429	468	13	2.9609e-05	6.6514e-08	0.0002579	0.11481	0.4543
3	167117429	168580960	382	13	0.00019823	5.9175e-08	0.00024326	0.81488	0.20757
3	168580960	170964909	727	13	0.0009154	1.675e-07	0.00040927	2.2367	0.012654
3	170964909	172295731	483	13	0.00023561	1.0336e-07	0.0003215	0.73285	0.23183
3	172295731	173477285	342	13	-1.6747e-05	6.0877e-08	0.00024673	0	0.5
3	173477285	175116539	588	13	0.00037447	1.3848e-07	0.00037213	1.0063	0.15714
3	175116539	176320287	328	13	0.0002494	5.7918e-08	0.00024066	1.0363	0.15003
3	176320287	178107165	531	13	0.00014479	1.0275e-07	0.00032055	0.45168	0.32575
3	178107165	179374586	416	13	0.00010334	6.9181e-08	0.00026302	0.39289	0.3472
3	179374586	181511166	461	13	4.7941e-05	7.7401e-08	0.00027821	0.17232	0.43159
3	181511166	183769683	634	13	4.9974e-05	1.0542e-07	0.00032469	0.15392	0.43884
3	183769683	185068255	394	13	0.00022214	8.4018e-08	0.00028986	0.76638	0.22172
3	185068255	186890344	596	13	0.00021444	1.3105e-07	0.00036201	0.59237	0.2768
3	186890344	188856214	718	13	0.00021078	1.335e-07	0.00036537	0.57689	0.28201
3	188856214	190226607	567	13	0.00030207	1.2771e-07	0.00035736	0.84529	0.19898
3	190226607	192343814	756	13	-1.4721e-05	1.2262e-07	0.00035016	0	0.5
3	192343814	194059671	515	13	0.00014632	1.0312e-07	0.00032112	0.45565	0.32432
3	194059671	194786674	270	13	0.00023624	5.8996e-08	0.00024289	0.9726	0.16538
3	194786674	195971408	251	13	0.00012365	4.5691e-08	0.00021376	0.57847	0.28147
3	195971408	197075987	343	13	0.00063775	7.8981e-08	0.00028103	2.2693	0.011626
3	197075987	197946622	167	13	0.00023842	3.3064e-08	0.00018184	1.3112	0.094898
4	10240	694715	107	10	0.00035747	2.5487e-08	0.00015965	2.2392	0.012573
4	694715	1478711	227	13	0.00035719	4.8585e-08	0.00022042	1.6205	0.05256
4	1478711	2842979	284	13	9.7726e-05	5.1546e-08	0.00022704	0.43044	0.33344
4	2842979	3846040	225	13	0.00031293	5.1578e-08	0.00022711	1.3779	0.084117
4	3846040	4684116	208	13	0.00015348	4.0885e-08	0.0002022	0.75907	0.22391
4	4684116	5502388	365	13	9.9103e-05	8.1283e-08	0.0002851	0.34761	0.36407
4	5502388	6773043	545	13	3.2009e-05	1.2487e-07	0.00035337	0.090581	0.46391
4	6773043	7539692	297	13	0.00027432	7.4777e-08	0.00027345	1.0032	0.15789
4	7539692	8152235	287	13	6.5312e-05	6.109e-08	0.00024716	0.26424	0.3958
4	8152235	9326479	183	13	0.00029427	4.2769e-08	0.00020681	1.4229	0.077376
4	9326479	10699152	517	13	0.00010696	8.1659e-08	0.00028576	0.3743	0.35409
4	10699152	12323034	648	13	0.00021588	1.3374e-07	0.00036571	0.5903	0.27749
4	12323034	14272001	704	13	0.00028024	1.3685e-07	0.00036993	0.75755	0.22436
4	14272001	15147446	352	13	0.00026849	7.6214e-08	0.00027607	0.97256	0.16539
4	15147446	15927009	262	13	0.0001333	4.8701e-08	0.00022068	0.60405	0.27291
4	15927009	17383322	648	13	0.00032526	1.3902e-07	0.00037286	0.87236	0.19151
4	17383322	18841874	413	13	0.00019958	7.8355e-08	0.00027992	0.713	0.23792
4	18841874	20544557	494	13	6.2921e-05	7.5254e-08	0.00027432	0.22937	0.40929
4	20544557	22319347	677	13	0.00012501	1.2936e-07	0.00035966	0.34757	0.36408
4	22319347	24135529	593	13	0.00029658	1.2047e-07	0.00034709	0.85448	0.19642
4	24135529	25609322	564	13	0.00035771	1.2748e-07	0.00035704	1.0019	0.1582
4	25609322	27343722	491	13	0.00011847	1.0409e-07	0.00032263	0.36721	0.35673
4	27343722	27965868	198	13	0.00010463	3.4328e-08	0.00018528	0.56474	0.28613
4	27965868	29762208	551	13	0.00010007	9.9162e-08	0.0003149	0.31778	0.37533
4	29762208	30454535	154	13	0.00019286	2.4152e-08	0.00015541	1.241	0.10731
4	30454535	31782981	400	13	2.871e-05	7.2186e-08	0.00026868	0.10686	0.45745
4	31782981	33172766	325	13	0.00051824	7.8706e-08	0.00028055	1.8473	0.032355
4	33172766	35151415	369	13	0.00011506	4.3301e-08	0.00020809	0.55294	0.29015
4	35151415	36020436	268	13	0.0003024	4.5982e-08	0.00021443	1.4102	0.079235
4	36020436	37255047	456	13	5.2412e-05	6.7604e-08	0.00026001	0.20158	0.42012
4	37255047	38907022	759	13	0.00018804	1.324e-07	0.00036387	0.51678	0.30266
4	38907022	40202609	415	13	0.00034329	7.7785e-08	0.0002789	1.2309	0.10918
4	40202609	42213058	654	13	0.00019666	1.3282e-07	0.00036444	0.53962	0.29473
4	42213058	43965045	549	13	0.00035655	1.0715e-07	0.00032733	1.0893	0.13802
4	43965045	45189157	348	13	3.8988e-05	4.5628e-08	0.00021361	0.18252	0.42759
4	45189157	47411896	487	13	7.9242e-06	7.3481e-08	0.00027107	0.029233	0.48834
4	47411896	48123600	232	13	0.00052679	5.0132e-08	0.0002239	2.3528	0.0093173
4	48123600	53877433	521	13	0.00083805	1.0975e-07	0.00033128	2.5297	0.0057074
4	53877433	55429556	545	13	0.00018728	1.022e-07	0.00031968	0.58582	0.279
4	55429556	56547644	356	13	3.6639e-05	5.6875e-08	0.00023849	0.15363	0.43895
4	56547644	58935008	832	13	3.571e-06	1.235e-07	0.00035142	0.010162	0.49595
4	58935008	60741087	474	13	0.0001168	7.6686e-08	0.00027692	0.42176	0.3366
4	60741087	62371763	425	13	0.00053762	9.2223e-08	0.00030368	1.7703	0.038336
4	62371763	64341001	437	13	0.00012523	7.8808e-08	0.00028073	0.4461	0.32776
4	64341001	66600492	542	13	0.00028403	9.2148e-08	0.00030356	0.93567	0.17472
4	66600492	68059497	431	13	5.2896e-05	6.1067e-08	0.00024712	0.21405	0.41525
4	68059497	68854765	257	13	4.0257e-05	3.2116e-08	0.00017921	0.22463	0.41113
4	68854765	71049152	470	13	8.7766e-05	5.3911e-08	0.00023219	0.37799	0.35272
4	71049152	72140558	240	13	0.00011791	3.0164e-08	0.00017368	0.67887	0.24861
4	72140558	74592390	533	13	0.0002387	9.0839e-08	0.00030139	0.79199	0.21418
4	74592390	77130707	754	13	0.00033264	1.254e-07	0.00035412	0.93934	0.17378
4	77130707	79093979	727	13	0.00029241	1.3394e-07	0.00036597	0.79898	0.21215
4	79093979	80990297	587	13	-3.9879e-05	7.7781e-08	0.00027889	0	0.5
4	80990297	82125315	249	13	0.00025082	4.5228e-08	0.00021267	1.1794	0.11912
4	82125315	83372593	386	13	-4.4366e-06	6.004e-08	0.00024503	0	0.5
4	83372593	84799656	506	13	0.0002233	8.5221e-08	0.00029193	0.76493	0.22216
4	84799656	86930609	623	13	0.00057092	1.1512e-07	0.00033929	1.6827	0.046219
4	86930609	87534648	141	13	0.00075779	4.753e-08	0.00021801	3.4759	0.00025459
4	87534648	89238028	605	13	0.00045439	1.2429e-07	0.00035255	1.2889	0.098724
4	89238028	90231564	298	13	-4.3804e-05	4.2253e-08	0.00020556	0	0.5
4	90231564	91560677	350	13	0.00030356	6.4764e-08	0.00025449	1.1928	0.11647
4	91560677	94233299	589	13	0.00026383	1.2035e-07	0.00034691	0.76052	0.22347
4	94233299	96182188	622	13	0.0001088	1.1723e-07	0.0003424	0.31775	0.37534
4	96182188	97540703	499	13	-5.5649e-05	8.3053e-08	0.00028819	0	0.5
4	97540703	99424067	424	13	0.00014337	5.372e-08	0.00023178	0.61857	0.2681
4	99424067	100678360	439	13	0.00052482	8.8458e-08	0.00029742	1.7646	0.038817
4	100678360	103221356	810	13	0.00047412	1.4621e-07	0.00038237	1.2399	0.1075
4	103221356	105305294	516	13	0.00059056	1.0078e-07	0.00031747	1.8602	0.031426
4	105305294	107501305	620	13	0.00066972	1.2304e-07	0.00035077	1.9093	0.028114
4	107501305	108815348	354	13	8.7123e-05	5.1608e-08	0.00022717	0.38351	0.35067
4	108815348	111256567	773	13	0.00070982	1.5758e-07	0.00039697	1.7881	0.036878
4	111256567	113870102	730	13	0.00053462	1.4796e-07	0.00038465	1.3899	0.082285
4	113870102	115666246	604	13	0.00018405	1.2144e-07	0.00034848	0.52814	0.2987
4	115666246	117276929	367	13	7.6747e-05	4.6009e-08	0.0002145	0.3578	0.36025
4	117276929	118479918	353	13	0.00022008	6.2208e-08	0.00024942	0.88238	0.18879
4	118479918	119933512	435	13	0.00032522	7.5493e-08	0.00027476	1.1836	0.11828
4	119933512	120392684	161	13	0.00015907	1.9744e-08	0.00014051	1.1321	0.12881
4	120392684	122657987	733	13	0.00052199	1.4852e-07	0.00038538	1.3545	0.08779
4	122657987	124286481	387	13	0.00036742	6.4677e-08	0.00025432	1.4447	0.074268
4	124286481	125210862	278	13	0.00034276	5.6683e-08	0.00023808	1.4397	0.074983
4	125210862	126480886	393	13	7.1712e-05	6.6528e-08	0.00025793	0.27803	0.3905
4	126480886	127275477	221	13	0.00025116	4.3264e-08	0.000208	1.2075	0.11363
4	127275477	127830293	170	13	0.00016447	2.8994e-08	0.00017028	0.96591	0.16704
4	127830293	128996665	219	13	0.00014533	3.3439e-08	0.00018286	0.79474	0.21338
4	128996665	130591885	461	13	0.00027159	8.5237e-08	0.00029195	0.93024	0.17612
4	130591885	131283821	174	13	0.00012499	2.7403e-08	0.00016554	0.75505	0.22511
4	131283821	132954033	356	13	8.2755e-05	6.6485e-08	0.00025785	0.32095	0.37412
4	132954033	134628434	389	13	0.00035222	6.9648e-08	0.00026391	1.3346	0.090999
4	134628434	136566407	432	13	0.00011014	6.9506e-08	0.00026364	0.41776	0.33806
4	136566407	138541971	523	13	0.00011013	9.705e-08	0.00031153	0.35351	0.36185
4	138541971	139556511	356	13	0.00015842	6.8957e-08	0.0002626	0.60327	0.27316
4	139556511	141084631	488	13	0.00025995	1.0395e-07	0.00032242	0.80625	0.21005
4	141084631	143443265	694	13	0.0001161	1.2427e-07	0.00035252	0.32934	0.37095
4	143443265	146178187	541	13	0.00030345	8.3608e-08	0.00028915	1.0495	0.14698
4	146178187	148521873	627	13	0.00015205	1.1613e-07	0.00034077	0.44618	0.32773
4	148521873	150683580	526	13	6.8647e-05	8.7001e-08	0.00029496	0.23273	0.40798
4	150683580	152782184	550	13	0.00013869	7.087e-08	0.00026621	0.52097	0.30119
4	152782184	154477641	494	13	0.00046475	1.1581e-07	0.0003403	1.3657	0.08602
4	154477641	155056126	195	13	0.00012498	3.1628e-08	0.00017784	0.70278	0.2411
4	155056126	157485097	798	13	0.00020835	1.3338e-07	0.00036521	0.5705	0.28417
4	157485097	158743718	342	13	8.3969e-05	5.8564e-08	0.000242	0.34698	0.3643
4	158743718	161058864	543	13	2.592e-05	8.036e-08	0.00028348	0.091435	0.46357
4	161058864	161826435	275	13	0.00014345	5.344e-08	0.00023117	0.62054	0.26745
4	161826435	163243679	461	13	0.0004922	1.0039e-07	0.00031685	1.5534	0.060158
4	163243679	164478234	328	13	0.0002977	6.6193e-08	0.00025728	1.1571	0.12362
4	164478234	165823448	423	13	0.00021608	8.8032e-08	0.0002967	0.72826	0.23323
4	165823448	167018858	357	13	8.7677e-05	7.1575e-08	0.00026753	0.32772	0.37156
4	167018858	167852917	194	13	0.0001214	2.8359e-08	0.0001684	0.72088	0.23549
4	167852917	169676825	589	13	1.6446e-05	1.1134e-07	0.00033367	0.049287	0.48035
4	169676825	170776510	311	13	0.00021175	5.5557e-08	0.00023571	0.89838	0.18449
4	170776510	172558635	448	13	-4.1583e-05	7.0826e-08	0.00026613	0	0.5
4	172558635	174264132	378	13	0.00024389	6.8472e-08	0.00026167	0.93203	0.17566
4	174264132	176570716	585	13	7.5737e-05	1.1971e-07	0.00034599	0.2189	0.41336
4	176570716	178991910	783	13	6.8907e-05	1.2665e-07	0.00035588	0.19362	0.42324
4	178991910	180122043	308	13	4.2188e-05	5.6286e-08	0.00023725	0.17782	0.42943
4	180122043	182066807	786	13	0.00022263	1.3407e-07	0.00036616	0.60803	0.27158
4	182066807	183371275	662	13	9.9398e-05	1.2812e-07	0.00035794	0.27769	0.39062
4	183371275	184929455	477	13	1.9945e-05	1.0484e-07	0.0003238	0.061597	0.47544
4	184929455	186909090	755	13	0.00038639	1.4197e-07	0.00037679	1.0255	0.15257
4	186909090	188472981	581	13	0.00031725	1.363e-07	0.00036919	0.8593	0.19509
4	188472981	189693511	375	13	0.00016416	8.2103e-08	0.00028654	0.57291	0.28335
4	189693511	191043594	285	13	0.00014921	5.343e-08	0.00023115	0.6455	0.2593
5	11940	982252	208	13	0.00022229	3.4836e-08	0.00018664	1.191	0.11683
5	982252	2132442	368	13	0.00012812	8.4394e-08	0.00029051	0.44103	0.32959
5	2132442	3361941	668	13	0.00018184	1.321e-07	0.00036346	0.50031	0.30843
5	3361941	4632110	441	13	0.00026117	8.7033e-08	0.00029501	0.88528	0.188
5	4632110	5973233	612	13	0.00026718	1.2806e-07	0.00035786	0.74661	0.22765
5	5973233	7143218	548	13	0.00050164	1.2569e-07	0.00035453	1.415	0.078541
5	7143218	8446336	569	13	1.9283e-05	9.8167e-08	0.00031332	0.061545	0.47546
5	8446336	9718832	573	13	0.00020445	1.0938e-07	0.00033072	0.61818	0.26823
5	9718832	11173271	659	13	0.00013854	1.3001e-07	0.00036057	0.38423	0.3504
5	11173271	13464832	599	13	0.00045599	1.2524e-07	0.00035389	1.2885	0.098785
5	13464832	14757804	580	13	0.0001317	1.0704e-07	0.00032717	0.40256	0.34364
5	14757804	16963613	715	13	4.6604e-05	1.2557e-07	0.00035437	0.13151	0.44768
5	16963613	18051592	233	13	0.00029656	5.3634e-08	0.00023159	1.2805	0.10018
5	18051592	19917716	559	13	0.00023257	9.5722e-08	0.00030939	0.75169	0.22612
5	19917716	22152073	459	13	6.216e-05	6.7499e-08	0.00025981	0.23926	0.40545
5	22152073	23494324	415	13	0.00061298	8.78e-08	0.00029631	2.0687	0.019287
5	23494324	26184851	679	13	0.00022593	1.2753e-07	0.00035711	0.63265	0.26348
5	26184851	26857604	145	13	0.00029248	2.8872e-08	0.00016992	1.7213	0.042595
5	26857604	27984513	224	13	1.3777e-05	2.8603e-08	0.00016912	0.08146	0.46754
5	27984513	29714820	421	13	0.0001697	6.6927e-08	0.0002587	0.65595	0.25593
5	29714820	31390249	565	13	0.00021788	1.0309e-07	0.00032107	0.67859	0.2487
5	31390249	33500180	767	13	0.00016337	1.3121e-07	0.00036223	0.451	0.32599
5	33500180	35048970	499	13	8.5105e-05	9.3832e-08	0.00030632	0.27783	0.39057
5	35048970	36433954	477	13	0.00096794	1.2259e-07	0.00035013	2.7645	0.0028505
5	36433954	38802410	702	13	0.00027285	1.3649e-07	0.00036945	0.73852	0.2301
5	38802410	40287729	543	13	0.00042529	9.8626e-08	0.00031405	1.3542	0.08783
5	40287729	41888710	554	13	0.00127	1.2925e-07	0.00035951	3.5327	0.00020568
5	41888710	43983499	423	13	0.00024701	6.4631e-08	0.00025423	0.97161	0.16562
5	43983499	50163398	445	13	0.00020618	5.7848e-08	0.00024052	0.85723	0.19566
5	50163398	52134622	574	13	9.001e-05	9.9833e-08	0.00031596	0.28487	0.38787
5	52134622	53703044	601	13	1.8292e-05	1.0766e-07	0.00032811	0.055749	0.47777
5	53703044	55417349	620	13	9.7803e-05	1.0281e-07	0.00032063	0.30503	0.38017
5	55417349	56621102	455	13	0.000139	8.1186e-08	0.00028493	0.48784	0.31283
5	56621102	57340073	274	13	7.2126e-05	3.9845e-08	0.00019961	0.36133	0.35893
5	57340073	58524622	547	13	0.00035393	1.0818e-07	0.0003289	1.0761	0.14094
5	58524622	60935907	675	13	0.00012758	1.1292e-07	0.00033603	0.37968	0.35209
5	60935907	61672995	257	13	0.00017936	4.3812e-08	0.00020931	0.85691	0.19575
5	61672995	63218987	501	13	0.00034766	8.4003e-08	0.00028983	1.1995	0.11516
5	63218987	63968304	188	13	0.00013864	2.6081e-08	0.0001615	0.85847	0.19532
5	63968304	65911286	614	13	0.00036269	1.1033e-07	0.00033216	1.0919	0.13743
5	65911286	67850860	761	13	0.00021405	1.3366e-07	0.00036559	0.58549	0.27911
5	67850860	71240456	436	13	0.00047868	8.8259e-08	0.00029708	1.6113	0.053562
5	71240456	73759326	956	13	0.00023271	1.3456e-07	0.00036682	0.63439	0.26291
5	73759326	75798866	652	13	0.00020241	1.1681e-07	0.00034177	0.59223	0.27685
5	75798866	77623332	690	13	0.00012843	1.2952e-07	0.00035989	0.35685	0.3606
5	77623332	79393144	623	13	0.0001447	1.239e-07	0.000352	0.41108	0.34051
5	79393144	80481471	451	13	0.00052012	1.0691e-07	0.00032697	1.5907	0.055838
5	80481471	82025648	500	13	0.00013715	1.0037e-07	0.00031681	0.43291	0.33254
5	82025648	83972689	501	13	0.00021107	1.1056e-07	0.00033251	0.63476	0.26279
5	83972689	85767290	527	13	-1.0969e-05	8.5195e-08	0.00029188	0	0.5
5	85767290	87389991	274	13	0.00015686	4.9255e-08	0.00022194	0.7068	0.23984
5	87389991	88891530	309	13	0.00050058	6.4477e-08	0.00025392	1.9714	0.024339
5	88891530	90422654	414	13	0.00013194	6.8834e-08	0.00026236	0.50291	0.30751
5	90422654	91840542	277	13	0.00011589	4.7022e-08	0.00021684	0.53442	0.29653
5	91840542	93809984	412	13	0.00028608	6.9059e-08	0.00026279	1.0886	0.13816
5	93809984	95963519	682	13	0.00043704	1.4442e-07	0.00038002	1.15	0.12506
5	95963519	97315601	419	13	0.00032585	7.2098e-08	0.00026851	1.2136	0.11246
5	97315601	99260992	495	13	-9.5366e-06	7.5795e-08	0.00027531	0	0.5
5	99260992	101578769	542	13	0.000102	8.4578e-08	0.00029082	0.35074	0.36289
5	101578769	103320005	484	13	6.2436e-05	7.2369e-08	0.00026902	0.23209	0.40823
5	103320005	104851483	409	13	0.00020915	7.9099e-08	0.00028124	0.74364	0.22855
5	104851483	105893055	191	13	0.00018383	4.0348e-08	0.00020087	0.91518	0.18005
5	105893055	107264196	529	13	5.3386e-05	1.166e-07	0.00034146	0.15635	0.43788
5	107264196	108633934	399	13	0.00019916	8.0339e-08	0.00028344	0.70263	0.24114
5	108633934	110821144	632	13	1.7903e-06	1.0947e-07	0.00033086	0.005411	0.49784
5	110821144	111981562	413	13	0.0001048	8.6435e-08	0.000294	0.35646	0.36075
5	111981562	113396285	529	13	4.2119e-05	9.8399e-08	0.00031369	0.13427	0.44659
5	113396285	114830370	533	13	0.00014973	9.6933e-08	0.00031134	0.48091	0.31529
5	114830370	115831047	423	13	0.00052723	1.0005e-07	0.00031631	1.6668	0.047777
5	115831047	117346213	502	13	0.00018448	1.1073e-07	0.00033276	0.55438	0.28966
5	117346213	118608820	382	13	1.4882e-05	7.5532e-08	0.00027483	0.054151	0.47841
5	118608820	119669042	340	13	0.00053021	8.5852e-08	0.00029301	1.8096	0.035182
5	119669042	120452166	238	13	0.00028962	5.1887e-08	0.00022779	1.2715	0.10178
5	120452166	122556905	654	13	0.00012861	1.2953e-07	0.00035991	0.35734	0.36042
5	122556905	123798100	438	13	0.00016668	8.9975e-08	0.00029996	0.55569	0.28921
5	123798100	125785649	798	13	8.6566e-05	1.275e-07	0.00035708	0.24243	0.40422
5	125785649	127344604	415	13	0.00012341	7.0711e-08	0.00026592	0.46411	0.32128
5	127344604	129519025	679	13	0.00012504	1.073e-07	0.00032756	0.38172	0.35133
5	129519025	132139649	641	13	0.00085356	1.1914e-07	0.00034516	2.4729	0.0067007
5	132139649	134777401	863	13	0.00059657	1.5212e-07	0.00039002	1.5296	0.063059
5	134777401	136376050	589	13	0.00011085	9.7373e-08	0.00031205	0.35523	0.36121
5	136376050	139265072	727	13	0.00046793	1.2639e-07	0.00035552	1.3162	0.094054
5	139265072	140645971	399	13	0.00016321	5.2394e-08	0.0002289	0.71301	0.23792
5	140645971	142981248	869	13	0.00088326	1.6595e-07	0.00040737	2.1682	0.015072
5	142981248	144943354	637	13	0.0002287	1.1315e-07	0.00033637	0.67991	0.24828
5	144943354	147181998	706	13	0.00023644	1.3328e-07	0.00036507	0.64765	0.2586
5	147181998	148662624	514	13	6.7787e-05	8.6672e-08	0.0002944	0.23025	0.40895
5	148662624	150561298	797	13	3.2033e-06	1.2348e-07	0.0003514	0.0091158	0.49636
5	150561298	152867774	841	13	0.00027279	1.362e-07	0.00036905	0.73917	0.2299
5	152867774	153773088	430	13	3.0358e-05	5.8852e-08	0.0002426	0.12514	0.45021
5	153773088	155373505	549	13	0.00022639	1.0696e-07	0.00032705	0.69222	0.2444
5	155373505	156628700	376	13	0.00026962	6.9129e-08	0.00026292	1.0255	0.15257
5	156628700	158825698	871	13	0.00037705	1.4152e-07	0.00037619	1.0023	0.15811
5	158825698	159973944	385	13	0.00051835	9.5893e-08	0.00030967	1.6739	0.047075
5	159973944	161482133	533	13	0.00010538	8.5888e-08	0.00029307	0.35959	0.35958
5	161482133	162743908	332	13	0.00057592	8.1743e-08	0.00028591	2.0144	0.021985
5	162743908	163771582	363	13	-5.8114e-05	5.8901e-08	0.0002427	0	0.5
5	163771582	165642395	489	13	0.00021773	1.1146e-07	0.00033386	0.65217	0.25715
5	165642395	166847740	381	13	0.00028857	9.6104e-08	0.00031001	0.93084	0.17597
5	166847740	168525318	720	13	0.00011849	1.2904e-07	0.00035923	0.32985	0.37075
5	168525318	169505664	462	13	0.00017472	9.8997e-08	0.00031464	0.5553	0.28934
5	169505664	171074292	608	13	0.00031184	1.308e-07	0.00036166	0.86225	0.19427
5	171074292	172678327	619	13	0.00011212	1.267e-07	0.00035595	0.315	0.37638
5	172678327	173642871	436	13	0.00020642	8.958e-08	0.0002993	0.68967	0.2452
5	173642871	175450595	654	13	4.5809e-05	1.2554e-07	0.00035431	0.12929	0.44856
5	175450595	177251507	338	13	0.00082339	8.7541e-08	0.00029587	2.7829	0.0026936
5	177251507	178413464	423	13	-2.7129e-05	8.5858e-08	0.00029301	0	0.5
5	178413464	179401244	315	13	0.00017548	6.6633e-08	0.00025813	0.67981	0.24831
5	179401244	180559933	289	13	0.00015551	5.5434e-08	0.00023545	0.66049	0.25447
5	180559933	180885156	37	8	7.7197e-05	-2.5832e-09		0	0.5
6	73924	1452362	559	13	0.00056326	1.4175e-07	0.00037649	1.4961	0.067318
6	1452362	2458936	381	13	0.00023255	7.85e-08	0.00028018	0.83001	0.20327
6	2458936	3573593	534	13	0.00020266	1.1392e-07	0.00033752	0.60044	0.27411
6	3573593	4617817	490	13	-8.7331e-05	8.6708e-08	0.00029446	0	0.5
6	4617817	5791472	564	13	0.00015588	1.195e-07	0.00034569	0.45091	0.32603
6	5791472	6785207	560	13	8.2221e-05	1.2438e-07	0.00035268	0.23313	0.40783
6	6785207	7808936	478	13	0.00042289	1.138e-07	0.00033734	1.2536	0.10499
6	7808936	9020026	489	13	0.00030831	9.705e-08	0.00031153	0.98967	0.16117
6	9020026	10540317	597	13	9.2875e-05	1.2024e-07	0.00034676	0.26784	0.39441
6	10540317	11790816	508	13	0.00017921	1.0354e-07	0.00032178	0.55693	0.28879
6	11790816	13209388	557	13	0.00014831	1.0957e-07	0.00033102	0.44806	0.32706
6	13209388	14802924	642	13	0.00023605	1.2918e-07	0.00035942	0.65675	0.25567
6	14802924	17386405	978	13	-6.6494e-06	1.23e-07	0.00035072	0	0.5
6	17386405	19207487	669	13	0.00035822	1.188e-07	0.00034467	1.0393	0.14933
6	19207487	21684065	939	13	0.00016045	1.3107e-07	0.00036203	0.44318	0.32882
6	21684065	22748307	493	13	0.00024994	1.1156e-07	0.00033401	0.74829	0.22714
6	22748307	23936619	458	13	0.00010916	9.9887e-08	0.00031605	0.34538	0.3649
6	23936619	24852275	395	13	0.00018967	9.1077e-08	0.00030179	0.6285	0.26484
6	24852275	25684587	437	13	0.00098245	1.2329e-07	0.00035112	2.798	0.0025708
6	25684587	26791233	549	13	0.0011953	1.1444e-07	0.00033829	3.5332	0.00020526
6	26791233	28017819	333	13	0.0011661	8.7016e-08	0.00029498	3.9531	3.8576e-05
6	28017819	28917608	215	13	0.0040446	1.991e-07	0.0004462	9.0644	6.2632e-20
6	28917608	29737971	28	4	0.0067877	3.0799e-07	0.00055497	12.231	1.0638e-34
6	30798168	31571218	119	13	0.025049	1.1946e-06	0.001093	22.918	1.5261e-116
6	31571218	32682664	105	12	0.046742	2.2162e-06	0.0014887	31.398	1.0797e-216
6	32682664	33236497	176	13	0.020759	1.0047e-06	0.0010023	20.71	1.3944e-95
6	33236497	35455756	700	13	0.00043525	1.3791e-07	0.00037136	1.172	0.12059
6	35455756	37572596	800	13	0.00017764	1.319e-07	0.00036318	0.48913	0.31237
6	37572596	39295677	756	13	0.00028903	1.3727e-07	0.00037051	0.78009	0.21767
6	39295677	40345115	404	13	4.8126e-05	7.1685e-08	0.00026774	0.17975	0.42867
6	40345115	42038721	687	13	0.00012002	1.2912e-07	0.00035933	0.33402	0.36918
6	42038721	43756169	421	13	8.8078e-05	7.3024e-08	0.00027023	0.32594	0.37224
6	43756169	45406563	515	13	6.4121e-05	9.6283e-08	0.00031029	0.20664	0.41814
6	45406563	47311898	746	13	0.00067588	1.5594e-07	0.0003949	1.7115	0.043492
6	47311898	48391125	366	13	0.00028781	5.9179e-08	0.00024327	1.1831	0.11839
6	48391125	50386145	535	13	0.00041909	8.2835e-08	0.00028781	1.4561	0.072676
6	50386145	52210476	632	13	0.00019475	1.0978e-07	0.00033133	0.58779	0.27834
6	52210476	53279102	434	13	7.9692e-05	7.4911e-08	0.0002737	0.29117	0.38546
6	53279102	55468270	863	13	0.00025833	1.355e-07	0.0003681	0.70178	0.24141
6	55468270	56105313	212	13	4.0892e-05	1.7514e-08	0.00013234	0.30899	0.37866
6	56105313	57599465	343	13	0.00037582	6.2517e-08	0.00025003	1.5031	0.066412
6	57599465	61880512	129	9	8.0172e-05	5.9293e-09	7.7002e-05	1.0412	0.1489
6	61880512	63552888	360	13	0.00012044	4.0728e-08	0.00020181	0.5968	0.27532
6	63552888	65765742	479	13	0.00017011	7.3514e-08	0.00027113	0.62739	0.2652
6	65765742	67329215	516	13	0.00027966	9.1938e-08	0.00030321	0.92232	0.17818
6	67329215	68849483	480	13	0.00010598	7.388e-08	0.00027181	0.38992	0.3483
6	68849483	69523448	227	13	-5.4904e-07	2.7923e-08	0.0001671	0	0.5
6	69523448	71609510	754	13	5.782e-05	1.1478e-07	0.00033879	0.17067	0.43224
6	71609510	73450097	639	13	6.222e-06	1.0795e-07	0.00032855	0.018938	0.49245
6	73450097	75462003	576	13	9.7441e-05	9.3272e-08	0.0003054	0.31906	0.37484
6	75462003	77414881	449	13	9.5844e-05	6.4828e-08	0.00025461	0.37643	0.3533
6	77414881	78957728	499	13	0.00015717	6.747e-08	0.00025975	0.60507	0.27257
6	78957728	80691170	614	13	0.00030249	1.1351e-07	0.00033691	0.89782	0.18464
6	80691170	81929222	400	13	-8.4969e-07	4.0334e-08	0.00020083	0	0.5
6	81929222	83127149	346	13	0.00015232	5.7272e-08	0.00023932	0.63648	0.26223
6	83127149	85209989	561	13	0.00010356	8.5514e-08	0.00029243	0.35413	0.36162
6	85209989	87069500	634	13	5.7284e-05	8.4445e-08	0.00029059	0.19713	0.42186
6	87069500	88822140	553	13	0.00074572	1.1339e-07	0.00033674	2.2145	0.013397
6	88822140	89973052	439	13	0.00026048	9.0445e-08	0.00030074	0.86613	0.19321
6	89973052	91843196	690	13	0.00085229	1.6446e-07	0.00040553	2.1016	0.017792
6	91843196	93428644	471	13	0.00026601	9.531e-08	0.00030872	0.86165	0.19444
6	93428644	94118142	290	13	0.00037839	5.7527e-08	0.00023985	1.5776	0.057326
6	94118142	94441175	88	8	0.00029252	1.2889e-08	0.00011353	2.5766	0.0049888
6	94441175	97093511	635	13	9.693e-05	1.0479e-07	0.00032371	0.29944	0.3823
6	97093511	97842284	237	13	0.00010844	3.1406e-08	0.00017722	0.61189	0.27031
6	97842284	100630146	813	13	0.00013409	1.298e-07	0.00036027	0.3722	0.35487
6	100630146	102636772	494	13	0.00016602	8.6209e-08	0.00029361	0.56544	0.28589
6	102636772	103983395	350	13	0.00012797	5.2135e-08	0.00022833	0.56047	0.28758
6	103983395	106056733	658	13	-4.3059e-05	1.0471e-07	0.00032358	0	0.5
6	106056733	107450306	571	13	0.00030972	1.2488e-07	0.00035338	0.87645	0.19039
6	107450306	108464380	319	13	0.00031927	6.8077e-08	0.00026092	1.2237	0.11054
6	108464380	110304247	543	13	8.6329e-05	7.9525e-08	0.000282	0.30613	0.37975
6	110304247	112345014	606	13	0.00042663	1.218e-07	0.00034899	1.2225	0.11077
6	112345014	114220833	633	13	0.00065917	1.292e-07	0.00035945	1.8338	0.033338
6	114220833	116131396	504	13	0.00013555	7.3577e-08	0.00027125	0.49972	0.30864
6	116131396	117672972	471	13	0.00023212	7.7049e-08	0.00027758	0.83622	0.20152
6	117672972	118963115	396	13	0.00025955	6.6939e-08	0.00025872	1.0032	0.15788
6	118963115	119963278	319	13	0.0006627	7.7032e-08	0.00027755	2.3877	0.0084773
6	119963278	120512128	168	13	0.00012202	2.0515e-08	0.00014323	0.85189	0.19714
6	120512128	121905676	382	13	5.1259e-05	4.678e-08	0.00021629	0.23699	0.40633
6	121905676	123856181	619	13	0.00015778	9.559e-08	0.00030918	0.51032	0.30491
6	123856181	125424383	556	13	1.9356e-05	1.167e-07	0.00034161	0.056661	0.47741
6	125424383	127540461	466	13	0.00027978	8.7637e-08	0.00029603	0.94508	0.17231
6	127540461	129861031	587	13	0.00068659	1.2965e-07	0.00036007	1.9068	0.02827
6	129861031	130935454	486	13	0.00083912	1.2943e-07	0.00035977	2.3324	0.00984
6	130935454	132765669	594	13	0.00017106	1.124e-07	0.00033527	0.51022	0.30495
6	132765669	134244243	585	13	0.00018902	1.0864e-07	0.0003296	0.57348	0.28316
6	134244243	136224177	525	13	0.0020877	2.0548e-07	0.0004533	4.6055	2.0572e-06
6	136224177	137614218	297	13	0.0013615	1.1663e-07	0.00034151	3.9869	3.3477e-05
6	137614218	138822629	462	13	0.0012998	1.4312e-07	0.00037831	3.4358	0.00029538
6	138822629	139845436	355	13	0.00015641	7.4003e-08	0.00027203	0.57496	0.28266
6	139845436	142288479	554	13	0.00048823	1.1e-07	0.00033166	1.4721	0.070502
6	142288479	145319810	1016	13	0.00016598	1.3134e-07	0.0003624	0.458	0.32348
6	145319810	146665424	329	13	0.00020601	3.9707e-08	0.00019927	1.0339	0.1506
6	146665424	148920352	886	13	-1.0413e-05	1.2282e-07	0.00035046	0	0.5
6	148920352	150253404	511	13	0.00026709	9.2773e-08	0.00030459	0.87688	0.19028
6	150253404	151912703	791	13	0.00023511	1.3467e-07	0.00036698	0.64065	0.26087
6	151912703	153094496	543	13	0.00019209	1.0416e-07	0.00032274	0.59518	0.27586
6	153094496	154974120	760	13	7.9731e-05	1.2717e-07	0.00035661	0.22358	0.41154
6	154974120	156763326	684	13	0.00022793	1.3433e-07	0.0003665	0.6219	0.267
6	156763326	158218719	355	13	3.6585e-05	6.4565e-08	0.0002541	0.14398	0.44276
6	158218719	160580497	999	13	0.00028391	1.3703e-07	0.00037017	0.76696	0.22155
6	160580497	162169564	740	13	0.00026737	1.3623e-07	0.00036909	0.72441	0.23441
6	162169564	162931203	345	13	-1.7889e-05	6.5957e-08	0.00025682	0	0.5
6	162931203	164383521	636	13	0.00012867	1.24e-07	0.00035214	0.36539	0.35741
6	164383521	165586864	513	13	0.00029515	1.0045e-07	0.00031694	0.93126	0.17586
6	165586864	167024733	754	13	-5.9568e-05	1.2045e-07	0.00034706	0	0.5
6	167024733	168042835	392	13	7.3137e-05	7.3167e-08	0.00027049	0.27038	0.39343
6	168042835	169382050	487	13	0.00054274	1.103e-07	0.00033212	1.6342	0.051112
6	169382050	170330173	411	13	0.0004051	7.7878e-08	0.00027907	1.4516	0.073302
6	170330173	171051270	212	13	0.00038953	4.7292e-08	0.00021747	1.7912	0.036629
7	16161	972752	77	11	0.00020876	1.2567e-08	0.0001121	1.8622	0.031286
7	972752	1353067	118	12	-3.6437e-05	1.0206e-08	0.00010103	0	0.5
7	1353067	2062398	127	13	0.00025486	2.7933e-08	0.00016713	1.5249	0.063641
7	2062398	2772227	220	13	0.0005022	6.3133e-08	0.00025126	1.9987	0.022821
7	2772227	4573428	774	13	0.00026239	1.3599e-07	0.00036877	0.71155	0.23837
7	4573428	5416232	147	13	0.00025405	3.6343e-08	0.00019064	1.3326	0.091326
7	5416232	5854526	99	13	-5.2455e-07	9.9456e-09	9.9727e-05	0	0.5
7	5854526	6573857	146	13	0.00015003	2.6902e-08	0.00016402	0.9147	0.18018
7	6573857	7808752	434	13	0.0002288	9.8998e-08	0.00031464	0.72719	0.23355
7	7808752	9123423	611	13	2.9241e-05	1.2474e-07	0.00035318	0.082792	0.46701
7	9123423	9987499	348	13	0.00035224	8.7374e-08	0.00029559	1.1916	0.1167
7	9987499	11299198	493	13	0.00040516	1.2279e-07	0.00035042	1.1562	0.1238
7	11299198	12635461	693	13	0.00024359	1.3508e-07	0.00036753	0.66277	0.25374
7	12635461	13884202	558	13	0.00023693	1.3476e-07	0.0003671	0.64541	0.25933
7	13884202	15143657	513	13	0.00017622	1.2193e-07	0.00034919	0.50465	0.3069
7	15143657	16902069	726	13	2.4084e-05	1.2449e-07	0.00035283	0.068261	0.47279
7	16902069	19481547	953	13	0.00048691	1.4682e-07	0.00038318	1.2707	0.10191
7	19481547	20124908	223	13	-2.2936e-06	3.7154e-08	0.00019275	0	0.5
7	20124908	22507629	1123	13	0.00037291	1.4132e-07	0.00037593	0.99196	0.16061
7	22507629	23471442	295	13	0.00068188	8.7941e-08	0.00029655	2.2994	0.010741
7	23471442	25077259	719	13	0.00055044	1.4989e-07	0.00038716	1.4218	0.077548
7	25077259	25909555	436	13	0.00029268	9.0838e-08	0.00030139	0.97108	0.16576
7	25909555	28360309	861	13	0.00035734	1.4057e-07	0.00037493	0.95308	0.17027
7	28360309	31137289	1204	13	-8.2041e-05	1.1937e-07	0.00034549	0	0.5
7	31137289	33555768	988	13	0.00016232	1.3116e-07	0.00036216	0.4482	0.327
7	33555768	36213538	1008	13	8.7063e-05	1.2753e-07	0.00035711	0.2438	0.40369
7	36213538	37555184	579	13	0.00018409	1.2348e-07	0.00035139	0.52388	0.30018
7	37555184	38966703	645	13	7.6407e-05	1.1103e-07	0.00033322	0.2293	0.40932
7	38966703	39862670	322	13	5.8416e-05	4.9673e-08	0.00022287	0.2621	0.39662
7	39862670	42001811	572	13	0.00011493	9.9588e-08	0.00031558	0.3642	0.35785
7	42001811	43159074	394	13	5.3472e-05	7.1655e-08	0.00026768	0.19976	0.42083
7	43159074	44763828	486	13	0.00015767	8.5235e-08	0.00029195	0.54004	0.29458
7	44763828	45952922	385	13	0.00039218	8.5271e-08	0.00029201	1.343	0.089632
7	45952922	46986720	415	13	0.00045989	8.7935e-08	0.00029654	1.5509	0.060465
7	46986720	49212278	903	13	0.00011884	1.2906e-07	0.00035925	0.33079	0.3704
7	49212278	51675322	905	13	0.00050347	1.4762e-07	0.00038422	1.3104	0.095035
7	51675322	53176312	659	13	4.4332e-05	1.1239e-07	0.00033524	0.13224	0.4474
7	53176312	54222976	385	13	5.8267e-05	5.3926e-08	0.00023222	0.25091	0.40094
7	54222976	55691584	546	13	0.00021714	1.0536e-07	0.0003246	0.66895	0.25176
7	55691584	57382638	291	13	0.00097057	8.285e-08	0.00028784	3.372	0.00037317
7	57382638	63307359	130	13	5.6811e-05	1.322e-08	0.00011498	0.4941	0.31062
7	63307359	63641125	49	5	0.00010524	-1.817e-09		0	0.5
7	63641125	65689809	349	13	0.00016942	4.6453e-08	0.00021553	0.78607	0.21591
7	65689809	68234074	722	13	0.00014482	1.1955e-07	0.00034576	0.41886	0.33766
7	68234074	69085364	256	13	0.00012424	4.487e-08	0.00021182	0.58651	0.27876
7	69085364	71874885	839	13	9.3836e-05	1.2785e-07	0.00035757	0.26243	0.3965
7	71874885	73334602	160	13	0.00021858	2.509e-08	0.0001584	1.3799	0.083803
7	73334602	76458564	337	13	0.00026825	6.7069e-08	0.00025898	1.0358	0.15014
7	76458564	78093859	610	13	0.00021548	1.2935e-07	0.00035966	0.59913	0.27454
7	78093859	79888069	607	13	0.00025412	1.2191e-07	0.00034916	0.72781	0.23337
7	79888069	82022686	682	13	0.00011064	1.2867e-07	0.0003587	0.30844	0.37887
7	82022686	83801203	645	13	0.00019874	1.2738e-07	0.00035691	0.55684	0.28882
7	83801203	85572182	404	13	0.00020082	6.2144e-08	0.00024929	0.80558	0.21024
7	85572182	87825004	591	13	7.6866e-05	8.4809e-08	0.00029122	0.26394	0.39591
7	87825004	90661784	989	13	0.00041306	1.4326e-07	0.0003785	1.0913	0.13757
7	90661784	92493752	461	13	0.00012322	6.585e-08	0.00025661	0.48019	0.31555
7	92493752	93966601	330	13	0.00013206	6.4561e-08	0.00025409	0.51972	0.30163
7	93966601	96073508	732	13	0.00019238	1.3261e-07	0.00036416	0.52828	0.29865
7	96073508	97099570	300	13	0.00022511	5.7329e-08	0.00023944	0.94017	0.17357
7	97099570	98715474	388	13	8.246e-05	6.6185e-08	0.00025726	0.32052	0.37429
7	98715474	100196651	302	13	0.00024578	4.4423e-08	0.00021077	1.1661	0.12178
7	100196651	101199253	292	13	0.00010993	5.0708e-08	0.00022518	0.48818	0.31271
7	101199253	103197510	409	13	0.00034647	8.6811e-08	0.00029464	1.1759	0.11982
7	103197510	104159525	466	13	6.2754e-05	8.2985e-08	0.00028807	0.21784	0.41378
7	104159525	105682905	544	13	4.4e-05	9.8489e-08	0.00031383	0.1402	0.44425
7	105682905	107780178	709	13	0.00024369	1.3509e-07	0.00036754	0.66302	0.25366
7	107780178	109647594	572	13	0.00027949	1.0662e-07	0.00032653	0.85594	0.19602
7	109647594	112618684	814	13	0.00033822	1.3965e-07	0.0003737	0.90508	0.18271
7	112618684	113712387	223	13	0.00036148	4.4547e-08	0.00021106	1.7127	0.043384
7	113712387	116780178	725	13	0.00012265	1.1674e-07	0.00034167	0.35897	0.35981
7	116780178	118351581	379	13	0.00013585	5.3362e-08	0.000231	0.5881	0.27823
7	118351581	121045273	464	13	6.8833e-05	6.7532e-08	0.00025987	0.26488	0.39555
7	121045273	121933630	245	13	0.00045966	5.0339e-08	0.00022436	2.0487	0.020245
7	121933630	124156805	667	13	0.00023438	1.1255e-07	0.00033549	0.69862	0.24239
7	124156805	124167552	6	2	0.00014339	-7.2549e-09		0	0.5
7	124167552	126519170	710	13	0.00030134	1.0825e-07	0.00032901	0.91588	0.17987
7	126519170	126869221	143	13	0.00017482	2.049e-08	0.00014314	1.2213	0.11098
7	126869221	128778386	611	13	0.00030698	1.0506e-07	0.00032412	0.94711	0.17179
7	128778386	130422414	466	13	9.2375e-05	8.0674e-08	0.00028403	0.32523	0.3725
7	130422414	132805848	846	13	0.00017516	1.3178e-07	0.00036301	0.48251	0.31472
7	132805848	134307596	446	13	0.00012262	6.896e-08	0.0002626	0.46694	0.32027
7	134307596	135591083	503	13	0.00016501	9.1045e-08	0.00030174	0.54686	0.29224
7	135591083	136876562	404	13	0.00014358	7.4819e-08	0.00027353	0.52492	0.29982
7	136876562	138744679	547	13	0.00044661	1.4167e-07	0.00037639	1.1866	0.1177
7	138744679	139933177	320	13	0.00012716	5.522e-08	0.00023499	0.54114	0.29421
7	139933177	140235210	96	13	0.00018768	1.3809e-08	0.00011751	1.5971	0.055126
7	140235210	141226557	308	13	9.5016e-05	4.1499e-08	0.00020371	0.46642	0.32046
7	141226557	142656310	451	13	9.2877e-05	6.0697e-08	0.00024637	0.37699	0.35309
7	142656310	144968289	545	13	-4.7899e-05	8.1988e-08	0.00028634	0	0.5
7	144968289	146427960	376	13	6.4161e-05	6.246e-08	0.00024992	0.25672	0.3987
7	146427960	147815318	554	13	0.00026675	1.1295e-07	0.00033608	0.79371	0.21368
7	147815318	149840658	578	13	0.00051763	1.4568e-07	0.00038168	1.3562	0.087518
7	149840658	150711505	323	13	0.00061556	7.3079e-08	0.00027033	2.2771	0.011391
7	150711505	152249806	361	13	9.7598e-05	7.7485e-08	0.00027836	0.35061	0.36294
7	152249806	153674019	366	13	0.00014246	7.6196e-08	0.00027604	0.5161	0.30289
7	153674019	154964730	442	13	1.8741e-05	8.8058e-08	0.00029675	0.063154	0.47482
7	154964730	156065250	321	13	0.00040699	7.4257e-08	0.0002725	1.4936	0.067647
7	156065250	157634597	500	13	-2.6486e-05	9.9721e-08	0.00031579	0	0.5
7	157634597	159128575	428	13	2.5628e-05	7.3183e-08	0.00027052	0.094735	0.46226
8	10422	1044217	404	13	0.0001531	1.02e-07	0.00031937	0.47937	0.31584
8	1044217	1163245	62	9	4.2501e-05	2.752e-09	5.246e-05	0.81016	0.20892
8	1163245	2042942	399	13	0.00010936	9.5572e-08	0.00030915	0.35374	0.36177
8	2042942	2573279	212	13	0.00014402	4.6094e-08	0.0002147	0.67082	0.25117
8	2573279	3392926	563	13	0.00019613	1.3279e-07	0.00036441	0.53823	0.29521
8	3392926	3783017	415	13	0.00010431	9.7635e-08	0.00031247	0.33383	0.36925
8	3783017	4480476	658	13	0.00031772	1.3866e-07	0.00037237	0.85324	0.19676
8	4480476	5146927	483	13	3.9277e-05	1.1563e-07	0.00034004	0.11551	0.45402
8	5146927	6142797	728	13	-1.1617e-06	1.2327e-07	0.0003511	0	0.5
8	6142797	7153079	471	13	0.00025501	1.1557e-07	0.00033996	0.75012	0.22659
8	7153079	9154694	542	13	6.8772e-05	1.2635e-07	0.00035546	0.19347	0.42329
8	9154694	9640787	231	13	0.00042193	6.2439e-08	0.00024988	1.6885	0.045653
8	9640787	10463197	476	13	0.00013697	1.1946e-07	0.00034563	0.39628	0.34595
8	10463197	11278998	368	13	0.0004535	9.8826e-08	0.00031437	1.4426	0.074567
8	11278998	13491775	782	13	0.00022694	1.3428e-07	0.00036644	0.61932	0.26785
8	13491775	13944992	254	13	0.0002821	5.7487e-08	0.00023976	1.1766	0.11968
8	13944992	15991660	1112	13	0.00013435	1.2981e-07	0.00036029	0.3729	0.35461
8	15991660	17387876	536	13	0.0003736	1.4136e-07	0.00037597	0.99368	0.16019
8	17387876	17836399	271	13	0.00012861	5.8416e-08	0.00024169	0.53211	0.29733
8	17836399	19492840	934	13	-9.5139e-05	1.1873e-07	0.00034458	0	0.5
8	19492840	20060856	319	13	0.00014856	6.9342e-08	0.00026333	0.56417	0.28632
8	20060856	21661737	700	13	0.00016119	1.3111e-07	0.00036208	0.44518	0.3281
8	21661737	22897057	432	13	5.6458e-05	9.2457e-08	0.00030407	0.18568	0.42635
8	22897057	24674718	645	13	-0.00010832	1.1781e-07	0.00034323	0	0.5
8	24674718	25483454	281	13	0.00021771	4.9316e-08	0.00022207	0.98036	0.16345
8	25483454	26682525	614	13	0.0003708	1.3276e-07	0.00036437	1.0177	0.15442
8	26682525	28162392	751	13	0.00020878	1.334e-07	0.00036524	0.57161	0.28379
8	28162392	29327896	363	13	8.5333e-05	6.3471e-08	0.00025193	0.33871	0.36741
8	29327896	31133729	521	13	0.00010647	9.6586e-08	0.00031078	0.34259	0.36595
8	31133729	31548360	119	13	9.9902e-05	1.4699e-08	0.00012124	0.824	0.20497
8	31548360	32977218	495	13	5.3453e-05	8.3113e-08	0.00028829	0.18541	0.42645
8	32977218	35317232	539	13	0.00026378	7.5417e-08	0.00027462	0.96053	0.16839
8	35317232	37379389	351	13	9.3501e-05	5.5037e-08	0.0002346	0.39856	0.34511
8	37379389	38938806	273	13	8.5718e-05	4.9555e-08	0.00022261	0.38506	0.3501
8	38938806	40703337	604	13	7.2228e-05	1.0042e-07	0.00031689	0.22792	0.40985
8	40703337	41721454	367	13	8.0401e-05	7.3515e-08	0.00027114	0.29654	0.38341
8	41721454	42773823	210	13	0.00015474	3.0785e-08	0.00017546	0.8819	0.18892
8	42773823	46841315	64	7	0.00024109	6.8271e-09	8.2626e-05	2.9178	0.0017626
8	46841315	50082470	403	13	4.4085e-05	6.0647e-08	0.00024627	0.17901	0.42896
8	50082470	53302930	812	13	0.00012959	1.1678e-07	0.00034174	0.3792	0.35227
8	53302930	54418044	363	13	0.00023335	6.5404e-08	0.00025574	0.91245	0.18077
8	54418044	55945581	471	13	9.5812e-05	7.1392e-08	0.00026719	0.35859	0.35995
8	55945581	56956383	352	13	0.00037142	7.1989e-08	0.00026831	1.3843	0.083134
8	56956383	59068651	661	13	0.00011185	1.1883e-07	0.00034472	0.32446	0.37279
8	59068651	59728100	271	13	0.00014516	4.36e-08	0.00020881	0.69517	0.24347
8	59728100	62329099	781	13	4.9839e-05	1.2573e-07	0.00035459	0.14056	0.44411
8	62329099	63349306	344	13	0.00034948	6.0411e-08	0.00024579	1.4219	0.077531
8	63349306	65232872	529	13	0.00011268	8.3367e-08	0.00028873	0.39024	0.34818
8	65232872	66489090	370	13	6.6064e-05	5.6856e-08	0.00023845	0.27706	0.39087
8	66489090	69863057	869	13	0.00016339	1.3121e-07	0.00036223	0.45106	0.32597
8	69863057	70867979	384	13	7.8268e-05	7.2841e-08	0.00026989	0.29	0.38591
8	70867979	72289454	435	13	0.00061987	9.4719e-08	0.00030777	2.0141	0.021999
8	72289454	73817199	686	13	1.8897e-05	1.1813e-07	0.0003437	0.054981	0.47808
8	73817199	75445064	618	13	0.00023848	1.1739e-07	0.00034262	0.69605	0.2432
8	75445064	76456542	302	13	8.9635e-05	4.6906e-08	0.00021658	0.41387	0.33948
8	76456542	79132861	722	13	0.00047748	1.2714e-07	0.00035657	1.3391	0.090271
8	79132861	81956395	818	13	0.0011945	1.8097e-07	0.00042541	2.8079	0.0024935
8	81956395	82693739	211	13	9.1271e-05	3.0028e-08	0.00017328	0.52671	0.2992
8	82693739	84225589	427	13	0.0001885	6.3835e-08	0.00025265	0.74608	0.22781
8	84225589	85955619	374	13	0.00022036	6.2791e-08	0.00025058	0.8794	0.18959
8	85955619	87411709	291	13	0.00015322	3.9459e-08	0.00019864	0.77134	0.22025
8	87411709	89085481	500	13	-2.1197e-05	7.7816e-08	0.00027896	0	0.5
8	89085481	90638162	416	13	0.0001969	7.0223e-08	0.000265	0.74302	0.22874
8	90638162	93554386	685	13	0.00014519	1.1667e-07	0.00034156	0.42506	0.3354
8	93554386	95005527	385	13	9.473e-05	6.8484e-08	0.00026169	0.36199	0.35868
8	95005527	96534806	636	13	0.00011488	1.2276e-07	0.00035037	0.32789	0.3715
8	96534806	99401581	1078	13	3.9197e-05	1.2522e-07	0.00035386	0.11077	0.4559
8	99401581	101620958	532	13	0.00061745	8.9731e-08	0.00029955	2.0612	0.01964
8	101620958	104123306	960	13	0.00027158	1.3643e-07	0.00036937	0.73525	0.23109
8	104123306	104988752	270	13	0.00019949	3.7421e-08	0.00019345	1.0313	0.15121
8	104988752	107410754	831	13	0.0002272	1.3429e-07	0.00036646	0.61999	0.26763
8	107410754	108648177	496	13	0.00016842	8.1161e-08	0.00028489	0.59119	0.2772
8	108648177	109248173	198	13	0.00032274	3.1431e-08	0.00017729	1.8205	0.034345
8	109248173	110484314	357	13	0.00045115	5.9286e-08	0.00024349	1.8529	0.031949
8	110484314	111850847	291	13	0.00041768	5.3441e-08	0.00023117	1.8068	0.035399
8	111850847	113064320	242	13	0.00010639	2.7928e-08	0.00016712	0.6366	0.26219
8	113064320	116096495	819	13	3.4621e-06	1.0492e-07	0.00032391	0.010688	0.49574
8	116096495	119685457	1126	13	7.8389e-05	1.2711e-07	0.00035652	0.21987	0.41299
8	119685457	121201700	527	13	0.00027769	9.2132e-08	0.00030353	0.91487	0.18013
8	121201700	124861459	1275	13	9.0106e-05	1.2767e-07	0.00035732	0.25218	0.40045
8	124861459	125683719	321	13	0.00011578	5.1271e-08	0.00022643	0.51135	0.30455
8	125683719	126410917	257	13	0.0001697	4.9866e-08	0.00022331	0.75995	0.22364
8	126410917	128659111	845	13	0.00014216	1.3019e-07	0.00036081	0.39401	0.34679
8	128659111	130381139	660	13	0.00085245	1.5978e-07	0.00039972	2.1326	0.016479
8	130381139	131639625	474	13	0.00038904	1.0178e-07	0.00031903	1.2194	0.11134
8	131639625	133351144	752	13	0.00042568	1.4387e-07	0.0003793	1.1223	0.13087
8	133351144	134570001	653	13	0.00023167	1.3451e-07	0.00036675	0.63168	0.2638
8	134570001	136035605	750	13	1.2921e-05	1.2395e-07	0.00035206	0.0367	0.48536
8	136035605	137524151	544	13	8.2368e-05	9.37e-08	0.00030611	0.26908	0.39393
8	137524151	139254830	678	13	8.7504e-05	1.194e-07	0.00034555	0.25323	0.40004
8	139254830	140725643	700	13	2.7117e-06	1.2346e-07	0.00035136	0.0077175	0.49692
8	140725643	143044914	772	13	0.00012325	1.2927e-07	0.00035955	0.34278	0.36588
8	143044914	144236881	375	13	0.00056634	8.7291e-08	0.00029545	1.9169	0.027627
8	144236881	146303867	319	13	0.00033035	7.1456e-08	0.00026731	1.2358	0.10827
9	10023	1079707	571	13	0.00015784	1.3094e-07	0.00036186	0.43619	0.33135
9	1079707	1916877	559	13	0.00022873	1.3145e-07	0.00036256	0.63087	0.26406
9	1916877	3190064	729	13	6.6053e-05	1.2651e-07	0.00035569	0.18571	0.42634
9	3190064	4495328	695	13	8.7897e-05	1.2757e-07	0.00035717	0.2461	0.4028
9	4495328	4884926	214	13	0.00016224	4.8377e-08	0.00021995	0.73764	0.23037
9	4884926	6557589	543	13	0.00072387	1.565e-07	0.00039561	1.8298	0.033641
9	6557589	7154923	294	13	0.00026192	7.1615e-08	0.00026761	0.97873	0.16386
9	7154923	8456299	859	13	0.00012798	1.295e-07	0.00035986	0.35565	0.36105
9	8456299	9166403	380	13	0.00017502	9.21e-08	0.00030348	0.57673	0.28206
9	9166403	10879253	806	13	0.00022907	1.3438e-07	0.00036658	0.62488	0.26602
9	10879253	12276489	483	13	-1.7283e-05	8.8919e-08	0.00029819	0	0.5
9	12276489	14836363	1195	13	3.4883e-05	1.2501e-07	0.00035357	0.098661	0.4607
9	14836363	16659655	757	13	8.4749e-05	1.2742e-07	0.00035695	0.23742	0.40616
9	16659655	18661051	929	13	9.4171e-05	1.2787e-07	0.00035759	0.26335	0.39614
9	18661051	20463534	771	13	0.0003073	1.3816e-07	0.00037169	0.82676	0.20419
9	20463534	22206559	664	13	0.00021758	1.3383e-07	0.00036582	0.59476	0.276
9	22206559	24158518	581	13	-0.00010519	1.1796e-07	0.00034345	0	0.5
9	24158518	25330810	291	13	0.00036023	7.9738e-08	0.00028238	1.2757	0.10103
9	25330810	26111757	239	13	0.00030565	6.2303e-08	0.00024961	1.2245	0.11038
9	26111757	28224283	941	13	0.00023886	1.3485e-07	0.00036722	0.65044	0.2577
9	28224283	28811584	226	13	9.9955e-05	4.0602e-08	0.0002015	0.49605	0.30993
9	28811584	30387392	577	13	0.00033245	1.0253e-07	0.0003202	1.0383	0.14958
9	30387392	31310383	260	13	9.7005e-05	3.8766e-08	0.00019689	0.49268	0.31112
9	31310383	32019368	203	13	9.6198e-05	2.435e-08	0.00015604	0.61648	0.26879
9	32019368	33578334	581	13	0.00015917	1.1183e-07	0.00033441	0.47596	0.31705
9	33578334	34642243	306	13	0.00059222	6.0318e-08	0.0002456	2.4114	0.0079467
9	34642243	36743283	610	13	0.00052813	1.3772e-07	0.00037111	1.4231	0.077352
9	36743283	38641599	701	13	0.00012998	1.296e-07	0.00036	0.36107	0.35902
9	38641599	65472190	77	13	-4.9641e-05	1.7481e-09	4.181e-05	0	0.5
9	65472190	72512711	487	13	0.00020186	8.9361e-08	0.00029893	0.67528	0.24975
9	72512711	72753755	116	11	0.00012478	1.0835e-08	0.00010409	1.1988	0.11531
9	72753755	74253040	617	13	0.00046143	1.1738e-07	0.00034261	1.3468	0.089022
9	74253040	76203946	588	13	0.00022508	1.0401e-07	0.00032251	0.69792	0.24261
9	76203946	76973081	186	13	5.6862e-05	2.4172e-08	0.00015547	0.36574	0.35728
9	76973081	78900183	776	13	6.5063e-05	1.2647e-07	0.00035562	0.18296	0.42742
9	78900183	79471208	281	13	9.0839e-05	5.6331e-08	0.00023734	0.38274	0.35096
9	79471208	81079055	509	13	0.00026511	1.1519e-07	0.00033939	0.78113	0.21736
9	81079055	82590928	627	13	0.0002109	1.335e-07	0.00036538	0.57722	0.2819
9	82590928	84211233	691	13	8.3236e-05	1.2734e-07	0.00035685	0.23325	0.40778
9	84211233	85440801	279	13	0.00011691	5.5868e-08	0.00023636	0.49462	0.31043
9	85440801	86938196	618	13	0.00030692	1.2561e-07	0.00035442	0.86597	0.19325
9	86938196	88109333	495	13	0.00024868	9.5631e-08	0.00030924	0.80415	0.21066
9	88109333	88590417	107	13	7.8508e-05	7.2483e-09	8.5137e-05	0.92213	0.17823
9	88590417	90136246	596	13	5.9153e-05	1.1629e-07	0.00034102	0.17346	0.43115
9	90136246	92528698	805	13	0.00054413	1.4959e-07	0.00038676	1.4069	0.079733
9	92528698	94167203	649	13	0.00062619	1.5062e-07	0.0003881	1.6135	0.05332
9	94167203	96671698	842	13	0.00024228	1.3502e-07	0.00036745	0.65935	0.25484
9	96671698	98922040	721	13	-1.1332e-05	1.1551e-07	0.00033987	0	0.5
9	98922040	101592859	891	13	0.00049597	1.4726e-07	0.00038375	1.2924	0.098103
9	101592859	104624437	986	13	8.112e-05	1.2724e-07	0.00035671	0.22741	0.41005
9	104624437	105967976	597	13	6.1391e-05	9.7016e-08	0.00031147	0.1971	0.42188
9	105967976	107581749	639	13	0.00022463	1.0139e-07	0.00031842	0.70544	0.24027
9	107581749	109298754	601	13	0.00026434	1.1892e-07	0.00034485	0.76654	0.22168
9	109298754	110695062	540	13	-5.7999e-05	1.011e-07	0.00031795	0	0.5
9	110695062	112778024	1095	13	0.00034999	1.4022e-07	0.00037445	0.93466	0.17498
9	112778024	114831082	957	13	0.00019047	1.3252e-07	0.00036403	0.52322	0.30041
9	114831082	115693145	320	13	0.00021196	5.4715e-08	0.00023391	0.90613	0.18243
9	115693145	117019801	586	13	0.00022843	1.2387e-07	0.00035195	0.64904	0.25816
9	117019801	117921960	460	13	0.00026357	9.6057e-08	0.00030993	0.85042	0.19754
9	117921960	121321537	1519	13	-2.5898e-05	1.2208e-07	0.00034939	0	0.5
9	121321537	122260297	361	13	0.00015036	6.7145e-08	0.00025912	0.58026	0.28087
9	122260297	124871322	776	13	0.0001298	1.2959e-07	0.00035999	0.36056	0.35921
9	124871322	126971887	657	13	0.00014634	1.266e-07	0.00035581	0.4113	0.34043
9	126971887	129059665	573	13	0.00025919	1.0998e-07	0.00033164	0.78154	0.21724
9	129059665	130055510	330	13	0.00014485	6.2322e-08	0.00024964	0.58024	0.28088
9	130055510	132165470	490	13	1.9224e-05	8.7793e-08	0.0002963	0.064882	0.47413
9	132165470	133223217	276	13	-3.5528e-05	4.5198e-08	0.0002126	0	0.5
9	133223217	134127888	291	13	6.57e-05	5.5417e-08	0.00023541	0.27909	0.39009
9	134127888	135298842	410	13	0.00023624	7.8677e-08	0.00028049	0.84224	0.19983
9	135298842	137041122	595	13	0.00017076	1.3157e-07	0.00036272	0.47078	0.3189
9	137041122	137589364	135	13	0.00019393	2.8984e-08	0.00017025	1.1391	0.12732
9	137589364	138938978	504	13	7.85e-05	1.1665e-07	0.00034153	0.22985	0.40911
9	138938978	139500342	85	13	0.00016569	1.389e-08	0.00011785	1.4059	0.079879
9	139500342	141144796	37	4	0.0003597	8.7967e-09	9.3791e-05	3.8352	6.274e-05
10	60523	751339	117	13	0.00026872	2.7184e-08	0.00016487	1.6298	0.051568
10	751339	1523544	309	13	0.00033158	7.18e-08	0.00026796	1.2375	0.10796
10	1523544	2254500	419	13	3.7238e-05	8.1189e-08	0.00028494	0.13069	0.44801
10	2254500	3352699	599	13	0.00021851	1.2281e-07	0.00035044	0.62354	0.26646
10	3352699	4572274	575	13	0.00046632	1.3504e-07	0.00036747	1.269	0.10222
10	4572274	5983762	674	13	0.00017363	1.3171e-07	0.00036291	0.47843	0.31617
10	5983762	7171484	666	13	0.0020968	2.2452e-07	0.00047383	4.4252	4.8178e-06
10	7171484	8774665	793	13	-3.2047e-05	1.2178e-07	0.00034897	0	0.5
10	8774665	10249396	558	13	0.00011748	9.8268e-08	0.00031348	0.37476	0.35392
10	10249396	12586797	992	13	6.0579e-05	1.2625e-07	0.00035532	0.17049	0.43231
10	12586797	13321600	404	13	0.00012559	9.491e-08	0.00030808	0.40766	0.34176
10	13321600	15026068	888	13	0.00051547	1.482e-07	0.00038497	1.339	0.090286
10	15026068	16551767	544	13	0.00035977	1.3427e-07	0.00036643	0.98183	0.16309
10	16551767	18537267	760	13	0.00021823	1.3386e-07	0.00036587	0.59648	0.27543
10	18537267	19716878	534	13	1.4846e-05	9.7666e-08	0.00031251	0.047505	0.48106
10	19716878	22772283	1003	13	0.00019296	1.3264e-07	0.0003642	0.52984	0.29811
10	22772283	23175132	123	13	6.4608e-05	1.6954e-08	0.00013021	0.4962	0.30988
10	23175132	25578596	769	13	2.6051e-05	1.2458e-07	0.00035296	0.073807	0.47058
10	25578596	26888684	537	13	8.4715e-05	7.5724e-08	0.00027518	0.30785	0.3791
10	26888684	29323236	916	13	0.00045041	1.4506e-07	0.00038087	1.1826	0.11849
10	29323236	29783692	260	13	0.00020631	5.1041e-08	0.00022592	0.91318	0.18057
10	29783692	30458838	348	13	4.8867e-05	6.9148e-08	0.00026296	0.18583	0.42629
10	30458838	31907519	470	13	0.00037467	9.5339e-08	0.00030877	1.2134	0.11248
10	31907519	33707968	658	13	0.00043767	1.1827e-07	0.0003439	1.2727	0.10157
10	33707968	35109355	475	13	0.00024759	9.4428e-08	0.00030729	0.80572	0.2102
10	35109355	36572508	414	13	0.00031613	7.8489e-08	0.00028016	1.1284	0.12958
10	36572508	37790029	333	13	0.0002751	5.9711e-08	0.00024436	1.1258	0.13012
10	37790029	42372579	210	13	4.6108e-05	8.2333e-09	9.0738e-05	0.50814	0.30568
10	42372579	43894771	316	13	0.00027996	5.8521e-08	0.00024191	1.1573	0.12358
10	43894771	44730075	298	13	0.00024414	5.1424e-08	0.00022677	1.0766	0.14083
10	44730075	48760450	644	13	0.00029896	1.2639e-07	0.00035552	0.84091	0.2002
10	48760450	50840915	655	13	0.00010137	1.0558e-07	0.00032493	0.31197	0.37753
10	50840915	53616629	739	13	0.00018388	1.322e-07	0.00036359	0.50572	0.30653
10	53616629	55103572	667	13	1.2847e-05	1.1871e-07	0.00034454	0.037287	0.48513
10	55103572	57031140	776	13	0.00012003	1.2912e-07	0.00035933	0.33403	0.36918
10	57031140	57662146	184	13	0.00012605	1.7619e-08	0.00013274	0.94962	0.17115
10	57662146	58959528	401	13	0.00024035	4.8127e-08	0.00021938	1.0956	0.13663
10	58959528	60289987	443	13	0.00026393	6.5723e-08	0.00025637	1.0295	0.15162
10	60289987	61891409	601	13	7.5158e-05	1.1736e-07	0.00034257	0.21939	0.41317
10	61891409	62659679	308	13	0.00040378	6.3849e-08	0.00025268	1.598	0.055026
10	62659679	63341695	170	13	6.1447e-05	2.1578e-08	0.00014689	0.41831	0.33786
10	63341695	65794114	868	13	0.00021962	1.3392e-07	0.00036596	0.60014	0.27421
10	65794114	67549615	492	13	4.0266e-05	7.0166e-08	0.00026489	0.15201	0.43959
10	67549615	69900148	881	13	9.6567e-05	1.2799e-07	0.00035775	0.26993	0.39361
10	69900148	70195991	119	10	0.00034696	2.1062e-08	0.00014513	2.3907	0.0084076
10	70195991	72220850	873	13	0.00023776	1.348e-07	0.00036715	0.64758	0.25863
10	72220850	73508512	669	13	2.9885e-05	1.2477e-07	0.00035323	0.084606	0.46629
10	73508512	75422550	475	13	0.00016606	5.7074e-08	0.0002389	0.6951	0.2435
10	75422550	78706814	859	13	0.00033633	1.3956e-07	0.00037357	0.90031	0.18398
10	78706814	80876749	981	13	8.084e-05	1.2723e-07	0.00035669	0.22664	0.41035
10	80876749	82414679	478	13	0.00078089	1.2548e-07	0.00035423	2.2044	0.013747
10	82414679	84383745	709	13	-4.0529e-05	1.1904e-07	0.00034503	0	0.5
10	84383745	85458703	453	13	0.00022017	6.9908e-08	0.0002644	0.83273	0.2025
10	85458703	87937577	982	13	1.3483e-05	1.2398e-07	0.0003521	0.038292	0.48473
10	87937577	89127064	284	13	0.00016209	4.922e-08	0.00022186	0.7306	0.23251
10	89127064	91013381	707	13	0.00015184	1.3065e-07	0.00036146	0.42006	0.33722
10	91013381	92006581	363	13	0.00020583	6.8652e-08	0.00026202	0.78558	0.21606
10	92006581	93335047	427	13	0.00031703	7.7674e-08	0.0002787	1.1375	0.12766
10	93335047	95396368	702	13	0.00086437	1.5597e-07	0.00039493	2.1887	0.014309
10	95396368	96221243	265	13	2.4774e-05	4.1553e-08	0.00020385	0.12153	0.45163
10	96221243	97822357	622	13	0.00020483	8.9791e-08	0.00029965	0.68356	0.24713
10	97822357	100241302	872	13	0.00051287	1.4808e-07	0.00038481	1.3328	0.091301
10	100241302	100668400	149	13	1.4768e-05	1.0949e-08	0.00010464	0.14113	0.44388
10	100668400	102949239	797	13	0.00030985	1.3799e-07	0.00037147	0.83412	0.20211
10	102949239	104380410	359	13	4.9176e-05	4.3847e-08	0.0002094	0.23485	0.40716
10	104380410	106695048	782	13	0.00011124	1.2869e-07	0.00035874	0.31008	0.37825
10	106695048	108726686	687	13	0.00022826	1.2415e-07	0.00035235	0.64783	0.25855
10	108726686	110317705	647	13	0.00022964	1.2509e-07	0.00035368	0.64928	0.25808
10	110317705	112561493	656	13	0.00012959	1.1678e-07	0.00034174	0.3792	0.35227
10	112561493	115328432	963	13	7.3359e-05	1.2687e-07	0.00035618	0.20596	0.41841
10	115328432	116421406	465	13	0.00016943	9.1544e-08	0.00030256	0.55998	0.28775
10	116421406	119523934	972	13	0.00018848	1.3242e-07	0.0003639	0.51794	0.30225
10	119523934	120591353	399	13	-1.0835e-05	7.2011e-08	0.00026835	0	0.5
10	120591353	122407323	671	13	0.00033932	1.397e-07	0.00037377	0.90784	0.18198
10	122407323	123231465	366	13	0.00012414	6.9889e-08	0.00026437	0.46958	0.31933
10	123231465	123900545	258	13	8.5522e-05	4.9262e-08	0.00022195	0.38532	0.35
10	123900545	125869346	841	13	-3.4082e-06	1.2316e-07	0.00035094	0	0.5
10	125869346	128001098	924	13	3.8364e-05	1.2518e-07	0.0003538	0.10843	0.45683
10	128001098	129154362	475	13	1.6258e-05	8.8514e-08	0.00029751	0.054647	0.47821
10	129154362	130844284	800	13	0.00029305	1.3747e-07	0.00037077	0.79038	0.21465
10	130844284	131741327	391	13	9.4146e-05	7.2456e-08	0.00026918	0.34976	0.36326
10	131741327	132580245	396	13	0.00016885	7.7458e-08	0.00027831	0.60668	0.27203
10	132580245	134336329	743	13	4.4202e-05	1.2546e-07	0.0003542	0.12479	0.45034
10	134336329	134494673	38	4	0.00044254	1.3264e-08	0.00011517	3.8425	6.0891e-05
10	134494673	135523865	204	13	6.3326e-05	3.152e-08	0.00017754	0.35669	0.36066
11	70855	1213590	227	13	0.00035419	4.5049e-08	0.00021225	1.6688	0.047581
11	1213590	3665481	645	13	0.0002457	1.3518e-07	0.00036767	0.66825	0.25199
11	3665481	4746709	430	13	-9.2208e-06	8.1545e-08	0.00028556	0	0.5
11	4746709	6322869	984	13	0.00021272	1.3359e-07	0.0003655	0.582	0.28028
11	6322869	7436701	530	13	4.5943e-05	8.9075e-08	0.00029845	0.15394	0.43883
11	7436701	8333274	473	13	0.00039147	1.2011e-07	0.00034656	1.1296	0.12933
11	8333274	9087317	260	13	0.00017785	4.912e-08	0.00022163	0.80244	0.21115
11	9087317	10952027	658	13	0.00056348	1.5052e-07	0.00038797	1.4524	0.073198
11	10952027	12564229	1006	13	0.00027364	1.3653e-07	0.0003695	0.74056	0.22948
11	12564229	13373124	394	13	0.0001163	7.18e-08	0.00026796	0.43404	0.33213
11	13373124	15742552	790	13	5.5448e-05	1.1931e-07	0.00034541	0.16053	0.43623
11	15742552	17578402	603	13	0.00020157	1.0433e-07	0.00032299	0.62408	0.26629
11	17578402	19569535	763	13	0.00025559	1.3566e-07	0.00036832	0.69394	0.24386
11	19569535	21017138	708	13	-5.8974e-05	1.2048e-07	0.0003471	0	0.5
11	21017138	22374142	527	13	0.0002983	1.1186e-07	0.00033446	0.8919	0.18622
11	22374142	24088517	587	13	7.2032e-05	9.7527e-08	0.00031229	0.23065	0.40879
11	24088517	26045753	635	13	-4.0446e-05	1.1672e-07	0.00034164	0	0.5
11	26045753	27020461	351	13	0.00013343	5.4951e-08	0.00023442	0.5692	0.28461
11	27020461	28481593	422	13	5.0128e-05	5.8657e-08	0.00024219	0.20697	0.41801
11	28481593	30141357	417	13	0.00010946	7.1759e-08	0.00026788	0.40861	0.34141
11	30141357	32276901	640	13	0.00018986	9.3387e-08	0.00030559	0.62129	0.2672
11	32276901	33958739	533	13	0.00036583	1.0442e-07	0.00032314	1.1321	0.12879
11	33958739	35502605	770	13	0.00011647	1.2574e-07	0.0003546	0.32845	0.37129
11	35502605	37116815	699	13	0.00028916	1.3728e-07	0.00037051	0.78042	0.21757
11	37116815	39382003	438	13	0.00040566	8.2193e-08	0.00028669	1.4149	0.078542
11	39382003	42310003	922	13	5.3135e-05	1.2589e-07	0.00035481	0.14976	0.44048
11	42310003	44693799	963	13	5.8634e-05	1.2616e-07	0.00035518	0.16508	0.43444
11	44693799	47006137	706	13	0.00025665	1.3571e-07	0.00036839	0.69668	0.243
11	47006137	49866050	528	13	0.00066682	8.4649e-08	0.00029095	2.2919	0.010955
11	49866050	54695473	126	6	0.00023174	6.1068e-09	7.8146e-05	2.9655	0.0015109
11	54695473	55082657	8	3	0.00013034	-7.0359e-09		0	0.5
11	55082657	58457495	1128	13	0.00024549	1.3284e-07	0.00036447	0.67355	0.2503
11	58457495	58780549	74	7	0.00011991	2.5009e-09	5.0009e-05	2.3978	0.0082468
11	58780549	62223771	986	13	0.00012332	1.2928e-07	0.00035955	0.34298	0.36581
11	62223771	63804569	302	13	0.00013844	4.6678e-08	0.00021605	0.64078	0.26083
11	63804569	65898631	573	13	0.0011669	1.4865e-07	0.00038555	3.0266	0.0012364
11	65898631	68005825	372	13	0.00017624	6.0118e-08	0.00024519	0.7188	0.23613
11	68005825	69516130	475	13	-1.1928e-05	7.7113e-08	0.00027769	0	0.5
11	69516130	70926292	419	13	0.00026072	9.592e-08	0.00030971	0.84181	0.19995
11	70926292	72286017	303	13	0.00014862	4.3765e-08	0.0002092	0.71044	0.23872
11	72286017	74412351	608	13	0.00082332	1.3215e-07	0.00036353	2.2648	0.011763
11	74412351	76797209	742	13	0.00047279	1.4614e-07	0.00038229	1.2367	0.10809
11	76797209	78355058	448	13	0.00013341	6.3485e-08	0.00025196	0.52948	0.29823
11	78355058	80722373	1013	13	6.4763e-05	1.2645e-07	0.0003556	0.18212	0.42774
11	80722373	81266712	251	13	-9.3066e-06	4.0215e-08	0.00020054	0	0.5
11	81266712	84381272	1175	13	0.00014843	1.3049e-07	0.00036123	0.41089	0.34058
11	84381272	86619301	804	13	0.00035361	1.401e-07	0.0003743	0.94473	0.1724
11	86619301	87430235	318	13	0.00020558	5.2425e-08	0.00022896	0.89786	0.18463
11	87430235	89208936	570	13	0.00023562	1.2102e-07	0.00034788	0.67729	0.24911
11	89208936	90966490	400	13	0.000218	5.5854e-08	0.00023634	0.92241	0.17816
11	90966490	92077144	347	13	7.8796e-05	5.7463e-08	0.00023972	0.32871	0.37119
11	92077144	93276157	400	13	7.4294e-05	6.1519e-08	0.00024803	0.29954	0.38226
11	93276157	94242260	303	13	0.00014851	4.3759e-08	0.00020919	0.70991	0.23888
11	94242260	95726041	557	13	7.8751e-05	1.0623e-07	0.00032592	0.24162	0.40454
11	95726041	97057058	486	13	0.00010559	9.9139e-08	0.00031486	0.33534	0.36868
11	97057058	98705065	587	13	0.00019189	1.2909e-07	0.00035929	0.53407	0.29665
11	98705065	100417169	753	13	0.00030042	1.3782e-07	0.00037125	0.80922	0.20919
11	100417169	101331121	406	13	8.9206e-05	6.7934e-08	0.00026064	0.34225	0.36608
11	101331121	103959636	1081	13	0.00035665	1.4054e-07	0.00037488	0.95137	0.17071
11	103959636	104873284	300	13	0.00027598	3.823e-08	0.00019552	1.4115	0.079049
11	104873284	106520894	471	13	0.00012746	7.4906e-08	0.00027369	0.46569	0.32072
11	106520894	107844200	469	13	3.6466e-05	8.4596e-08	0.00029085	0.12538	0.45011
11	107844200	108437037	146	11	0.00023676	1.7532e-08	0.00013241	1.7881	0.036878
11	108437037	109866116	329	13	0.00020618	6.24e-08	0.0002498	0.82539	0.20458
11	109866116	111114397	475	13	0.00041757	9.3082e-08	0.00030509	1.3687	0.085552
11	111114397	112459488	408	13	0.00043812	7.774e-08	0.00027882	1.5713	0.058053
11	112459488	114257728	727	13	5.9315e-05	1.2619e-07	0.00035523	0.16698	0.43369
11	114257728	114830666	226	13	7.305e-05	3.1136e-08	0.00017645	0.41399	0.33944
11	114830666	116383348	628	13	0.00051197	1.4803e-07	0.00038475	1.3307	0.09165
11	116383348	117747110	580	13	0.00012376	1.293e-07	0.00035958	0.34418	0.36536
11	117747110	119215476	520	13	0.0010236	1.3799e-07	0.00037148	2.7555	0.0029305
11	119215476	120766806	595	13	0.00035027	1.3615e-07	0.00036898	0.9493	0.17123
11	120766806	121175943	198	13	-6.0113e-05	2.228e-08	0.00014926	0	0.5
11	121175943	122591910	441	13	0.00052529	1.0976e-07	0.00033129	1.5856	0.056418
11	122591910	123500117	389	13	3.1477e-05	8.0339e-08	0.00028344	0.11105	0.45579
11	123500117	124495528	477	13	0.00017932	6.7957e-08	0.00026069	0.68787	0.24577
11	124495528	126311320	779	13	0.00016869	1.3147e-07	0.00036258	0.46524	0.32088
11	126311320	127316679	528	13	2.8981e-05	9.0851e-08	0.00030141	0.096149	0.4617
11	127316679	128188537	280	13	4.377e-05	4.4439e-08	0.00021081	0.20763	0.41776
11	128188537	130342575	835	13	0.00030072	1.3784e-07	0.00037127	0.80999	0.20897
11	130342575	131074612	326	13	0.00016579	6.4745e-08	0.00025445	0.65154	0.25735
11	131074612	133000046	996	13	0.00010578	1.2843e-07	0.00035837	0.29516	0.38394
11	133000046	134205993	470	13	0.00031999	1.1609e-07	0.00034072	0.93916	0.17382
11	134205993	134946452	334	13	0.00015452	6.9627e-08	0.00026387	0.5856	0.27907
12	61107	1080331	279	13	0.00012337	5.646e-08	0.00023761	0.51919	0.30181
12	1080331	2544786	429	13	0.0003282	9.3113e-08	0.00030514	1.0755	0.14107
12	2544786	3677037	445	13	0.00031293	1.0678e-07	0.00032678	0.95763	0.16912
12	3677037	4417679	319	13	0.00021194	6.8944e-08	0.00026257	0.80716	0.20979
12	4417679	5321472	473	13	0.00021973	1.0404e-07	0.00032256	0.68123	0.24786
12	5321472	6419753	498	13	8.7071e-05	1.02e-07	0.00031938	0.27263	0.39257
12	6419753	8377536	357	13	0.00052749	8.8013e-08	0.00029667	1.778	0.037698
12	9031395	10481534	449	13	0.0012462	1.3794e-07	0.0003714	3.3554	0.0003963
12	10481534	11754846	357	13	0.00014545	5.4955e-08	0.00023442	0.62044	0.26749
12	11754846	12733528	375	13	6.9933e-05	7.96e-08	0.00028213	0.24787	0.40212
12	12733528	15241484	975	13	0.00017791	1.3191e-07	0.0003632	0.48985	0.31212
12	15241484	16310460	249	13	8.0844e-05	4.0259e-08	0.00020065	0.40292	0.3435
12	16310460	18087873	557	13	5.6089e-05	1.1064e-07	0.00033262	0.16863	0.43304
12	18087873	20863943	937	13	1.7813e-05	1.2419e-07	0.0003524	0.050548	0.47984
12	20863943	23820634	1086	13	0.00020805	1.3337e-07	0.00036519	0.56969	0.28444
12	23820634	25371083	706	13	0.00027993	1.3684e-07	0.00036991	0.75676	0.2246
12	25371083	27799773	1019	13	0.00036077	1.4074e-07	0.00037515	0.96168	0.16811
12	27799773	29651255	700	13	0.00025621	1.223e-07	0.00034972	0.73263	0.23189
12	29651255	30512406	453	13	0.00013741	7.7958e-08	0.00027921	0.49213	0.31132
12	30512406	32165592	592	13	9.7494e-05	1.1118e-07	0.00033344	0.29239	0.38499
12	32165592	33076989	403	13	0.00022586	7.8467e-08	0.00028012	0.8063	0.21004
12	33076989	37856717	379	13	0.00013779	4.8348e-08	0.00021988	0.62666	0.26544
12	37856717	39227169	142	7	0.00019882	1.7979e-08	0.00013409	1.4828	0.069066
12	39227169	40816185	516	13	0.0001833	8.4453e-08	0.00029061	0.63075	0.2641
12	40816185	41658586	364	13	0.00019203	5.3482e-08	0.00023126	0.83035	0.20317
12	41658586	43984474	921	13	0.00035	1.4022e-07	0.00037446	0.93469	0.17497
12	43984474	46024229	478	13	0.00021786	7.7226e-08	0.0002779	0.78398	0.21653
12	46024229	47714793	478	13	0.00063714	1.0532e-07	0.00032452	1.9633	0.024805
12	47714793	49001866	566	13	0.0002528	1.0563e-07	0.00032501	0.77782	0.21834
12	49001866	51776494	694	13	0.00048299	1.2625e-07	0.00035531	1.3593	0.087019
12	51776494	53039004	609	13	0.00018877	1.0544e-07	0.00032472	0.58134	0.2805
12	53039004	54778823	595	13	6.0545e-05	1.0593e-07	0.00032547	0.18603	0.42621
12	54778823	55665837	267	13	0.00037785	5.6083e-08	0.00023682	1.5955	0.055296
12	55665837	57548860	462	13	0.00042884	8.817e-08	0.00029693	1.4442	0.074339
12	57548860	59308666	500	13	0.0012767	1.3361e-07	0.00036553	3.4928	0.00023897
12	59308666	61123729	467	13	6.2754e-05	6.8669e-08	0.00026205	0.23947	0.40537
12	61123729	64032461	978	13	0.00011873	1.2906e-07	0.00035924	0.33051	0.37051
12	64032461	65559695	361	13	0.00011335	6.4523e-08	0.00025401	0.44622	0.32772
12	65559695	67181144	530	13	0.00025764	9.8364e-08	0.00031363	0.82147	0.20569
12	67181144	67909729	289	13	0.00012827	4.3363e-08	0.00020824	0.61596	0.26896
12	67909729	69826542	798	13	0.0004111	1.4317e-07	0.00037837	1.0865	0.13863
12	69826542	70957987	515	13	8.4596e-05	8.0588e-08	0.00028388	0.298	0.38285
12	70957987	72645075	564	13	0.00015827	9.8207e-08	0.00031338	0.50505	0.30676
12	72645075	73818454	312	13	-7.1754e-05	3.7809e-08	0.00019444	0	0.5
12	73818454	76511314	765	13	6.552e-05	1.2649e-07	0.00035565	0.18423	0.42692
12	76511314	78570570	773	13	0.00021455	1.3368e-07	0.00036562	0.5868	0.27867
12	78570570	80448150	392	13	0.0001403	6.8377e-08	0.00026149	0.53654	0.29579
12	80448150	81467767	305	13	0.00020865	5.1153e-08	0.00022617	0.92255	0.17812
12	81467767	83502666	579	13	0.00029129	9.9402e-08	0.00031528	0.92392	0.17776
12	83502666	84303844	241	13	8.5539e-05	2.4688e-08	0.00015712	0.5444	0.29308
12	84303844	85990426	431	13	0.0002163	5.7478e-08	0.00023975	0.90221	0.18347
12	85990426	89682122	754	13	4.8054e-05	1.0649e-07	0.00032632	0.14726	0.44146
12	89682122	92066155	633	13	0.00037863	1.0186e-07	0.00031916	1.1863	0.11774
12	92066155	94514567	869	13	-2.5854e-06	1.232e-07	0.000351	0	0.5
12	94514567	96020785	700	13	0.00068699	1.5648e-07	0.00039558	1.7367	0.041222
12	96020785	97108839	450	13	0.00023433	9.3217e-08	0.00030531	0.76749	0.22139
12	97108839	99305987	926	13	3.0165e-05	1.2478e-07	0.00035324	0.085393	0.46597
12	99305987	101447641	651	13	0.00011681	1.2227e-07	0.00034967	0.33405	0.36917
12	101447641	101862690	145	13	0.00042055	3.2969e-08	0.00018157	2.3161	0.010275
12	101862690	102964986	358	13	0.00019529	6.8434e-08	0.0002616	0.74652	0.22768
12	102964986	104848696	793	13	0.00019789	1.3288e-07	0.00036452	0.54286	0.29361
12	104848696	106436213	857	13	0.00012382	1.293e-07	0.00035958	0.34433	0.3653
12	106436213	106958748	225	13	4.8738e-05	3.5059e-08	0.00018724	0.26029	0.39732
12	106958748	109025901	781	13	0.00022792	1.3433e-07	0.0003665	0.62188	0.26701
12	109025901	110336719	412	13	0.00037031	8.394e-08	0.00028972	1.2781	0.1006
12	110336719	113263518	520	13	0.00065833	1.0345e-07	0.00032164	2.0468	0.020339
12	113263518	113986709	204	13	9.7258e-05	2.9748e-08	0.00017248	0.56389	0.28641
12	113986709	115036602	537	13	0.00043786	1.1683e-07	0.00034181	1.281	0.10009
12	115036602	115503216	170	13	0.00017135	3.1291e-08	0.00017689	0.96864	0.16636
12	115503216	117087471	714	13	6.9072e-05	1.2666e-07	0.00035589	0.19408	0.42306
12	117087471	118135375	434	13	0.00010366	9.0692e-08	0.00030115	0.3442	0.36535
12	118135375	119754110	634	13	0.00019383	1.2453e-07	0.00035288	0.54926	0.29141
12	119754110	122007651	716	13	0.00021267	1.2893e-07	0.00035906	0.5923	0.27682
12	122007651	124977980	748	13	0.0012328	1.7695e-07	0.00042065	2.9307	0.0016908
12	124977980	126445505	545	13	0.00016702	1.2498e-07	0.00035352	0.47243	0.31831
12	126445505	127875098	591	13	7.2948e-05	1.0479e-07	0.00032371	0.22535	0.41086
12	127875098	129237297	506	13	0.0001036	1.1234e-07	0.00033518	0.30908	0.37863
12	129237297	130377921	590	13	0.00012743	1.2948e-07	0.00035983	0.35413	0.36162
12	130377921	131786751	607	13	0.00019891	1.3293e-07	0.00036459	0.54558	0.29268
12	131786751	132807034	269	13	0.00028518	5.2526e-08	0.00022919	1.2443	0.10669
12	132807034	133841511	147	13	0.0003658	3.1501e-08	0.00017749	2.061	0.01965
13	19020013	20686720	272	13	0.00016832	4.2721e-08	0.00020669	0.81436	0.20772
13	20686720	22242174	544	13	0.0004471	1.1756e-07	0.00034288	1.304	0.096122
13	22242174	23594702	585	13	1.0909e-05	1.2385e-07	0.00035193	0.030998	0.48764
13	23594702	24531937	478	13	6.0916e-05	9.2383e-08	0.00030395	0.20042	0.42058
13	24531937	25784362	592	13	0.00012861	1.1819e-07	0.00034379	0.3741	0.35416
13	25784362	27284362	516	13	0.00012874	9.2183e-08	0.00030362	0.42403	0.33577
13	27284362	29257551	843	13	0.00034514	1.3998e-07	0.00037414	0.92249	0.17814
13	29257551	30483267	490	13	0.00022947	9.2984e-08	0.00030493	0.75251	0.22587
13	30483267	32301815	714	13	0.00011264	1.2876e-07	0.00035883	0.31391	0.3768
13	32301815	33776903	586	13	7.4553e-05	9.6495e-08	0.00031064	0.24	0.40516
13	33776903	35026464	436	13	0.00021148	8.4081e-08	0.00028997	0.72931	0.23291
13	35026464	36046367	219	13	0.00034255	4.9587e-08	0.00022268	1.5383	0.061986
13	36046367	37498185	622	13	0.00019253	1.2417e-07	0.00035238	0.54636	0.29241
13	37498185	38878163	555	13	0.00016486	8.7876e-08	0.00029644	0.55613	0.28906
13	38878163	41069263	804	13	0.00030545	1.3807e-07	0.00037157	0.82205	0.20552
13	41069263	43101027	640	13	0.00060102	1.3396e-07	0.000366	1.6421	0.050283
13	43101027	44901409	776	13	0.00040028	1.4264e-07	0.00037768	1.0598	0.14461
13	44901409	46495214	499	13	5.4464e-05	8.9771e-08	0.00029962	0.18178	0.42788
13	46495214	47431079	346	13	0.00017253	6.1649e-08	0.00024829	0.69485	0.24357
13	47431079	49383962	637	13	2.1903e-05	1.1015e-07	0.00033189	0.065996	0.47369
13	49383962	51591091	767	13	0.00039708	1.4249e-07	0.00037748	1.0519	0.14642
13	51591091	53339622	470	13	0.00013766	8.6573e-08	0.00029423	0.46785	0.31995
13	53339622	54682864	525	13	0.00033899	1.1035e-07	0.00033219	1.0205	0.15375
13	54682864	55817131	325	13	-8.4175e-08	4.2069e-08	0.00020511	0	0.5
13	55817131	57554217	309	13	3.5319e-05	3.301e-08	0.00018169	0.1944	0.42293
13	57554217	58410626	206	13	4.7166e-05	1.8654e-08	0.00013658	0.34534	0.36492
13	58410626	59302271	228	13	2.6794e-05	2.2746e-08	0.00015082	0.17766	0.4295
13	59302271	60854778	534	13	0.00014662	9.1889e-08	0.00030313	0.48368	0.31431
13	60854778	61591949	278	13	0.00048736	6.1575e-08	0.00024814	1.964	0.024764
13	61591949	63971559	662	13	2.2825e-05	1.1251e-07	0.00033543	0.068047	0.47287
13	63971559	65200602	313	13	0.0001497	3.675e-08	0.0001917	0.7809	0.21743
13	65200602	67844453	805	13	-4.8666e-05	1.2098e-07	0.00034782	0	0.5
13	67844453	70724516	900	13	-2.826e-05	1.2196e-07	0.00034923	0	0.5
13	70724516	71526791	298	13	-9.4497e-06	4.9278e-08	0.00022199	0	0.5
13	71526791	73934089	820	13	0.00041318	1.4327e-07	0.0003785	1.0916	0.1375
13	73934089	75670143	687	13	0.00018649	1.3233e-07	0.00036377	0.51266	0.3041
13	75670143	77410555	790	13	4.1218e-05	1.2532e-07	0.000354	0.11644	0.45365
13	77410555	78808813	435	13	0.00030824	7.6969e-08	0.00027743	1.1111	0.13327
13	78808813	80585676	568	13	0.00029182	1.0519e-07	0.00032434	0.89975	0.18413
13	80585676	82581814	615	13	0.00023768	1.1967e-07	0.00034593	0.68709	0.24601
13	82581814	84133144	410	13	-7.5757e-06	4.2279e-08	0.00020562	0	0.5
13	84133144	85610916	427	13	0.00024137	7.5775e-08	0.00027527	0.87682	0.19029
13	85610916	88559882	780	13	0.00013665	1.2643e-07	0.00035556	0.38432	0.35037
13	88559882	90521311	499	13	0.00019732	7.4814e-08	0.00027352	0.72139	0.23533
13	90521311	93129691	846	13	-4.195e-05	1.213e-07	0.00034828	0	0.5
13	93129691	93586455	126	13	-9.7018e-06	1.2313e-08	0.00011096	0	0.5
13	93586455	96087558	1205	13	1.7702e-05	1.2418e-07	0.00035239	0.050235	0.47997
13	96087558	97519210	384	13	0.0001239	6.9877e-08	0.00026434	0.46871	0.31964
13	97519210	98938919	418	13	0.00017791	9.1375e-08	0.00030228	0.58854	0.27808
13	98938919	100574095	755	13	0.00056918	1.5079e-07	0.00038832	1.4657	0.071361
13	100574095	102300523	718	13	6.968e-05	1.2669e-07	0.00035593	0.19577	0.4224
13	102300523	104066710	895	13	0.00032256	1.3889e-07	0.00037268	0.86551	0.19338
13	104066710	104844114	284	13	0.0002791	5.8764e-08	0.00024241	1.1513	0.1248
13	104844114	106247554	543	13	0.00015785	1.1438e-07	0.00033819	0.46675	0.32034
13	106247554	106750000	241	13	0.0001384	4.2147e-08	0.0002053	0.67412	0.25012
13	106750000	108189877	557	13	0.00060553	1.4466e-07	0.00038034	1.5921	0.055685
13	108189877	109121210	387	13	9.7987e-05	7.951e-08	0.00028197	0.3475	0.36411
13	109121210	109815112	298	13	4.5073e-05	5.1876e-08	0.00022776	0.19789	0.42156
13	109815112	111232073	675	13	0.00022176	1.3403e-07	0.0003661	0.60573	0.27235
13	111232073	112247592	451	13	0.00029716	9.9683e-08	0.00031573	0.94119	0.1733
13	112247592	113572488	392	13	-6.3755e-06	7.3369e-08	0.00027087	0	0.5
13	113572488	115109853	350	13	0.0002997	6.9709e-08	0.00026402	1.1351	0.12816
14	19002084	21589402	460	13	6.5703e-05	1.0242e-07	0.00032003	0.2053	0.41867
14	21589402	23018665	621	13	0.0003087	1.3327e-07	0.00036506	0.84561	0.19889
14	23018665	24905123	601	13	0.00011125	1.2345e-07	0.00035136	0.31663	0.37576
14	24905123	26135686	558	13	9.1012e-05	8.8648e-08	0.00029774	0.30568	0.37992
14	26135686	28466533	657	13	-7.3016e-06	1.2297e-07	0.00035068	0	0.5
14	28466533	29972145	368	13	0.00025264	7.1743e-08	0.00026785	0.94322	0.17278
14	29972145	32383265	573	13	0.00011714	1.1444e-07	0.0003383	0.34626	0.36457
14	32383265	34846251	1096	13	4.2227e-05	1.2536e-07	0.00035407	0.11926	0.45253
14	34846251	35859593	284	13	0.000301	5.5547e-08	0.00023568	1.2771	0.10078
14	35859593	38667725	868	13	0.00012492	1.2935e-07	0.00035966	0.34733	0.36417
14	38667725	40341990	562	13	0.00026914	1.0295e-07	0.00032086	0.83882	0.20078
14	40341990	41615502	365	13	5.5011e-05	4.4125e-08	0.00021006	0.26189	0.39671
14	41615502	43137389	451	13	0.00015097	6.9457e-08	0.00026355	0.57282	0.28338
14	43137389	44543227	365	13	0.00015448	7.3339e-08	0.00027081	0.57044	0.28419
14	44543227	46081896	372	13	0.00029141	6.7603e-08	0.00026001	1.1208	0.13119
14	46081896	46749130	198	13	7.9645e-05	1.5983e-08	0.00012642	0.62999	0.26435
14	46749130	48573586	599	13	0.00015287	1.1414e-07	0.00033784	0.4525	0.32546
14	48573586	49005471	119	13	4.2099e-05	9.163e-09	9.5723e-05	0.43979	0.33004
14	49005471	50507760	460	13	0.0003133	9.8153e-08	0.00031329	1	0.15865
14	50507760	51493572	363	13	0.000103	7.0021e-08	0.00026462	0.38925	0.34855
14	51493572	53474383	868	13	0.00055938	1.5032e-07	0.00038771	1.4428	0.074543
14	53474383	53997831	183	13	0.00062556	4.9731e-08	0.000223	2.8052	0.0025146
14	53997831	55233681	399	13	4.3889e-05	7.7493e-08	0.00027838	0.15766	0.43736
14	55233681	56216880	293	13	0.00023551	4.9313e-08	0.00022207	1.0606	0.14444
14	56216880	57481262	639	13	0.00018074	1.3205e-07	0.00036338	0.49738	0.30946
14	57481262	59448336	711	13	2.4425e-05	1.245e-07	0.00035285	0.069222	0.47241
14	59448336	61680424	633	13	0.00029727	1.0632e-07	0.00032607	0.91168	0.18097
14	61680424	63790015	814	13	9.6977e-05	1.2801e-07	0.00035778	0.27105	0.39317
14	63790015	65220298	392	13	0.00017586	7.0075e-08	0.00026472	0.66434	0.25324
14	65220298	66399555	399	13	0.0001297	7.2154e-08	0.00026862	0.48285	0.3146
14	66399555	67992317	451	13	0.00025629	5.4271e-08	0.00023296	1.1001	0.13564
14	67992317	71131957	1225	13	0.00067495	1.559e-07	0.00039484	1.7094	0.043686
14	71131957	72889615	667	13	0.00023221	1.287e-07	0.00035875	0.64726	0.25873
14	72889615	76444767	1168	13	0.00020283	1.3311e-07	0.00036485	0.55594	0.28913
14	76444767	77229472	310	13	0.00014821	6.0774e-08	0.00024652	0.6012	0.27386
14	77229472	78561945	609	13	9.3856e-05	1.1564e-07	0.00034007	0.27599	0.39128
14	78561945	80186579	594	13	0.00021426	1.1912e-07	0.00034514	0.62079	0.26737
14	80186579	81579714	511	13	0.00017948	9.8072e-08	0.00031317	0.57313	0.28328
14	81579714	83138097	460	13	-3.4908e-05	7.458e-08	0.00027309	0	0.5
14	83138097	84241633	392	13	0.00024247	7.6686e-08	0.00027692	0.87558	0.19063
14	84241633	85746319	487	13	0.00015576	9.8952e-08	0.00031457	0.49515	0.31025
14	85746319	86647002	306	13	0.00011836	5.4517e-08	0.00023349	0.50692	0.30611
14	86647002	87635341	313	13	0.00035585	6.8681e-08	0.00026207	1.3578	0.087258
14	87635341	89497643	612	13	0.0016753	1.7247e-07	0.0004153	4.0339	2.7427e-05
14	89497643	91296860	614	13	0.00016322	1.2916e-07	0.00035939	0.45415	0.32486
14	91296860	93132299	654	13	0.00061259	1.5289e-07	0.00039101	1.5667	0.058594
14	93132299	94325285	389	13	-7.3696e-05	6.0723e-08	0.00024642	0	0.5
14	94325285	95750867	811	13	-2.2047e-06	1.2322e-07	0.00035103	0	0.5
14	95750867	96262415	325	13	0.00029533	6.5796e-08	0.00025651	1.1514	0.12479
14	96262415	98341162	740	13	0.00019474	1.3272e-07	0.00036431	0.53453	0.29649
14	98341162	99138532	370	13	0.00035373	7.4284e-08	0.00027255	1.2978	0.097172
14	99138532	101534307	801	13	0.00046804	1.4591e-07	0.00038199	1.2253	0.11024
14	101534307	103012102	372	13	0.00041583	8.3824e-08	0.00028952	1.4363	0.075465
14	103012102	105001723	472	13	0.0010125	1.2675e-07	0.00035602	2.8441	0.0022271
14	105001723	106340358	173	13	0.00038286	3.7659e-08	0.00019406	1.9729	0.024254
14	106340358	107289454	33	4	0.00014088	-1.2495e-09		0	0.5
15	20001200	21131604	2	1	0.0001889	-5.9444e-09		0	0.5
15	21131604	24195127	243	13	-3.3053e-06	4.2482e-08	0.00020611	0	0.5
15	24195127	25108590	172	13	0.000429	4.2103e-08	0.00020519	2.0907	0.018277
15	25108590	27298112	743	13	0.00016129	1.3111e-07	0.00036209	0.44545	0.328
15	27298112	29338502	447	13	0.0002069	9.219e-08	0.00030363	0.68144	0.2478
15	29338502	30165568	255	13	0.00034149	5.4921e-08	0.00023435	1.4572	0.072533
15	30165568	31591821	287	13	0.00014928	5.8264e-08	0.00024138	0.61846	0.26814
15	31591821	32441811	242	13	0.00034951	5.1617e-08	0.00022719	1.5384	0.061979
15	32441811	34015425	663	13	2.6579e-06	1.2345e-07	0.00035136	0.0075646	0.49698
15	34015425	35083251	365	13	0.00036328	8.2745e-08	0.00028765	1.2629	0.10331
15	35083251	37456502	886	13	0.00024628	1.3521e-07	0.00036771	0.66977	0.2515
15	37456502	38530777	332	13	8.7048e-05	6.3552e-08	0.0002521	0.3453	0.36494
15	38530777	40384132	754	13	-1.2546e-05	1.2272e-07	0.00035031	0	0.5
15	40384132	41177514	218	13	0.00014748	3.7774e-08	0.00019436	0.75883	0.22398
15	41177514	42776399	457	13	0.00043947	9.9017e-08	0.00031467	1.3966	0.081268
15	42776399	44198049	310	13	7.1006e-05	3.2731e-08	0.00018092	0.39248	0.34735
15	44198049	46618787	490	13	0.00012979	8.0745e-08	0.00028416	0.45676	0.32392
15	46618787	48136048	585	13	0.00020422	1.0763e-07	0.00032807	0.62248	0.26681
15	48136048	50008043	425	13	0.00030037	7.1452e-08	0.00026731	1.1237	0.13057
15	50008043	51677560	625	13	0.00016887	1.0535e-07	0.00032458	0.52026	0.30144
15	51677560	53069096	399	13	6.4033e-05	5.7613e-08	0.00024003	0.26677	0.39482
15	53069096	54508528	641	13	0.00012094	1.2276e-07	0.00035037	0.34519	0.36498
15	54508528	55136269	254	13	0.00017687	5.7305e-08	0.00023938	0.73885	0.23
15	55136269	56901773	546	13	0.00013436	1.1498e-07	0.00033909	0.39623	0.34597
15	56901773	58441366	618	13	0.00032545	1.3903e-07	0.00037287	0.87283	0.19138
15	58441366	59694116	501	13	0.00034361	1.2651e-07	0.00035568	0.96606	0.16701
15	59694116	61265836	632	13	0.00020134	1.3304e-07	0.00036475	0.552	0.29047
15	61265836	63215222	885	13	8.684e-05	1.2752e-07	0.00035709	0.24318	0.40393
15	63215222	65104668	509	13	0.00035262	1.0378e-07	0.00032215	1.0946	0.13685
15	65104668	67094767	613	13	0.00030539	1.3165e-07	0.00036284	0.84168	0.19998
15	67094767	69017999	697	13	0.00029609	1.3266e-07	0.00036422	0.81293	0.20813
15	69017999	70133341	247	13	5.851e-05	4.1177e-08	0.00020292	0.28834	0.38654
15	70133341	71922649	647	13	6.5572e-06	1.2364e-07	0.00035163	0.018648	0.49256
15	71922649	73628714	377	13	2.6615e-07	4.7471e-08	0.00021788	0.0012215	0.49951
15	73628714	76398624	643	13	0.00041957	1.3745e-07	0.00037074	1.1317	0.12888
15	76398624	78516053	548	13	0.00033847	9.5042e-08	0.00030829	1.0979	0.13613
15	78516053	80860978	971	13	0.00050133	1.4752e-07	0.00038408	1.3053	0.095903
15	80860978	84260468	898	13	0.00010224	1.2826e-07	0.00035813	0.28547	0.38764
15	84260468	86652905	800	13	0.00039898	1.4258e-07	0.0003776	1.0566	0.14534
15	86652905	88369943	741	13	0.0001672	1.314e-07	0.00036248	0.46127	0.3223
15	88369943	90475551	665	13	0.00021162	1.3354e-07	0.00036543	0.57911	0.28126
15	90475551	92164392	592	13	0.00066703	1.5552e-07	0.00039436	1.6914	0.045377
15	92164392	93780902	751	13	0.00033982	1.3973e-07	0.0003738	0.9091	0.18165
15	93780902	94924330	500	13	0.0005375	1.3439e-07	0.00036659	1.4662	0.071296
15	94924330	96141596	508	13	0.00068535	1.4209e-07	0.00037695	1.8182	0.03452
15	96141596	98030910	623	13	0.00032116	1.3883e-07	0.00037259	0.86197	0.19435
15	98030910	99244059	457	13	0.00011984	1.0618e-07	0.00032585	0.36777	0.35652
15	99244059	100636847	501	13	0.00015434	1.1305e-07	0.00033622	0.45902	0.32311
15	100636847	101552694	378	13	0.00026066	8.7582e-08	0.00029594	0.88077	0.18922
15	101552694	102520966	358	13	0.00014923	8.0815e-08	0.00028428	0.52492	0.29982
16	60054	1207206	248	13	0.00048044	6.9207e-08	0.00026307	1.8263	0.033904
16	1207206	2764829	368	13	0.0001194	7.1376e-08	0.00026716	0.44691	0.32747
16	2764829	4001196	298	13	0.00013286	6.7165e-08	0.00025916	0.51263	0.3041
16	4001196	5118345	332	13	0.00033098	8.7504e-08	0.00029581	1.1189	0.1316
16	5118345	5891580	326	13	9.8731e-05	7.2103e-08	0.00026852	0.36769	0.35655
16	5891580	6893551	615	13	0.00019335	1.3266e-07	0.00036422	0.53086	0.29776
16	6893551	7529121	477	13	0.00029062	1.2222e-07	0.00034959	0.83131	0.2029
16	7529121	8338519	497	13	0.00028464	1.2338e-07	0.00035125	0.81035	0.20887
16	8338519	9799419	657	13	0.0002249	1.3418e-07	0.00036631	0.61398	0.26961
16	9799419	10426032	361	13	0.00034702	8.0537e-08	0.00028379	1.2228	0.1107
16	10426032	11520161	408	13	0.0043534	2.9478e-07	0.00054293	8.0184	5.358e-16
16	11520161	12613098	389	13	0.00018454	9.3419e-08	0.00030565	0.60377	0.273
16	12613098	13154437	284	13	6.2612e-05	5.1008e-08	0.00022585	0.27723	0.3908
16	13154437	14464002	517	13	0.00020634	1.1091e-07	0.00033304	0.61958	0.26777
16	14464002	16154060	322	13	0.00017337	6.5677e-08	0.00025628	0.67651	0.24936
16	16154060	17644749	370	13	6.225e-05	7.4935e-08	0.00027374	0.2274	0.41005
16	17644749	18643607	161	13	0.00010371	2.8083e-08	0.00016758	0.61886	0.268
16	18643607	20150571	400	13	0.00021215	7.6667e-08	0.00027689	0.76618	0.22178
16	20150571	22448904	435	13	0.00020614	7.6093e-08	0.00027585	0.74727	0.22745
16	22448904	24136875	474	13	0.00036197	9.8758e-08	0.00031426	1.1518	0.12469
16	24136875	25986862	691	13	8.4286e-05	1.2739e-07	0.00035692	0.23615	0.40666
16	25986862	27445755	608	13	-6.3723e-05	1.2025e-07	0.00034677	0	0.5
16	27445755	29036613	321	13	0.00017541	4.9004e-08	0.00022137	0.7924	0.21406
16	29036613	31382943	296	13	0.0016443	1.1804e-07	0.00034356	4.7859	8.5129e-07
16	31382943	46399473	117	13	0.0001981	1.6824e-08	0.00012971	1.5273	0.063344
16	46399473	49007926	251	13	0.00016819	3.6781e-08	0.00019178	0.87696	0.19025
16	49007926	52035823	987	13	0.00015482	1.308e-07	0.00036166	0.42809	0.33429
16	52035823	53382572	450	13	0.0002064	7.5248e-08	0.00027431	0.75244	0.22589
16	53382572	55903774	1085	13	0.00018305	1.3216e-07	0.00036354	0.50353	0.3073
16	55903774	57664330	601	13	0.00036939	1.327e-07	0.00036428	1.014	0.15528
16	57664330	59045405	506	13	0.00013063	1.0612e-07	0.00032576	0.40101	0.34421
16	59045405	60745694	508	13	7.4089e-05	9.6761e-08	0.00031106	0.23818	0.40587
16	60745694	62229849	347	13	0.00030904	6.218e-08	0.00024936	1.2393	0.10761
16	62229849	63691589	439	13	0.00019117	8.8275e-08	0.00029711	0.64342	0.25998
16	63691589	65938566	810	13	0.0001081	1.2854e-07	0.00035853	0.30152	0.38151
16	65938566	68841363	716	13	0.00060477	1.455e-07	0.00038144	1.5855	0.056429
16	68841363	71054028	417	13	-2.0568e-05	6.6401e-08	0.00025768	0	0.5
16	71054028	72935150	496	13	0.00030248	9.5907e-08	0.00030969	0.97672	0.16436
16	72935150	74971503	741	13	6.7204e-05	1.2657e-07	0.00035577	0.1889	0.42509
16	74971503	75977954	251	13	9.0378e-05	4.3825e-08	0.00020934	0.43172	0.33297
16	75977954	77523678	719	13	0.00022869	1.3436e-07	0.00036655	0.62389	0.26635
16	77523678	78456292	633	13	0.00024423	1.3511e-07	0.00036758	0.66443	0.25321
16	78456292	79134815	503	13	0.00034188	1.3545e-07	0.00036803	0.92892	0.17646
16	79134815	80297374	724	13	0.00029026	1.3733e-07	0.00037059	0.78325	0.21674
16	80297374	81772536	735	13	0.00043788	1.4446e-07	0.00038008	1.1521	0.12464
16	81772536	82747728	540	13	0.00013053	1.2963e-07	0.00036004	0.36256	0.35847
16	82747728	83477208	582	13	7.5967e-05	1.2699e-07	0.00035636	0.21318	0.41559
16	83477208	84445883	601	13	2.1418e-05	1.2436e-07	0.00035265	0.060736	0.47578
16	84445883	85148685	384	13	0.00041143	1.0632e-07	0.00032606	1.2618	0.10351
16	85148685	86156599	327	13	0.00058282	9.9552e-08	0.00031552	1.8472	0.032361
16	86156599	86815411	444	13	0.0001575	1.1291e-07	0.00033602	0.46871	0.31964
16	86815411	87647349	338	13	0.00042203	9.5306e-08	0.00030872	1.367	0.085808
16	87647349	89041165	284	13	0.00037507	7.4161e-08	0.00027232	1.3773	0.084211
16	89041165	90292812	335	13	0.00055435	9.2449e-08	0.00030405	1.8232	0.034136
17	56	1172399	195	13	0.00025554	4.5735e-08	0.00021386	1.1949	0.11606
17	1172399	1928731	177	13	0.00014018	3.0658e-08	0.00017509	0.80059	0.21168
17	1928731	3702312	604	13	0.00044978	1.4065e-07	0.00037504	1.1993	0.11521
17	3702312	4696261	262	13	0.00014224	4.516e-08	0.00021251	0.66932	0.25165
17	4696261	5741334	401	13	0.00015878	7.8408e-08	0.00028001	0.56703	0.28535
17	5741334	7317398	560	13	0.00017157	1.3131e-07	0.00036237	0.47346	0.31794
17	7317398	8306425	360	13	0.00019924	7.7194e-08	0.00027784	0.71712	0.23665
17	8306425	9965921	563	13	0.00018458	1.2524e-07	0.0003539	0.52155	0.30099
17	9965921	11102815	422	13	0.00029509	9.0666e-08	0.00030111	0.98002	0.16354
17	11102815	12534769	506	13	0.00029264	1.1796e-07	0.00034345	0.85204	0.19709
17	12534769	13180372	284	13	0.00016272	6.1181e-08	0.00024735	0.65787	0.25531
17	13180372	13894637	290	13	0.00011611	6.152e-08	0.00024803	0.4681	0.31985
17	13894637	15019097	544	13	0.00016771	1.1514e-07	0.00033932	0.49425	0.31057
17	15019097	16412342	338	13	5.0891e-05	5.528e-08	0.00023512	0.21645	0.41432
17	16412342	18856320	585	13	0.0011605	1.5096e-07	0.00038854	2.9869	0.001409
17	18856320	21290357	364	13	0.00032137	7.0173e-08	0.0002649	1.2132	0.11253
17	21290357	27334244	530	13	0.00027547	1.1077e-07	0.00033281	0.82769	0.20392
17	27334244	29786491	593	13	0.00054835	8.5002e-08	0.00029155	1.8808	0.029998
17	29786491	31538425	492	13	2.1668e-05	9.4244e-08	0.00030699	0.070581	0.47187
17	31538425	32912798	798	13	0.00033893	1.3968e-07	0.00037374	0.90687	0.18224
17	32912798	34469036	493	13	0.00024609	9.8098e-08	0.00031321	0.7857	0.21602
17	34469036	36809344	474	13	0.00063272	1.1173e-07	0.00033426	1.8929	0.029187
17	36809344	38877404	455	13	0.0003997	9.1079e-08	0.00030179	1.3244	0.092682
17	38877404	39899810	354	13	0.00014031	4.7617e-08	0.00021821	0.64301	0.26011
17	39899810	41772087	441	13	0.0016039	1.2732e-07	0.00035681	4.4949	3.4795e-06
17	41772087	43056905	381	13	0.00027241	6.4703e-08	0.00025437	1.0709	0.1421
17	43056905	45876022	402	13	0.0016564	1.3414e-07	0.00036625	4.5225	3.0561e-06
17	45876022	47517400	566	13	0.00042499	1.0899e-07	0.00033013	1.2873	0.098987
17	47517400	49898957	693	13	0.00021986	1.3394e-07	0.00036597	0.60075	0.274
17	49898957	50719055	293	13	0.0002628	5.3446e-08	0.00023118	1.1367	0.12782
17	50719055	51826118	332	13	5.8447e-05	4.3155e-08	0.00020774	0.28135	0.38922
17	51826118	53599432	612	13	-5.1958e-05	1.0949e-07	0.00033089	0	0.5
17	53599432	55357541	589	13	0.0002331	1.1336e-07	0.00033669	0.69234	0.24436
17	55357541	57487512	683	13	0.00021221	1.3094e-07	0.00036186	0.58643	0.27879
17	57487512	59312755	264	13	0.0011578	7.7522e-08	0.00027843	4.1584	1.6025e-05
17	59312755	61545589	431	13	2.4912e-05	7.1147e-08	0.00026673	0.093395	0.46279
17	61545589	63148128	301	13	0.00035494	5.1309e-08	0.00022651	1.567	0.058562
17	63148128	64800430	627	13	0.00021494	1.1857e-07	0.00034434	0.62421	0.26625
17	64800430	67858770	879	13	0.00013161	1.2968e-07	0.00036011	0.36548	0.35738
17	67858770	69387817	629	13	0.00031708	1.2581e-07	0.0003547	0.89394	0.18568
17	69387817	72672203	1223	13	9.8081e-05	1.2806e-07	0.00035785	0.27408	0.39201
17	72672203	74375560	442	13	0.00077751	1.1838e-07	0.00034406	2.2598	0.011918
17	74375560	76263413	601	13	0.00031312	1.3844e-07	0.00037207	0.84157	0.20002
17	76263413	77298636	344	13	0.00029648	9.0445e-08	0.00030074	0.98582	0.16211
17	77298636	78837588	435	13	0.00053707	1.0859e-07	0.00032953	1.6298	0.051571
17	78837588	80034408	207	13	0.00013502	3.6617e-08	0.00019136	0.70558	0.24022
17	80034408	81194908	303	13	0.00014166	5.2503e-08	0.00022914	0.61825	0.2682
18	10644	912486	343	13	6.5909e-05	6.4539e-08	0.00025405	0.25944	0.39765
18	912486	1942911	317	13	0.00015233	5.1592e-08	0.00022714	0.67066	0.25122
18	1942911	3891658	599	13	0.00010256	1.274e-07	0.00035693	0.28734	0.38692
18	3891658	5834180	664	13	0.00013728	1.2995e-07	0.00036049	0.38082	0.35167
18	5834180	7090485	477	13	0.00011127	9.5376e-08	0.00030883	0.3603	0.35931
18	7090485	8498931	512	13	5.3125e-05	1.0066e-07	0.00031727	0.16744	0.43351
18	8498931	11075913	1118	13	5.7768e-05	1.2611e-07	0.00035512	0.16267	0.43539
18	11075913	11905440	230	13	0.00022519	4.7406e-08	0.00021773	1.0343	0.1505
18	11905440	14440799	759	13	7.5406e-05	1.2696e-07	0.00035632	0.21162	0.4162
18	14440799	19485844	159	13	8.6109e-05	1.6009e-08	0.00012652	0.68057	0.24807
18	19485844	20649472	306	13	0.00026884	5.8276e-08	0.0002414	1.1137	0.13271
18	20649472	22996651	777	13	8.2926e-05	1.2733e-07	0.00035683	0.2324	0.40811
18	22996651	24026191	325	13	0.00028496	7.1002e-08	0.00026646	1.0694	0.14244
18	24026191	25927682	792	13	0.00018367	1.3219e-07	0.00036358	0.50516	0.30672
18	25927682	26875587	252	13	-7.8747e-06	3.1241e-08	0.00017675	0	0.5
18	26875587	27866478	277	13	8.4299e-05	3.9292e-08	0.00019822	0.42527	0.33532
18	27866478	30264066	896	13	8.964e-05	1.2765e-07	0.00035728	0.25089	0.40095
18	30264066	31780067	350	13	2.997e-05	4.9453e-08	0.00022238	0.13477	0.4464
18	31780067	33861964	632	13	0.00019536	1.1097e-07	0.00033312	0.58648	0.27878
18	33861964	35075250	477	13	0.00031554	1.0056e-07	0.00031712	0.99502	0.15986
18	35075250	36365490	492	13	1.458e-05	7.1225e-08	0.00026688	0.054631	0.47822
18	36365490	37684367	354	13	3.5172e-05	4.7999e-08	0.00021909	0.16054	0.43623
18	37684367	39892648	769	13	7.2718e-05	1.1898e-07	0.00034494	0.21082	0.41652
18	39892648	42922106	951	13	9.5836e-05	1.2795e-07	0.0003577	0.26792	0.39438
18	42922106	44299246	677	13	0.00039749	1.4251e-07	0.0003775	1.0529	0.14618
18	44299246	45939732	586	13	0.00027153	1.213e-07	0.00034828	0.77965	0.2178
18	45939732	47730584	774	13	0.00037454	1.414e-07	0.00037603	0.99603	0.15962
18	47730584	51062185	1203	13	5.7888e-05	1.2612e-07	0.00035513	0.163	0.43526
18	51062185	51554175	177	13	0.0002078	2.5141e-08	0.00015856	1.3106	0.095001
18	51554175	55213838	1168	13	0.00041981	1.4359e-07	0.00037893	1.1079	0.13395
18	55213838	56530220	594	13	0.00054831	1.4044e-07	0.00037476	1.4631	0.07172
18	56530220	57630483	566	13	0.00033455	1.3218e-07	0.00036357	0.92019	0.17874
18	57630483	59020751	431	13	2.7078e-05	7.6402e-08	0.00027641	0.097964	0.46098
18	59020751	60277715	499	13	0.00026429	9.9835e-08	0.00031597	0.83645	0.20145
18	60277715	61820252	548	13	0.0001788	9.9769e-08	0.00031586	0.56607	0.28567
18	61820252	63463402	471	13	0.00019815	8.201e-08	0.00028637	0.69194	0.24449
18	63463402	64252801	254	13	0.00025745	4.2433e-08	0.00020599	1.2498	0.10568
18	64252801	66125817	723	13	0.00017981	1.32e-07	0.00036332	0.4949	0.31034
18	66125817	67175820	314	13	0.00015166	6.2362e-08	0.00024972	0.6073	0.27183
18	67175820	68621179	452	13	0.00028064	1.0177e-07	0.00031902	0.87971	0.18951
18	68621179	69621618	370	13	0.00025364	7.7506e-08	0.0002784	0.91108	0.18113
18	69621618	71038474	499	13	0.0001027	9.727e-08	0.00031188	0.3293	0.37096
18	71038474	71971462	440	13	8.5872e-05	9.4733e-08	0.00030779	0.279	0.39012
18	71971462	73526987	593	13	0.00023701	1.2457e-07	0.00035295	0.67152	0.25094
18	73526987	74813815	561	13	3.6843e-05	1.1958e-07	0.0003458	0.10655	0.45757
18	74813815	75976317	519	13	0.00010001	1.0696e-07	0.00032705	0.3058	0.37988
18	75976317	77149991	368	13	-1.2636e-05	5.5378e-08	0.00023533	0	0.5
18	77149991	78017158	231	13	0.00026141	4.46e-08	0.00021119	1.2378	0.10789
19	80840	610729	36	7	0.00016775	1.412e-09	3.7577e-05	4.4642	4.0193e-06
19	610729	2098396	98	13	0.00038834	2.6947e-08	0.00016416	2.3657	0.0089987
19	2098396	3019660	186	13	0.00022113	4.2403e-08	0.00020592	1.0739	0.14144
19	3019660	4348967	225	13	0.00019235	5.2079e-08	0.00022821	0.84288	0.19965
19	4348967	5811852	364	13	0.00052081	1.0003e-07	0.00031628	1.6467	0.049813
19	5811852	6684885	149	13	0.00013562	2.65e-08	0.00016279	0.83308	0.2024
19	6684885	8347513	398	13	0.00052593	1.0258e-07	0.00032028	1.6421	0.050288
19	8347513	9238393	241	13	0.00037386	4.57e-08	0.00021378	1.7488	0.040159
19	9238393	11284028	541	13	0.0011471	1.4131e-07	0.00037591	3.0516	0.0011381
19	11284028	13471127	438	13	1.9839e-05	7.491e-08	0.0002737	0.072485	0.47111
19	13471127	14486347	150	13	-1.5031e-05	1.711e-08	0.0001308	0	0.5
19	14486347	15648610	340	13	0.0001176	6.1591e-08	0.00024818	0.47386	0.3178
19	15648610	16374416	365	13	5.4626e-05	4.8641e-08	0.00022055	0.24768	0.40219
19	16374416	18409862	537	13	0.0018405	1.933e-07	0.00043966	4.1863	1.4178e-05
19	18409862	19877471	362	13	0.00082918	9.6973e-08	0.00031141	2.6627	0.0038756
19	19877471	20905757	133	13	0.0001438	2.0705e-08	0.00014389	0.99936	0.15881
19	20905757	22732896	377	13	0.000121	5.2939e-08	0.00023008	0.52592	0.29947
19	22732896	23467746	160	13	2.4927e-05	1.1711e-08	0.00010822	0.23035	0.40891
19	23467746	28557893	232	13	0.00013686	3.0782e-08	0.00017545	0.78008	0.21767
19	28557893	29790947	500	13	0.00015747	9.4712e-08	0.00030775	0.51169	0.30444
19	29790947	30727954	312	13	0.00027861	6.5283e-08	0.00025551	1.0904	0.13777
19	30727954	32746520	584	13	0.00025577	1.2402e-07	0.00035217	0.72628	0.23383
19	32746520	34262952	474	13	6.4154e-05	8.851e-08	0.00029751	0.21564	0.41463
19	34262952	36469295	634	13	0.00022983	1.2801e-07	0.00035778	0.64236	0.26032
19	36469295	37527033	273	13	0.00020456	3.5122e-08	0.00018741	1.0915	0.13753
19	37527033	40170619	720	13	0.000178	1.3192e-07	0.0003632	0.49009	0.31203
19	40170619	40984601	204	13	0.00024204	3.5491e-08	0.00018839	1.2848	0.099437
19	40984601	42131573	321	13	0.0004827	7.7582e-08	0.00027854	1.733	0.041549
19	42131573	43862455	162	13	6.5427e-06	1.3643e-08	0.0001168	0.056015	0.47766
19	43862455	44744108	313	13	8.6804e-05	4.8188e-08	0.00021952	0.39543	0.34626
19	44744108	46102697	338	13	0.00047651	8.6151e-08	0.00029351	1.6235	0.052243
19	46102697	47150082	289	13	0.00072954	8.6782e-08	0.00029459	2.4765	0.0066345
19	47150082	49282227	541	13	0.00080913	1.3554e-07	0.00036815	2.1978	0.013981
19	49282227	51532567	533	13	0.0012004	1.6543e-07	0.00040673	2.9514	0.0015816
19	51532567	52985290	526	13	9.0566e-05	1.0304e-07	0.00032099	0.28214	0.38892
19	52985290	54602362	271	13	2.804e-05	4.7375e-08	0.00021766	0.12883	0.44875
19	54602362	55728080	242	13	0.00028453	5.3629e-08	0.00023158	1.2287	0.1096
19	55728080	57521335	523	13	5.1269e-05	1.1185e-07	0.00033445	0.1533	0.43908
19	57521335	59118839	578	13	0.00012327	1.1532e-07	0.00033959	0.36301	0.3583
20	60479	697600	202	13	-1.388e-06	3.296e-08	0.00018155	0	0.5
20	697600	2469501	908	13	0.00018242	1.3213e-07	0.0003635	0.50185	0.30789
20	2469501	3828413	481	13	0.00012125	9.5854e-08	0.0003096	0.39163	0.34767
20	3828413	5477850	703	13	0.000233	1.3457e-07	0.00036684	0.63515	0.26267
20	5477850	7084073	630	13	0.0001739	1.3172e-07	0.00036293	0.47915	0.31592
20	7084073	8117011	406	13	0.00026951	7.369e-08	0.00027146	0.9928	0.1604
20	8117011	9730921	763	13	0.00024082	1.3495e-07	0.00036735	0.65554	0.25606
20	9730921	11249536	690	13	7.0444e-05	1.2673e-07	0.00035599	0.19788	0.42157
20	11249536	12447499	505	13	1.5727e-05	7.9871e-08	0.00028262	0.055648	0.47781
20	12447499	13689864	552	13	7.0296e-05	1.0264e-07	0.00032037	0.21942	0.41316
20	13689864	15958359	955	13	0.00039269	1.4228e-07	0.0003772	1.0411	0.14892
20	15958359	17487232	928	13	8.1805e-05	1.2727e-07	0.00035675	0.2293	0.40932
20	17487232	18972203	611	13	0.0001492	1.2092e-07	0.00034774	0.42907	0.33394
20	18972203	20959710	847	13	-3.0353e-06	1.2318e-07	0.00035097	0	0.5
20	20959710	22491456	415	13	0.00018611	6.3151e-08	0.0002513	0.74058	0.22947
20	22491456	23293790	352	13	0.00011637	6.0109e-08	0.00024517	0.47463	0.31752
20	23293790	24717724	534	13	0.00018439	1.0004e-07	0.00031629	0.58298	0.27995
20	24717724	25344231	254	13	0.00021374	3.5276e-08	0.00018782	1.138	0.12756
20	25344231	31614823	609	13	0.00029511	9.872e-08	0.0003142	0.93924	0.1738
20	31614823	32813441	317	13	8.3899e-05	4.72e-08	0.00021725	0.38618	0.34968
20	32813441	34960446	498	13	0.00013168	5.6857e-08	0.00023845	0.55225	0.29039
20	34960446	36909530	501	13	0.00012489	8.3091e-08	0.00028826	0.43328	0.33241
20	36909530	38436761	518	13	1.7513e-05	8.1104e-08	0.00028479	0.061496	0.47548
20	38436761	39610856	418	13	0.00023774	8.9069e-08	0.00029844	0.79661	0.21284
20	39610856	40585689	287	13	0.00068598	7.6146e-08	0.00027595	2.4859	0.0064609
20	40585689	41615460	539	13	0.0001926	1.2127e-07	0.00034824	0.55307	0.29011
20	41615460	42680176	370	13	0.0006163	9.5697e-08	0.00030935	1.9923	0.023171
20	42680176	44839056	754	13	0.0012446	1.8339e-07	0.00042824	2.9063	0.0018288
20	44839056	47199980	940	13	0.00036247	1.4082e-07	0.00037526	0.96592	0.16704
20	47199980	49239658	753	13	0.00075859	1.5994e-07	0.00039992	1.8969	0.028924
20	49239658	52472549	1195	13	0.00010605	1.2844e-07	0.00035839	0.2959	0.38365
20	52472549	54055266	568	13	0.00027722	1.2535e-07	0.00035404	0.78302	0.21681
20	54055266	56447959	1012	13	0.00027242	1.3647e-07	0.00036942	0.73741	0.23044
20	56447959	58406572	757	13	0.00012128	1.2918e-07	0.00035941	0.33744	0.36789
20	58406572	59561724	480	13	0.0002004	9.6771e-08	0.00031108	0.6442	0.25972
20	59561724	61301855	620	13	0.00011163	1.2871e-07	0.00035877	0.31115	0.37784
20	61301855	62190180	216	13	0.00047118	5.7401e-08	0.00023959	1.9667	0.024612
20	62190180	62965163	196	13	0.00093258	7.3648e-08	0.00027138	3.4364	0.00029472
21	9411243	15950982	268	13	0.00019831	5.5485e-08	0.00023555	0.84189	0.19993
21	15950982	18053165	622	13	0.00019434	1.327e-07	0.00036429	0.53349	0.29685
21	18053165	19480375	450	13	9.6906e-05	9.4398e-08	0.00030724	0.31541	0.37623
21	19480375	20962339	577	13	0.00015598	1.2503e-07	0.0003536	0.44113	0.32956
21	20962339	22072764	339	13	0.00030517	7.425e-08	0.00027249	1.1199	0.13137
21	22072764	23362875	540	13	-6.1621e-05	9.1109e-08	0.00030184	0	0.5
21	23362875	24696231	378	13	0.00019443	7.0677e-08	0.00026585	0.73136	0.23228
21	24696231	26469122	674	13	6.137e-05	1.2425e-07	0.00035249	0.1741	0.43089
21	26469122	27271019	237	13	0.00021947	4.5718e-08	0.00021382	1.0264	0.15235
21	27271019	29125226	867	13	0.0002355	1.3469e-07	0.000367	0.64169	0.26054
21	29125226	31197025	706	13	0.0001805	1.1633e-07	0.00034108	0.5292	0.29833
21	31197025	32668642	459	13	3.7356e-05	6.0326e-08	0.00024561	0.15209	0.43956
21	32668642	34376999	696	13	0.00012402	1.2931e-07	0.0003596	0.34487	0.3651
21	34376999	35225465	268	13	0.00066572	7.8031e-08	0.00027934	2.3832	0.0085823
21	35225465	36524373	540	13	0.00029356	1.3079e-07	0.00036165	0.81174	0.20847
21	36524373	37870779	569	13	0.00016364	1.0944e-07	0.00033082	0.49465	0.31043
21	37870779	38711704	305	13	-1.6331e-05	4.1012e-08	0.00020252	0	0.5
21	38711704	40482902	828	13	0.00036227	1.4081e-07	0.00037525	0.96542	0.16717
21	40482902	41389527	496	13	0.00012353	8.4748e-08	0.00029111	0.42433	0.33566
21	41389527	43321528	954	13	-9.1244e-05	1.1892e-07	0.00034485	0	0.5
21	43321528	44506268	640	13	0.00021932	1.3391e-07	0.00036594	0.59935	0.27447
21	44506268	46177105	479	13	0.00040404	1.1665e-07	0.00034155	1.183	0.11841
21	46177105	47492226	482	13	0.00019627	9.9454e-08	0.00031536	0.62235	0.26685
21	47492226	48119752	245	13	0.0006042	6.2873e-08	0.00025075	2.4096	0.0079845
22	16050408	17674295	182	13	0.00023644	3.9175e-08	0.00019793	1.1946	0.11613
22	17674295	18296088	195	13	0.00025148	4.1019e-08	0.00020253	1.2417	0.10717
22	18296088	19912358	504	13	-4.4308e-05	9.1076e-08	0.00030179	0	0.5
22	19912358	22357325	596	13	0.00091811	1.3816e-07	0.00037169	2.4701	0.0067544
22	22357325	23712647	310	13	0.00014813	5.7925e-08	0.00024068	0.61547	0.26912
22	23712647	24984204	346	13	7.0066e-05	4.7675e-08	0.00021835	0.3209	0.37414
22	24984204	26791628	681	13	0.00018149	1.3208e-07	0.00036343	0.49936	0.30876
22	26791628	27834752	651	13	0.00017939	1.3198e-07	0.00036329	0.49379	0.31073
22	27834752	29651799	551	13	0.00075412	1.5095e-07	0.00038852	1.941	0.026128
22	29651799	31439918	574	13	0.00036524	1.1334e-07	0.00033666	1.0849	0.13899
22	31439918	32664986	370	13	0.00043697	7.8828e-08	0.00028076	1.5564	0.059811
22	32664986	34494914	914	13	4.0556e-05	1.2528e-07	0.00035395	0.11458	0.45439
22	34494914	35530985	518	13	0.00023075	8.7586e-08	0.00029595	0.77971	0.21778
22	35530985	37570269	793	13	0.00038816	1.4206e-07	0.00037691	1.0299	0.15154
22	37570269	39307894	554	13	0.00036969	1.2777e-07	0.00035744	1.0343	0.15051
22	39307894	40545797	338	13	0.00071661	9.8194e-08	0.00031336	2.2869	0.011102
22	40545797	42690818	498	13	0.00036705	8.2066e-08	0.00028647	1.2813	0.10005
22	42690818	43714200	405	13	0.00013371	8.0646e-08	0.00028398	0.47085	0.31888
22	43714200	44995308	663	13	0.00010124	1.2821e-07	0.00035807	0.28274	0.38869
22	44995308	46470495	577	13	0.00026713	1.3622e-07	0.00036908	0.72377	0.2346
22	46470495	47596318	418	13	0.00028971	9.731e-08	0.00031195	0.92872	0.17652
22	47596318	48903703	660	13	0.00019193	1.3259e-07	0.00036413	0.5271	0.29906
22	48903703	49824534	527	13	0.00011123	1.22e-07	0.00034928	0.31845	0.37507
22	49824534	51243298	400	13	0.00058452	1.0366e-07	0.00032196	1.8155	0.034724
