# Supplementary material for: Investigating the shared genetic architecture between multiple sclerosis and inflammatory bowel diseases
Source: Nat Commun. 2021 Sep 24;12:5641. doi: 10.1038/s41467-021-25768-0 (PMC8463615; doi:10.1038/s41467-021-25768-0)
Supplement: Supplementary file 17 — Source Data [file 41467_2021_25768_MOESM17_ESM.zip › Source_Data/rawData_for_main_Figures/roh_HESS_results/MS_CD/local_genetic_covariance/step3.txt]

chr	start	end	num_snp	k	local_rhog	var	se	z	p
1	10583	1892607	61	8	0.00085564	4.2367e-08	0.00020583	4.1569	3.2253e-05
1	1892607	3582736	340	50	-0.00020587	8.5387e-08	0.00029221	-0.70452	0.48111
1	3582736	4380811	211	35	0.00025961	2.6457e-08	0.00016265	1.5961	0.11047
1	4380811	5913893	775	50	0.00011109	5.9245e-08	0.0002434	0.45639	0.64811
1	5913893	7247335	421	47	-3.824e-05	5.2617e-08	0.00022938	-0.16671	0.8676
1	7247335	9365199	663	50	-0.00039856	7.0318e-08	0.00026518	-1.503	0.13284
1	9365199	10806984	353	42	-0.00018914	4.1021e-08	0.00020254	-0.93386	0.35038
1	10806984	11777841	215	32	0.00020803	2.6638e-08	0.00016321	1.2746	0.20244
1	11777841	12779466	255	36	-4.5907e-05	4.6716e-08	0.00021614	-0.2124	0.8318
1	12779466	14891511	520	50	0.00042343	6.5497e-08	0.00025592	1.6545	0.098026
1	14891511	16897730	693	50	0.00037502	6.4108e-08	0.0002532	1.4811	0.13857
1	16897730	18662899	593	50	0.00029833	6.2602e-08	0.0002502	1.1923	0.23313
1	18662899	20469149	685	50	5.5317e-05	6.3485e-08	0.00025196	0.21954	0.82623
1	20469149	21736588	451	50	0.00078606	3.9542e-08	0.00019885	3.953	7.7191e-05
1	21736588	23086883	498	50	0.00043964	5.1729e-08	0.00022744	1.933	0.053236
1	23086883	23920590	219	24	0.00012973	3.2808e-08	0.00018113	0.71624	0.47385
1	23920590	25516845	518	50	0.00078376	7.7278e-08	0.00027799	2.8194	0.0048116
1	25516845	27401867	474	41	0.00031845	3.9227e-08	0.00019806	1.6079	0.10787
1	27401867	30161881	585	50	0.00047417	4.7911e-08	0.00021888	2.1663	0.030289
1	30161881	32438685	876	50	8.5651e-05	5.7445e-08	0.00023968	0.35736	0.72082
1	32438685	34799758	680	50	-0.00019433	7.1295e-08	0.00026701	-0.72779	0.46674
1	34799758	37549183	562	50	0.00058495	5.1554e-08	0.00022705	2.5762	0.0099879
1	37549183	38731847	405	48	4.5342e-05	4.1802e-08	0.00020445	0.22177	0.82449
1	38731847	40200567	423	50	0.0002393	4.3923e-08	0.00020958	1.1418	0.25353
1	40200567	41975327	547	50	0.0001684	5.3018e-08	0.00023026	0.73138	0.46455
1	41975327	43758457	556	50	-0.000118	4.6585e-08	0.00021584	-0.54672	0.58457
1	43758457	44969183	390	34	0.00019976	3.9469e-08	0.00019867	1.0055	0.31464
1	44969183	46899501	509	37	-4.0831e-05	4.755e-08	0.00021806	-0.18725	0.85147
1	46899501	48002576	342	33	1.8506e-05	3.2955e-08	0.00018154	0.10194	0.9188
1	48002576	48978188	347	40	0.00014522	3.5618e-08	0.00018873	0.76947	0.44161
1	48978188	49894177	247	27	8.8675e-05	2.8649e-08	0.00016926	0.5239	0.60035
1	49894177	51713726	272	23	0.00021493	2.6915e-08	0.00016406	1.31	0.19018
1	51713726	54226262	551	50	0.00017932	5.0563e-08	0.00022486	0.79746	0.42519
1	54226262	56413117	830	50	3.3298e-05	5.9407e-08	0.00024374	0.13662	0.89133
1	56413117	57021728	279	31	-0.00011623	3.1493e-08	0.00017746	-0.65497	0.51249
1	57021728	58865399	858	50	0.00022771	5.815e-08	0.00024114	0.9443	0.34501
1	58865399	59890409	402	49	-9.129e-06	4.3359e-08	0.00020823	-0.043842	0.96503
1	59890409	61922365	653	50	-0.00010019	5.9606e-08	0.00024414	-0.41038	0.68153
1	61922365	63455089	533	50	0.00043743	6.529e-08	0.00025552	1.7119	0.086908
1	63455089	65041704	661	50	-3.7613e-05	4.8573e-08	0.00022039	-0.17066	0.86449
1	65041704	66939404	659	50	0.00017128	7.0523e-08	0.00026556	0.64499	0.51894
1	66939404	68477895	719	50	0.0007887	1.0248e-07	0.00032013	2.4637	0.013751
1	68477895	69687616	373	49	0.00030884	3.7168e-08	0.00019279	1.6019	0.10917
1	69687616	71372470	547	50	-8.1565e-06	4.6362e-08	0.00021532	-0.037881	0.96978
1	71372470	71684405	87	8	-0.00012758	1.4157e-08	0.00011898	-1.0723	0.28359
1	71684405	74326907	573	50	0.00026194	4.5096e-08	0.00021236	1.2335	0.2174
1	74326907	76728135	757	50	0.00015496	5.1854e-08	0.00022771	0.6805	0.49618
1	76728135	79661198	972	50	-0.00038185	6.8737e-08	0.00026218	-1.4565	0.14526
1	79661198	81354191	487	50	0.00024222	4.3548e-08	0.00020868	1.1607	0.24576
1	81354191	83991748	936	50	0.00020344	6.2805e-08	0.00025061	0.81179	0.41691
1	83991748	84844495	322	32	-0.00017414	2.4799e-08	0.00015748	-1.1058	0.26882
1	84844495	86454751	655	50	0.00094149	7.5289e-08	0.00027439	3.4312	0.00060086
1	86454751	88128631	584	50	0.00030018	5.6226e-08	0.00023712	1.266	0.20553
1	88128631	90066303	501	50	-0.0003395	5.7966e-08	0.00024076	-1.4101	0.15851
1	90066303	91886317	569	50	0.00023862	5.3869e-08	0.0002321	1.0281	0.3039
1	91886317	93536459	547	50	0.00030293	1.0186e-07	0.00031916	0.94916	0.34254
1	93536459	94506191	282	26	0.00010611	3.2029e-08	0.00017897	0.59288	0.55326
1	94506191	96150893	669	50	0.0001719	5.6191e-08	0.00023705	0.72516	0.46835
1	96150893	97885249	656	50	0.00042467	5.7444e-08	0.00023967	1.7719	0.076419
1	97885249	99800604	617	50	-0.00012573	5.5342e-08	0.00023525	-0.53446	0.59302
1	99800604	100826405	334	35	0.00035662	2.6682e-08	0.00016335	2.1832	0.029022
1	100826405	102041016	457	45	0.00020106	1.0222e-07	0.00031972	0.62885	0.52945
1	102041016	102898745	271	31	0.00015676	2.9747e-08	0.00017247	0.90889	0.36341
1	102898745	103914211	209	20	-0.00014571	1.4855e-08	0.00012188	-1.1955	0.23188
1	103914211	106087842	470	50	0.00038668	3.8349e-08	0.00019583	1.9746	0.048319
1	106087842	108409665	712	50	-5.8628e-06	6.2762e-08	0.00025052	-0.023402	0.98133
1	108409665	110303931	576	50	-0.00034429	5.0001e-08	0.00022361	-1.5397	0.12363
1	110303931	111741737	571	50	0.00043385	7.3395e-08	0.00027091	1.6014	0.10928
1	111741737	113273306	730	50	-0.00018425	6.4349e-08	0.00025367	-0.72634	0.46763
1	113273306	114873845	527	50	1.5353e-05	5.4498e-08	0.00023345	0.065766	0.94756
1	114873845	115880593	352	35	-0.00059783	2.5187e-08	0.0001587	-3.767	0.00016524
1	115880593	118839067	839	50	0.00018353	6.0104e-08	0.00024516	0.7486	0.4541
1	118839067	144977494	571	50	0.00013407	5.8926e-08	0.00024275	0.55229	0.58075
1	144977494	148361253	447	44	-0.00023435	4.4238e-08	0.00021033	-1.1142	0.26519
1	148361253	151538881	383	31	6.9333e-06	4.0612e-08	0.00020152	0.034404	0.97255
1	151538881	153180829	522	41	-9.7719e-05	4.1683e-08	0.00020416	-0.47863	0.6322
1	153180829	154770403	483	48	-6.3429e-05	4.4909e-08	0.00021192	-0.29931	0.7647
1	154770403	156336133	380	39	-6.1639e-05	6.4274e-08	0.00025352	-0.24313	0.8079
1	156336133	158027412	585	50	0.00033603	8.4585e-08	0.00029083	1.1554	0.24793
1	158027412	159913048	658	50	-0.00050864	6.6019e-08	0.00025694	-1.9796	0.04775
1	159913048	162346721	898	50	-0.00011605	8.8787e-08	0.00029797	-0.38946	0.69694
1	162346721	165191702	1169	50	-6.1966e-05	5.6462e-08	0.00023762	-0.26078	0.79426
1	165191702	166460517	549	50	0.00038263	5.9259e-08	0.00024343	1.5718	0.116
1	166460517	169086324	1114	50	0.00017627	6.1245e-08	0.00024748	0.71225	0.47631
1	169086324	170557776	589	50	-6.486e-05	4.5886e-08	0.00021421	-0.30279	0.76205
1	170557776	173097907	931	50	-0.00022027	6.1207e-08	0.0002474	-0.89033	0.37329
1	173097907	175089768	534	33	0.00049242	4.8815e-08	0.00022094	2.2288	0.025829
1	175089768	177433381	825	50	0.00019483	6.1866e-08	0.00024873	0.78329	0.43345
1	177433381	178944309	538	50	0.0002927	4.1244e-08	0.00020309	1.4412	0.14952
1	178954470	181144121	790	50	0.00067494	7.4591e-08	0.00027311	2.4713	0.013464
1	181144121	182755356	638	50	0.00037159	5.2888e-08	0.00022997	1.6158	0.10614
1	182755356	184595513	643	50	0.0003325	5.2062e-08	0.00022817	1.4572	0.14505
1	184595513	186810023	602	50	0.00023886	4.835e-08	0.00021989	1.0863	0.27735
1	186810023	188759945	672	50	6.8096e-05	5.1063e-08	0.00022597	0.30135	0.76315
1	188759945	189904130	232	16	2.6622e-05	1.394e-08	0.00011807	0.22548	0.82161
1	189904130	191868930	589	44	1.3849e-05	4.1568e-08	0.00020388	0.067927	0.94584
1	191868930	194107442	629	50	0.00016428	6.6166e-08	0.00025723	0.63865	0.52305
1	194107442	196176201	616	50	-0.00018039	4.5221e-08	0.00021265	-0.84829	0.39627
1	196176201	197311514	200	14	-5.4331e-05	2.0154e-08	0.00014196	-0.38271	0.70194
1	197311514	199239884	527	50	0.00055237	5.8293e-08	0.00024144	2.2878	0.022149
1	199239884	200137649	336	37	-9.3162e-05	2.9005e-08	0.00017031	-0.54702	0.58437
1	200137649	201589975	699	50	0.0016258	9.7211e-08	0.00031179	5.2145	1.8429e-07
1	201589975	203334734	576	50	0.00040041	6.088e-08	0.00024674	1.6228	0.10463
1	203334734	204681068	462	50	0.0001352	4.8769e-08	0.00022084	0.61223	0.54038
1	204681068	206073265	554	50	-9.7102e-05	5.3248e-08	0.00023075	-0.4208	0.6739
1	206073265	208410364	650	50	0.00014832	7.6662e-08	0.00027688	0.53567	0.59219
1	208410364	210787750	952	50	0.00011783	6.7964e-08	0.0002607	0.45197	0.65129
1	210787750	212842330	709	50	0.00013458	5.9426e-08	0.00024378	0.55208	0.58089
1	212842330	214578266	583	50	0.00060448	6.1951e-08	0.0002489	2.4286	0.015157
1	214578266	216243634	606	50	0.00052312	6.0489e-08	0.00024595	2.127	0.033421
1	216243634	218705513	1071	50	-0.00046157	6.1141e-08	0.00024727	-1.8667	0.061946
1	218705513	219590571	282	30	-3.2645e-05	2.388e-08	0.00015453	-0.21125	0.83269
1	219590571	221858231	732	50	0.00027008	6.5135e-08	0.00025522	1.0582	0.28995
1	221858231	222230220	185	22	-1.2625e-05	4.074e-08	0.00020184	-0.062549	0.95013
1	222230220	224938520	528	50	0.00020936	4.8171e-08	0.00021948	0.95389	0.34014
1	224938520	226810860	542	50	0.001154	6.6573e-08	0.00025802	4.4724	7.733e-06
1	226810860	229156248	792	50	0.00032699	7.2424e-08	0.00026912	1.215	0.22435
1	229156248	230685255	554	50	0.00012067	5.8753e-08	0.00024239	0.49785	0.61859
1	230685255	232090252	625	50	5.3113e-05	5.88e-08	0.00024249	0.21903	0.82662
1	232090252	233429284	583	50	-0.00018359	6.1225e-08	0.00024744	-0.74198	0.4581
1	233429284	234599434	542	50	0.00038559	5.4951e-08	0.00023442	1.6449	0.099996
1	234599434	235819436	365	50	0.00074236	4.4596e-08	0.00021118	3.5153	0.00043919
1	235819436	237555628	713	50	0.00040839	6.6547e-08	0.00025797	1.5831	0.1134
1	237555628	238567807	408	50	0.0001107	4.6368e-08	0.00021533	0.51411	0.60718
1	238567807	239925314	485	50	0.0003895	4.4998e-08	0.00021213	1.8361	0.066337
1	239925314	240564091	356	47	0.00059134	3.726e-08	0.00019303	3.0635	0.002188
1	240564091	241582220	448	50	-6.3495e-05	4.7227e-08	0.00021732	-0.29217	0.77015
1	241582220	242071602	190	30	0.00021525	3.1113e-08	0.00017639	1.2203	0.22233
1	242071602	244109499	619	50	-0.00018425	6.4295e-08	0.00025357	-0.72665	0.46744
1	244109499	245506746	449	50	7.5133e-06	4.7298e-08	0.00021748	0.034547	0.97244
1	245506746	247344518	737	50	-0.00015295	6.5163e-08	0.00025527	-0.59918	0.54905
1	247344518	249239466	384	50	0.00016331	3.9958e-08	0.00019989	0.817	0.41393
2	10133	1781022	661	50	-0.00024687	5.6927e-08	0.00023859	-1.0347	0.30082
2	1781022	3973779	885	50	0.00063539	5.6142e-08	0.00023694	2.6816	0.007327
2	3973779	5708337	565	50	-1.6386e-06	6.2915e-08	0.00025083	-0.0065327	0.99479
2	5708337	6836254	532	50	-0.00012775	5.2042e-08	0.00022813	-0.55998	0.5755
2	6836254	8422147	575	50	9.6521e-06	5.3368e-08	0.00023102	0.041781	0.96667
2	8422147	10298469	626	50	0.00043986	6.1854e-08	0.0002487	1.7686	0.076957
2	10298469	12419150	864	50	0.00059526	6.7362e-08	0.00025954	2.2935	0.021818
2	12419150	14335308	553	50	-0.00012511	4.4371e-08	0.00021065	-0.59395	0.55255
2	14335308	16329735	718	50	0.00013441	6.3008e-08	0.00025101	0.53546	0.59233
2	16329735	18647423	839	50	0.00015456	6.3599e-08	0.00025219	0.61289	0.53995
2	18647423	19692404	379	48	0.00032228	4.651e-08	0.00021566	1.4944	0.13507
2	19692404	21050490	621	50	0.00053615	6.3571e-08	0.00025213	2.1265	0.033466
2	21050490	23341383	593	50	-0.00026024	5.6637e-08	0.00023799	-1.0935	0.27417
2	23341383	24686918	452	49	-0.00011969	4.9371e-08	0.0002222	-0.53869	0.5901
2	24686918	26894985	576	50	0.0012959	6.6147e-08	0.00025719	5.0387	4.6859e-07
2	26894985	28598777	428	33	-0.00028389	4.5023e-08	0.00021219	-1.3379	0.18092
2	28598777	29217559	212	27	-0.00032117	3.0318e-08	0.00017412	-1.8445	0.065107
2	29217559	30463711	593	50	-0.00013455	6.9857e-08	0.00026431	-0.50907	0.6107
2	30463711	31550450	494	50	-0.00052243	6.2129e-08	0.00024926	-2.0959	0.036087
2	31550450	33363777	515	47	0.00038876	5.4686e-08	0.00023385	1.6624	0.096423
2	33363777	35345028	778	50	5.4855e-05	6.1659e-08	0.00024831	0.22091	0.82516
2	35345028	36122006	294	30	-0.00016874	2.5279e-08	0.00015899	-1.0613	0.28856
2	36122006	38132712	897	50	0.00067549	6.7943e-08	0.00026066	2.5915	0.0095563
2	38132712	39031337	339	38	-2.8739e-05	5.1851e-08	0.00022771	-0.12621	0.89956
2	39031337	40281483	298	30	0.00020079	3.745e-08	0.00019352	1.0376	0.29947
2	40281483	43309590	1283	50	0.00054377	6.5684e-08	0.00025629	2.1217	0.033862
2	43309590	44313803	385	42	0.00069678	8.907e-08	0.00029845	2.3347	0.01956
2	44313803	46482634	1013	50	-1.9073e-06	6.4605e-08	0.00025417	-0.007504	0.99401
2	46482634	47318772	396	50	-0.00034853	5.4928e-08	0.00023437	-1.4871	0.13699
2	47318772	48213001	262	44	6.7074e-05	4.1309e-08	0.00020325	0.33002	0.74139
2	48213001	50022257	711	50	0.0003582	7.4452e-08	0.00027286	1.3128	0.18926
2	50022257	50818928	340	34	6.5074e-05	3.134e-08	0.00017703	0.36759	0.71318
2	50818928	52491133	650	50	0.0002662	6.5122e-08	0.00025519	1.0431	0.29689
2	52491133	53508452	474	40	0.00012304	4.5169e-08	0.00021253	0.57892	0.56264
2	53508452	54685226	445	48	0.00027082	4.6699e-08	0.0002161	1.2532	0.21013
2	54685226	56203345	637	50	-0.00012115	6.8073e-08	0.00026091	-0.46433	0.64241
2	56203345	57429100	416	40	0.0002522	4.563e-08	0.00021361	1.1806	0.23775
2	57429100	58297315	281	27	0.00034278	3.833e-08	0.00019578	1.7508	0.079977
2	58297315	60292000	744	50	-0.0001046	5.7895e-08	0.00024061	-0.43471	0.66377
2	60292000	62429044	600	50	0.00046116	8.9795e-08	0.00029966	1.539	0.12381
2	62429044	64625913	600	50	-0.00012102	5.6787e-08	0.0002383	-0.50785	0.61156
2	64625913	65933444	443	50	-2.7571e-05	6.8982e-08	0.00026265	-0.10498	0.91639
2	65933444	67226166	525	50	4.6549e-05	5.044e-08	0.00022459	0.20726	0.8358
2	67226166	68010176	415	47	0.00039578	4.3065e-08	0.00020752	1.9072	0.056496
2	68010176	69139564	465	50	0.00026551	6.6697e-08	0.00025826	1.0281	0.30391
2	69139564	70755198	546	50	0.00056258	6.7759e-08	0.00026031	2.1612	0.030679
2	70755198	73174848	747	50	0.00068896	6.4162e-08	0.0002533	2.7199	0.0065296
2	73174848	75630086	695	50	0.00032825	6.0845e-08	0.00024667	1.3307	0.18328
2	75630086	76913661	502	50	-4.0259e-05	5.6719e-08	0.00023816	-0.16904	0.86576
2	76913661	78079264	367	49	-0.00016077	5.0146e-08	0.00022393	-0.71794	0.47279
2	78079264	80050403	819	50	0.00032697	6.3362e-08	0.00025172	1.299	0.19396
2	80050403	81620841	560	50	-9.836e-05	6.2488e-08	0.00024998	-0.39348	0.69397
2	81620841	85140680	907	50	-0.00013172	6.2853e-08	0.00025071	-0.52539	0.59931
2	85140680	88038507	650	50	0.00041493	5.786e-08	0.00024054	1.725	0.084531
2	88038507	89154526	247	30	-0.00026107	2.8368e-08	0.00016843	-1.55	0.12113
2	95326452	98995201	456	40	-0.00031495	4.7339e-08	0.00021758	-1.4475	0.14774
2	98995201	101822329	917	50	0.00019826	6.7186e-08	0.0002592	0.76487	0.44435
2	101822329	102688765	263	29	0.00053144	3.8247e-08	0.00019557	2.7174	0.0065793
2	102688765	103588215	411	35	2.7048e-06	5.1413e-08	0.00022675	0.011929	0.99048
2	103588215	105125034	303	37	0.00013141	3.2027e-08	0.00017896	0.7343	0.46277
2	105125034	106210058	388	50	0.00064646	3.6841e-08	0.00019194	3.368	0.00075708
2	106210058	107408267	450	50	0.00031289	4.6521e-08	0.00021569	1.4507	0.14687
2	107408267	108429177	352	36	-0.00011272	2.4978e-08	0.00015804	-0.71324	0.4757
2	108429177	110572432	524	50	-0.00010183	4.904e-08	0.00022145	-0.45982	0.64565
2	110572432	113921856	834	50	0.0011344	8.5959e-08	0.00029319	3.8693	0.00010916
2	113921856	116772470	750	50	-9.0934e-05	6.452e-08	0.00025401	-0.358	0.72035
2	116772470	118367466	417	36	0.00017044	3.2618e-08	0.00018061	0.94373	0.34531
2	118367466	121303783	940	50	0.00041053	6.7388e-08	0.00025959	1.5815	0.11377
2	121303783	123302906	547	50	0.0002777	4.7231e-08	0.00021733	1.2778	0.20132
2	123302906	124732250	442	43	1.683e-05	3.6228e-08	0.00019034	0.088425	0.92954
2	124732250	125840921	385	44	0.00026456	4.2017e-08	0.00020498	1.2906	0.19683
2	125840921	127373764	441	38	9.2262e-05	3.3675e-08	0.00018351	0.50277	0.61513
2	127373764	128034347	256	38	0.00036978	2.9423e-08	0.00017153	2.1558	0.031103
2	128034347	129474441	416	49	0.00040301	4.535e-08	0.00021295	1.8925	0.058428
2	129474441	130067170	220	25	0.00013131	2.2048e-08	0.00014849	0.88431	0.37653
2	130067170	130658085	196	24	6.7877e-05	2.3104e-08	0.000152	0.44656	0.65519
2	130658085	133042784	183	25	9.2366e-05	2.1906e-08	0.00014801	0.62407	0.53258
2	133042784	135158578	885	50	3.7518e-05	7.2246e-08	0.00026879	0.13958	0.88899
2	135158578	137042794	379	37	-0.00029982	4.8743e-08	0.00022078	-1.358	0.17446
2	137042794	138698117	603	50	-0.000107	5.9448e-08	0.00024382	-0.43886	0.66076
2	138698117	140100271	438	50	0.00029264	3.763e-08	0.00019398	1.5086	0.13141
2	140100271	141805351	584	50	0.00025645	6.0031e-08	0.00024501	1.0467	0.29525
2	141805351	142518602	308	33	0.00021813	2.9431e-08	0.00017155	1.2715	0.20356
2	142518602	144519484	646	50	0.00029226	5.7123e-08	0.000239	1.2228	0.22139
2	144519484	146445570	400	50	-0.00011331	3.9858e-08	0.00019964	-0.56757	0.57033
2	146445570	147277162	154	15	8.6772e-05	1.8731e-08	0.00013686	0.63402	0.52607
2	147277162	150210292	654	50	0.00028894	5.8862e-08	0.00024262	1.1909	0.23367
2	150210292	151731462	463	50	2.1779e-05	4.4683e-08	0.00021138	0.10303	0.91794
2	151731462	152486782	288	28	-9.8667e-05	2.5771e-08	0.00016053	-0.61462	0.53881
2	152486782	154005056	510	49	0.00049332	4.8214e-08	0.00021958	2.2467	0.024659
2	154005056	155391135	501	50	0.00038412	4.9285e-08	0.000222	1.7302	0.08359
2	155391135	157560635	564	50	0.00019527	5.1162e-08	0.00022619	0.86332	0.38796
2	157560635	158533218	155	23	0.00030184	2.4206e-08	0.00015558	1.9401	0.052373
2	158533218	159577082	326	35	0.00015265	3.0361e-08	0.00017424	0.87609	0.38098
2	159577082	161769733	735	50	0.00037646	6.9394e-08	0.00026343	1.4291	0.15298
2	161769733	163503551	395	35	0.00021057	3.2602e-08	0.00018056	1.1662	0.24354
2	163503551	164466638	193	23	0.00023223	2.9226e-08	0.00017096	1.3584	0.17433
2	164466638	165178840	170	19	0.00011545	2.549e-08	0.00015965	0.72314	0.4696
2	165178840	167160270	661	50	0.0002344	5.8473e-08	0.00024181	0.96936	0.33237
2	167160270	167355970	70	9	-6.9832e-05	7.4658e-09	8.6405e-05	-0.80819	0.41898
2	167355970	169968236	845	50	7.7441e-05	6.6475e-08	0.00025783	0.30036	0.7639
2	169968236	171226245	477	50	-2.1467e-05	4.0515e-08	0.00020128	-0.10665	0.91507
2	171226245	173138905	600	50	0.0005362	7.2245e-08	0.00026878	1.9949	0.04605
2	173138905	175588929	809	50	-0.0003215	6.6938e-08	0.00025872	-1.2426	0.214
2	175588929	177363636	544	50	-0.00017477	5.4816e-08	0.00023413	-0.74648	0.45538
2	177363636	178553183	463	48	-3.3463e-05	4.3033e-08	0.00020744	-0.16131	0.87185
2	178553183	181312739	1006	50	0.00039116	6.7224e-08	0.00025928	1.5087	0.13139
2	181312739	182266031	305	31	0.00028226	3.6014e-08	0.00018977	1.4874	0.13692
2	182266031	184357608	622	50	0.00038856	6.1833e-08	0.00024866	1.5626	0.11815
2	184357608	185280173	239	25	0.0002166	2.0176e-08	0.00014204	1.5249	0.12729
2	185280173	189882065	1010	50	0.00036261	6.1329e-08	0.00024765	1.4642	0.14314
2	189882065	191973357	505	48	0.00062381	5.2679e-08	0.00022952	2.7179	0.0065701
2	191973357	195861164	661	50	-0.0002787	5.5671e-08	0.00023595	-1.1812	0.23752
2	195861164	196447456	147	17	0.00015096	1.8736e-08	0.00013688	1.1028	0.2701
2	196447456	198078110	452	39	0.00038173	4.7508e-08	0.00021796	1.7513	0.079887
2	198078110	199311125	326	25	0.00014856	4.4617e-08	0.00021123	0.70333	0.48185
2	199311125	201576284	621	50	-4.1558e-06	6.5896e-08	0.0002567	-0.016189	0.98708
2	201576284	202818637	326	37	8.4868e-05	4.2519e-08	0.0002062	0.41158	0.68065
2	202818637	205799241	775	50	-0.00011542	7.0949e-08	0.00026636	-0.43332	0.66478
2	205799241	206735704	383	49	-5.5495e-05	4.4476e-08	0.00021089	-0.26314	0.79244
2	206735704	208645399	690	50	-0.00048338	6.8532e-08	0.00026179	-1.8465	0.064824
2	208645399	209941529	345	38	0.00010609	4.0269e-08	0.00020067	0.52866	0.59704
2	209941529	212379518	752	50	0.00031599	6.5909e-08	0.00025673	1.2309	0.21838
2	212379518	214014282	609	50	0.00035072	6.5741e-08	0.0002564	1.3678	0.17136
2	214014282	215573795	451	42	-6.4885e-05	4.5983e-08	0.00021444	-0.30259	0.76221
2	215573795	217715661	765	50	0.0005706	6.4845e-08	0.00025465	2.2408	0.025042
2	217715661	218395480	265	32	0.00037661	2.6704e-08	0.00016341	2.3046	0.021186
2	218395480	220454551	607	50	0.00061493	5.6718e-08	0.00023815	2.582	0.0098215
2	220454551	222521176	818	50	-8.3364e-06	6.0483e-08	0.00024593	-0.033897	0.97296
2	222521176	224859419	742	50	-9.9128e-05	6.1051e-08	0.00024709	-0.40119	0.68828
2	224859419	225840004	364	36	0.00034815	3.1117e-08	0.0001764	1.9736	0.048423
2	225840004	228119842	701	50	-0.00027366	6.0374e-08	0.00024571	-1.1137	0.2654
2	228119842	229370787	442	50	6.2614e-05	3.8271e-08	0.00019563	0.32006	0.74892
2	229370787	231843389	913	50	0.0021983	8.2644e-08	0.00028748	7.6468	2.0601e-14
2	231843389	233550003	459	50	0.00015797	4.1689e-08	0.00020418	0.77368	0.43912
2	233550003	235150987	763	50	0.0013786	1.2488e-07	0.00035339	3.9012	9.5719e-05
2	235150987	236043550	334	50	-4.5618e-05	4.6337e-08	0.00021526	-0.21192	0.83217
2	236043550	237449032	454	50	0.0001312	4.6107e-08	0.00021473	0.61103	0.54118
2	237449032	238760981	513	50	9.3792e-05	5.6645e-08	0.000238	0.39408	0.69352
2	238760981	239952643	401	49	-0.00010863	4.5884e-08	0.00021421	-0.50715	0.61205
2	239952643	241560084	604	50	6.9542e-05	5.7313e-08	0.0002394	0.29048	0.77145
2	241560084	242149921	225	27	0.00026069	2.0571e-08	0.00014343	1.8176	0.069129
2	242149921	243188920	110	10	9.7688e-05	2.2251e-08	0.00014917	0.65488	0.51255
3	60157	1441779	593	50	2.6768e-05	5.9678e-08	0.00024429	0.10957	0.91275
3	1441779	2992120	850	50	0.00033023	6.157e-08	0.00024813	1.3309	0.18323
3	2992120	4431647	705	50	0.00039708	6.6953e-08	0.00025875	1.5346	0.12488
3	4431647	6083183	695	50	0.00075183	7.0155e-08	0.00026487	2.8385	0.0045325
3	6083183	7083387	394	50	0.0001055	4.194e-08	0.00020479	0.51516	0.60644
3	7083387	8648561	852	50	0.00029576	6.0687e-08	0.00024635	1.2006	0.22992
3	8648561	9543183	436	50	0.00021065	4.7008e-08	0.00021681	0.97156	0.33127
3	9543183	11019665	602	50	0.00012245	5.9113e-08	0.00024313	0.50364	0.61451
3	11019665	13070799	702	50	0.00031388	6.5458e-08	0.00025585	1.2268	0.2199
3	13070799	14816900	749	50	7.0799e-05	5.8184e-08	0.00024121	0.29351	0.76913
3	14816900	16282442	516	50	0.00026067	4.465e-08	0.0002113	1.2336	0.21735
3	16282442	17891118	489	50	0.00035969	6.9167e-08	0.000263	1.3677	0.17141
3	17891118	19125144	327	36	0.00054333	5.5121e-08	0.00023478	2.3142	0.020656
3	19125144	20091348	200	24	-0.0002105	3.2565e-08	0.00018046	-1.1664	0.24343
3	20091348	21643707	635	50	0.00018874	6.6533e-08	0.00025794	0.73172	0.46434
3	21643707	22204244	361	50	-0.00010814	4.0041e-08	0.0002001	-0.54042	0.58891
3	22204244	23804865	523	50	-0.00025989	5.5011e-08	0.00023455	-1.1081	0.26783
3	23804865	25461558	736	50	5.5331e-05	5.7612e-08	0.00024002	0.23052	0.81769
3	25461558	26877769	462	48	0.00050642	4.1617e-08	0.000204	2.4824	0.013048
3	26877769	27840910	267	28	0.0005046	5.3535e-08	0.00023138	2.1809	0.029193
3	27840910	29142260	448	50	-0.0011265	7.2717e-08	0.00026966	-4.1776	2.9466e-05
3	29142260	30717955	650	50	0.00018208	6.0518e-08	0.000246	0.74015	0.45921
3	30717955	32351715	608	50	-0.00012827	6.1726e-08	0.00024845	-0.51629	0.60565
3	32351715	33255592	274	43	0.00034841	4.8907e-08	0.00022115	1.5754	0.11515
3	33255592	35283458	616	50	0.00056475	5.4268e-08	0.00023296	2.4243	0.015339
3	35283458	36486842	411	44	0.00027164	3.7163e-08	0.00019278	1.4091	0.15881
3	36486842	38356116	618	50	6.6515e-05	5.7719e-08	0.00024025	0.27686	0.78189
3	38356116	40221298	671	50	-5.3939e-05	6.4945e-08	0.00025484	-0.21166	0.83238
3	40221298	41064528	140	14	3.068e-05	1.4262e-08	0.00011942	0.2569	0.79726
3	41064528	42540002	461	47	0.00032511	3.6122e-08	0.00019006	1.7106	0.087157
3	42540002	45165153	735	50	0.00031373	5.3665e-08	0.00023166	1.3543	0.17565
3	45165153	46657500	568	50	-8.0702e-05	5.7091e-08	0.00023894	-0.33775	0.73555
3	46657500	47727212	200	16	-0.00017902	3.3371e-08	0.00018268	-0.97996	0.32711
3	47727212	49316972	311	14	-0.000283	3.9078e-08	0.00019768	-1.4316	0.15226
3	49316972	51832015	552	24	-4.8484e-05	6.1171e-08	0.00024733	-0.19603	0.84459
3	51832015	54081390	684	50	-0.00041441	6.3419e-08	0.00025183	-1.6456	0.099848
3	54081390	55348860	622	50	-0.00017914	6.8962e-08	0.00026261	-0.68216	0.49514
3	55348860	56433907	367	42	0.00025573	3.7043e-08	0.00019247	1.3287	0.18396
3	56433907	58157519	578	50	0.00039758	7.4137e-08	0.00027228	1.4602	0.14424
3	58157519	60272906	961	50	-0.00011248	6.2446e-08	0.00024989	-0.45012	0.65262
3	60272906	62355666	976	50	0.00016584	5.89e-08	0.00024269	0.68331	0.49441
3	62355666	63669286	620	50	-8.4277e-05	5.6223e-08	0.00023711	-0.35543	0.72227
3	63669286	65273538	745	50	-3.0327e-05	6.483e-08	0.00025462	-0.11911	0.90519
3	65273538	66270447	305	46	1.9688e-05	3.3824e-08	0.00018391	0.10705	0.91475
3	66270447	68286914	628	50	0.0002581	6.1043e-08	0.00024707	1.0447	0.29618
3	68286914	69276762	370	41	0.00019932	4.6133e-08	0.00021479	0.92799	0.35341
3	69276762	70449028	390	49	0.00040571	4.71e-08	0.00021703	1.8694	0.061565
3	70449028	72529329	707	50	0.00073888	8.6055e-08	0.00029335	2.5187	0.011777
3	72529329	74321817	670	50	0.00025985	6.0504e-08	0.00024598	1.0564	0.29078
3	74321817	75704949	270	28	-9.1659e-05	2.1245e-08	0.00014576	-0.62885	0.52945
3	75704949	77508835	486	50	0.00033784	4.3897e-08	0.00020952	1.6125	0.10686
3	77508835	79024541	418	45	-4.5534e-05	4.3235e-08	0.00020793	-0.21899	0.82666
3	79024541	81427310	525	41	0.00021185	4.4759e-08	0.00021156	1.0014	0.31665
3	81427310	82643886	306	26	-2.4418e-05	2.1336e-08	0.00014607	-0.16716	0.86724
3	82643886	84367479	348	32	0.00017799	2.9449e-08	0.00017161	1.0372	0.29965
3	84367479	85582231	278	23	0.00017144	2.8859e-08	0.00016988	1.0092	0.31289
3	85582231	87409732	456	37	0.00018434	3.8388e-08	0.00019593	0.94085	0.34678
3	87409732	88298373	206	18	-0.00010797	1.6399e-08	0.00012806	-0.84313	0.39916
3	88298373	94255316	471	39	0.00023653	4.0914e-08	0.00020227	1.1693	0.24226
3	94255316	95311971	222	16	-3.4455e-05	2.0601e-08	0.00014353	-0.24005	0.81029
3	95311971	98215950	596	50	0.00041318	4.9891e-08	0.00022336	1.8498	0.064339
3	98215950	99373762	340	38	0.00015035	3.141e-08	0.00017723	0.84832	0.39626
3	99373762	100592217	370	30	0.0001988	3.1744e-08	0.00017817	1.1158	0.26451
3	100592217	103084960	693	50	-0.00010634	7.6969e-08	0.00027743	-0.3833	0.7015
3	103084960	104581613	447	48	3.506e-05	4.1307e-08	0.00020324	0.17251	0.86304
3	104581613	106982811	700	50	0.00059525	8.1995e-08	0.00028635	2.0788	0.03764
3	106982811	109522395	789	50	0.00016604	6.7933e-08	0.00026064	0.63706	0.52409
3	109522395	110513770	261	23	0.00023556	2.5925e-08	0.00016101	1.463	0.14346
3	110513770	112815699	728	50	0.00063696	5.9442e-08	0.00024381	2.6125	0.008987
3	112815699	113947863	363	38	-0.00025807	5.374e-08	0.00023182	-1.1132	0.26561
3	113947863	115447080	367	50	0.00019866	3.6608e-08	0.00019133	1.0383	0.29913
3	115447080	116800153	520	50	0.00035823	6.4998e-08	0.00025495	1.4051	0.15999
3	116800153	118530251	584	50	0.00043861	6.0588e-08	0.00024615	1.7819	0.074767
3	118530251	120523055	715	50	-0.00024078	6.8992e-08	0.00026266	-0.9167	0.3593
3	120523055	121974097	416	38	0.00017207	6.1312e-08	0.00024761	0.69493	0.4871
3	121974097	123517768	508	50	0.00045833	4.3729e-08	0.00020912	2.1917	0.028398
3	123517768	124936642	617	50	0.00021609	5.8835e-08	0.00024256	0.89087	0.373
3	124936642	126214943	383	42	-2.8931e-05	5.283e-08	0.00022985	-0.12587	0.89983
3	126214943	128194861	685	50	0.00024808	5.7392e-08	0.00023957	1.0355	0.30042
3	128194861	130244735	489	47	0.00045476	4.7218e-08	0.0002173	2.0928	0.036369
3	130244735	131836516	563	48	0.00019561	4.6942e-08	0.00021666	0.90285	0.3666
3	131836516	133252173	508	50	0.00022384	4.733e-08	0.00021756	1.0289	0.30353
3	133252173	135456906	861	50	0.00028072	5.9511e-08	0.00024395	1.1507	0.24985
3	135456906	137371083	492	37	9.8337e-05	3.9023e-08	0.00019754	0.4978	0.61862
3	137371083	139954597	850	50	-3.825e-05	6.1625e-08	0.00024824	-0.15408	0.87754
3	139954597	141339097	478	49	-0.00023962	6.0073e-08	0.0002451	-0.97764	0.32825
3	141339097	143164628	620	50	-4.5365e-05	5.5119e-08	0.00023477	-0.19323	0.84678
3	143164628	144410816	388	46	0.00027659	3.7113e-08	0.00019265	1.4357	0.15108
3	144410816	145664619	371	41	0.00013506	3.2189e-08	0.00017941	0.7528	0.45157
3	145664619	146726629	332	39	0.00041432	2.575e-08	0.00016047	2.582	0.0098244
3	146726629	149043237	659	50	6.7551e-05	6.3986e-08	0.00025296	0.26705	0.78943
3	149043237	150252004	420	50	7.9358e-05	5.1614e-08	0.00022719	0.34931	0.72686
3	150252004	151348730	349	43	0.00032968	3.6136e-08	0.00019009	1.7343	0.082863
3	151348730	153256571	563	50	0.00027288	5.5e-08	0.00023452	1.1636	0.2446
3	153256571	154714218	409	40	0.0003561	2.6055e-08	0.00016141	2.2061	0.027376
3	154714218	156008700	344	40	0.0001744	3.4594e-08	0.00018599	0.93766	0.34842
3	156008700	157312028	474	46	-9.5734e-05	4.1065e-08	0.00020264	-0.47242	0.63663
3	157312028	159477890	649	50	6.4988e-05	5.3748e-08	0.00023184	0.28032	0.77923
3	159477890	161524504	579	50	-0.00038623	6.074e-08	0.00024646	-1.5671	0.11708
3	161524504	163253205	520	47	0.00021818	4.4753e-08	0.00021155	1.0314	0.30237
3	163253205	165055469	459	36	5.123e-05	3.0622e-08	0.00017499	0.29276	0.76971
3	165055469	167117429	468	45	0.00048479	3.4167e-08	0.00018484	2.6227	0.0087233
3	167117429	168580960	382	41	0.00017904	3.441e-08	0.0001855	0.9652	0.33445
3	168580960	170964909	727	50	8.6452e-06	9.0993e-08	0.00030165	0.02866	0.97714
3	170964909	172295731	483	50	-0.00019936	5.3697e-08	0.00023173	-0.86033	0.38961
3	172295731	173477285	342	47	8.9317e-05	3.2363e-08	0.0001799	0.49649	0.61955
3	173477285	175116539	588	50	0.00055297	6.9898e-08	0.00026438	2.0915	0.036479
3	175116539	176320287	328	43	0.00039918	3.535e-08	0.00018802	2.1231	0.033745
3	176320287	178107165	531	50	0.00025627	5.8137e-08	0.00024112	1.0628	0.28785
3	178107165	179374586	416	46	-6.9177e-05	3.8819e-08	0.00019702	-0.35111	0.72551
3	179374586	181511166	461	50	0.00016762	3.7724e-08	0.00019423	0.863	0.38814
3	181511166	183769683	634	50	8.6051e-05	5.1916e-08	0.00022785	0.37766	0.70568
3	183769683	185068255	394	50	0.00056699	4.7292e-08	0.00021747	2.6073	0.009127
3	185068255	186890344	596	50	0.00017727	6.3529e-08	0.00025205	0.70332	0.48186
3	186890344	188856214	718	50	0.00032173	6.5321e-08	0.00025558	1.2588	0.20809
3	188856214	190226607	567	50	-0.0001076	6.2285e-08	0.00024957	-0.43115	0.66636
3	190226607	192343814	756	50	0.00018148	5.8556e-08	0.00024198	0.74995	0.45329
3	192343814	194059671	515	50	0.00039366	5.1688e-08	0.00022735	1.7315	0.083357
3	194059671	194786674	270	45	0.00055703	3.2302e-08	0.00017973	3.0993	0.0019398
3	194786674	195971408	251	34	0.00032439	2.5732e-08	0.00016041	2.0222	0.043156
3	195971408	197075987	343	40	0.00018997	4.9633e-08	0.00022278	0.85272	0.39381
3	197075987	197946622	167	26	8.4789e-05	2.9143e-08	0.00017071	0.49668	0.61941
4	10240	694715	107	10	7.5758e-05	2.3288e-08	0.0001526	0.49644	0.61959
4	694715	1478711	227	23	-9.9616e-07	3.3686e-08	0.00018354	-0.0054275	0.99567
4	1478711	2842979	284	38	0.00070028	3.2468e-08	0.00018019	3.8864	0.00010176
4	2842979	3846040	225	27	0.00050843	3.6083e-08	0.00018996	2.6766	0.0074381
4	3846040	4684116	208	30	0.00012294	2.6361e-08	0.00016236	0.7572	0.44893
4	4684116	5502388	365	50	-0.0002316	4.2183e-08	0.00020538	-1.1276	0.25948
4	5502388	6773043	545	50	-0.00025578	5.9057e-08	0.00024302	-1.0525	0.29256
4	6773043	7539692	297	50	-0.00051136	5.0722e-08	0.00022521	-2.2706	0.023174
4	7539692	8152235	287	45	-1.7799e-05	3.2736e-08	0.00018093	-0.098373	0.92164
4	8152235	9326479	183	28	0.00013145	3.0112e-08	0.00017353	0.75749	0.44876
4	9326479	10699152	517	34	0.00028602	4.3659e-08	0.00020895	1.3689	0.17104
4	10699152	12323034	648	50	1.1749e-05	6.2781e-08	0.00025056	0.04689	0.9626
4	12323034	14272001	704	50	0.00018698	6.8494e-08	0.00026171	0.71446	0.47494
4	14272001	15147446	352	45	0.00055106	4.1417e-08	0.00020351	2.7078	0.0067741
4	15147446	15927009	262	32	8.8004e-05	2.9322e-08	0.00017124	0.51394	0.6073
4	15927009	17383322	648	50	0.00016794	6.9283e-08	0.00026322	0.63802	0.52346
4	17383322	18841874	413	47	-0.00042225	4.1127e-08	0.0002028	-2.0821	0.037331
4	18841874	20544557	494	50	4.6829e-05	3.8669e-08	0.00019665	0.23814	0.81177
4	20544557	22319347	677	50	-0.00010832	6.3217e-08	0.00025143	-0.43082	0.6666
4	22319347	24135529	593	50	0.00046804	5.8906e-08	0.0002427	1.9285	0.053799
4	24135529	25609322	564	50	0.00058248	6.816e-08	0.00026107	2.2311	0.025675
4	25609322	27343722	491	50	-0.00010798	5.4462e-08	0.00023337	-0.46271	0.64357
4	27343722	27965868	198	27	-0.00027226	2.9818e-08	0.00017268	-1.5767	0.11487
4	27965868	29762208	551	50	0.00038081	4.8962e-08	0.00022127	1.721	0.085254
4	29762208	30454535	154	22	0.00036468	1.9063e-08	0.00013807	2.6413	0.0082584
4	30454535	31782981	400	48	-0.00014715	3.4687e-08	0.00018624	-0.7901	0.42947
4	31782981	33172766	325	35	0.00045625	4.8519e-08	0.00022027	2.0713	0.038327
4	33172766	35151415	369	28	0.00028424	2.9572e-08	0.00017196	1.6529	0.098347
4	35151415	36020436	268	32	7.8586e-05	3.0785e-08	0.00017546	0.4479	0.65423
4	36020436	37255047	456	47	0.00022641	3.9112e-08	0.00019777	1.1448	0.25229
4	37255047	38907022	759	50	0.00012347	6.6637e-08	0.00025814	0.47829	0.63244
4	38907022	40202609	415	48	0.00056022	4.7093e-08	0.00021701	2.5816	0.009835
4	40202609	42213058	654	50	6.9817e-05	6.6209e-08	0.00025731	0.27133	0.78614
4	42213058	43965045	549	50	0.00022609	5.4566e-08	0.00023359	0.96788	0.33311
4	43965045	45189157	348	38	0.00035788	2.5514e-08	0.00015973	2.2405	0.025058
4	45189157	47411896	487	50	0.00013241	3.6963e-08	0.00019226	0.68869	0.49102
4	47411896	48123600	232	25	0.00037994	3.3784e-08	0.0001838	2.0671	0.038726
4	48123600	53877433	521	40	0.00042171	7.0368e-08	0.00026527	1.5897	0.1119
4	53877433	55429556	545	50	-4.9023e-05	5.0011e-08	0.00022363	-0.21921	0.82648
4	55429556	56547644	356	44	-0.00034913	3.6277e-08	0.00019047	-1.8331	0.066794
4	56547644	58935008	832	50	0.00031991	5.7961e-08	0.00024075	1.3288	0.18392
4	58935008	60741087	474	50	0.00031736	4.3526e-08	0.00020863	1.5212	0.12822
4	60741087	62371763	425	50	0.00058459	5.0791e-08	0.00022537	2.5939	0.0094887
4	62371763	64341001	437	50	-1.2256e-05	4.1618e-08	0.00020401	-0.060076	0.9521
4	64341001	66600492	542	50	5.9105e-05	4.8355e-08	0.0002199	0.26878	0.7881
4	66600492	68059497	431	47	0.00033075	3.434e-08	0.00018531	1.7848	0.074288
4	68059497	68854765	257	30	-9.2022e-05	2.1714e-08	0.00014736	-0.62448	0.53231
4	68854765	71049152	470	40	0.00012844	2.947e-08	0.00017167	0.74821	0.45433
4	71049152	72140558	240	26	-2.742e-05	2.1004e-08	0.00014493	-0.1892	0.84994
4	72140558	74592390	533	50	3.3519e-05	4.6059e-08	0.00021461	0.15618	0.87589
4	74592390	77130707	754	50	-9.3064e-06	6.7596e-08	0.00025999	-0.035795	0.97145
4	77130707	79093979	727	50	0.00036437	6.4623e-08	0.00025421	1.4334	0.15176
4	79093979	80990297	587	50	2.2542e-05	4.0741e-08	0.00020184	0.11168	0.91108
4	80990297	82125315	249	28	-1.5778e-05	3.3399e-08	0.00018275	-0.086337	0.9312
4	82125315	83372593	386	42	0.00016201	3.3393e-08	0.00018274	0.88656	0.37532
4	83372593	84799656	506	50	0.00028302	4.4751e-08	0.00021154	1.3379	0.18093
4	84799656	86930609	623	50	0.00079722	6.1725e-08	0.00024844	3.2088	0.0013328
4	86930609	87534648	141	17	0.00028491	3.868e-08	0.00019667	1.4487	0.14743
4	87534648	89238028	605	50	0.00019294	6.6173e-08	0.00025724	0.75004	0.45323
4	89238028	90231564	298	37	-3.1627e-05	2.4949e-08	0.00015795	-0.20023	0.8413
4	90231564	91560677	350	41	0.0005043	3.915e-08	0.00019786	2.5488	0.010811
4	91560677	94233299	589	50	0.00021693	6.121e-08	0.00024741	0.87681	0.38059
4	94233299	96182188	622	50	0.00024437	6.2236e-08	0.00024947	0.97953	0.32732
4	96182188	97540703	499	50	0.00022646	4.0984e-08	0.00020245	1.1186	0.2633
4	97540703	99424067	424	34	-1.0662e-05	2.9141e-08	0.00017071	-0.062457	0.9502
4	99424067	100678360	439	50	0.00023399	4.9092e-08	0.00022157	1.0561	0.29094
4	100678360	103221356	810	50	0.0011922	7.8874e-08	0.00028084	4.2451	2.1845e-05
4	103221356	105305294	516	43	-0.00044233	5.5649e-08	0.0002359	-1.8751	0.060785
4	105305294	107501305	620	50	0.00015749	6.8673e-08	0.00026206	0.60099	0.54784
4	107501305	108815348	354	41	0.00022323	3.0052e-08	0.00017336	1.2877	0.19785
4	108815348	111256567	773	50	-0.0005574	7.9013e-08	0.00028109	-1.983	0.047371
4	111256567	113870102	730	50	0.00032759	7.3156e-08	0.00027047	1.2112	0.22583
4	113870102	115666246	604	50	0.00026376	5.9831e-08	0.0002446	1.0783	0.28089
4	115666246	117276929	367	35	1.2534e-05	3.2271e-08	0.00017964	0.069773	0.94437
4	117276929	118479918	353	39	0.00018506	3.3463e-08	0.00018293	1.0116	0.31171
4	118479918	119933512	435	42	0.00028729	4.7768e-08	0.00021856	1.3145	0.18868
4	119933512	120392684	161	16	1.471e-05	1.9173e-08	0.00013847	0.10624	0.9154
4	120392684	122657987	733	50	3.7801e-06	7.4106e-08	0.00027222	0.013886	0.98892
4	122657987	124286481	387	34	0.00053769	5.4204e-08	0.00023282	2.3095	0.020916
4	124286481	125210862	278	35	0.00015614	3.3226e-08	0.00018228	0.85657	0.39168
4	125210862	126480886	393	50	2.5788e-05	3.6048e-08	0.00018986	0.13582	0.89196
4	126480886	127275477	221	28	-0.00010902	3.0615e-08	0.00017497	-0.62308	0.53323
4	127275477	127830293	170	21	-6.0359e-05	2.2658e-08	0.00015052	-0.40099	0.68843
4	127830293	128996665	219	16	0.00026711	2.2762e-08	0.00015087	1.7705	0.076644
4	128996665	130591885	461	50	0.0004235	4.4666e-08	0.00021134	2.0039	0.045085
4	130591885	131283821	174	20	-1.5083e-05	2.0527e-08	0.00014327	-0.10528	0.91616
4	131283821	132954033	356	41	0.00047748	3.7332e-08	0.00019321	2.4712	0.013465
4	132954033	134628434	389	38	2.5268e-05	4.2948e-08	0.00020724	0.12193	0.90296
4	134628434	136566407	432	45	0.00070728	4.0054e-08	0.00020013	3.534	0.00040926
4	136566407	138541971	523	50	3.7461e-05	4.8049e-08	0.0002192	0.1709	0.86431
4	138541971	139556511	356	43	0.0003462	3.981e-08	0.00019953	1.7351	0.082721
4	139556511	141084631	488	50	5.9397e-05	5.3318e-08	0.00023091	0.25723	0.797
4	141084631	143443265	694	50	-8.421e-05	5.9242e-08	0.0002434	-0.34598	0.72936
4	143443265	146178187	541	43	0.00064937	5.1419e-08	0.00022676	2.8637	0.004187
4	146178187	148521873	627	50	-6.3626e-05	5.812e-08	0.00024108	-0.26392	0.79184
4	148521873	150683580	526	50	0.0004124	4.5628e-08	0.00021361	1.9306	0.053526
4	150683580	152782184	550	42	0.0001717	4.271e-08	0.00020666	0.83082	0.40607
4	152782184	154477641	494	50	0.00033817	5.9812e-08	0.00024456	1.3827	0.16674
4	154477641	155056126	195	26	-4.6009e-07	1.9453e-08	0.00013947	-0.0032988	0.99737
4	155056126	157485097	798	50	0.00078442	6.7365e-08	0.00025955	3.0223	0.0025088
4	157485097	158743718	342	39	-0.000171	3.2821e-08	0.00018117	-0.9439	0.34522
4	158743718	161058864	543	50	0.00022133	4.2896e-08	0.00020711	1.0686	0.28523
4	161058864	161826435	275	33	0.00036674	3.176e-08	0.00017821	2.0579	0.039603
4	161826435	163243679	461	50	7.6139e-05	5.4133e-08	0.00023267	0.32724	0.74348
4	163243679	164478234	328	42	0.00015924	3.7581e-08	0.00019386	0.82141	0.41141
4	164478234	165823448	423	50	0.0003367	4.386e-08	0.00020943	1.6077	0.1079
4	165823448	167018858	357	50	0.00015687	3.8583e-08	0.00019643	0.79864	0.4245
4	167018858	167852917	194	25	4.7524e-05	1.8474e-08	0.00013592	0.34965	0.7266
4	167852917	169676825	589	50	-7.9247e-06	5.1616e-08	0.00022719	-0.034881	0.97217
4	169676825	170776510	311	31	0.00021163	3.3337e-08	0.00018259	1.1591	0.24643
4	170776510	172558635	448	45	0.00012153	3.7071e-08	0.00019254	0.6312	0.52791
4	172558635	174264132	378	42	0.00018607	3.7485e-08	0.00019361	0.96104	0.33653
4	174264132	176570716	585	50	0.00032185	5.5185e-08	0.00023492	1.3701	0.17067
4	176570716	178991910	783	50	0.00024947	5.8368e-08	0.00024159	1.0326	0.30179
4	178991910	180122043	308	40	0.00026562	2.8851e-08	0.00016985	1.5638	0.11787
4	180122043	182066807	786	50	-9.5614e-05	6.5276e-08	0.00025549	-0.37423	0.70823
4	182066807	183371275	662	50	-0.00015885	6.055e-08	0.00024607	-0.64556	0.51857
4	183371275	184929455	477	50	0.00028155	4.8766e-08	0.00022083	1.275	0.20232
4	184929455	186909090	755	50	-0.00039013	6.9826e-08	0.00026425	-1.4764	0.13984
4	186909090	188472981	581	50	0.00024783	7.0082e-08	0.00026473	0.93615	0.3492
4	188472981	189693511	375	50	0.00018115	4.3281e-08	0.00020804	0.87076	0.38388
4	189693511	191043594	285	44	8.9876e-06	2.9553e-08	0.00017191	0.05228	0.95831
5	11940	982252	208	20	4.4313e-06	2.6734e-08	0.00016351	0.027102	0.97838
5	982252	2132442	368	50	4.3851e-06	4.2332e-08	0.00020575	0.021313	0.983
5	2132442	3361941	668	50	3.5133e-05	6.4737e-08	0.00025443	0.13808	0.89017
5	3361941	4632110	441	50	-6.1334e-05	4.6099e-08	0.00021471	-0.28566	0.77514
5	4632110	5973233	612	50	7.6225e-05	6.2626e-08	0.00025025	0.3046	0.76067
5	5973233	7143218	548	50	0.00063371	6.2445e-08	0.00024989	2.536	0.011214
5	7143218	8446336	569	50	0.00020555	4.6724e-08	0.00021616	0.95095	0.34163
5	8446336	9718832	573	50	4.1312e-05	5.3694e-08	0.00023172	0.17828	0.8585
5	9718832	11173271	659	50	0.00051437	6.0666e-08	0.00024631	2.0884	0.036765
5	11173271	13464832	599	50	3.6427e-05	6.503e-08	0.00025501	0.14285	0.88641
5	13464832	14757804	580	50	0.00081851	5.3008e-08	0.00023023	3.5551	0.0003778
5	14757804	16963613	715	50	1.307e-05	5.8448e-08	0.00024176	0.054063	0.95689
5	16963613	18051592	233	36	0.00013127	3.4833e-08	0.00018664	0.70332	0.48185
5	18051592	19917716	559	50	0.00024045	5.0634e-08	0.00022502	1.0686	0.28526
5	19917716	22152073	459	47	-5.7102e-05	3.3861e-08	0.00018401	-0.31031	0.75632
5	22152073	23494324	415	40	0.00019849	5.2393e-08	0.0002289	0.86718	0.38585
5	23494324	26184851	679	50	0.00061341	6.5397e-08	0.00025573	2.3987	0.016454
5	26184851	26857604	145	20	4.7392e-05	2.4608e-08	0.00015687	0.30211	0.76257
5	26857604	27984513	224	28	2.9659e-05	1.8916e-08	0.00013753	0.21565	0.82926
5	27984513	29714820	421	45	6.4272e-05	3.507e-08	0.00018727	0.34321	0.73144
5	29714820	31390249	565	50	-2.2087e-05	5.1007e-08	0.00022585	-0.097796	0.92209
5	31390249	33500180	767	50	9.1066e-05	6.2816e-08	0.00025063	0.36335	0.71635
5	33500180	35048970	499	50	-0.00011594	4.8558e-08	0.00022036	-0.52616	0.59878
5	35048970	36433954	477	50	0.00030515	7.0538e-08	0.00026559	1.1489	0.25058
5	36433954	38802410	702	50	-0.0001111	6.6648e-08	0.00025816	-0.43036	0.66693
5	38802410	40287729	543	50	0.0017668	6.3809e-08	0.00025261	6.9943	2.6654e-12
5	40287729	41888710	554	50	0.0054415	1.5852e-07	0.00039815	13.667	1.6006e-42
5	41888710	43983499	423	30	-1.0897e-05	3.9814e-08	0.00019953	-0.054612	0.95645
5	43983499	50163398	445	28	0.00026152	3.6039e-08	0.00018984	1.3776	0.16834
5	50163398	52134622	574	50	0.00031347	4.8763e-08	0.00022082	1.4196	0.15573
5	52134622	53703044	601	50	0.00029105	5.0165e-08	0.00022398	1.2994	0.19379
5	53703044	55417349	620	50	0.00062795	5.086e-08	0.00022552	2.7844	0.0053625
5	55417349	56621102	455	50	0.00020313	4.2053e-08	0.00020507	0.99056	0.3219
5	56621102	57340073	274	35	0.00017119	2.5933e-08	0.00016104	1.063	0.28777
5	57340073	58524622	547	50	-0.00031383	5.4724e-08	0.00023393	-1.3415	0.17974
5	58524622	60935907	675	50	0.00036611	5.7504e-08	0.0002398	1.5267	0.12683
5	60935907	61672995	257	25	0.00017868	2.9721e-08	0.0001724	1.0365	0.29999
5	61672995	63218987	501	44	-3.0654e-05	4.3141e-08	0.0002077	-0.14759	0.88267
5	63218987	63968304	188	18	-5.7844e-05	2.3618e-08	0.00015368	-0.37639	0.70663
5	63968304	65911286	614	50	0.00085321	6.2038e-08	0.00024907	3.4255	0.0006136
5	65911286	67850860	761	50	0.00054651	6.2932e-08	0.00025086	2.1785	0.029368
5	67850860	71240456	436	47	-8.0362e-05	5.0849e-08	0.0002255	-0.35638	0.72156
5	71240456	73759326	956	50	0.00027088	7.2632e-08	0.0002695	1.0051	0.31485
5	73759326	75798866	652	50	3.7289e-05	5.6455e-08	0.0002376	0.15694	0.87529
5	75798866	77623332	690	50	0.00063775	6.2014e-08	0.00024903	2.561	0.010438
5	77623332	79393144	623	50	-0.00013277	6.1156e-08	0.0002473	-0.53689	0.59135
5	79393144	80481471	451	50	0.00018797	5.5808e-08	0.00023624	0.79569	0.42621
5	80481471	82025648	500	50	0.00034818	5.0833e-08	0.00022546	1.5443	0.12251
5	82025648	83972689	501	50	0.00043588	5.4936e-08	0.00023438	1.8597	0.062932
5	83972689	85767290	527	50	0.00015527	4.1495e-08	0.0002037	0.76222	0.44593
5	85767290	87389991	274	29	-9.422e-05	3.0794e-08	0.00017548	-0.53692	0.59132
5	87389991	88891530	309	32	-0.00041173	4.3596e-08	0.0002088	-1.9719	0.04862
5	88891530	90422654	414	46	-0.00013671	3.671e-08	0.0001916	-0.71354	0.47551
5	90422654	91840542	277	33	2.5556e-05	2.7222e-08	0.00016499	0.15489	0.87691
5	91840542	93809984	412	47	0.00060842	3.8795e-08	0.00019696	3.089	0.0020084
5	93809984	95963519	682	50	-0.00011361	7.5261e-08	0.00027434	-0.41414	0.67877
5	95963519	97315601	419	44	-2.4642e-05	5.7178e-08	0.00023912	-0.10305	0.91792
5	97315601	99260992	495	46	0.00042425	3.961e-08	0.00019902	2.1317	0.033034
5	99260992	101578769	542	47	0.000167	4.2078e-08	0.00020513	0.81412	0.41558
5	101578769	103320005	484	49	-1.3891e-06	3.6315e-08	0.00019057	-0.0072891	0.99418
5	103320005	104851483	409	41	0.00010543	4.2699e-08	0.00020664	0.51022	0.6099
5	104851483	105893055	191	23	-0.00015776	2.4011e-08	0.00015496	-1.0181	0.30862
5	105893055	107264196	529	50	0.00019228	6.3469e-08	0.00025193	0.76322	0.44533
5	107264196	108633934	399	42	0.0007236	4.4285e-08	0.00021044	3.4385	0.00058491
5	108633934	110821144	632	50	0.00054661	5.2258e-08	0.0002286	2.3911	0.016798
5	110821144	111981562	413	46	0.00011913	5.1221e-08	0.00022632	0.52636	0.59864
5	111981562	113396285	529	50	0.00065874	4.9524e-08	0.00022254	2.9601	0.0030754
5	113396285	114830370	533	50	0.0004073	5.1361e-08	0.00022663	1.7972	0.072305
5	114830370	115831047	423	44	0.00072504	5.6838e-08	0.00023841	3.0412	0.0023565
5	115831047	117346213	502	50	1.9138e-05	5.3313e-08	0.0002309	0.082884	0.93394
5	117346213	118608820	382	44	6.7561e-05	3.9124e-08	0.0001978	0.34157	0.73268
5	118608820	119669042	340	39	0.00033101	4.7963e-08	0.00021901	1.5114	0.13068
5	119669042	120452166	238	24	-4.0679e-05	3.652e-08	0.0001911	-0.21287	0.83143
5	120452166	122556905	654	50	0.00013725	6.3714e-08	0.00025242	0.54374	0.58662
5	122556905	123798100	438	50	-0.0003827	4.4619e-08	0.00021123	-1.8118	0.070024
5	123798100	125785649	798	50	0.00015705	6.0204e-08	0.00024536	0.64008	0.52212
5	125785649	127344604	415	47	0.00023609	3.6297e-08	0.00019052	1.2392	0.21527
5	127344604	129519025	679	50	0.00019992	5.9025e-08	0.00024295	0.82288	0.41058
5	129519025	132139649	641	40	-0.00085153	1.0969e-07	0.0003312	-2.5711	0.010139
5	132139649	134777401	863	50	-0.00014637	7.68e-08	0.00027713	-0.52817	0.59738
5	134777401	136376050	589	50	5.0499e-05	4.8714e-08	0.00022071	0.2288	0.81902
5	136376050	139265072	727	50	0.00058569	6.3805e-08	0.0002526	2.3187	0.020412
5	139265072	140645971	399	29	4.3132e-05	2.9686e-08	0.0001723	0.25034	0.80233
5	140645971	142981248	869	50	0.00071712	9.1141e-08	0.0003019	2.3754	0.017531
5	142981248	144943354	637	50	0.00028548	5.8011e-08	0.00024085	1.1853	0.2359
5	144943354	147181998	706	50	-8.9451e-05	6.8311e-08	0.00026136	-0.34225	0.73216
5	147181998	148662624	514	50	-0.00030032	4.3864e-08	0.00020944	-1.434	0.15158
5	148662624	150561298	797	50	0.00017343	8.2218e-08	0.00028674	0.60483	0.54529
5	150561298	152867774	841	50	2.062e-05	6.9642e-08	0.0002639	0.078138	0.93772
5	152867774	153773088	430	44	0.00042657	3.4223e-08	0.000185	2.3058	0.021119
5	153773088	155373505	549	50	0.00031903	5.4453e-08	0.00023335	1.3672	0.17158
5	155373505	156628700	376	38	0.00043975	4.7465e-08	0.00021787	2.0185	0.043543
5	156628700	158825698	871	50	-0.0001555	7.2332e-08	0.00026895	-0.57817	0.56315
5	158825698	159973944	385	50	-0.00077244	6.0662e-08	0.0002463	-3.1362	0.0017115
5	159973944	161482133	533	50	2.793e-05	4.1525e-08	0.00020378	0.13706	0.89098
5	161482133	162743908	332	43	-0.00016311	5.2662e-08	0.00022948	-0.71076	0.47724
5	162743908	163771582	363	45	0.00021022	3.0642e-08	0.00017505	1.2009	0.22977
5	163771582	165642395	489	50	0.00024025	5.5486e-08	0.00023555	1.0199	0.30776
5	165642395	166847740	381	50	-0.00030174	4.8823e-08	0.00022096	-1.3656	0.17206
5	166847740	168525318	720	50	0.0001129	6.2439e-08	0.00024988	0.45184	0.65138
5	168525318	169505664	462	50	0.00023014	4.9801e-08	0.00022316	1.0313	0.30241
5	169505664	171074292	608	50	0.00012949	6.4733e-08	0.00025443	0.50893	0.6108
5	171074292	172678327	619	50	-0.00012831	6.2195e-08	0.00024939	-0.51449	0.60691
5	172678327	173642871	436	50	0.00015958	4.9352e-08	0.00022215	0.71831	0.47256
5	173642871	175450595	654	50	0.00039839	5.8227e-08	0.0002413	1.651	0.098738
5	175450595	177251507	338	41	-0.00020494	5.4621e-08	0.00023371	-0.87687	0.38055
5	177251507	178413464	423	50	-0.00053287	4.5816e-08	0.00021405	-2.4895	0.012791
5	178413464	179401244	315	48	0.0002544	3.6251e-08	0.0001904	1.3362	0.1815
5	179401244	180559933	289	43	4.423e-05	3.1735e-08	0.00017814	0.24828	0.80392
5	180559933	180885156	37	8	2.7057e-05	7.2814e-09	8.5331e-05	0.31708	0.75118
6	73924	1452362	559	50	-0.0001566	7.038e-08	0.00026529	-0.59029	0.55499
6	1452362	2458936	381	50	2.5353e-05	4.127e-08	0.00020315	0.1248	0.90068
6	2458936	3573593	534	50	-0.0001853	5.8058e-08	0.00024095	-0.76902	0.44188
6	3573593	4617817	490	50	0.00041878	4.2387e-08	0.00020588	2.0341	0.041946
6	4617817	5791472	564	50	7.027e-05	5.6258e-08	0.00023719	0.29626	0.76703
6	5791472	6785207	560	50	-0.00025488	5.9201e-08	0.00024331	-1.0475	0.29485
6	6785207	7808936	478	50	-0.0003969	5.8136e-08	0.00024111	-1.6461	0.099742
6	7808936	9020026	489	50	-0.00013664	4.9568e-08	0.00022264	-0.61372	0.5394
6	9020026	10540317	597	50	0.00037271	5.6845e-08	0.00023842	1.5632	0.118
6	10540317	11790816	508	50	9.9922e-05	5.3088e-08	0.00023041	0.43367	0.66453
6	11790816	13209388	557	50	0.00029773	5.3362e-08	0.000231	1.2888	0.19745
6	13209388	14802924	642	50	0.0010534	6.7452e-08	0.00025972	4.0559	4.9948e-05
6	14802924	17386405	978	50	-0.00025079	5.9096e-08	0.0002431	-1.0316	0.30224
6	17386405	19207487	669	50	-2.4529e-06	5.9129e-08	0.00024316	-0.010088	0.99195
6	19207487	21684065	939	50	0.00051964	8.5007e-08	0.00029156	1.7823	0.074702
6	21684065	22748307	493	50	0.0002902	5.8039e-08	0.00024091	1.2046	0.22836
6	22748307	23936619	458	50	0.00019405	5.3047e-08	0.00023032	0.84251	0.3995
6	23936619	24852275	395	50	-0.00022639	4.7489e-08	0.00021792	-1.0389	0.29886
6	24852275	25684587	437	49	0.00036433	6.9568e-08	0.00026376	1.3813	0.16718
6	25684587	26791233	549	37	0.00030014	6.8203e-08	0.00026116	1.1493	0.25045
6	26791233	28017819	333	20	-0.00023881	5.9351e-08	0.00024362	-0.98027	0.32695
6	28017819	28917608	215	15	0.00037689	1.3782e-07	0.00037124	1.0152	0.31
6	28917608	29737971	28	4	0.00088989	2.1974e-07	0.00046877	1.8983	0.05765
6	30798168	31571218	119	18	-0.0027464	8.2789e-07	0.00090988	-3.0184	0.0025413
6	31571218	32682664	105	12	0.00012611	1.493e-06	0.0012219	0.10321	0.91779
6	32682664	33236497	176	26	-0.00025425	6.8119e-07	0.00082534	-0.30806	0.75804
6	33236497	35455756	700	50	0.00059739	7.0015e-08	0.0002646	2.2577	0.023966
6	35455756	37572596	800	50	0.00034009	6.6782e-08	0.00025842	1.316	0.18817
6	37572596	39295677	756	50	0.00053558	6.6381e-08	0.00025764	2.0787	0.037641
6	39295677	40345115	404	45	0.00013891	3.588e-08	0.00018942	0.73332	0.46336
6	40345115	42038721	687	50	0.00043898	6.2004e-08	0.00024901	1.7629	0.077912
6	42038721	43756169	421	50	-0.00036332	3.7447e-08	0.00019351	-1.8775	0.060446
6	43756169	45406563	515	50	0.00019172	5.0002e-08	0.00022361	0.85737	0.39124
6	45406563	47311898	746	50	5.6997e-05	7.9778e-08	0.00028245	0.2018	0.84008
6	47311898	48391125	366	37	0.0002679	3.6199e-08	0.00019026	1.4081	0.15911
6	48391125	50386145	535	45	0.00019216	4.7375e-08	0.00021766	0.88285	0.37732
6	50386145	52210476	632	50	1.1542e-05	5.631e-08	0.0002373	0.048639	0.96121
6	52210476	53279102	434	50	0.00031256	4.0774e-08	0.00020192	1.5479	0.12164
6	53279102	55468270	863	50	0.00029568	6.4224e-08	0.00025342	1.1667	0.24332
6	55468270	56105313	212	19	7.1747e-05	1.4577e-08	0.00012073	0.59426	0.55234
6	56105313	57599465	343	33	0.00046372	3.6166e-08	0.00019017	2.4384	0.014753
6	57599465	61880512	129	9	5.0105e-05	1.3756e-08	0.00011729	0.42721	0.66923
6	61880512	63552888	360	22	-0.00023312	2.9614e-08	0.00017209	-1.3546	0.17553
6	63552888	65765742	479	42	0.00017073	4.2008e-08	0.00020496	0.83301	0.40484
6	65765742	67329215	516	49	0.00029508	4.6843e-08	0.00021643	1.3634	0.17276
6	67329215	68849483	480	50	0.00021172	3.9535e-08	0.00019884	1.0648	0.28696
6	68849483	69523448	227	27	9.2817e-06	1.8529e-08	0.00013612	0.068186	0.94564
6	69523448	71609510	754	50	0.00069168	5.197e-08	0.00022797	3.0341	0.0024124
6	71609510	73450097	639	50	0.00040007	5.2656e-08	0.00022947	1.7434	0.081257
6	73450097	75462003	576	50	0.00041315	4.4821e-08	0.00021171	1.9515	0.050999
6	75462003	77414881	449	48	0.00030596	3.4515e-08	0.00018578	1.6469	0.099586
6	77414881	78957728	499	42	1.8711e-05	3.5839e-08	0.00018931	0.098838	0.92127
6	78957728	80691170	614	50	4.7497e-05	5.8955e-08	0.00024281	0.19562	0.84491
6	80691170	81929222	400	28	-4.0707e-05	2.2278e-08	0.00014926	-0.27273	0.78506
6	81929222	83127149	346	38	1.19e-05	3.2518e-08	0.00018033	0.065991	0.94738
6	83127149	85209989	561	50	0.0001625	4.3011e-08	0.00020739	0.78356	0.4333
6	85209989	87069500	634	50	0.00041613	4.2465e-08	0.00020607	2.0193	0.043451
6	87069500	88822140	553	50	-0.00014201	6.3541e-08	0.00025207	-0.56335	0.5732
6	88822140	89973052	439	50	5.8219e-06	4.8835e-08	0.00022099	0.026345	0.97898
6	89973052	91843196	690	50	-0.00065902	9.6702e-08	0.00031097	-2.1193	0.034069
6	91843196	93428644	471	50	0.00034984	4.7588e-08	0.00021815	1.6037	0.10878
6	93428644	94118142	290	41	0.00026826	3.405e-08	0.00018453	1.4537	0.14602
6	94118142	94441175	88	8	-9.3754e-05	1.9393e-08	0.00013926	-0.67323	0.5008
6	94441175	97093511	635	50	0.00019332	5.2753e-08	0.00022968	0.84169	0.39996
6	97093511	97842284	237	26	-0.00015723	2.4255e-08	0.00015574	-1.0096	0.3127
6	97842284	100630146	813	50	-0.00040497	6.2976e-08	0.00025095	-1.6137	0.10658
6	100630146	102636772	494	50	0.00034712	4.5363e-08	0.00021299	1.6298	0.10315
6	102636772	103983395	350	31	-0.00025592	2.9437e-08	0.00017157	-1.4916	0.1358
6	103983395	106056733	658	50	0.00023503	5.6334e-08	0.00023735	0.99022	0.32206
6	106056733	107450306	571	50	0.0002034	6.1262e-08	0.00024751	0.82179	0.4112
6	107450306	108464380	319	37	6.4112e-05	3.6955e-08	0.00019224	0.33351	0.73875
6	108464380	110304247	543	49	0.00056427	3.8824e-08	0.00019704	2.8638	0.0041863
6	110304247	112345014	606	50	0.00036244	7.0311e-08	0.00026516	1.3669	0.17166
6	112345014	114220833	633	50	0.00028938	7.0335e-08	0.00026521	1.0911	0.27521
6	114220833	116131396	504	50	0.00069537	3.7339e-08	0.00019323	3.5986	0.00031993
6	116131396	117672972	471	44	0.00035231	4.3629e-08	0.00020888	1.6867	0.091667
6	117672972	118963115	396	40	0.00010453	4.3884e-08	0.00020949	0.49898	0.61779
6	118963115	119963278	319	35	-0.00017883	4.8426e-08	0.00022006	-0.81266	0.41641
6	119963278	120512128	168	18	-1.3416e-05	1.4811e-08	0.0001217	-0.11024	0.91222
6	120512128	121905676	382	35	9.1511e-05	3.0642e-08	0.00017505	0.52278	0.60113
6	121905676	123856181	619	50	0.00070439	5.4842e-08	0.00023418	3.0078	0.0026312
6	123856181	125424383	556	50	0.00017115	5.6151e-08	0.00023696	0.72225	0.47014
6	125424383	127540461	466	50	0.00015211	5.5431e-08	0.00023544	0.64609	0.51822
6	127540461	129861031	587	50	0.00067033	6.778e-08	0.00026035	2.5748	0.010031
6	129861031	130935454	486	50	8.1508e-05	7.3457e-08	0.00027103	0.30074	0.76362
6	130935454	132765669	594	50	0.00020211	5.4537e-08	0.00023353	0.86546	0.38679
6	132765669	134244243	585	50	0.00023559	5.3889e-08	0.00023214	1.0149	0.31018
6	134244243	136224177	525	50	0.00045978	1.1432e-07	0.00033812	1.3598	0.17388
6	136224177	137614218	297	38	0.0004622	7.6454e-08	0.0002765	1.6716	0.094601
6	137614218	138822629	462	50	5.5099e-05	8.7802e-08	0.00029631	0.18595	0.85249
6	138822629	139845436	355	50	0.00038932	3.9523e-08	0.0001988	1.9583	0.050195
6	139845436	142288479	554	50	-3.0701e-05	6.4343e-08	0.00025366	-0.12103	0.90366
6	142288479	145319810	1016	50	0.00012272	6.256e-08	0.00025012	0.49064	0.62368
6	145319810	146665424	329	25	0.00027656	2.6719e-08	0.00016346	1.6919	0.090659
6	146665424	148920352	886	50	-9.0498e-05	5.6909e-08	0.00023856	-0.37936	0.70442
6	148920352	150253404	511	50	0.00017076	5.1888e-08	0.00022779	0.74962	0.45348
6	150253404	151912703	791	50	0.00040111	6.8828e-08	0.00026235	1.5289	0.12629
6	151912703	153094496	543	50	0.00030062	5.2222e-08	0.00022852	1.3155	0.18834
6	153094496	154974120	760	50	0.00038626	6.2976e-08	0.00025095	1.5392	0.12376
6	154974120	156763326	684	50	-0.00017983	6.6539e-08	0.00025795	-0.69715	0.48571
6	156763326	158218719	355	47	-7.7813e-05	3.608e-08	0.00018995	-0.40965	0.68206
6	158218719	160580497	999	50	-0.0013563	7.6953e-08	0.0002774	-4.8894	1.0113e-06
6	160580497	162169564	740	50	0.0007144	6.7922e-08	0.00026062	2.7412	0.0061221
6	162169564	162931203	345	47	-3.356e-05	3.3458e-08	0.00018291	-0.18348	0.85442
6	162931203	164383521	636	50	4.9796e-05	5.7481e-08	0.00023975	0.2077	0.83547
6	164383521	165586864	513	50	0.00037665	5.0098e-08	0.00022383	1.6828	0.092421
6	165586864	167024733	754	50	0.00022272	5.5997e-08	0.00023664	0.94117	0.34662
6	167024733	168042835	392	50	-0.00029813	6.486e-08	0.00025468	-1.1706	0.24175
6	168042835	169382050	487	50	0.00060878	5.6816e-08	0.00023836	2.554	0.010649
6	169382050	170330173	411	42	-0.00026413	4.5396e-08	0.00021306	-1.2397	0.2151
6	170330173	171051270	212	28	-0.0002209	3.5664e-08	0.00018885	-1.1697	0.24211
7	16161	972752	77	11	-3.2176e-05	1.3621e-08	0.00011671	-0.27569	0.78279
7	972752	1353067	118	12	9.5341e-05	9.5773e-09	9.7864e-05	0.97422	0.32995
7	1353067	2062398	127	16	-9.9224e-05	2.6944e-08	0.00016414	-0.60449	0.54552
7	2062398	2772227	220	33	0.00049537	3.8712e-08	0.00019675	2.5177	0.011812
7	2772227	4573428	774	50	0.00043164	6.4811e-08	0.00025458	1.6955	0.08998
7	4573428	5416232	147	27	0.00029325	2.7064e-08	0.00016451	1.7826	0.074653
7	5416232	5854526	99	15	-2.2746e-05	1.5034e-08	0.00012261	-0.18551	0.85283
7	5854526	6573857	146	19	0.00035244	2.0818e-08	0.00014429	2.4427	0.014578
7	6573857	7808752	434	50	0.00039785	4.9465e-08	0.00022241	1.7888	0.073646
7	7808752	9123423	611	50	-6.2343e-05	5.6333e-08	0.00023735	-0.26267	0.79281
7	9123423	9987499	348	48	-0.00013194	5.2115e-08	0.00022829	-0.57796	0.56329
7	9987499	11299198	493	50	4.9191e-05	6.6327e-08	0.00025754	0.191	0.84852
7	11299198	12635461	693	50	-0.00023104	6.5907e-08	0.00025672	-0.89997	0.36814
7	12635461	13884202	558	50	6.2322e-05	6.2822e-08	0.00025064	0.24865	0.80363
7	13884202	15143657	513	50	1.3755e-05	6.0116e-08	0.00024519	0.056101	0.95526
7	15143657	16902069	726	50	-7.8298e-05	5.7581e-08	0.00023996	-0.3263	0.7442
7	16902069	19481547	953	50	0.00034074	7.3738e-08	0.00027155	1.2548	0.20955
7	19481547	20124908	223	26	0.00031059	2.4674e-08	0.00015708	1.9773	0.048012
7	20124908	22507629	1123	50	0.00012773	6.9444e-08	0.00026352	0.4847	0.62789
7	22507629	23471442	295	35	0.00035067	5.4134e-08	0.00023267	1.5072	0.13176
7	23471442	25077259	719	50	9.8677e-05	7.4245e-08	0.00027248	0.36214	0.71724
7	25077259	25909555	436	50	-1.0111e-05	4.7479e-08	0.0002179	-0.046402	0.96299
7	25909555	28360309	861	50	0.00039078	7.4563e-08	0.00027306	1.4311	0.1524
7	28360309	31137289	1204	50	0.00019091	5.4042e-08	0.00023247	0.82123	0.41152
7	31137289	33555768	988	50	0.00021551	6.9153e-08	0.00026297	0.81952	0.41249
7	33555768	36213538	1008	50	0.00028075	6.1228e-08	0.00024744	1.1346	0.25655
7	36213538	37555184	579	50	0.00047733	6.2229e-08	0.00024946	1.9135	0.055686
7	37555184	38966703	645	50	0.00053091	5.447e-08	0.00023339	2.2748	0.022917
7	38966703	39862670	322	35	4.1679e-05	2.7141e-08	0.00016475	0.25299	0.80027
7	39862670	42001811	572	50	0.00038123	5.2862e-08	0.00022992	1.6581	0.097296
7	42001811	43159074	394	50	-0.00025498	3.7987e-08	0.0001949	-1.3082	0.19079
7	43159074	44763828	486	50	-5.612e-06	4.347e-08	0.00020849	-0.026917	0.97853
7	44763828	45952922	385	46	0.0003836	4.6834e-08	0.00021641	1.7725	0.076304
7	45952922	46986720	415	45	0.00046383	5.3621e-08	0.00023156	2.003	0.045172
7	46986720	49212278	903	50	0.00026007	6.2705e-08	0.00025041	1.0386	0.299
7	49212278	51675322	905	50	0.00042999	7.7633e-08	0.00027863	1.5432	0.12277
7	51675322	53176312	659	50	8.7722e-05	5.5286e-08	0.00023513	0.37308	0.70909
7	53176312	54222976	385	41	-0.00032518	2.9754e-08	0.00017249	-1.8852	0.059406
7	54222976	55691584	546	50	0.00028147	5.2363e-08	0.00022883	1.2301	0.21867
7	55691584	57382638	291	28	-0.00022981	5.4356e-08	0.00023314	-0.98571	0.32428
7	57382638	63307359	130	13	9.7453e-05	1.2538e-08	0.00011197	0.87034	0.38412
7	63307359	63641125	49	5	-9.1967e-07	6.7206e-09	8.1979e-05	-0.011218	0.99105
7	63641125	65689809	349	24	-0.00013236	2.978e-08	0.00017257	-0.76698	0.44309
7	65689809	68234074	722	50	5.9217e-05	5.9323e-08	0.00024356	0.24313	0.80791
7	68234074	69085364	256	36	1.7699e-07	2.6295e-08	0.00016216	0.0010915	0.99913
7	69085364	71874885	839	50	0.00032048	6.0542e-08	0.00024605	1.3025	0.19275
7	71874885	73334602	160	19	-6.5469e-05	2.6684e-08	0.00016335	-0.40078	0.68858
7	73334602	76458564	337	47	0.00030172	3.8038e-08	0.00019503	1.547	0.12186
7	76458564	78093859	610	50	0.0002949	6.2399e-08	0.0002498	1.1806	0.23778
7	78093859	79888069	607	50	0.00068593	6.7012e-08	0.00025887	2.6497	0.0080554
7	79888069	82022686	682	50	0.00022394	6.0724e-08	0.00024642	0.90876	0.36348
7	82022686	83801203	645	50	2.0008e-05	6.2022e-08	0.00024904	0.080341	0.93597
7	83801203	85572182	404	37	0.00026041	3.983e-08	0.00019957	1.3048	0.19196
7	85572182	87825004	591	50	0.00053936	4.2052e-08	0.00020507	2.6302	0.0085342
7	87825004	90661784	989	50	0.00038066	7.1047e-08	0.00026655	1.4281	0.15326
7	90661784	92493752	461	45	0.00032599	4.1256e-08	0.00020312	1.6049	0.10851
7	92493752	93966601	330	50	-0.00028364	3.9069e-08	0.00019766	-1.435	0.15128
7	93966601	96073508	732	50	0.0002131	6.5991e-08	0.00025689	0.82953	0.4068
7	96073508	97099570	300	40	-0.00024062	3.7046e-08	0.00019247	-1.2502	0.21124
7	97099570	98715474	388	43	0.00011683	3.6477e-08	0.00019099	0.6117	0.54074
7	98715474	100196651	302	27	0.00029402	3.1344e-08	0.00017704	1.6607	0.096765
7	100196651	101199253	292	37	-0.00013939	4.1694e-08	0.00020419	-0.68266	0.49482
7	101199253	103197510	409	50	0.00077807	5.0459e-08	0.00022463	3.4638	0.00053264
7	103197510	104159525	466	50	0.00058455	4.2057e-08	0.00020508	2.8504	0.0043663
7	104159525	105682905	544	50	7.3003e-05	4.7021e-08	0.00021684	0.33666	0.73637
7	105682905	107780178	709	50	0.00013521	6.5281e-08	0.0002555	0.52921	0.59666
7	107780178	109647594	572	50	0.00028007	5.8838e-08	0.00024256	1.1546	0.24825
7	109647594	112618684	814	50	-0.00021092	6.6896e-08	0.00025864	-0.81551	0.41478
7	112618684	113712387	223	25	-0.00025718	3.468e-08	0.00018623	-1.381	0.16728
7	113712387	116780178	725	50	-0.00014696	5.9465e-08	0.00024385	-0.60267	0.54673
7	116780178	118351581	379	37	-2.1282e-05	2.9508e-08	0.00017178	-0.12389	0.9014
7	118351581	121045273	464	40	-0.00012218	3.5434e-08	0.00018824	-0.64908	0.51628
7	121045273	121933630	245	27	4.4276e-05	3.3358e-08	0.00018264	0.24242	0.80846
7	121933630	124156805	667	50	6.4825e-05	5.714e-08	0.00023904	0.27119	0.78625
7	124156805	124167552	6	2	-1.8881e-05	5.701e-09	7.5505e-05	-0.25007	0.80254
7	124167552	126519170	710	50	-4.3781e-05	5.35e-08	0.0002313	-0.18928	0.84987
7	126519170	126869221	143	17	0.00014986	1.8943e-08	0.00013763	1.0888	0.27623
7	126869221	128778386	611	50	0.00010066	5.4842e-08	0.00023418	0.42983	0.66732
7	128778386	130422414	466	50	0.00019863	4.1893e-08	0.00020468	0.97046	0.33182
7	130422414	132805848	846	50	6.214e-05	6.5255e-08	0.00025545	0.24326	0.80781
7	132805848	134307596	446	34	0.00014756	3.8527e-08	0.00019628	0.75175	0.4522
7	134307596	135591083	503	50	0.00011711	4.8415e-08	0.00022003	0.53224	0.59456
7	135591083	136876562	404	50	0.0001676	3.9966e-08	0.00019991	0.83834	0.40184
7	136876562	138744679	547	50	-0.00014904	7.5868e-08	0.00027544	-0.5411	0.58844
7	138744679	139933177	320	38	4.8157e-05	3.4347e-08	0.00018533	0.25984	0.79498
7	139933177	140235210	96	19	-6.532e-05	1.7107e-08	0.0001308	-0.49941	0.61749
7	140235210	141226557	308	32	0.00047846	3.0321e-08	0.00017413	2.7477	0.0060013
7	141226557	142656310	451	45	-8.054e-05	3.4241e-08	0.00018504	-0.43525	0.66338
7	142656310	144968289	545	50	0.00029916	4.052e-08	0.0002013	1.4862	0.13724
7	144968289	146427960	376	42	-7.8739e-05	3.3618e-08	0.00018335	-0.42944	0.6676
7	146427960	147815318	554	50	4.5885e-05	5.7041e-08	0.00023883	0.19212	0.84765
7	147815318	149840658	578	50	-0.00014064	8.3063e-08	0.00028821	-0.48798	0.62556
7	149840658	150711505	323	37	0.00079088	4.7525e-08	0.000218	3.6279	0.00028577
7	150711505	152249806	361	50	2.1509e-05	3.8996e-08	0.00019747	0.10892	0.91327
7	152249806	153674019	366	50	5.3562e-07	3.8757e-08	0.00019687	0.0027207	0.99783
7	153674019	154964730	442	50	0.00023916	4.3912e-08	0.00020955	1.1413	0.25375
7	154964730	156065250	321	50	0.00064427	4.4687e-08	0.00021139	3.0477	0.0023058
7	156065250	157634597	500	50	-6.2441e-05	4.6713e-08	0.00021613	-0.2889	0.77266
7	157634597	159128575	428	50	-0.00010285	3.6308e-08	0.00019055	-0.53976	0.58936
8	10422	1044217	404	49	2.8097e-05	5.2936e-08	0.00023008	0.12212	0.9028
8	1044217	1163245	62	9	-7.9564e-05	7.316e-09	8.5534e-05	-0.93021	0.35226
8	1163245	2042942	399	50	0.00010337	5.1456e-08	0.00022684	0.45568	0.64862
8	2042942	2573279	212	31	0.00030849	2.578e-08	0.00016056	1.9213	0.054691
8	2573279	3392926	563	50	1.727e-06	6.3794e-08	0.00025257	0.0068376	0.99454
8	3392926	3783017	415	50	0.00035961	4.8218e-08	0.00021959	1.6377	0.10149
8	3783017	4480476	658	50	-0.00021917	6.6811e-08	0.00025848	-0.84793	0.39647
8	4480476	5146927	483	50	0.00015536	5.3164e-08	0.00023057	0.67378	0.50045
8	5146927	6142797	728	50	0.00015396	5.5718e-08	0.00023605	0.65225	0.51424
8	6142797	7153079	471	50	0.00026286	5.6807e-08	0.00023834	1.1029	0.27009
8	7153079	9154694	542	50	-0.0001965	5.8642e-08	0.00024216	-0.81143	0.41712
8	9154694	9640787	231	23	0.00060531	4.3273e-08	0.00020802	2.9098	0.0036163
8	9640787	10463197	476	50	9.9286e-05	6.1863e-08	0.00024872	0.39918	0.68976
8	10463197	11278998	368	36	0.00019812	5.4392e-08	0.00023322	0.84949	0.39561
8	11278998	13491775	782	50	0.00025794	6.3011e-08	0.00025102	1.0276	0.30414
8	13491775	13944992	254	30	-4.8278e-05	3.5508e-08	0.00018844	-0.2562	0.79779
8	13944992	15991660	1112	50	0.00022042	6.0977e-08	0.00024694	0.89262	0.37206
8	15991660	17387876	536	50	0.00029484	6.8498e-08	0.00026172	1.1265	0.25994
8	17387876	17836399	271	34	0.00015307	3.3255e-08	0.00018236	0.83937	0.40126
8	17836399	19492840	934	50	-2.4252e-05	5.4413e-08	0.00023326	-0.10397	0.91719
8	19492840	20060856	319	43	-2.6077e-05	4.1834e-08	0.00020453	-0.1275	0.89855
8	20060856	21661737	700	50	0.00094241	6.1538e-08	0.00024807	3.799	0.00014529
8	21661737	22897057	432	50	0.00034051	4.7961e-08	0.000219	1.5549	0.11998
8	22897057	24674718	645	50	-0.00012519	5.3053e-08	0.00023033	-0.54353	0.58677
8	24674718	25483454	281	31	0.00016271	3.2447e-08	0.00018013	0.90327	0.36638
8	25483454	26682525	614	50	0.00038738	6.5641e-08	0.00025621	1.512	0.13054
8	26682525	28162392	751	50	0.00030408	6.5758e-08	0.00025643	1.1858	0.23569
8	28162392	29327896	363	40	0.00020827	3.4607e-08	0.00018603	1.1195	0.26291
8	29327896	31133729	521	50	-2.024e-06	4.7688e-08	0.00021838	-0.0092684	0.9926
8	31133729	31548360	119	19	0.00020298	1.3038e-08	0.00011419	1.7776	0.075473
8	31548360	32977218	495	50	-0.00023171	4.4941e-08	0.00021199	-1.093	0.27439
8	32977218	35317232	539	45	0.00029134	3.9564e-08	0.00019891	1.4647	0.143
8	35317232	37379389	351	39	0.00023717	3.4202e-08	0.00018494	1.2824	0.1997
8	37379389	38938806	273	43	0.00020667	2.8005e-08	0.00016735	1.235	0.21684
8	38938806	40703337	604	50	2.3771e-05	4.8177e-08	0.00021949	0.1083	0.91376
8	40703337	41721454	367	48	3.932e-05	3.6916e-08	0.00019214	0.20464	0.83785
8	41721454	42773823	210	21	-0.00014103	3.2474e-08	0.0001802	-0.78259	0.43387
8	42773823	46841315	64	7	-0.0001877	1.4595e-08	0.00012081	-1.5537	0.12026
8	46841315	50082470	403	35	0.00014883	3.3784e-08	0.0001838	0.80973	0.4181
8	50082470	53302930	812	50	0.00015022	5.4057e-08	0.0002325	0.64609	0.51822
8	53302930	54418044	363	39	7.4092e-06	3.7758e-08	0.00019432	0.03813	0.96958
8	54418044	55945581	471	47	0.00025812	3.8593e-08	0.00019645	1.3139	0.18888
8	55945581	56956383	352	39	6.4369e-05	4.4401e-08	0.00021071	0.30548	0.76
8	56956383	59068651	661	50	0.00043646	5.4993e-08	0.00023451	1.8612	0.062717
8	59068651	59728100	271	31	0.00043358	3.2745e-08	0.00018096	2.396	0.016574
8	59728100	62329099	781	50	0.00041373	5.8789e-08	0.00024246	1.7064	0.087941
8	62329099	63349306	344	35	0.0001369	3.7089e-08	0.00019258	0.71088	0.47716
8	63349306	65232872	529	49	0.0005247	4.5308e-08	0.00021286	2.465	0.0137
8	65232872	66489090	370	42	1.1731e-05	3.4507e-08	0.00018576	0.063153	0.94964
8	66489090	69863057	869	50	0.00038172	6.6218e-08	0.00025733	1.4834	0.13797
8	69863057	70867979	384	50	-0.00026583	3.7798e-08	0.00019442	-1.3673	0.17152
8	70867979	72289454	435	48	0.00073281	5.5976e-08	0.00023659	3.0974	0.0019526
8	72289454	73817199	686	50	-3.7662e-05	5.5657e-08	0.00023592	-0.15964	0.87316
8	73817199	75445064	618	50	5.9735e-05	6.018e-08	0.00024532	0.2435	0.80762
8	75445064	76456542	302	38	2.7817e-05	2.6191e-08	0.00016184	0.17188	0.86353
8	76456542	79132861	722	50	-0.00023825	6.4027e-08	0.00025304	-0.94158	0.34641
8	79132861	81956395	818	50	-0.00035371	1.0004e-07	0.00031629	-1.1183	0.26345
8	81956395	82693739	211	30	2.6512e-05	2.0292e-08	0.00014245	0.18611	0.85235
8	82693739	84225589	427	44	0.00033446	3.7665e-08	0.00019407	1.7234	0.084819
8	84225589	85955619	374	40	-0.00025664	3.5368e-08	0.00018806	-1.3647	0.17236
8	85955619	87411709	291	25	-0.00010456	2.6047e-08	0.00016139	-0.6479	0.51705
8	87411709	89085481	500	49	7.2531e-05	3.9106e-08	0.00019775	0.36678	0.71379
8	89085481	90638162	416	38	0.0004197	3.8732e-08	0.00019681	2.1326	0.032959
8	90638162	93554386	685	50	0.00037785	5.8754e-08	0.00024239	1.5588	0.11904
8	93554386	95005527	385	45	-0.00016396	3.7944e-08	0.00019479	-0.84174	0.39993
8	95005527	96534806	636	50	0.00034805	5.7436e-08	0.00023966	1.4523	0.14642
8	96534806	99401581	1078	50	-7.4989e-05	5.8593e-08	0.00024206	-0.3098	0.75672
8	99401581	101620958	532	36	-0.00033362	5.4047e-08	0.00023248	-1.435	0.15128
8	101620958	104123306	960	50	7.3214e-05	6.8749e-08	0.0002622	0.27923	0.78007
8	104123306	104988752	270	24	0.00029446	2.2268e-08	0.00014922	1.9733	0.048465
8	104988752	107410754	831	50	-0.00015722	6.5362e-08	0.00025566	-0.61496	0.53858
8	107410754	108648177	496	49	0.00010102	4.9738e-08	0.00022302	0.45296	0.65058
8	108648177	109248173	198	21	6.4627e-06	2.1924e-08	0.00014807	0.043646	0.96519
8	109248173	110484314	357	30	0.00062575	4.4248e-08	0.00021035	2.9748	0.0029321
8	110484314	111850847	291	32	6.8998e-05	3.6852e-08	0.00019197	0.35942	0.71928
8	111850847	113064320	242	18	4.74e-05	2.6269e-08	0.00016208	0.29245	0.76994
8	113064320	116096495	819	50	8.9909e-05	4.9649e-08	0.00022282	0.4035	0.68658
8	116096495	119685457	1126	50	0.00028695	5.9127e-08	0.00024316	1.1801	0.23796
8	119685457	121201700	527	50	0.00016132	5.3901e-08	0.00023217	0.69483	0.48716
8	121201700	124861459	1275	50	1.1828e-05	6.3858e-08	0.0002527	0.046806	0.96267
8	124861459	125683719	321	34	-1.4827e-05	3.0948e-08	0.00017592	-0.084285	0.93283
8	125683719	126410917	257	38	0.0002755	3.2392e-08	0.00017998	1.5307	0.12584
8	126410917	128659111	845	50	-9.1939e-05	6.457e-08	0.00025411	-0.36181	0.71749
8	128659111	130381139	660	50	-0.0005797	8.53e-08	0.00029206	-1.9848	0.047162
8	130381139	131639625	474	50	0.00069683	6.0447e-08	0.00024586	2.8342	0.0045935
8	131639625	133351144	752	50	0.00018798	7.2201e-08	0.0002687	0.69957	0.4842
8	133351144	134570001	653	50	0.00017206	6.712e-08	0.00025908	0.66413	0.50661
8	134570001	136035605	750	50	8.2034e-05	5.7786e-08	0.00024039	0.34126	0.73291
8	136035605	137524151	544	50	0.00039286	5.0792e-08	0.00022537	1.7432	0.081301
8	137524151	139254830	678	50	0.00027861	5.5334e-08	0.00023523	1.1844	0.23625
8	139254830	140725643	700	50	0.00023107	5.8636e-08	0.00024215	0.95425	0.33996
8	140725643	143044914	772	50	6.4685e-05	6.1127e-08	0.00024724	0.26163	0.79361
8	143044914	144236881	375	44	0.00042979	5.1993e-08	0.00022802	1.8849	0.059447
8	144236881	146303867	319	38	0.00026794	4.2691e-08	0.00020662	1.2968	0.19471
9	10023	1079707	571	50	0.00062835	7.1688e-08	0.00026775	2.3468	0.018936
9	1079707	1916877	559	50	0.00030171	6.3455e-08	0.0002519	1.1977	0.23102
9	1916877	3190064	729	50	-2.9634e-06	5.8266e-08	0.00024138	-0.012277	0.9902
9	3190064	4495328	695	50	0.00010652	6.3075e-08	0.00025115	0.42415	0.67146
9	4495328	4884926	214	35	0.00051189	3.6401e-08	0.00019079	2.683	0.0072969
9	4884926	6557589	543	50	0.00072231	9.5861e-08	0.00030961	2.3329	0.019652
9	6557589	7154923	294	37	6.6698e-06	4.2724e-08	0.0002067	0.032268	0.97426
9	7154923	8456299	859	50	3.45e-05	6.2686e-08	0.00025037	0.1378	0.8904
9	8456299	9166403	380	50	-8.1325e-05	4.9015e-08	0.00022139	-0.36733	0.71337
9	9166403	10879253	806	50	5.3161e-05	6.5317e-08	0.00025557	0.20801	0.83522
9	10879253	12276489	483	41	0.00028211	4.2125e-08	0.00020524	1.3745	0.16928
9	12276489	14836363	1195	50	0.00014814	6.023e-08	0.00024542	0.60364	0.54608
9	14836363	16659655	757	50	3.9627e-06	6.0534e-08	0.00024604	0.016106	0.98715
9	16659655	18661051	929	50	0.0001737	6.0121e-08	0.0002452	0.70842	0.47868
9	18661051	20463534	771	50	0.00024507	7.2675e-08	0.00026958	0.90908	0.36331
9	20463534	22206559	664	50	-0.00026804	6.5404e-08	0.00025574	-1.0481	0.29459
9	22206559	24158518	581	50	0.00018058	5.6788e-08	0.0002383	0.75778	0.44858
9	24158518	25330810	291	39	0.00026645	4.6048e-08	0.00021459	1.2417	0.21435
9	25330810	26111757	239	36	0.00010749	3.4834e-08	0.00018664	0.5759	0.56468
9	26111757	28224283	941	50	0.00068084	6.4795e-08	0.00025455	2.6747	0.0074799
9	28224283	28811584	226	31	1.5221e-06	2.8229e-08	0.00016801	0.0090596	0.99277
9	28811584	30387392	577	50	0.00057192	5.8306e-08	0.00024147	2.3685	0.017859
9	30387392	31310383	260	22	3.5501e-05	2.2649e-08	0.0001505	0.23589	0.81351
9	31310383	32019368	203	22	-9.3559e-05	1.676e-08	0.00012946	-0.72268	0.46987
9	32019368	33578334	581	50	-0.00022916	5.6039e-08	0.00023673	-0.96804	0.33303
9	33578334	34642243	306	29	-0.00044147	4.0148e-08	0.00020037	-2.2033	0.027576
9	34642243	36743283	610	50	-0.00047695	6.9513e-08	0.00026365	-1.809	0.070449
9	36743283	38641599	701	50	0.00043503	6.5285e-08	0.00025551	1.7026	0.088645
9	38641599	65472190	77	16	-7.3116e-06	8.7751e-09	9.3676e-05	-0.078052	0.93779
9	65472190	72512711	487	50	0.00036247	4.5976e-08	0.00021442	1.6905	0.090937
9	72512711	72753755	116	11	2.409e-05	1.4396e-08	0.00011998	0.20078	0.84087
9	72753755	74253040	617	50	1.2738e-05	6.024e-08	0.00024544	0.051898	0.95861
9	74253040	76203946	588	50	-3.5678e-05	5.2345e-08	0.00022879	-0.15594	0.87608
9	76203946	76973081	186	21	9.0018e-05	1.8618e-08	0.00013645	0.65973	0.50943
9	76973081	78900183	776	50	0.00031439	5.9234e-08	0.00024338	1.2918	0.19643
9	78900183	79471208	281	41	-9.8406e-06	3.6186e-08	0.00019023	-0.051731	0.95874
9	79471208	81079055	509	50	6.5274e-05	5.8204e-08	0.00024126	0.27056	0.78673
9	81079055	82590928	627	50	0.00026582	6.7401e-08	0.00025962	1.0239	0.30588
9	82590928	84211233	691	50	7.7828e-05	5.8769e-08	0.00024242	0.32104	0.74818
9	84211233	85440801	279	40	-0.00010594	3.483e-08	0.00018663	-0.56763	0.57029
9	85440801	86938196	618	50	0.00030492	6.2971e-08	0.00025094	1.2151	0.22432
9	86938196	88109333	495	50	0.00033139	4.8035e-08	0.00021917	1.512	0.13052
9	88109333	88590417	107	13	-9.1503e-05	1.2714e-08	0.00011275	-0.81153	0.41706
9	88590417	90136246	596	50	0.0001711	5.9938e-08	0.00024482	0.69888	0.48462
9	90136246	92528698	805	50	-0.00031693	7.7652e-08	0.00027866	-1.1373	0.2554
9	92528698	94167203	649	50	0.00066891	8.6231e-08	0.00029365	2.2779	0.022732
9	94167203	96671698	842	50	0.00063475	6.857e-08	0.00026186	2.424	0.015349
9	96671698	98922040	721	50	7.151e-05	5.2954e-08	0.00023012	0.31076	0.75599
9	98922040	101592859	891	50	-1.6006e-05	7.323e-08	0.00027061	-0.059146	0.95284
9	101592859	104624437	986	50	5.8174e-05	6.0778e-08	0.00024653	0.23597	0.81346
9	104624437	105967976	597	50	0.00016221	4.8252e-08	0.00021966	0.73845	0.46024
9	105967976	107581749	639	50	-0.00031992	5.2107e-08	0.00022827	-1.4015	0.16106
9	107581749	109298754	601	50	-0.00016338	6.5104e-08	0.00025515	-0.64031	0.52197
9	109298754	110695062	540	50	0.00045251	4.7287e-08	0.00021745	2.0809	0.03744
9	110695062	112778024	1095	50	-0.00017056	7.1485e-08	0.00026737	-0.63794	0.52351
9	112778024	114831082	957	50	0.00055824	6.5911e-08	0.00025673	2.1744	0.029675
9	114831082	115693145	320	29	0.00052215	3.2088e-08	0.00017913	2.9149	0.0035578
9	115693145	117019801	586	50	0.00017514	6.3895e-08	0.00025277	0.69288	0.48838
9	117019801	117921960	460	50	0.00039192	6.5149e-08	0.00025524	1.5355	0.12466
9	117921960	121321537	1519	50	0.00010375	5.5704e-08	0.00023602	0.43959	0.66024
9	121321537	122260297	361	43	0.00053028	3.5027e-08	0.00018715	2.8334	0.0046059
9	122260297	124871322	776	50	0.00038564	5.9438e-08	0.0002438	1.5818	0.11369
9	124871322	126971887	657	50	0.00046052	5.9398e-08	0.00024372	1.8896	0.058815
9	126971887	129059665	573	50	0.00012363	5.4416e-08	0.00023327	0.52998	0.59612
9	129059665	130055510	330	40	0.00021891	3.7534e-08	0.00019374	1.1299	0.25851
9	130055510	132165470	490	50	-0.00013507	5.291e-08	0.00023002	-0.58719	0.55708
9	132165470	133223217	276	46	0.00051478	2.3118e-08	0.00015205	3.3857	0.00071003
9	133223217	134127888	291	46	-0.0002347	3.2038e-08	0.00017899	-1.3112	0.18979
9	134127888	135298842	410	48	0.00046426	4.8347e-08	0.00021988	2.1114	0.034734
9	135298842	137041122	595	50	-0.00023403	6.6424e-08	0.00025773	-0.90806	0.36384
9	137041122	137589364	135	25	-3.6349e-05	2.0023e-08	0.0001415	-0.25688	0.79727
9	137589364	138938978	504	50	0.00041413	5.5876e-08	0.00023638	1.752	0.079777
9	138938978	139500342	85	14	6.1522e-05	5.7228e-08	0.00023922	0.25717	0.79704
9	139500342	141144796	37	4	-2.3575e-05	1.7415e-08	0.00013196	-0.17865	0.85822
10	60523	751339	117	13	0.00013692	2.0806e-08	0.00014424	0.94921	0.34252
10	751339	1523544	309	38	0.00028306	4.0561e-08	0.0002014	1.4055	0.15988
10	1523544	2254500	419	50	6.2461e-05	4.2918e-08	0.00020717	0.3015	0.76303
10	2254500	3352699	599	50	5.0911e-05	5.8495e-08	0.00024186	0.2105	0.83328
10	3352699	4572274	575	50	0.00054675	6.6736e-08	0.00025833	2.1165	0.034306
10	4572274	5983762	674	50	2.1261e-05	6.3974e-08	0.00025293	0.084059	0.93301
10	5983762	7171484	666	50	0.0013585	1.2655e-07	0.00035574	3.8188	0.00013408
10	7171484	8774665	793	50	0.00049597	5.6574e-08	0.00023785	2.0852	0.037054
10	8774665	10249396	558	50	-0.00041248	4.8495e-08	0.00022021	-1.8731	0.061057
10	10249396	12586797	992	50	7.4752e-05	5.8759e-08	0.0002424	0.30838	0.75779
10	12586797	13321600	404	50	0.00033433	4.5973e-08	0.00021441	1.5593	0.11893
10	13321600	15026068	888	50	0.0011954	7.7057e-08	0.00027759	4.3065	1.6589e-05
10	15026068	16551767	544	50	0.00075584	7.1816e-08	0.00026799	2.8204	0.0047958
10	16551767	18537267	760	50	0.00066447	6.766e-08	0.00026012	2.5545	0.010633
10	18537267	19716878	534	50	-0.00030266	4.5438e-08	0.00021316	-1.4199	0.15565
10	19716878	22772283	1003	50	-0.00035577	6.9371e-08	0.00026338	-1.3508	0.17677
10	22772283	23175132	123	13	1.4551e-06	1.7621e-08	0.00013274	0.010962	0.99125
10	23175132	25578596	769	50	0.00021941	6.0623e-08	0.00024622	0.89111	0.37287
10	25578596	26888684	537	50	0.00010721	3.8405e-08	0.00019597	0.54706	0.58433
10	26888684	29323236	916	50	0.00011521	7.249e-08	0.00026924	0.42793	0.6687
10	29323236	29783692	260	39	-5.4073e-05	3.028e-08	0.00017401	-0.31074	0.756
10	29783692	30458838	348	48	-4.4677e-05	3.4787e-08	0.00018651	-0.23954	0.81069
10	30458838	31907519	470	50	-1.9523e-05	6.3801e-08	0.00025259	-0.077291	0.93839
10	31907519	33707968	658	50	0.00073884	6.3762e-08	0.00025251	2.926	0.0034338
10	33707968	35109355	475	50	-0.00044722	4.9272e-08	0.00022197	-2.0148	0.043929
10	35109355	36572508	414	45	0.00051054	6.1171e-08	0.00024733	2.0642	0.038997
10	36572508	37790029	333	38	0.00038925	3.7786e-08	0.00019439	2.0024	0.045238
10	37790029	42372579	210	13	1.149e-05	1.0952e-08	0.00010465	0.10979	0.91258
10	42372579	43894771	316	33	0.00013431	3.5292e-08	0.00018786	0.71494	0.47465
10	43894771	44730075	298	33	-4.5792e-05	3.017e-08	0.00017369	-0.26364	0.79206
10	44730075	48760450	644	50	-0.00026578	6.5597e-08	0.00025612	-1.0377	0.2994
10	48760450	50840915	655	50	0.00055295	5.5551e-08	0.00023569	2.3461	0.018973
10	50840915	53616629	739	50	0.00013488	6.3127e-08	0.00025125	0.53684	0.59138
10	53616629	55103572	667	50	0.00043681	5.554e-08	0.00023567	1.8535	0.063811
10	55103572	57031140	776	50	0.00011475	6.0667e-08	0.00024631	0.46589	0.6413
10	57031140	57662146	184	18	0.00011774	1.7099e-08	0.00013076	0.90041	0.3679
10	57662146	58959528	401	26	0.00039797	3.4055e-08	0.00018454	2.1566	0.03104
10	58959528	60289987	443	43	0.00017446	5.1601e-08	0.00022716	0.76803	0.44247
10	60289987	61891409	601	50	0.00030496	5.5904e-08	0.00023644	1.2898	0.19712
10	61891409	62659679	308	32	0.00019809	3.8042e-08	0.00019504	1.0156	0.30982
10	62659679	63341695	170	19	1.0297e-05	1.564e-08	0.00012506	0.082334	0.93438
10	63341695	65794114	868	50	-0.00072078	8.7204e-08	0.0002953	-2.4408	0.014655
10	65794114	67549615	492	50	-0.0004908	4.2451e-08	0.00020604	-2.3821	0.017214
10	67549615	69900148	881	50	0.00071116	6.1603e-08	0.0002482	2.8653	0.0041665
10	69900148	70195991	119	10	-0.00013487	1.9918e-08	0.00014113	-0.95561	0.33927
10	70195991	72220850	873	50	0.00029452	6.4787e-08	0.00025453	1.1571	0.24723
10	72220850	73508512	669	50	7.221e-05	5.8429e-08	0.00024172	0.29873	0.76514
10	73508512	75422550	475	33	9.5886e-05	3.0564e-08	0.00017483	0.54847	0.58337
10	75422550	78706814	859	50	0.00078562	7.4548e-08	0.00027303	2.8774	0.0040102
10	78706814	80876749	981	50	0.00019796	6.3065e-08	0.00025113	0.78828	0.43053
10	80876749	82414679	478	50	-0.0012545	7.5399e-08	0.00027459	-4.5687	4.9065e-06
10	82414679	84383745	709	50	6.1945e-05	5.6597e-08	0.0002379	0.26038	0.79457
10	84383745	85458703	453	44	0.0001389	3.8701e-08	0.00019673	0.70607	0.48014
10	85458703	87937577	982	50	0.00018147	5.9705e-08	0.00024435	0.74268	0.45767
10	87937577	89127064	284	34	0.00012042	2.9705e-08	0.00017235	0.69868	0.48475
10	89127064	91013381	707	50	0.00036845	6.2861e-08	0.00025072	1.4696	0.14168
10	91013381	92006581	363	40	-5.4314e-05	3.7477e-08	0.00019359	-0.28056	0.77904
10	92006581	93335047	427	47	8.0015e-05	4.3498e-08	0.00020856	0.38365	0.70124
10	93335047	95396368	702	50	-4.5143e-05	8.4229e-08	0.00029022	-0.15555	0.87639
10	95396368	96221243	265	30	-0.000162	2.486e-08	0.00015767	-1.0275	0.3042
10	96221243	97822357	622	49	-0.00022948	4.8376e-08	0.00021995	-1.0433	0.29679
10	97822357	100241302	872	50	-0.0001128	7.5478e-08	0.00027473	-0.41057	0.68139
10	100241302	100668400	149	13	4.0484e-05	1.1694e-08	0.00010814	0.37437	0.70813
10	100668400	102949239	797	50	4.3065e-05	7.4378e-08	0.00027272	0.15791	0.87453
10	102949239	104380410	359	30	4.3359e-05	3.0602e-08	0.00017493	0.24786	0.80424
10	104380410	106695048	782	50	0.00045171	6.5027e-08	0.000255	1.7714	0.076498
10	106695048	108726686	687	50	4.4486e-06	5.9223e-08	0.00024336	0.01828	0.98542
10	108726686	110317705	647	50	9.1889e-05	6.3393e-08	0.00025178	0.36496	0.71514
10	110317705	112561493	656	50	0.00016353	5.9135e-08	0.00024318	0.67247	0.50129
10	112561493	115328432	963	50	-2.0087e-05	6.0291e-08	0.00024554	-0.081805	0.9348
10	115328432	116421406	465	50	1.2122e-05	4.8234e-08	0.00021962	0.055193	0.95598
10	116421406	119523934	972	50	9.2013e-05	6.4073e-08	0.00025313	0.36351	0.71623
10	119523934	120591353	399	50	0.00014695	3.7025e-08	0.00019242	0.76371	0.44504
10	120591353	122407323	671	50	0.00020479	6.84e-08	0.00026153	0.78304	0.43361
10	122407323	123231465	366	48	-0.00028112	4.0589e-08	0.00020147	-1.3954	0.16291
10	123231465	123900545	258	41	-7.1419e-05	2.917e-08	0.00017079	-0.41816	0.67583
10	123900545	125869346	841	50	0.00020518	5.7341e-08	0.00023946	0.85685	0.39153
10	125869346	128001098	924	50	-0.00011616	6.0435e-08	0.00024584	-0.47251	0.63656
10	128001098	129154362	475	50	0.00010512	4.2193e-08	0.00020541	0.51175	0.60883
10	129154362	130844284	800	50	1.9826e-05	6.6961e-08	0.00025877	0.076619	0.93893
10	130844284	131741327	391	50	3.1644e-05	3.791e-08	0.0001947	0.16252	0.87089
10	131741327	132580245	396	50	0.00041628	4.1043e-08	0.00020259	2.0548	0.039898
10	132580245	134336329	743	50	0.0002329	6.1009e-08	0.000247	0.94291	0.34573
10	134336329	134494673	38	4	-1.6623e-05	1.6569e-08	0.00012872	-0.12915	0.89724
10	134494673	135523865	204	28	0.00017663	1.9963e-08	0.00014129	1.2501	0.21126
11	70855	1213590	227	28	-0.00012819	3.1169e-08	0.00017655	-0.7261	0.46778
11	1213590	3665481	645	50	0.00059813	6.6197e-08	0.00025729	2.3247	0.020086
11	3665481	4746709	430	50	6.3466e-05	4.1673e-08	0.00020414	0.3109	0.75588
11	4746709	6322869	984	50	0.00035776	6.4762e-08	0.00025448	1.4058	0.15977
11	6322869	7436701	530	50	-8.8815e-05	4.5383e-08	0.00021303	-0.41691	0.67675
11	7436701	8333274	473	50	-0.00051388	6.2998e-08	0.00025099	-2.0474	0.040619
11	8333274	9087317	260	27	0.00015675	2.9911e-08	0.00017295	0.90638	0.36474
11	9087317	10952027	658	50	-0.00019953	7.6032e-08	0.00027574	-0.72362	0.4693
11	10952027	12564229	1006	50	0.00028209	6.7931e-08	0.00026064	1.0823	0.27911
11	12564229	13373124	394	47	-0.00032075	3.8599e-08	0.00019647	-1.6326	0.10256
11	13373124	15742552	790	50	0.00034147	6.0702e-08	0.00024638	1.3859	0.16576
11	15742552	17578402	603	50	0.00069242	6.1976e-08	0.00024895	2.7814	0.0054128
11	17578402	19569535	763	50	0.00026561	6.4341e-08	0.00025365	1.0471	0.29505
11	19569535	21017138	708	50	0.00047605	5.8547e-08	0.00024197	1.9674	0.049132
11	21017138	22374142	527	50	-0.00063624	5.7673e-08	0.00024015	-2.6493	0.0080654
11	22374142	24088517	587	50	6.9339e-05	5.1264e-08	0.00022642	0.30625	0.75942
11	24088517	26045753	635	50	0.00035551	5.5062e-08	0.00023465	1.515	0.12977
11	26045753	27020461	351	38	7.4759e-05	3.1351e-08	0.00017706	0.42222	0.67287
11	27020461	28481593	422	40	0.0001493	3.3635e-08	0.0001834	0.81409	0.4156
11	28481593	30141357	417	46	0.00018828	3.8024e-08	0.000195	0.96555	0.33427
11	30141357	32276901	640	50	0.00021564	4.9074e-08	0.00022153	0.97344	0.33034
11	32276901	33958739	533	50	0.00060378	5.1888e-08	0.00022779	2.6506	0.0080349
11	33958739	35502605	770	50	-9.1915e-05	6.1735e-08	0.00024847	-0.36993	0.71143
11	35502605	37116815	699	50	0.00070611	6.7351e-08	0.00025952	2.7208	0.0065122
11	37116815	39382003	438	47	0.00076917	4.8087e-08	0.00021929	3.5076	0.00045221
11	39382003	42310003	922	50	-0.00019003	5.936e-08	0.00024364	-0.77997	0.43541
11	42310003	44693799	963	50	-0.00024901	6.2729e-08	0.00025046	-0.99421	0.32012
11	44693799	47006137	706	50	0.00031012	6.6139e-08	0.00025718	1.2059	0.22787
11	47006137	49866050	528	26	0.00047129	5.1451e-08	0.00022683	2.0777	0.037734
11	49866050	54695473	126	6	-2.9353e-05	1.3717e-08	0.00011712	-0.25062	0.8021
11	54695473	55082657	8	3	2.9065e-06	7.2616e-09	8.5215e-05	0.034108	0.97279
11	55082657	58457495	1128	50	-0.00019831	6.6524e-08	0.00025792	-0.76889	0.44196
11	58457495	58780549	74	7	-7.5885e-05	8.9823e-09	9.4775e-05	-0.80069	0.42331
11	58780549	62223771	986	50	-0.00017597	7.0638e-08	0.00026578	-0.6621	0.50791
11	62223771	63804569	302	32	0.00033665	3.0301e-08	0.00017407	1.9339	0.05312
11	63804569	65898631	573	50	3.1023e-05	1.0005e-07	0.0003163	0.098082	0.92187
11	65898631	68005825	372	33	-0.00018621	3.3185e-08	0.00018217	-1.0222	0.30669
11	68005825	69516130	475	50	0.00011949	4.2502e-08	0.00020616	0.57962	0.56217
11	69516130	70926292	419	50	0.00026387	5.0037e-08	0.00022369	1.1796	0.23815
11	70926292	72286017	303	31	0.00027741	2.6416e-08	0.00016253	1.7068	0.087858
11	72286017	74412351	608	50	0.00086325	7.2619e-08	0.00026948	3.2034	0.0013581
11	74412351	76797209	742	50	0.000378	8.4863e-08	0.00029131	1.2976	0.19443
11	76797209	78355058	448	32	0.00025099	3.887e-08	0.00019716	1.2731	0.20299
11	78355058	80722373	1013	50	-5.5602e-05	5.7374e-08	0.00023953	-0.23213	0.81643
11	80722373	81266712	251	37	-0.00012618	2.3177e-08	0.00015224	-0.82883	0.4072
11	81266712	84381272	1175	50	-0.00029452	6.3355e-08	0.0002517	-1.1701	0.24196
11	84381272	86619301	804	50	-9.1449e-05	6.7625e-08	0.00026005	-0.35166	0.72509
11	86619301	87430235	318	34	0.00037293	2.9798e-08	0.00017262	2.1604	0.030742
11	87430235	89208936	570	50	-0.00015733	6.0155e-08	0.00024527	-0.64148	0.52121
11	89208936	90966490	400	31	-4.5874e-05	3.218e-08	0.00017939	-0.25573	0.79816
11	90966490	92077144	347	38	6.0977e-05	3.2126e-08	0.00017924	0.3402	0.7337
11	92077144	93276157	400	41	0.00011957	3.5466e-08	0.00018832	0.63493	0.52548
11	93276157	94242260	303	27	8.5208e-05	2.7907e-08	0.00016705	0.51007	0.61001
11	94242260	95726041	557	50	0.00028937	5.1954e-08	0.00022793	1.2695	0.20425
11	95726041	97057058	486	50	0.00021033	5.078e-08	0.00022534	0.93338	0.35062
11	97057058	98705065	587	50	1.18e-05	6.4522e-08	0.00025401	0.046454	0.96295
11	98705065	100417169	753	50	0.00062046	6.6406e-08	0.00025769	2.4078	0.016051
11	100417169	101331121	406	42	9.6642e-05	3.7694e-08	0.00019415	0.49777	0.61864
11	101331121	103959636	1081	50	0.00018945	6.8238e-08	0.00026122	0.72525	0.4683
11	103959636	104873284	300	22	5.4126e-05	3.1073e-08	0.00017628	0.30705	0.7588
11	104873284	106520894	471	45	5.1006e-05	3.9878e-08	0.0001997	0.25542	0.7984
11	106520894	107844200	469	50	0.00032593	4.4531e-08	0.00021102	1.5445	0.12246
11	107844200	108437037	146	11	1.3882e-05	1.6835e-08	0.00012975	0.10699	0.91479
11	108437037	109866116	329	36	0.00072616	3.8954e-08	0.00019737	3.6792	0.00023395
11	109866116	111114397	475	47	-0.0001052	4.8774e-08	0.00022085	-0.47634	0.63384
11	111114397	112459488	408	36	0.00031434	4.3675e-08	0.00020898	1.5041	0.13255
11	112459488	114257728	727	50	-0.00072712	6.3334e-08	0.00025166	-2.8893	0.0038613
11	114257728	114830666	226	26	-5.6103e-05	2.5137e-08	0.00015855	-0.35386	0.72344
11	114830666	116383348	628	50	0.000389	7.4498e-08	0.00027294	1.4252	0.1541
11	116383348	117747110	580	50	-1.6885e-06	6.1576e-08	0.00024814	-0.0068044	0.99457
11	117747110	119215476	520	50	0.00053115	8.172e-08	0.00028587	1.858	0.063165
11	119215476	120766806	595	50	-1.2174e-05	6.9806e-08	0.00026421	-0.046076	0.96325
11	120766806	121175943	198	22	-0.0001269	1.3986e-08	0.00011826	-1.0731	0.28324
11	121175943	122591910	441	50	0.00028532	5.99e-08	0.00024474	1.1658	0.2437
11	122591910	123500117	389	50	-3.0511e-05	3.9291e-08	0.00019822	-0.15393	0.87767
11	123500117	124495528	477	44	0.00016447	4.2755e-08	0.00020677	0.79542	0.42637
11	124495528	126311320	779	50	0.00014058	6.5439e-08	0.00025581	0.54955	0.58263
11	126311320	127316679	528	50	0.00049619	4.4887e-08	0.00021187	2.342	0.01918
11	127316679	128188537	280	36	-0.00026637	2.558e-08	0.00015994	-1.6654	0.095827
11	128188537	130342575	835	50	0.00059771	6.8431e-08	0.00026159	2.2849	0.022319
11	130342575	131074612	326	42	-8.4176e-05	3.4499e-08	0.00018574	-0.45319	0.65041
11	131074612	133000046	996	50	0.00018097	6.1924e-08	0.00024884	0.72725	0.46707
11	133000046	134205993	470	50	0.00033359	6.1022e-08	0.00024703	1.3504	0.17688
11	134205993	134946452	334	50	-0.000138	3.7381e-08	0.00019334	-0.71377	0.47537
12	61107	1080331	279	44	0.00020871	3.3044e-08	0.00018178	1.1482	0.2509
12	1080331	2544786	429	50	0.00041695	5.1186e-08	0.00022624	1.8429	0.065338
12	2544786	3677037	445	50	0.00031615	5.658e-08	0.00023787	1.3291	0.18381
12	3677037	4417679	319	50	-0.00032866	3.794e-08	0.00019478	-1.6873	0.091538
12	4417679	5321472	473	50	0.00056638	5.1768e-08	0.00022753	2.4893	0.012799
12	5321472	6419753	498	50	0.0008522	4.9665e-08	0.00022286	3.824	0.00013133
12	6419753	8377536	357	50	-0.000172	4.9116e-08	0.00022162	-0.7761	0.43769
12	9031395	10481534	449	50	-0.00057504	8.272e-08	0.00028761	-1.9994	0.045568
12	10481534	11754846	357	38	0.00042638	3.1162e-08	0.00017653	2.4154	0.015719
12	11754846	12733528	375	50	0.00077608	4.0945e-08	0.00020235	3.8354	0.00012537
12	12733528	15241484	975	50	0.00051867	6.5406e-08	0.00025575	2.0281	0.042555
12	15241484	16310460	249	32	-0.00023459	3.2505e-08	0.00018029	-1.3012	0.1932
12	16310460	18087873	557	50	-1.7514e-05	5.2183e-08	0.00022843	-0.076671	0.93888
12	18087873	20863943	937	50	0.00038995	5.7803e-08	0.00024042	1.6219	0.10482
12	20863943	23820634	1086	50	0.00022071	6.3977e-08	0.00025294	0.87259	0.38289
12	23820634	25371083	706	50	7.8717e-05	6.7356e-08	0.00025953	0.3033	0.76166
12	25371083	27799773	1019	50	0.00018239	6.9454e-08	0.00026354	0.69208	0.48889
12	27799773	29651255	700	50	0.00068412	6.5979e-08	0.00025686	2.6633	0.0077371
12	29651255	30512406	453	50	0.00064336	4.2358e-08	0.00020581	3.126	0.0017722
12	30512406	32165592	592	50	-3.6299e-05	5.424e-08	0.00023289	-0.15586	0.87614
12	32165592	33076989	403	49	5.0689e-05	4.4246e-08	0.00021035	0.24098	0.80957
12	33076989	37856717	379	24	-0.0001018	2.8724e-08	0.00016948	-0.60066	0.54807
12	37856717	39227169	142	7	-6.8741e-05	1.7052e-08	0.00013058	-0.52641	0.5986
12	39227169	40816185	516	45	0.00027065	4.6513e-08	0.00021567	1.2549	0.2095
12	40816185	41658586	364	35	0.00091599	3.3542e-08	0.00018315	5.0014	5.691e-07
12	41658586	43984474	921	50	0.00042218	6.9316e-08	0.00026328	1.6035	0.10882
12	43984474	46024229	478	49	0.00021003	4.0085e-08	0.00020021	1.0491	0.29415
12	46024229	47714793	478	50	0.00044676	5.8297e-08	0.00024145	1.8503	0.064268
12	47714793	49001866	566	50	0.0001546	5.4158e-08	0.00023272	0.66433	0.50648
12	49001866	51776494	694	50	-0.00020104	6.8656e-08	0.00026202	-0.76725	0.44293
12	51776494	53039004	609	50	0.00037158	5.1497e-08	0.00022693	1.6374	0.10154
12	53039004	54778823	595	50	0.00034519	5.497e-08	0.00023446	1.4723	0.14094
12	54778823	55665837	267	34	-0.00021172	3.5431e-08	0.00018823	-1.1248	0.26068
12	55665837	57548860	462	45	0.00084691	5.0014e-08	0.00022364	3.787	0.00015248
12	57548860	59308666	500	47	0.00066891	7.9642e-08	0.00028221	2.3703	0.017776
12	59308666	61123729	467	39	0.00011357	3.4918e-08	0.00018686	0.60779	0.54333
12	61123729	64032461	978	50	0.0002254	5.8972e-08	0.00024284	0.92817	0.35332
12	64032461	65559695	361	47	-9.8918e-05	3.5779e-08	0.00018915	-0.52295	0.60101
12	65559695	67181144	530	50	0.00025597	4.881e-08	0.00022093	1.1586	0.24662
12	67181144	67909729	289	37	0.00033779	2.6071e-08	0.00016147	2.092	0.036437
12	67909729	69826542	798	50	0.00026255	7.1307e-08	0.00026703	0.9832	0.32551
12	69826542	70957987	515	50	0.00021878	4.0747e-08	0.00020186	1.0838	0.27844
12	70957987	72645075	564	50	-0.00017977	4.9464e-08	0.00022241	-0.8083	0.41892
12	72645075	73818454	312	29	0.00011566	2.0358e-08	0.00014268	0.81064	0.41757
12	73818454	76511314	765	50	0.0003164	6.121e-08	0.00024741	1.2788	0.20095
12	76511314	78570570	773	50	0.00044556	6.4968e-08	0.00025489	1.7481	0.080452
12	78570570	80448150	392	46	0.00024664	3.6853e-08	0.00019197	1.2848	0.19888
12	80448150	81467767	305	33	0.00035811	3.2496e-08	0.00018027	1.9866	0.046971
12	81467767	83502666	579	50	-0.00021176	5.4051e-08	0.00023249	-0.91084	0.36238
12	83502666	84303844	241	26	-0.00024609	1.6677e-08	0.00012914	-1.9056	0.056706
12	84303844	85990426	431	34	0.00022941	3.2929e-08	0.00018146	1.2642	0.20615
12	85990426	89682122	754	50	0.00027581	5.5343e-08	0.00023525	1.1724	0.24103
12	89682122	92066155	633	50	-0.00020975	5.6443e-08	0.00023758	-0.88287	0.37731
12	92066155	94514567	869	50	-0.0004095	5.8275e-08	0.0002414	-1.6964	0.089818
12	94514567	96020785	700	50	-4.7576e-05	7.8905e-08	0.0002809	-0.16937	0.8655
12	96020785	97108839	450	50	0.00018216	4.7413e-08	0.00021775	0.83656	0.40284
12	97108839	99305987	926	50	0.00015122	5.8574e-08	0.00024202	0.62484	0.53207
12	99305987	101447641	651	50	-2.8483e-05	5.8279e-08	0.00024141	-0.11799	0.90608
12	101447641	101862690	145	14	8.6717e-06	2.4633e-08	0.00015695	0.055252	0.95594
12	101862690	102964986	358	42	0.00020023	3.711e-08	0.00019264	1.0394	0.29861
12	102964986	104848696	793	50	0.00036873	6.5166e-08	0.00025528	1.4445	0.14861
12	104848696	106436213	857	50	-0.00015189	5.9673e-08	0.00024428	-0.62179	0.53408
12	106436213	106958748	225	30	0.0002111	2.3533e-08	0.0001534	1.3761	0.16879
12	106958748	109025901	781	50	-4.5709e-05	6.7502e-08	0.00025981	-0.17593	0.86035
12	109025901	110336719	412	50	0.00051799	4.7116e-08	0.00021706	2.3863	0.017017
12	110336719	113263518	520	41	0.00046066	6.3269e-08	0.00025153	1.8314	0.067038
12	113263518	113986709	204	24	0.00040558	2.1728e-08	0.0001474	2.7515	0.0059327
12	113986709	115036602	537	50	0.00060035	6.4048e-08	0.00025308	2.3722	0.017683
12	115036602	115503216	170	30	8.4781e-05	2.2124e-08	0.00014874	0.56999	0.56869
12	115503216	117087471	714	50	-0.00018678	5.9265e-08	0.00024344	-0.76724	0.44294
12	117087471	118135375	434	50	0.00033976	4.8047e-08	0.0002192	1.55	0.12113
12	118135375	119754110	634	50	0.0005655	6.006e-08	0.00024507	2.3075	0.021027
12	119754110	122007651	716	50	0.00041387	6.1189e-08	0.00024736	1.6731	0.094302
12	122007651	124977980	748	50	0.00053157	9.9777e-08	0.00031587	1.6829	0.092402
12	124977980	126445505	545	50	-0.00018258	5.9477e-08	0.00024388	-0.74864	0.45408
12	126445505	127875098	591	50	0.00049526	5.0341e-08	0.00022437	2.2073	0.02729
12	127875098	129237297	506	50	0.00034873	5.3987e-08	0.00023235	1.5009	0.13339
12	129237297	130377921	590	50	0.00018315	6.1855e-08	0.00024871	0.73642	0.46148
12	130377921	131786751	607	50	0.00027162	6.2915e-08	0.00025083	1.0829	0.27886
12	131786751	132807034	269	32	-1.5308e-05	3.1949e-08	0.00017874	-0.085642	0.93175
12	132807034	133841511	147	17	0.00011151	2.6656e-08	0.00016327	0.683	0.4946
13	19020013	20686720	272	27	0.00030263	2.7637e-08	0.00016624	1.8204	0.068698
13	20686720	22242174	544	50	0.00054275	6.4016e-08	0.00025301	2.1451	0.031942
13	22242174	23594702	585	50	0.00014864	5.7737e-08	0.00024029	0.6186	0.53618
13	23594702	24531937	478	50	0.00058658	4.5587e-08	0.00021351	2.7473	0.0060084
13	24531937	25784362	592	50	0.00039298	5.6829e-08	0.00023839	1.6485	0.099251
13	25784362	27284362	516	50	0.000861	4.7581e-08	0.00021813	3.9472	7.9086e-05
13	27284362	29257551	843	50	0.00010205	7.0012e-08	0.0002646	0.38567	0.69974
13	29257551	30483267	490	50	0.00034707	4.7007e-08	0.00021681	1.6008	0.10942
13	30483267	32301815	714	50	-9.217e-05	6.026e-08	0.00024548	-0.37547	0.70731
13	32301815	33776903	586	50	0.00069342	4.7955e-08	0.00021899	3.1665	0.0015427
13	33776903	35026464	436	50	0.0008018	4.7114e-08	0.00021706	3.694	0.00022078
13	35026464	36046367	219	28	-8.3286e-05	3.1547e-08	0.00017762	-0.46891	0.63914
13	36046367	37498185	622	50	5.3936e-05	6.3375e-08	0.00025174	0.21425	0.83035
13	37498185	38878163	555	50	0.0004174	4.4488e-08	0.00021092	1.9789	0.047824
13	38878163	41069263	804	50	4.0975e-05	6.7661e-08	0.00026012	0.15752	0.87483
13	41069263	43101027	640	50	-0.00055096	8.4392e-08	0.0002905	-1.8966	0.057883
13	43101027	44901409	776	50	-8.8533e-05	7.5863e-08	0.00027543	-0.32143	0.74788
13	44901409	46495214	499	50	0.00024576	4.5226e-08	0.00021266	1.1556	0.24783
13	46495214	47431079	346	42	0.0001829	3.5004e-08	0.00018709	0.97757	0.32829
13	47431079	49383962	637	50	0.00073679	5.2354e-08	0.00022881	3.2201	0.0012815
13	49383962	51591091	767	50	0.00073374	7.2969e-08	0.00027013	2.7163	0.0066024
13	51591091	53339622	470	50	0.00052772	4.4619e-08	0.00021123	2.4983	0.012479
13	53339622	54682864	525	50	0.00081825	5.4492e-08	0.00023344	3.5052	0.0004562
13	54682864	55817131	325	36	-0.00022447	2.745e-08	0.00016568	-1.3548	0.17548
13	55817131	57554217	309	23	2.4974e-05	2.1926e-08	0.00014808	0.16866	0.86607
13	57554217	58410626	206	19	8.7518e-06	1.4471e-08	0.0001203	0.072753	0.942
13	58410626	59302271	228	22	0.0002295	1.5123e-08	0.00012298	1.8662	0.062012
13	59302271	60854778	534	50	-7.4837e-05	4.536e-08	0.00021298	-0.35138	0.7253
13	60854778	61591949	278	29	0.00013718	4.2951e-08	0.00020725	0.66191	0.50803
13	61591949	63971559	662	50	0.00040812	5.7378e-08	0.00023954	1.7038	0.088419
13	63971559	65200602	313	27	5.8754e-05	2.3076e-08	0.00015191	0.38677	0.69892
13	65200602	67844453	805	50	6.6025e-05	5.4379e-08	0.00023319	0.28313	0.77707
13	67844453	70724516	900	50	0.00051584	5.78e-08	0.00024042	2.1456	0.031904
13	70724516	71526791	298	43	0.00041213	2.5057e-08	0.00015829	2.6036	0.0092257
13	71526791	73934089	820	50	0.00094337	7.5217e-08	0.00027426	3.4397	0.00058234
13	73934089	75670143	687	50	0.00030858	6.5147e-08	0.00025524	1.209	0.22667
13	75670143	77410555	790	50	-0.0001357	5.8012e-08	0.00024086	-0.5634	0.57317
13	77410555	78808813	435	49	0.00029005	5.3476e-08	0.00023125	1.2543	0.20975
13	78808813	80585676	568	50	0.00028477	5.583e-08	0.00023628	1.2052	0.22813
13	80585676	82581814	615	50	8.7975e-06	6.3334e-08	0.00025166	0.034957	0.97211
13	82581814	84133144	410	34	0.00032851	2.2873e-08	0.00015124	2.1722	0.029844
13	84133144	85610916	427	47	0.00049954	3.9895e-08	0.00019974	2.501	0.012385
13	85610916	88559882	780	50	0.0003299	6.0713e-08	0.0002464	1.3389	0.18061
13	88559882	90521311	499	47	-2.1414e-05	4.0378e-08	0.00020094	-0.10657	0.91513
13	90521311	93129691	846	50	-0.00030254	5.6289e-08	0.00023725	-1.2752	0.20225
13	93129691	93586455	126	16	3.7608e-05	1.1533e-08	0.00010739	0.3502	0.72619
13	93586455	96087558	1205	50	-5.0987e-05	5.5945e-08	0.00023653	-0.21557	0.82933
13	96087558	97519210	384	39	7.0194e-06	3.8602e-08	0.00019647	0.035727	0.9715
13	97519210	98938919	418	50	-0.00026018	4.555e-08	0.00021342	-1.2191	0.22282
13	98938919	100574095	755	50	8.249e-05	8.2764e-08	0.00028769	0.28674	0.77431
13	100574095	102300523	718	50	0.00011185	5.9576e-08	0.00024408	0.45823	0.64678
13	102300523	104066710	895	50	0.00059202	6.5936e-08	0.00025678	2.3056	0.021134
13	104066710	104844114	284	40	6.9934e-05	3.7897e-08	0.00019467	0.35924	0.71941
13	104844114	106247554	543	50	0.0004987	5.4696e-08	0.00023387	2.1324	0.032977
13	106247554	106750000	241	36	0.00024799	2.4728e-08	0.00015725	1.577	0.1148
13	106750000	108189877	557	50	-0.00030659	8.2297e-08	0.00028687	-1.0687	0.2852
13	108189877	109121210	387	50	0.0005339	4.6877e-08	0.00021651	2.4659	0.013665
13	109121210	109815112	298	43	-0.00013412	2.8293e-08	0.00016821	-0.79736	0.42524
13	109815112	111232073	675	50	-0.00018525	6.3945e-08	0.00025287	-0.73259	0.46381
13	111232073	112247592	451	50	0.00034914	5.3213e-08	0.00023068	1.5135	0.13015
13	112247592	113572488	392	50	-0.00019778	3.5849e-08	0.00018934	-1.0446	0.29622
13	113572488	115109853	350	43	3.1398e-05	4.2038e-08	0.00020503	0.15314	0.87829
14	19002084	21589402	460	50	0.00034095	4.8509e-08	0.00022025	1.548	0.12162
14	21589402	23018665	621	50	0.00039747	6.5136e-08	0.00025522	1.5574	0.11938
14	23018665	24905123	601	50	0.00042647	6.425e-08	0.00025348	1.6825	0.092473
14	24905123	26135686	558	50	0.00028534	4.432e-08	0.00021052	1.3554	0.1753
14	26135686	28466533	657	50	0.00037603	5.8711e-08	0.0002423	1.5519	0.12069
14	28466533	29972145	368	46	-0.00012876	4.2812e-08	0.00020691	-0.62228	0.53376
14	29972145	32383265	573	50	0.00031927	5.5476e-08	0.00023553	1.3555	0.17525
14	32383265	34846251	1096	50	0.00024936	5.9475e-08	0.00024388	1.0225	0.30655
14	34846251	35859593	284	30	2.6753e-05	4.0251e-08	0.00020063	0.13335	0.89392
14	35859593	38667725	868	50	0.00019319	6.1309e-08	0.00024761	0.78024	0.43525
14	38667725	40341990	562	50	0.00019899	5.397e-08	0.00023232	0.85656	0.39169
14	40341990	41615502	365	32	0.00025957	2.5445e-08	0.00015951	1.6273	0.10368
14	41615502	43137389	451	36	-4.9629e-05	4.1386e-08	0.00020343	-0.24396	0.80727
14	43137389	44543227	365	41	-5.4935e-05	3.9277e-08	0.00019818	-0.27719	0.78163
14	44543227	46081896	372	40	0.0006105	3.9149e-08	0.00019786	3.0855	0.0020321
14	46081896	46749130	198	15	0.00021064	1.2455e-08	0.0001116	1.8874	0.059102
14	46749130	48573586	599	50	0.00047175	6.0944e-08	0.00024687	1.911	0.05601
14	48573586	49005471	119	13	7.3992e-05	1.2407e-08	0.00011138	0.66429	0.50651
14	49005471	50507760	460	50	0.0008871	5.495e-08	0.00023441	3.7843	0.00015412
14	50507760	51493572	363	40	-8.374e-05	3.727e-08	0.00019305	-0.43377	0.66446
14	51493572	53474383	868	50	0.00015939	7.6604e-08	0.00027677	0.5759	0.56469
14	53474383	53997831	183	19	-1.1092e-05	3.3833e-08	0.00018394	-0.060305	0.95191
14	53997831	55233681	399	50	0.00069934	3.8302e-08	0.00019571	3.5734	0.00035244
14	55233681	56216880	293	24	-5.6934e-05	2.8867e-08	0.0001699	-0.33509	0.73755
14	56216880	57481262	639	50	-1.5107e-05	6.5723e-08	0.00025636	-0.058926	0.95301
14	57481262	59448336	711	50	0.00025427	5.7748e-08	0.00024031	1.0581	0.29001
14	59448336	61680424	633	50	6.6738e-06	5.3485e-08	0.00023127	0.028857	0.97698
14	61680424	63790015	814	50	0.00013924	6.843e-08	0.00026159	0.5323	0.59452
14	63790015	65220298	392	35	-0.00010842	3.794e-08	0.00019478	-0.55665	0.57777
14	65220298	66399555	399	45	-2.2473e-05	3.771e-08	0.00019419	-0.11572	0.90787
14	66399555	67992317	451	30	0.00063962	3.5626e-08	0.00018875	3.3887	0.00070216
14	67992317	71131957	1225	50	0.00096676	8.0369e-08	0.00028349	3.4102	0.00064925
14	71131957	72889615	667	50	7.5081e-05	6.3128e-08	0.00025125	0.29883	0.76507
14	72889615	76444767	1168	50	0.00016676	6.4152e-08	0.00025328	0.65839	0.51028
14	76444767	77229472	310	44	0.00039608	3.3981e-08	0.00018434	2.1486	0.031662
14	77229472	78561945	609	50	-0.00043381	5.8527e-08	0.00024192	-1.7932	0.072946
14	78561945	80186579	594	50	0.00042961	5.6349e-08	0.00023738	1.8098	0.070323
14	80186579	81579714	511	50	0.00045106	5.393e-08	0.00023223	1.9423	0.052096
14	81579714	83138097	460	50	3.4611e-05	4.5814e-08	0.00021404	0.1617	0.87154
14	83138097	84241633	392	50	-0.00015701	3.901e-08	0.00019751	-0.79497	0.42663
14	84241633	85746319	487	50	0.00046631	4.8927e-08	0.00022119	2.1081	0.035019
14	85746319	86647002	306	32	-9.2171e-05	2.9388e-08	0.00017143	-0.53766	0.59081
14	86647002	87635341	313	40	0.00085706	3.9844e-08	0.00019961	4.2937	1.7574e-05
14	87635341	89497643	612	50	0.00054061	1.0407e-07	0.00032259	1.6758	0.093774
14	89497643	91296860	614	50	-1.127e-05	6.2484e-08	0.00024997	-0.045084	0.96404
14	91296860	93132299	654	50	0.0010099	7.6107e-08	0.00027587	3.6606	0.00025166
14	93132299	94325285	389	50	-0.00026013	3.35e-08	0.00018303	-1.4212	0.15524
14	94325285	95750867	811	50	0.00031977	5.709e-08	0.00023894	1.3383	0.18079
14	95750867	96262415	325	47	0.00053066	3.8317e-08	0.00019575	2.7109	0.0067099
14	96262415	98341162	740	50	0.00049292	6.9992e-08	0.00026456	1.8632	0.062436
14	98341162	99138532	370	46	0.00036623	4.3904e-08	0.00020953	1.7479	0.080488
14	99138532	101534307	801	50	0.00010374	7.576e-08	0.00027525	0.3769	0.70625
14	101534307	103012102	372	50	-0.00022337	5.2351e-08	0.0002288	-0.97626	0.32894
14	103012102	105001723	472	50	-0.00049908	7.3132e-08	0.00027043	-1.8455	0.064961
14	105001723	106340358	173	22	0.00015372	2.5624e-08	0.00016007	0.96029	0.33691
14	106340358	107289454	33	4	0.00011056	1.0869e-08	0.00010426	1.0604	0.28895
15	20001200	21131604	2	1	-3.8748e-05	7.25e-09	8.5147e-05	-0.45507	0.64906
15	21131604	24195127	243	44	0.00033593	2.5465e-08	0.00015958	2.1052	0.035278
15	24195127	25108590	172	25	0.00019345	3.0711e-08	0.00017524	1.1039	0.26963
15	25108590	27298112	743	50	0.00029784	6.1175e-08	0.00024734	1.2042	0.22852
15	27298112	29338502	447	50	0.00020384	4.5815e-08	0.00021404	0.95234	0.34093
15	29338502	30165568	255	37	0.00021587	3.6182e-08	0.00019022	1.1348	0.25644
15	30165568	31591821	287	44	0.00026614	3.324e-08	0.00018232	1.4598	0.14436
15	31591821	32441811	242	34	0.00047442	4.2732e-08	0.00020672	2.295	0.021731
15	32441811	34015425	663	50	0.00021611	5.8117e-08	0.00024108	0.89645	0.37001
15	34015425	35083251	365	49	0.00019402	5.1304e-08	0.0002265	0.85658	0.39167
15	35083251	37456502	886	50	0.00028404	6.7898e-08	0.00026057	1.0901	0.27568
15	37456502	38530777	332	40	7.6766e-05	3.424e-08	0.00018504	0.41486	0.67824
15	38530777	40384132	754	50	0.00027804	6.1175e-08	0.00024734	1.1241	0.26095
15	40384132	41177514	218	25	-0.00018268	2.3631e-08	0.00015372	-1.1884	0.23469
15	41177514	42776399	457	45	0.00020133	5.4331e-08	0.00023309	0.86373	0.38773
15	42776399	44198049	310	17	-0.00014722	2.3806e-08	0.00015429	-0.95414	0.34001
15	44198049	46618787	490	48	-0.00033914	4.2667e-08	0.00020656	-1.6418	0.10062
15	46618787	48136048	585	50	0.00017521	5.3624e-08	0.00023157	0.75663	0.44927
15	48136048	50008043	425	35	0.00037739	4.3502e-08	0.00020857	1.8094	0.070389
15	50008043	51677560	625	50	0.00030674	5.3529e-08	0.00023136	1.3258	0.18491
15	51677560	53069096	399	35	-0.00021153	3.553e-08	0.00018849	-1.1222	0.26177
15	53069096	54508528	641	50	0.0004824	6.0059e-08	0.00024507	1.9684	0.049021
15	54508528	55136269	254	31	-4.6587e-05	3.1469e-08	0.0001774	-0.26262	0.79285
15	55136269	56901773	546	50	0.00043743	5.6214e-08	0.0002371	1.8449	0.065046
15	56901773	58441366	618	50	0.00022809	6.8878e-08	0.00026245	0.8691	0.38479
15	58441366	59694116	501	50	0.00013688	6.2474e-08	0.00024995	0.54765	0.58393
15	59694116	61265836	632	50	0.00010178	6.3544e-08	0.00025208	0.40378	0.68638
15	61265836	63215222	885	50	0.00027484	5.8693e-08	0.00024227	1.1345	0.2566
15	63215222	65104668	509	50	3.7624e-05	6.0249e-08	0.00024546	0.15328	0.87818
15	65104668	67094767	613	50	0.00037592	6.7573e-08	0.00025995	1.4461	0.14814
15	67094767	69017999	697	50	-0.00070191	7.1554e-08	0.0002675	-2.624	0.0086901
15	69017999	70133341	247	34	9.2851e-05	2.8347e-08	0.00016836	0.55149	0.5813
15	70133341	71922649	647	50	0.0003171	5.8036e-08	0.00024091	1.3163	0.18808
15	71922649	73628714	377	29	0.00016871	2.6591e-08	0.00016307	1.0346	0.30086
15	73628714	76398624	643	50	7.7141e-05	6.7652e-08	0.0002601	0.29658	0.76679
15	76398624	78516053	548	47	0.00042168	5.4128e-08	0.00023265	1.8125	0.069914
15	78516053	80860978	971	50	0.00036682	7.0793e-08	0.00026607	1.3787	0.168
15	80860978	84260468	898	50	0.00027228	6.6875e-08	0.0002586	1.0529	0.29239
15	84260468	86652905	800	50	-0.00015492	7.1136e-08	0.00026671	-0.58087	0.56133
15	86652905	88369943	741	50	0.00044814	6.3309e-08	0.00025161	1.7811	0.0749
15	88369943	90475551	665	50	0.0006939	6.3032e-08	0.00025106	2.7639	0.0057124
15	90475551	92164392	592	50	0.0010546	7.9965e-08	0.00028278	3.7296	0.00019181
15	92164392	93780902	751	50	0.00054056	6.6584e-08	0.00025804	2.0949	0.036181
15	93780902	94924330	500	50	0.00033389	7.0911e-08	0.00026629	1.2539	0.20989
15	94924330	96141596	508	50	0.00021451	7.3733e-08	0.00027154	0.78997	0.42954
15	96141596	98030910	623	50	1.7052e-05	7.0356e-08	0.00026525	0.064287	0.94874
15	98030910	99244059	457	50	0.00021579	5.1447e-08	0.00022682	0.95136	0.34142
15	99244059	100636847	501	50	0.00012321	5.4474e-08	0.0002334	0.52791	0.59756
15	100636847	101552694	378	50	-3.8136e-05	5.1623e-08	0.00022721	-0.16784	0.86671
15	101552694	102520966	358	50	0.0002827	4.6182e-08	0.0002149	1.3155	0.18834
16	60054	1207206	248	32	-0.00018149	4.3248e-08	0.00020796	-0.87269	0.38283
16	1207206	2764829	368	44	0.00036685	4.1261e-08	0.00020313	1.806	0.070919
16	2764829	4001196	298	41	-6.0341e-05	3.6349e-08	0.00019066	-0.31649	0.75163
16	4001196	5118345	332	47	-0.00010986	4.9382e-08	0.00022222	-0.49437	0.62105
16	5118345	5891580	326	44	0.00025212	3.8526e-08	0.00019628	1.2845	0.19897
16	5891580	6893551	615	50	3.6707e-05	6.3282e-08	0.00025156	0.14592	0.88399
16	6893551	7529121	477	50	0.00020961	6.0207e-08	0.00024537	0.85427	0.39296
16	7529121	8338519	497	50	0.00015757	6.1901e-08	0.0002488	0.63333	0.52652
16	8338519	9799419	657	50	0.00044371	6.359e-08	0.00025217	1.7596	0.078482
16	9799419	10426032	361	35	0.00022703	4.5003e-08	0.00021214	1.0702	0.28453
16	10426032	11520161	408	50	0.0011005	1.8444e-07	0.00042946	2.5626	0.01039
16	11520161	12613098	389	50	-0.00036407	5.0071e-08	0.00022377	-1.627	0.10374
16	12613098	13154437	284	38	-0.00031579	3.0226e-08	0.00017386	-1.8164	0.069314
16	13154437	14464002	517	50	0.00010526	5.4712e-08	0.00023391	0.45002	0.65269
16	14464002	16154060	322	38	0.00026427	3.6565e-08	0.00019122	1.382	0.16696
16	16154060	17644749	370	50	-0.0003111	3.6928e-08	0.00019217	-1.6189	0.10547
16	17644749	18643607	161	23	-0.00014939	1.9191e-08	0.00013853	-1.0784	0.28086
16	18643607	20150571	400	49	0.00027861	3.9553e-08	0.00019888	1.4009	0.16125
16	20150571	22448904	435	50	0.00064241	4.325e-08	0.00020797	3.089	0.0020083
16	22448904	24136875	474	50	0.0002981	5.2571e-08	0.00022928	1.3001	0.19356
16	24136875	25986862	691	50	0.00029401	6.2577e-08	0.00025015	1.1753	0.23986
16	25986862	27445755	608	50	0.00025348	5.6389e-08	0.00023746	1.0674	0.28577
16	27445755	29036613	321	34	0.00033554	4.8842e-08	0.000221	1.5183	0.12895
16	29036613	31382943	296	28	-0.00075365	7.5503e-08	0.00027478	-2.7428	0.0060923
16	31382943	46399473	117	14	0.0001312	1.6685e-08	0.00012917	1.0157	0.30976
16	46399473	49007926	251	26	-8.8646e-05	2.7901e-08	0.00016703	-0.5307	0.59562
16	49007926	52035823	987	50	0.00048845	1.0117e-07	0.00031807	1.5357	0.12462
16	52035823	53382572	450	50	0.00030683	4.0222e-08	0.00020055	1.5299	0.12604
16	53382572	55903774	1085	50	0.00027455	6.1211e-08	0.00024741	1.1097	0.26712
16	55903774	57664330	601	50	0.0003121	7.3479e-08	0.00027107	1.1513	0.24959
16	57664330	59045405	506	50	0.00022442	5.0934e-08	0.00022568	0.99438	0.32004
16	59045405	60745694	508	50	0.00042374	4.7912e-08	0.00021889	1.9359	0.052881
16	60745694	62229849	347	37	0.00027122	4.0355e-08	0.00020088	1.3501	0.17697
16	62229849	63691589	439	50	0.00039594	4.417e-08	0.00021017	1.884	0.059572
16	63691589	65938566	810	50	0.00022148	5.8099e-08	0.00024104	0.91885	0.35817
16	65938566	68841363	716	50	8.4781e-05	7.9186e-08	0.0002814	0.30128	0.7632
16	68841363	71054028	417	39	0.00011722	3.8166e-08	0.00019536	0.60001	0.5485
16	71054028	72935150	496	37	0.00037147	5.1498e-08	0.00022693	1.6369	0.10164
16	72935150	74971503	741	50	2.5654e-05	6.1044e-08	0.00024707	0.10383	0.9173
16	74971503	75977954	251	28	0.00016075	2.772e-08	0.00016649	0.96552	0.33429
16	75977954	77523678	719	50	0.00020188	6.6246e-08	0.00025738	0.78436	0.43283
16	77523678	78456292	633	50	0.00065194	6.5777e-08	0.00025647	2.542	0.011023
16	78456292	79134815	503	50	-0.00011753	6.6551e-08	0.00025797	-0.45558	0.64869
16	79134815	80297374	724	50	0.00026196	6.8857e-08	0.00026241	0.99831	0.31813
16	80297374	81772536	735	50	0.00055779	7.2145e-08	0.0002686	2.0767	0.037832
16	81772536	82747728	540	50	-5.0169e-05	6.0007e-08	0.00024496	-0.2048	0.83773
16	82747728	83477208	582	50	0.00061151	6.7214e-08	0.00025926	2.3587	0.018338
16	83477208	84445883	601	50	-0.00014921	5.8558e-08	0.00024199	-0.61659	0.5375
16	84445883	85148685	384	50	0.00021281	6.0161e-08	0.00024528	0.86761	0.38561
16	85148685	86156599	327	50	0.00035412	6.043e-08	0.00024583	1.4405	0.14972
16	86156599	86815411	444	50	0.00028601	5.749e-08	0.00023977	1.1928	0.23293
16	86815411	87647349	338	50	0.00028727	5.5873e-08	0.00023638	1.2153	0.22424
16	87647349	89041165	284	45	-0.00064198	4.2036e-08	0.00020503	-3.1312	0.001741
16	89041165	90292812	335	32	0.00041396	5.5169e-08	0.00023488	1.7624	0.077999
17	56	1172399	195	39	0.00016334	2.8034e-08	0.00016743	0.97553	0.3293
17	1172399	1928731	177	29	0.00027403	2.3957e-08	0.00015478	1.7704	0.076659
17	1928731	3702312	604	50	0.00036221	7.0324e-08	0.00026519	1.3659	0.17198
17	3702312	4696261	262	36	-0.00025953	2.7683e-08	0.00016638	-1.5599	0.11879
17	4696261	5741334	401	45	6.5264e-05	4.491e-08	0.00021192	0.30797	0.75811
17	5741334	7317398	560	50	0.00020562	6.3162e-08	0.00025132	0.81816	0.41327
17	7317398	8306425	360	47	0.00035696	4.0653e-08	0.00020163	1.7704	0.076657
17	8306425	9965921	563	50	0.0004431	6.363e-08	0.00025225	1.7566	0.078988
17	9965921	11102815	422	50	0.00039806	4.7641e-08	0.00021827	1.8237	0.068193
17	11102815	12534769	506	50	0.00028513	5.8985e-08	0.00024287	1.174	0.24038
17	12534769	13180372	284	47	-9.249e-05	3.4786e-08	0.00018651	-0.4959	0.61997
17	13180372	13894637	290	50	1.8769e-05	3.3029e-08	0.00018174	0.10327	0.91775
17	13894637	15019097	544	50	0.00033606	5.9684e-08	0.0002443	1.3756	0.16895
17	15019097	16412342	338	39	-0.00018474	2.9073e-08	0.00017051	-1.0835	0.27861
17	16412342	18856320	585	50	0.0010957	8.555e-08	0.00029249	3.7462	0.00017951
17	18856320	21290357	364	39	0.0002113	3.8382e-08	0.00019591	1.0785	0.28079
17	21290357	27334244	530	50	0.000265	6.0708e-08	0.00024639	1.0755	0.28214
17	27334244	29786491	593	36	0.00049823	4.8008e-08	0.00021911	2.2739	0.022971
17	29786491	31538425	492	50	0.00054878	4.4368e-08	0.00021064	2.6053	0.0091785
17	31538425	32912798	798	50	-7.1647e-05	8.1416e-08	0.00028534	-0.2511	0.80174
17	32912798	34469036	493	50	-3.0261e-05	4.8887e-08	0.0002211	-0.13686	0.89114
17	34469036	36809344	474	50	0.00022736	6.0415e-08	0.00024579	0.92502	0.35496
17	36809344	38877404	455	50	0.0011068	6.9608e-08	0.00026383	4.195	2.7288e-05
17	38877404	39899810	354	34	0.00023948	3.4794e-08	0.00018653	1.2838	0.1992
17	39899810	41772087	441	36	-0.0012386	9.7993e-08	0.00031304	-3.9569	7.5941e-05
17	41772087	43056905	381	36	-0.00012593	3.8833e-08	0.00019706	-0.63903	0.5228
17	43056905	45876022	402	45	0.0013599	8.866e-08	0.00029776	4.5672	4.9429e-06
17	45876022	47517400	566	50	-0.0001794	5.9543e-08	0.00024401	-0.7352	0.46222
17	47517400	49898957	693	50	0.00028271	6.5426e-08	0.00025578	1.1053	0.26904
17	49898957	50719055	293	26	-2.0385e-05	3.1433e-08	0.00017729	-0.11498	0.90846
17	50719055	51826118	332	33	7.0725e-05	2.4656e-08	0.00015702	0.45042	0.65241
17	51826118	53599432	612	50	-0.00018273	5.0743e-08	0.00022526	-0.81121	0.41725
17	53599432	55357541	589	50	-8.7834e-05	5.9418e-08	0.00024376	-0.36033	0.7186
17	55357541	57487512	683	50	0.00023343	6.8016e-08	0.0002608	0.89507	0.37075
17	57487512	59312755	264	22	0.00085229	6.421e-08	0.0002534	3.3635	0.00076975
17	59312755	61545589	431	50	-0.00017001	3.5854e-08	0.00018935	-0.89785	0.36927
17	61545589	63148128	301	30	0.00046834	3.183e-08	0.00017841	2.6251	0.0086619
17	63148128	64800430	627	50	0.00017602	5.7586e-08	0.00023997	0.73349	0.46326
17	64800430	67858770	879	50	0.00024999	6.2091e-08	0.00024918	1.0032	0.31574
17	67858770	69387817	629	50	0.00037965	6.4891e-08	0.00025474	1.4904	0.13613
17	69387817	72672203	1223	50	0.00019833	6.2855e-08	0.00025071	0.79109	0.42889
17	72672203	74375560	442	50	0.00015086	6.3631e-08	0.00025225	0.59806	0.5498
17	74375560	76263413	601	50	0.00018288	7.0745e-08	0.00026598	0.68759	0.49171
17	76263413	77298636	344	50	0.00032366	5.0266e-08	0.0002242	1.4436	0.14885
17	77298636	78837588	435	50	9.6724e-05	5.9112e-08	0.00024313	0.39783	0.69076
17	78837588	80034408	207	32	-0.0001644	2.3478e-08	0.00015322	-1.0729	0.28331
17	80034408	81194908	303	31	0.00039906	3.2609e-08	0.00018058	2.2099	0.027113
18	10644	912486	343	50	2.7273e-06	3.6513e-08	0.00019108	0.014273	0.98861
18	912486	1942911	317	42	0.00034465	3.5346e-08	0.00018801	1.8332	0.066775
18	1942911	3891658	599	50	0.00050561	6.0032e-08	0.00024501	2.0636	0.039056
18	3891658	5834180	664	50	-2.4418e-05	5.9405e-08	0.00024373	-0.10018	0.9202
18	5834180	7090485	477	50	3.6354e-05	4.9055e-08	0.00022148	0.16414	0.86962
18	7090485	8498931	512	50	0.00028949	5.0008e-08	0.00022362	1.2945	0.19549
18	8498931	11075913	1118	50	0.00022466	6.0029e-08	0.00024501	0.91695	0.35917
18	11075913	11905440	230	38	0.00030289	2.7572e-08	0.00016605	1.8241	0.068136
18	11905440	14440799	759	50	0.0005572	6.431e-08	0.00025359	2.1972	0.028004
18	14440799	19485844	159	14	0.00016817	1.9358e-08	0.00013913	1.2087	0.22677
18	19485844	20649472	306	33	0.00017598	3.8908e-08	0.00019725	0.89215	0.37232
18	20649472	22996651	777	50	0.00050416	6.3718e-08	0.00025242	1.9973	0.045794
18	22996651	24026191	325	34	0.00044612	4.0022e-08	0.00020005	2.23	0.025749
18	24026191	25927682	792	50	4.4695e-05	6.2482e-08	0.00024996	0.17881	0.85809
18	25927682	26875587	252	25	3.4304e-05	2.0036e-08	0.00014155	0.24235	0.80851
18	26875587	27866478	277	26	0.0003248	3.1211e-08	0.00017667	1.8385	0.065993
18	27866478	30264066	896	50	0.00031582	5.8367e-08	0.00024159	1.3072	0.19113
18	30264066	31780067	350	36	0.00016386	2.8338e-08	0.00016834	0.97338	0.33037
18	31780067	33861964	632	50	0.00053474	5.4168e-08	0.00023274	2.2976	0.021586
18	33861964	35075250	477	50	-5.8212e-05	5.1067e-08	0.00022598	-0.2576	0.79672
18	35075250	36365490	492	50	7.9185e-05	3.5404e-08	0.00018816	0.42084	0.67387
18	36365490	37684367	354	33	-4.8611e-05	2.7096e-08	0.00016461	-0.29531	0.76776
18	37684367	39892648	769	50	-9.6099e-05	5.684e-08	0.00023841	-0.40308	0.68689
18	39892648	42922106	951	50	3.6406e-05	6.412e-08	0.00025322	0.14377	0.88568
18	42922106	44299246	677	50	0.00031632	6.8956e-08	0.00026259	1.2046	0.22837
18	44299246	45939732	586	50	0.0005139	6.0736e-08	0.00024645	2.0852	0.037049
18	45939732	47730584	774	50	0.00021151	7.0146e-08	0.00026485	0.79861	0.42452
18	47730584	51062185	1203	50	0.00024942	6.0783e-08	0.00024654	1.0117	0.31169
18	51062185	51554175	177	15	9.017e-05	2.2052e-08	0.0001485	0.60721	0.54371
18	51554175	55213838	1168	50	0.00031005	7.1804e-08	0.00026796	1.1571	0.24724
18	55213838	56530220	594	50	0.00042853	7.8165e-08	0.00027958	1.5328	0.12533
18	56530220	57630483	566	50	0.00034651	6.6598e-08	0.00025807	1.3427	0.17936
18	57630483	59020751	431	48	-0.00021779	4.1715e-08	0.00020424	-1.0663	0.28628
18	59020751	60277715	499	50	0.00026585	5.183e-08	0.00022766	1.1678	0.24291
18	60277715	61820252	548	50	-0.00020839	5.0512e-08	0.00022475	-0.92722	0.35381
18	61820252	63463402	471	50	0.0003067	4.4461e-08	0.00021086	1.4545	0.1458
18	63463402	64252801	254	22	-0.00010694	2.7299e-08	0.00016523	-0.64723	0.51748
18	64252801	66125817	723	50	0.0006539	6.1836e-08	0.00024867	2.6296	0.0085489
18	66125817	67175820	314	42	3.1788e-05	3.2553e-08	0.00018042	0.17618	0.86015
18	67175820	68621179	452	50	0.00070079	5.4184e-08	0.00023277	3.0106	0.0026072
18	68621179	69621618	370	50	0.00014154	4.0861e-08	0.00020214	0.7002	0.4838
18	69621618	71038474	499	50	0.00023183	4.6413e-08	0.00021544	1.0761	0.28188
18	71038474	71971462	440	50	0.0002742	4.4888e-08	0.00021187	1.2942	0.19559
18	71971462	73526987	593	50	0.00026019	5.9156e-08	0.00024322	1.0698	0.28471
18	73526987	74813815	561	50	0.00013336	6.1742e-08	0.00024848	0.53672	0.59146
18	74813815	75976317	519	50	0.00014004	5.3942e-08	0.00023225	0.60296	0.54653
18	75976317	77149991	368	50	-2.1234e-05	2.9966e-08	0.00017311	-0.12267	0.90237
18	77149991	78017158	231	27	9.9034e-05	3.8256e-08	0.00019559	0.50633	0.61263
19	80840	610729	36	7	-5.0528e-05	8.774e-09	9.3669e-05	-0.53943	0.58959
19	610729	2098396	98	20	-0.00049961	2.778e-08	0.00016667	-2.9976	0.0027215
19	2098396	3019660	186	33	-6.3756e-05	2.8669e-08	0.00016932	-0.37654	0.70651
19	3019660	4348967	225	44	-0.0002969	3.3698e-08	0.00018357	-1.6174	0.1058
19	4348967	5811852	364	50	0.00016394	5.4207e-08	0.00023283	0.70414	0.48135
19	5811852	6684885	149	24	7.7659e-05	2.2412e-08	0.00014971	0.51874	0.60394
19	6684885	8347513	398	50	0.00023487	5.7099e-08	0.00023895	0.98289	0.32566
19	8347513	9238393	241	36	0.00030836	3.5013e-08	0.00018712	1.6479	0.099367
19	9238393	11284028	541	50	0.0017812	8.2663e-08	0.00028751	6.1953	5.8184e-10
19	11284028	13471127	438	50	0.00021698	3.6381e-08	0.00019074	1.1376	0.2553
19	13471127	14486347	150	25	0.00014475	1.614e-08	0.00012704	1.1394	0.25454
19	14486347	15648610	340	50	0.000472	4.1065e-08	0.00020264	2.3292	0.019847
19	15648610	16374416	365	38	0.00011862	2.7472e-08	0.00016575	0.71568	0.47419
19	16374416	18409862	537	50	-0.00068142	1.0664e-07	0.00032655	-2.0867	0.036916
19	18409862	19877471	362	38	7.278e-05	5.8847e-08	0.00024258	0.30002	0.76416
19	19877471	20905757	133	18	0.00011853	1.715e-08	0.00013096	0.9051	0.36541
19	20905757	22732896	377	38	0.00046517	3.2598e-08	0.00018055	2.5764	0.0099842
19	22732896	23467746	160	14	4.1539e-05	1.3894e-08	0.00011787	0.3524	0.72454
19	23467746	28557893	232	23	0.00026267	2.0757e-08	0.00014407	1.8232	0.068276
19	28557893	29790947	500	50	0.0002742	4.6702e-08	0.00021611	1.2688	0.20451
19	29790947	30727954	312	43	-1.827e-05	3.5563e-08	0.00018858	-0.096879	0.92282
19	30727954	32746520	584	50	0.00018074	6.4669e-08	0.0002543	0.71074	0.47724
19	32746520	34262952	474	50	4.1628e-05	4.5928e-08	0.00021431	0.19424	0.84599
19	34262952	36469295	634	50	-0.00022051	6.7405e-08	0.00025963	-0.84932	0.3957
19	36469295	37527033	273	22	5.0514e-05	4.1171e-08	0.00020291	0.24896	0.8034
19	37527033	40170619	720	50	-0.0001825	6.9686e-08	0.00026398	-0.69132	0.48936
19	40170619	40984601	204	23	0.00031435	2.4992e-08	0.00015809	1.9884	0.046764
19	40984601	42131573	321	41	0.00029781	4.4792e-08	0.00021164	1.4071	0.15939
19	42131573	43862455	162	15	8.3858e-05	1.3192e-08	0.00011485	0.73012	0.46531
19	43862455	44744108	313	39	0.00033235	2.7942e-08	0.00016716	1.9883	0.046782
19	44744108	46102697	338	50	0.00010283	4.7442e-08	0.00021781	0.4721	0.63685
19	46102697	47150082	289	49	-6.3892e-05	5.7611e-08	0.00024002	-0.26619	0.79009
19	47150082	49282227	541	50	0.00013812	8.3542e-08	0.00028904	0.47788	0.63274
19	49282227	51532567	533	50	0.00010453	8.7586e-08	0.00029595	0.3532	0.72394
19	51532567	52985290	526	50	4.3375e-05	5.3438e-08	0.00023117	0.18763	0.85116
19	52985290	54602362	271	50	0.00017908	2.8117e-08	0.00016768	1.068	0.28553
19	54602362	55728080	242	45	-9.2034e-05	3.2888e-08	0.00018135	-0.50749	0.61181
19	55728080	57521335	523	50	0.00040349	5.1408e-08	0.00022673	1.7796	0.075143
19	57521335	59118839	578	50	0.0005073	5.9232e-08	0.00024338	2.0844	0.037123
20	60479	697600	202	36	2.4244e-05	2.1321e-08	0.00014602	0.16603	0.86813
20	697600	2469501	908	50	-0.00019904	6.4677e-08	0.00025432	-0.78264	0.43384
20	2469501	3828413	481	50	9.0352e-06	4.5386e-08	0.00021304	0.042411	0.96617
20	3828413	5477850	703	50	-2.0883e-05	6.3328e-08	0.00025165	-0.082986	0.93386
20	5477850	7084073	630	50	0.00046695	6.7314e-08	0.00025945	1.7998	0.071895
20	7084073	8117011	406	41	0.00025327	4.3202e-08	0.00020785	1.2185	0.22303
20	8117011	9730921	763	50	0.00034642	6.4018e-08	0.00025302	1.3691	0.17095
20	9730921	11249536	690	50	0.00020655	6.145e-08	0.00024789	0.83321	0.40473
20	11249536	12447499	505	50	0.00010058	3.8075e-08	0.00019513	0.51546	0.60623
20	12447499	13689864	552	50	9.2888e-05	5.2078e-08	0.00022821	0.40703	0.68398
20	13689864	15958359	955	50	-0.00037812	8.2674e-08	0.00028753	-1.3151	0.18849
20	15958359	17487232	928	50	0.00023135	6.3625e-08	0.00025224	0.91718	0.35905
20	17487232	18972203	611	50	0.00049838	5.8743e-08	0.00024237	2.0563	0.039755
20	18972203	20959710	847	50	4.3065e-05	6.2336e-08	0.00024967	0.17249	0.86305
20	20959710	22491456	415	37	0.00027883	3.7503e-08	0.00019366	1.4398	0.14992
20	22491456	23293790	352	40	0.00026127	3.3076e-08	0.00018187	1.4366	0.15083
20	23293790	24717724	534	50	4.2848e-05	5.2511e-08	0.00022915	0.18698	0.85167
20	24717724	25344231	254	23	0.00020568	2.5538e-08	0.00015981	1.287	0.19808
20	25344231	31614823	609	50	0.00026447	5.6573e-08	0.00023785	1.1119	0.26617
20	31614823	32813441	317	28	2.4977e-05	2.8416e-08	0.00016857	0.14817	0.88221
20	32813441	34960446	498	28	-8.2428e-05	3.0813e-08	0.00017554	-0.46958	0.63866
20	34960446	36909530	501	50	0.00013295	4.2592e-08	0.00020638	0.64421	0.51944
20	36909530	38436761	518	50	0.00032713	4.6741e-08	0.0002162	1.5131	0.13026
20	38436761	39610856	418	50	-0.00010515	4.7847e-08	0.00021874	-0.48071	0.63072
20	39610856	40585689	287	31	0.00060133	5.0295e-08	0.00022427	2.6813	0.0073336
20	40585689	41615460	539	50	0.00050027	6.1732e-08	0.00024846	2.0135	0.044064
20	41615460	42680176	370	50	0.00058287	5.9329e-08	0.00024358	2.393	0.016713
20	42680176	44839056	754	50	0.0016109	9.995e-08	0.00031615	5.0954	3.4807e-07
20	44839056	47199980	940	50	0.0003232	6.8082e-08	0.00026093	1.2387	0.21547
20	47199980	49239658	753	50	0.00033473	8.3233e-08	0.0002885	1.1603	0.24594
20	49239658	52472549	1195	50	-0.0001011	6.5178e-08	0.0002553	-0.39602	0.69209
20	52472549	54055266	568	50	0.00031594	6.4472e-08	0.00025391	1.2443	0.2134
20	54055266	56447959	1012	50	-0.00027381	6.8781e-08	0.00026226	-1.044	0.29647
20	56447959	58406572	757	50	0.00013968	6.4027e-08	0.00025304	0.55202	0.58093
20	58406572	59561724	480	50	0.000419	5.0988e-08	0.0002258	1.8556	0.063513
20	59561724	61301855	620	50	5.5029e-05	6.0999e-08	0.00024698	0.22281	0.82368
20	61301855	62190180	216	39	-0.00053116	3.97e-08	0.00019925	-2.6658	0.0076803
20	62190180	62965163	196	31	0.00017327	7.6136e-08	0.00027593	0.62796	0.53003
21	9411243	15950982	268	36	9.8117e-05	3.3043e-08	0.00018178	0.53976	0.58936
21	15950982	18053165	622	50	-0.00078943	8.5699e-08	0.00029274	-2.6967	0.007004
21	18053165	19480375	450	50	0.00032044	4.6202e-08	0.00021495	1.4908	0.13602
21	19480375	20962339	577	50	1.2351e-05	5.835e-08	0.00024156	0.05113	0.95922
21	20962339	22072764	339	48	0.00049537	4.2128e-08	0.00020525	2.4134	0.015802
21	22072764	23362875	540	50	0.00026723	4.3e-08	0.00020737	1.2887	0.1975
21	23362875	24696231	378	50	0.00036483	3.7963e-08	0.00019484	1.8724	0.061148
21	24696231	26469122	674	50	3.3037e-05	5.8341e-08	0.00024154	0.13678	0.89121
21	26469122	27271019	237	25	0.00037049	2.6967e-08	0.00016422	2.2561	0.024063
21	27271019	29125226	867	50	-0.00032055	6.3146e-08	0.00025129	-1.2756	0.20208
21	29125226	31197025	706	50	-0.0004137	6.3776e-08	0.00025254	-1.6382	0.10139
21	31197025	32668642	459	50	0.00026991	3.0939e-08	0.00017589	1.5345	0.1249
21	32668642	34376999	696	50	0.0003222	6.0583e-08	0.00024614	1.309	0.19053
21	34376999	35225465	268	41	0.00030523	5.1698e-08	0.00022737	1.3424	0.17945
21	35225465	36524373	540	50	9.28e-05	6.2951e-08	0.0002509	0.36987	0.71148
21	36524373	37870779	569	50	-5.5112e-05	5.8009e-08	0.00024085	-0.22882	0.81901
21	37870779	38711704	305	36	0.00022454	2.9183e-08	0.00017083	1.3144	0.1887
21	38711704	40482902	828	50	0.0006369	7.985e-08	0.00028258	2.2539	0.024203
21	40482902	41389527	496	50	0.00023517	4.3948e-08	0.00020964	1.1218	0.26196
21	41389527	43321528	954	50	0.0002061	5.5799e-08	0.00023622	0.87252	0.38293
21	43321528	44506268	640	50	0.00015128	6.3031e-08	0.00025106	0.60256	0.5468
21	44506268	46177105	479	50	-0.00020828	7.9555e-08	0.00028205	-0.73845	0.46024
21	46177105	47492226	482	50	0.00035397	5.1883e-08	0.00022778	1.554	0.12018
21	47492226	48119752	245	24	0.00024417	4.2255e-08	0.00020556	1.1878	0.23491
22	16050408	17674295	182	27	-0.0001543	3.1173e-08	0.00017656	-0.87392	0.38216
22	17674295	18296088	195	34	-7.0586e-05	2.739e-08	0.0001655	-0.4265	0.66974
22	18296088	19912358	504	50	-3.1981e-05	4.301e-08	0.00020739	-0.15421	0.87745
22	19912358	22357325	596	50	0.00014908	9.1861e-08	0.00030309	0.49186	0.62282
22	22357325	23712647	310	44	0.00011128	3.2419e-08	0.00018005	0.61804	0.53655
22	23712647	24984204	346	41	0.0002823	2.7964e-08	0.00016722	1.6882	0.091379
22	24984204	26791628	681	50	0.00019152	6.4151e-08	0.00025328	0.75617	0.44955
22	26791628	27834752	651	50	0.00049201	6.2798e-08	0.0002506	1.9634	0.049602
22	27834752	29651799	551	50	8.7468e-05	8.1052e-08	0.0002847	0.30723	0.75867
22	29651799	31439918	574	50	0.00042009	6.8521e-08	0.00026176	1.6048	0.10853
22	31439918	32664986	370	32	0.00038794	5.4426e-08	0.00023329	1.6629	0.096333
22	32664986	34494914	914	50	0.00023212	5.7653e-08	0.00024011	0.9667	0.33369
22	34494914	35530985	518	48	9.2783e-05	4.315e-08	0.00020772	0.44666	0.65512
22	35530985	37570269	793	50	-0.0006252	7.2479e-08	0.00026922	-2.3223	0.020218
22	37570269	39307894	554	50	-0.00011817	6.4321e-08	0.00025362	-0.46593	0.64127
22	39307894	40545797	338	42	-0.0010113	6.7889e-08	0.00026056	-3.8813	0.00010391
22	40545797	42690818	498	33	0.0010392	5.3365e-08	0.00023101	4.4986	6.8391e-06
22	42690818	43714200	405	50	0.00063957	4.4131e-08	0.00021007	3.0445	0.0023307
22	43714200	44995308	663	50	-3.6001e-05	6.049e-08	0.00024595	-0.14638	0.88362
22	44995308	46470495	577	50	-9.1986e-05	6.9193e-08	0.00026304	-0.3497	0.72657
22	46470495	47596318	418	50	-9.9003e-05	4.8807e-08	0.00022092	-0.44813	0.65406
22	47596318	48903703	660	50	0.0004031	6.3267e-08	0.00025153	1.6026	0.10902
22	48903703	49824534	527	50	4.1829e-05	5.8547e-08	0.00024196	0.17287	0.86275
22	49824534	51243298	400	50	0.00052833	5.967e-08	0.00024428	2.1628	0.030554
