# Supplementary material for: Investigating the shared genetic architecture between multiple sclerosis and inflammatory bowel diseases
Source: Nat Commun. 2021 Sep 24;12:5641. doi: 10.1038/s41467-021-25768-0 (PMC8463615; doi:10.1038/s41467-021-25768-0)
Supplement: Supplementary file 17 — Source Data [file 41467_2021_25768_MOESM17_ESM.zip › Source_Data/rawData_for_main_Figures/roh_HESS_results/MS_UC/local_heritability/step2_trait1.txt]

chr	start	end	num_snp	k	local_h2g	var	se	z	p
1	10583	1892607	182	9	0.00098116	1.5365e-07	0.00039198	2.5031	0.0061552
1	1892607	3582736	511	9	0.0017269	6.8016e-07	0.00082472	2.094	0.018132
1	3582736	4380811	289	9	0.00011104	2.1061e-07	0.00045892	0.24196	0.40441
1	4380811	5913893	857	9	-4.4807e-05	5.8258e-07	0.00076327	0	0.5
1	5913893	7247335	488	9	0.0001598	4.3865e-07	0.00066231	0.24128	0.40467
1	7247335	9365199	712	9	0.0010114	7.0279e-07	0.00083832	1.2064	0.11383
1	9365199	10806984	395	9	0.00014847	2.6176e-07	0.00051162	0.29019	0.38583
1	10806984	11777841	284	9	-6.226e-05	1.7721e-07	0.00042096	0	0.5
1	11777841	12779466	329	9	0.00039149	2.8898e-07	0.00053757	0.72826	0.23323
1	12779466	14891511	601	9	0.00025181	6.1634e-07	0.00078507	0.32075	0.3742
1	14891511	16897730	775	9	7.3503e-05	5.9604e-07	0.00077204	0.095206	0.46208
1	16897730	18662899	663	9	0.00026895	6.1829e-07	0.00078631	0.34204	0.36616
1	18662899	20469149	781	9	0.00060297	6.5631e-07	0.00081013	0.7443	0.22835
1	20469149	21736588	470	9	0.00020365	3.8948e-07	0.00062409	0.32631	0.37209
1	21736588	23086883	537	9	0.00040438	5.6255e-07	0.00075003	0.53915	0.29489
1	23086883	23920590	234	9	9.7049e-05	8.7937e-08	0.00029654	0.32727	0.37173
1	23920590	25516845	571	9	6.189e-05	5.3335e-07	0.00073031	0.084745	0.46623
1	25516845	27401867	506	9	0.00021707	3.2294e-07	0.00056828	0.38198	0.35124
1	27401867	30161881	638	9	0.00029449	5.163e-07	0.00071854	0.40984	0.34096
1	30161881	32438685	943	9	7.8755e-05	5.9664e-07	0.00077242	0.10196	0.45939
1	32438685	34799758	723	9	0.00064851	6.6149e-07	0.00081332	0.79737	0.21262
1	34799758	37549183	638	9	0.00037283	5.961e-07	0.00077207	0.48289	0.31459
1	37549183	38731847	452	9	-2.7419e-05	3.1126e-07	0.00055791	0	0.5
1	38731847	40200567	460	9	2.0261e-05	3.5456e-07	0.00059545	0.034027	0.48643
1	40200567	41975327	580	9	0.00018172	4.539e-07	0.00067372	0.26973	0.39368
1	41975327	43758457	582	9	0.00011575	4.2889e-07	0.0006549	0.17674	0.42986
1	43758457	44969183	408	9	9.3172e-07	2.2018e-07	0.00046923	0.0019856	0.49921
1	44969183	46899501	527	9	0.00028019	2.7965e-07	0.00052882	0.52984	0.29811
1	46899501	48002576	351	9	0.00011278	1.9676e-07	0.00044357	0.25424	0.39965
1	48002576	48978188	360	9	0.0004675	3.0063e-07	0.0005483	0.85263	0.19693
1	48978188	49894177	255	9	0.00016185	1.4002e-07	0.00037419	0.43254	0.33267
1	49894177	51713726	286	9	-4.3827e-05	5.225e-08	0.00022858	0	0.5
1	51713726	54226262	582	9	4.1789e-05	4.8448e-07	0.00069604	0.060038	0.47606
1	54226262	56413117	891	9	3.9316e-05	5.9215e-07	0.00076951	0.051092	0.47963
1	56413117	57021728	287	9	0.00052592	1.7279e-07	0.00041568	1.2652	0.1029
1	57021728	58865399	898	9	-0.0001128	5.7484e-07	0.00075818	0	0.5
1	58865399	59890409	420	9	9.2653e-05	2.7906e-07	0.00052826	0.17539	0.43039
1	59890409	61922365	690	9	7.2674e-05	5.9595e-07	0.00077198	0.094141	0.4625
1	61922365	63455089	563	9	2.0037e-05	4.9163e-07	0.00070117	0.028577	0.4886
1	63455089	65041704	689	9	0.00012994	5.2659e-07	0.00072566	0.17906	0.42895
1	65041704	66939404	671	9	0.00012295	5.3223e-07	0.00072954	0.16853	0.43308
1	66939404	68477895	727	9	0.0016846	6.867e-07	0.00082867	2.0329	0.021031
1	68477895	69687616	387	9	0.00029189	2.9354e-07	0.00054179	0.53875	0.29503
1	69687616	71372470	569	9	0.00013649	4.3442e-07	0.00065911	0.20708	0.41797
1	71372470	71684405	93	9	4.4047e-05	-8.6354e-08		0	0.5
1	71684405	74326907	585	9	-0.00015896	3.2332e-07	0.00056861	0	0.5
1	74326907	76728135	778	9	0.00047883	5.4683e-07	0.00073948	0.64752	0.25865
1	76728135	79661198	1012	9	0.00011516	6.0078e-07	0.0007751	0.14858	0.44094
1	79661198	81354191	497	9	6.2615e-05	3.625e-07	0.00060208	0.104	0.45859
1	81354191	83991748	1007	9	0.00040055	6.3327e-07	0.00079578	0.50334	0.30736
1	83991748	84844495	332	9	5.4425e-05	1.3891e-07	0.00037271	0.14603	0.44195
1	84844495	86454751	670	9	9.6095e-05	5.6465e-07	0.00075143	0.12788	0.44912
1	86454751	88128631	612	9	-2.7216e-05	4.7185e-07	0.00068692	0	0.5
1	88128631	90066303	533	9	0.00025499	4.3345e-07	0.00065837	0.38731	0.34926
1	90066303	91886317	600	9	0.00034533	5.012e-07	0.00070796	0.48779	0.31285
1	91886317	93536459	560	9	7.8094e-05	3.4682e-07	0.00058892	0.13261	0.44725
1	93536459	94506191	289	9	7.5807e-05	8.8664e-08	0.00029777	0.25459	0.39952
1	94506191	96150893	686	9	-1.4488e-05	5.747e-07	0.00075809	0	0.5
1	96150893	97885249	669	9	0.0002078	4.345e-07	0.00065917	0.31525	0.37629
1	97885249	99800604	653	9	7.5281e-05	4.6744e-07	0.0006837	0.11011	0.45616
1	99800604	100826405	348	9	4.0798e-05	1.5758e-07	0.00039697	0.10277	0.45907
1	100826405	102041016	478	9	0.00032082	3.3775e-07	0.00058116	0.55203	0.29046
1	102041016	102898745	286	9	2.1063e-05	1.104e-07	0.00033227	0.063392	0.47473
1	102898745	103914211	213	9	2.9913e-05	1.5863e-08	0.00012595	0.2375	0.40613
1	103914211	106087842	485	9	-2.436e-05	3.2423e-07	0.00056941	0	0.5
1	106087842	108409665	751	9	-3.1969e-06	5.8731e-07	0.00076636	0	0.5
1	108409665	110303931	630	9	-5.9928e-05	4.6495e-07	0.00068187	0	0.5
1	110303931	111741737	610	9	0.00016865	6.0687e-07	0.00077902	0.21649	0.4143
1	111741737	113273306	753	9	0.00020696	6.1123e-07	0.00078181	0.26472	0.39561
1	113273306	114873845	558	9	3.1085e-05	4.3209e-07	0.00065733	0.047289	0.48114
1	114873845	115880593	363	9	-0.00012463	1.469e-07	0.00038328	0	0.5
1	115880593	118839067	927	9	-3.8151e-05	5.8333e-07	0.00076376	0	0.5
1	118839067	144977494	584	9	0.00011129	4.1723e-07	0.00064594	0.17229	0.43161
1	144977494	148361253	477	9	0.00033075	3.6574e-07	0.00060477	0.54691	0.29222
1	148361253	151538881	396	9	0.00097265	2.9122e-07	0.00053964	1.8024	0.035742
1	151538881	153180829	548	9	0.00071166	3.7215e-07	0.00061004	1.1666	0.12169
1	153180829	154770403	536	9	7.3877e-05	3.7645e-07	0.00061356	0.12041	0.45208
1	154770403	156336133	394	9	0.00032188	2.7176e-07	0.00052131	0.61745	0.26847
1	156336133	158027412	641	9	0.00022259	5.6288e-07	0.00075025	0.29668	0.38335
1	158027412	159913048	729	9	0.0002985	6.2165e-07	0.00078845	0.37859	0.3525
1	159913048	162346721	972	9	0.0003907	6.3214e-07	0.00079508	0.4914	0.31157
1	162346721	165191702	1248	9	-4.2847e-05	5.828e-07	0.00076341	0	0.5
1	165191702	166460517	572	9	0.00022542	5.2455e-07	0.00072426	0.31125	0.37781
1	166460517	169086324	1211	9	7.764e-05	5.9651e-07	0.00077234	0.10053	0.45996
1	169086324	170557776	595	9	0.00018078	3.7422e-07	0.00061173	0.29552	0.3838
1	170557776	173097907	966	9	3.4268e-05	5.9158e-07	0.00076914	0.044553	0.48223
1	173097907	175089768	545	9	0.00013307	1.7565e-07	0.00041911	0.3175	0.37543
1	175089768	177433381	864	9	0.00021014	6.1159e-07	0.00078204	0.26871	0.39408
1	177433381	178944309	556	9	-0.00010976	3.5735e-07	0.00059779	0	0.5
1	178954470	181144121	816	9	0.00010793	5.9996e-07	0.00077457	0.13935	0.44459
1	181144121	182755356	658	9	-0.00010015	5.5042e-07	0.0007419	0	0.5
1	182755356	184595513	667	9	0.00060952	5.2949e-07	0.00072766	0.83765	0.20111
1	184595513	186810023	618	9	4.6162e-05	3.8444e-07	0.00062003	0.074451	0.47033
1	186810023	188759945	713	9	0.00024234	5.2646e-07	0.00072558	0.33399	0.36919
1	188759945	189904130	243	9	-2.5226e-05	5.6e-10	2.3664e-05	0	0.5
1	189904130	191868930	598	9	-8.681e-05	2.9513e-07	0.00054325	0	0.5
1	191868930	194107442	668	9	5.997e-05	4.5931e-07	0.00067773	0.088487	0.46474
1	194107442	196176201	622	9	0.00023346	3.9284e-07	0.00062677	0.37249	0.35476
1	196176201	197311514	206	9	-0.00012184	-3.0022e-08		0	0.5
1	197311514	199239884	544	9	7.6154e-05	3.8465e-07	0.0006202	0.12279	0.45114
1	199239884	200137649	348	9	0.0002161	1.9894e-07	0.00044602	0.48451	0.31401
1	200137649	201589975	744	9	0.0013003	7.3568e-07	0.00085772	1.516	0.064754
1	201589975	203334734	644	9	0.00031409	6.2343e-07	0.00078957	0.39779	0.34539
1	203334734	204681068	545	9	2.4823e-05	4.5374e-07	0.0006736	0.036852	0.4853
1	204681068	206073265	585	9	0.00042719	5.5224e-07	0.00074313	0.57485	0.2827
1	206073265	208410364	697	9	0.00086954	6.8665e-07	0.00082864	1.0494	0.14701
1	208410364	210787750	1013	9	0.0004111	6.3447e-07	0.00079653	0.51611	0.30289
1	210787750	212842330	738	9	7.909e-05	5.9668e-07	0.00077245	0.10239	0.45922
1	212842330	214578266	628	9	0.00014265	5.8125e-07	0.0007624	0.18711	0.42579
1	214578266	216243634	639	9	0.00014471	5.3148e-07	0.00072903	0.1985	0.42133
1	216243634	218705513	1121	9	0.000197	6.101e-07	0.00078109	0.25222	0.40044
1	218705513	219590571	316	9	-0.00012127	1.333e-07	0.0003651	0	0.5
1	219590571	221858231	756	9	0.00038325	6.313e-07	0.00079454	0.48235	0.31478
1	221858231	222230220	186	9	0.00024281	7.9442e-08	0.00028185	0.86148	0.19449
1	222230220	224938520	798	9	1.0182e-05	5.8884e-07	0.00076736	0.013269	0.49471
1	224938520	226810860	558	9	0.00013666	4.3125e-07	0.0006567	0.2081	0.41757
1	226810860	229156248	817	9	0.00014446	6.0412e-07	0.00077725	0.18586	0.42628
1	229156248	230685255	600	9	0.00022007	5.4969e-07	0.00074141	0.29683	0.3833
1	230685255	232090252	655	9	-0.00016074	5.3708e-07	0.00073285	0	0.5
1	232090252	233429284	621	9	0.00010106	5.9432e-07	0.00077092	0.13109	0.44785
1	233429284	234599434	568	9	9.3256e-05	5.1439e-07	0.00071721	0.13003	0.44827
1	234599434	235819436	426	9	0.00014282	3.636e-07	0.000603	0.23684	0.40639
1	235819436	237555628	778	9	0.00039791	6.3297e-07	0.00079559	0.50015	0.30849
1	237555628	238567807	447	9	-2.8407e-05	3.7128e-07	0.00060932	0	0.5
1	238567807	239925314	516	9	0.00012622	4.6521e-07	0.00068206	0.18506	0.42659
1	239925314	240564091	372	9	-0.00010071	2.511e-07	0.0005011	0	0.5
1	240564091	241582220	528	9	2.5953e-05	5.4861e-07	0.00074068	0.035039	0.48602
1	241582220	242071602	231	9	-0.00012813	1.0154e-07	0.00031865	0	0.5
1	242071602	244109499	685	9	-9.45e-05	5.7692e-07	0.00075955	0	0.5
1	244109499	245506746	527	9	-1.427e-05	4.9898e-07	0.00070639	0	0.5
1	245506746	247344518	783	9	-8.4547e-05	5.7805e-07	0.0007603	0	0.5
1	247344518	249239466	476	9	1.9393e-05	3.6556e-07	0.00060461	0.032076	0.48721
2	10133	1781022	706	9	-0.00011225	5.749e-07	0.00075822	0	0.5
2	1781022	3973779	991	9	-6.2736e-05	5.8054e-07	0.00076193	0	0.5
2	3973779	5708337	618	9	-6.3122e-05	5.724e-07	0.00075657	0	0.5
2	5708337	6836254	562	9	8.698e-05	4.7998e-07	0.0006928	0.12555	0.45004
2	6836254	8422147	632	9	-0.00011973	5.5304e-07	0.00074366	0	0.5
2	8422147	10298469	704	9	0.0002192	6.1262e-07	0.0007827	0.28005	0.38972
2	10298469	12419150	997	9	0.000283	6.1989e-07	0.00078733	0.35944	0.35963
2	12419150	14335308	603	9	9.1681e-05	5.2064e-07	0.00072155	0.12706	0.44945
2	14335308	16329735	751	9	0.00014368	6.0403e-07	0.00077719	0.18487	0.42667
2	16329735	18647423	880	9	1.8756e-06	5.8789e-07	0.00076674	0.0024462	0.49902
2	18647423	19692404	389	9	-6.4145e-05	2.8035e-07	0.00052948	0	0.5
2	19692404	21050490	660	9	-6.9913e-05	5.7972e-07	0.00076139	0	0.5
2	21050490	23341383	616	9	-5.9055e-05	5.8095e-07	0.0007622	0	0.5
2	23341383	24686918	475	9	-0.00017867	3.1794e-07	0.00056386	0	0.5
2	24686918	26894985	597	9	0.00031579	5.3801e-07	0.00073349	0.43053	0.3334
2	26894985	28598777	437	9	0.00067774	3.4309e-07	0.00058574	1.1571	0.12362
2	28598777	29217559	244	9	0.00036046	1.4817e-07	0.00038492	0.93644	0.17452
2	29217559	30463711	625	9	2.0258e-05	5.8998e-07	0.0007681	0.026373	0.48948
2	30463711	31550450	530	9	0.00040172	5.6224e-07	0.00074983	0.53575	0.29607
2	31550450	33363777	536	9	-7.7502e-05	5.3041e-07	0.00072829	0	0.5
2	33363777	35345028	831	9	-0.00013603	5.7219e-07	0.00075643	0	0.5
2	35345028	36122006	296	9	-6.1367e-05	1.6018e-07	0.00040023	0	0.5
2	36122006	38132712	952	9	0.00010072	5.9914e-07	0.00077404	0.13012	0.44823
2	38132712	39031337	344	9	0.00012176	3.154e-07	0.0005616	0.21681	0.41418
2	39031337	40281483	307	9	-1.5611e-05	2.2928e-07	0.00047883	0	0.5
2	40281483	43309590	1320	9	0.00031831	6.2391e-07	0.00078988	0.40299	0.34348
2	43309590	44313803	410	9	0.00043884	4.2234e-07	0.00064987	0.67526	0.24976
2	44313803	46482634	1083	9	-1.6036e-05	5.8585e-07	0.00076541	0	0.5
2	46482634	47318772	417	9	0.00033026	4.8508e-07	0.00069648	0.47418	0.31768
2	47318772	48213001	309	9	0.00024609	3.0571e-07	0.00055291	0.44508	0.32813
2	48213001	50022257	740	9	-9.1102e-05	5.7731e-07	0.00075981	0	0.5
2	50022257	50818928	343	9	-0.00013388	2.4268e-07	0.00049262	0	0.5
2	50818928	52491133	655	9	0.00021938	6.1265e-07	0.00078272	0.28029	0.38963
2	52491133	53508452	481	9	0.00033063	4.5794e-07	0.00067671	0.48858	0.31257
2	53508452	54685226	459	9	4.4076e-05	4.0328e-07	0.00063505	0.069405	0.47233
2	54685226	56203345	640	9	0.00011001	6.002e-07	0.00077472	0.142	0.44354
2	56203345	57429100	440	9	0.00021789	4.1652e-07	0.00064539	0.33761	0.36783
2	57429100	58297315	287	9	0.00027963	2.1071e-07	0.00045903	0.60917	0.27121
2	58297315	60292000	760	9	0.00012969	6.0244e-07	0.00077617	0.16709	0.43365
2	60292000	62429044	620	9	0.001099	7.1276e-07	0.00084425	1.3017	0.096502
2	62429044	64625913	620	9	-0.00010767	5.6572e-07	0.00075214	0	0.5
2	64625913	65933444	471	9	6.5662e-05	4.2324e-07	0.00065057	0.10093	0.4598
2	65933444	67226166	554	9	0.00019797	5.0056e-07	0.0007075	0.27981	0.38981
2	67226166	68010176	426	9	0.00042526	3.732e-07	0.0006109	0.69612	0.24318
2	68010176	69139564	491	9	-1.3281e-05	3.6822e-07	0.00060681	0	0.5
2	69139564	70755198	564	9	-4.5235e-05	4.1709e-07	0.00064582	0	0.5
2	70755198	73174848	807	9	1.8883e-05	5.8983e-07	0.000768	0.024587	0.49019
2	73174848	75630086	749	9	4.0529e-05	5.9229e-07	0.0007696	0.052662	0.479
2	75630086	76913661	513	9	-3.4048e-05	4.6147e-07	0.00067932	0	0.5
2	76913661	78079264	407	9	0.00015932	3.972e-07	0.00063024	0.25279	0.40021
2	78079264	80050403	845	9	-4.0088e-05	5.8311e-07	0.00076362	0	0.5
2	80050403	81620841	586	9	0.00019328	6.0967e-07	0.00078082	0.24753	0.40225
2	81620841	85140680	924	9	6.0479e-05	5.0424e-07	0.0007101	0.085169	0.46606
2	85140680	88038507	685	9	0.00012915	5.281e-07	0.00072671	0.17772	0.42947
2	88038507	89154526	255	9	-4.8815e-05	9.0258e-08	0.00030043	0	0.5
2	95326452	98995201	469	9	0.00046018	3.6605e-07	0.00060502	0.7606	0.22345
2	98995201	101822329	936	9	0.00034056	6.2644e-07	0.00079148	0.43029	0.33349
2	101822329	102688765	269	9	0.00057408	1.7038e-07	0.00041278	1.3908	0.082146
2	102688765	103588215	416	9	0.00066608	2.476e-07	0.0004976	1.3386	0.090351
2	103588215	105125034	315	9	0.00013186	1.9265e-07	0.00043892	0.30041	0.38193
2	105125034	106210058	421	9	-9.8986e-05	3.19e-07	0.0005648	0	0.5
2	106210058	107408267	464	9	-3.5182e-05	3.4516e-07	0.0005875	0	0.5
2	107408267	108429177	364	9	0.00014484	1.7852e-07	0.00042252	0.34281	0.36587
2	108429177	110572432	563	9	0.00014459	4.3693e-07	0.00066101	0.21874	0.41343
2	110572432	113921856	882	9	-7.9192e-05	5.7866e-07	0.0007607	0	0.5
2	113921856	116772470	779	9	9.436e-05	5.9842e-07	0.00077357	0.12198	0.45146
2	116772470	118367466	431	9	7.4223e-05	2.2838e-07	0.00047789	0.15531	0.43829
2	118367466	121303783	1013	9	0.00022957	6.1381e-07	0.00078346	0.29302	0.38475
2	121303783	123302906	596	9	0.00032145	5.4992e-07	0.00074156	0.43348	0.33233
2	123302906	124732250	454	9	-1.0195e-05	2.4242e-07	0.00049236	0	0.5
2	124732250	125840921	394	9	0.00018134	2.7172e-07	0.00052127	0.34788	0.36396
2	125840921	127373764	449	9	4.4585e-05	2.3289e-07	0.00048258	0.092389	0.46319
2	127373764	128034347	271	9	-6.296e-06	1.4146e-07	0.00037611	0	0.5
2	128034347	129474441	448	9	0.00010033	3.1772e-07	0.00056367	0.17799	0.42937
2	129474441	130067170	234	9	-0.00010179	4.4277e-08	0.00021042	0	0.5
2	130067170	130658085	203	9	0.00019555	6.1877e-08	0.00024875	0.78613	0.2159
2	130658085	133042784	245	9	8.388e-05	9.883e-08	0.00031437	0.26682	0.39481
2	133042784	135158578	917	9	-0.00015652	5.6986e-07	0.00075489	0	0.5
2	135158578	137042794	388	9	0.0001162	1.9714e-07	0.000444	0.26171	0.39677
2	137042794	138698117	623	9	-7.2064e-05	4.828e-07	0.00069484	0	0.5
2	138698117	140100271	454	9	0.00036104	2.4793e-07	0.00049793	0.72508	0.2342
2	140100271	141805351	599	9	-3.4092e-05	4.8069e-07	0.00069332	0	0.5
2	141805351	142518602	314	9	-0.00010368	1.9286e-07	0.00043915	0	0.5
2	142518602	144519484	674	9	0.00043668	6.0659e-07	0.00077884	0.56068	0.28751
2	144519484	146445570	441	9	0.0004756	3.8361e-07	0.00061937	0.76788	0.22128
2	146445570	147277162	158	9	-0.00013058	-1.1104e-08		0	0.5
2	147277162	150210292	675	9	0.00023345	5.0297e-07	0.0007092	0.32917	0.37101
2	150210292	151731462	489	9	-4.9346e-05	3.4989e-07	0.00059152	0	0.5
2	151731462	152486782	294	9	0.00017385	1.398e-07	0.0003739	0.46495	0.32098
2	152486782	154005056	517	9	6.0136e-05	3.7967e-07	0.00061617	0.097596	0.46113
2	154005056	155391135	513	9	-1.7764e-05	4.186e-07	0.00064699	0	0.5
2	155391135	157560635	581	9	-1.1865e-05	4.3202e-07	0.00065728	0	0.5
2	157560635	158533218	170	9	0.00035692	1.0136e-07	0.00031837	1.1211	0.13113
2	158533218	159577082	336	9	-5.1433e-05	1.987e-07	0.00044575	0	0.5
2	159577082	161769733	758	9	0.00039558	6.327e-07	0.00079542	0.49733	0.30948
2	161769733	163503551	414	9	0.00062346	2.5848e-07	0.00050841	1.2263	0.11004
2	163503551	164466638	203	9	0.00025905	8.587e-08	0.00029304	0.88404	0.18834
2	164466638	165178840	174	9	0.00013875	3.713e-08	0.00019269	0.72009	0.23574
2	165178840	167160270	667	9	8.7459e-05	5.2338e-07	0.00072345	0.12089	0.45189
2	167160270	167355970	73	9	0.00012027	-8.0991e-08		0	0.5
2	167355970	169968236	872	9	0.00033013	6.2525e-07	0.00079073	0.41751	0.33815
2	169968236	171226245	497	9	0.00015037	3.8825e-07	0.00062309	0.24133	0.40465
2	171226245	173138905	634	9	-6.1981e-05	5.8062e-07	0.00076199	0	0.5
2	173138905	175588929	863	9	1.6921e-05	5.896e-07	0.00076786	0.022037	0.49121
2	175588929	177363636	575	9	8.7713e-05	4.6085e-07	0.00067886	0.12921	0.4486
2	177363636	178553183	470	9	9.3995e-05	3.0597e-07	0.00055315	0.16993	0.43253
2	178553183	181312739	1029	9	0.00016311	6.0624e-07	0.00077861	0.20948	0.41704
2	181312739	182266031	315	9	9.4566e-05	1.5581e-07	0.00039472	0.23958	0.40533
2	182266031	184357608	650	9	0.00033053	5.7029e-07	0.00075518	0.43769	0.33081
2	184357608	185280173	244	9	0.00026359	1.0953e-07	0.00033095	0.79645	0.21288
2	185280173	189882065	1019	9	6.3494e-05	5.949e-07	0.0007713	0.08232	0.4672
2	189882065	191973357	524	9	0.00015962	3.9246e-07	0.00062647	0.25479	0.39944
2	191973357	195861164	730	9	-1.1178e-06	5.8755e-07	0.00076652	0	0.5
2	195861164	196447456	155	9	0.00020103	1.9476e-08	0.00013956	1.4405	0.074866
2	196447456	198078110	470	9	0.00018058	2.6222e-07	0.00051207	0.35265	0.36217
2	198078110	199311125	331	9	0.00045256	1.4756e-07	0.00038414	1.1781	0.11937
2	199311125	201576284	637	9	0.0017855	7.0461e-07	0.00083941	2.127	0.016708
2	201576284	202818637	335	9	0.00023586	2.2612e-07	0.00047552	0.49601	0.30995
2	202818637	205799241	813	9	0.00013176	6.0267e-07	0.00077632	0.16973	0.43261
2	205799241	206735704	411	9	-0.00013354	3.6578e-07	0.00060479	0	0.5
2	206735704	208645399	714	9	0.00027555	6.1904e-07	0.00078679	0.35022	0.36309
2	208645399	209941529	356	9	0.00018686	2.4568e-07	0.00049566	0.377	0.35309
2	209941529	212379518	776	9	0.00011655	6.0094e-07	0.0007752	0.15035	0.44025
2	212379518	214014282	629	9	0.00018408	6.0863e-07	0.00078015	0.23595	0.40674
2	214014282	215573795	462	9	0.00024891	3.8665e-07	0.00062181	0.4003	0.34447
2	215573795	217715661	807	9	-4.722e-05	5.823e-07	0.00076309	0	0.5
2	217715661	218395480	282	9	-4.4417e-06	1.7276e-07	0.00041565	0	0.5
2	218395480	220454551	666	9	0.00089393	6.1485e-07	0.00078412	1.14	0.12714
2	220454551	222521176	861	9	0.00050003	6.4459e-07	0.00080286	0.62281	0.2667
2	222521176	224859419	791	9	-4.9993e-06	5.8711e-07	0.00076623	0	0.5
2	224859419	225840004	370	9	-5.4236e-05	1.672e-07	0.00040891	0	0.5
2	225840004	228119842	751	9	4.5976e-05	5.6864e-07	0.00075409	0.060969	0.47569
2	228119842	229370787	485	9	0.00018973	3.4356e-07	0.00058614	0.3237	0.37308
2	229370787	231843389	967	9	-9.3169e-05	5.7707e-07	0.00075965	0	0.5
2	231843389	233550003	501	9	-6.6959e-05	3.7646e-07	0.00061356	0	0.5
2	233550003	235150987	806	9	-2.6913e-05	5.8461e-07	0.0007646	0	0.5
2	235150987	236043550	415	9	-0.00013608	3.7819e-07	0.00061497	0	0.5
2	236043550	237449032	487	9	2.1657e-05	4.1667e-07	0.0006455	0.03355	0.48662
2	237449032	238760981	559	9	0.00026768	5.3094e-07	0.00072866	0.36736	0.35668
2	238760981	239952643	446	9	0.00045848	4.0548e-07	0.00063677	0.72001	0.23576
2	239952643	241560084	701	9	0.00024442	6.155e-07	0.00078454	0.31155	0.37769
2	241560084	242149921	239	9	0.00074794	1.7576e-07	0.00041923	1.7841	0.037206
2	242149921	243188920	144	9	0.00053708	4.4393e-08	0.0002107	2.5491	0.0054005
3	60157	1441779	625	9	0.00019003	6.093e-07	0.00078058	0.24344	0.40383
3	1441779	2992120	928	9	0.00013849	6.0344e-07	0.00077681	0.17828	0.42925
3	2992120	4431647	777	9	5.9244e-05	5.9442e-07	0.00077099	0.076842	0.46937
3	4431647	6083183	781	9	5.9834e-05	5.9449e-07	0.00077103	0.077603	0.46907
3	6083183	7083387	432	9	0.00010753	4.184e-07	0.00064684	0.16624	0.43398
3	7083387	8648561	877	9	0.00035043	6.2756e-07	0.00079219	0.44236	0.32911
3	8648561	9543183	493	9	8.4088e-05	4.8606e-07	0.00069718	0.12061	0.452
3	9543183	11019665	659	9	0.00054648	6.4988e-07	0.00080615	0.6779	0.24892
3	11019665	13070799	779	9	-7.7692e-05	5.7883e-07	0.00076081	0	0.5
3	13070799	14816900	809	9	0.00017601	6.0771e-07	0.00077956	0.22579	0.41068
3	14816900	16282442	548	9	0.00011268	4.2695e-07	0.00065341	0.17245	0.43154
3	16282442	17891118	508	9	0.00011508	4.0016e-07	0.00063258	0.18192	0.42782
3	17891118	19125144	352	9	0.00015989	2.4109e-07	0.00049101	0.32564	0.37235
3	19125144	20091348	212	9	-1.8237e-05	9.5204e-08	0.00030855	0	0.5
3	20091348	21643707	664	9	-3.1908e-05	5.8404e-07	0.00076423	0	0.5
3	21643707	22204244	390	9	-2.4303e-05	3.1477e-07	0.00056104	0	0.5
3	22204244	23804865	555	9	5.382e-06	5.2372e-07	0.00072368	0.007437	0.49703
3	23804865	25461558	760	9	-2.6531e-05	5.8466e-07	0.00076463	0	0.5
3	25461558	26877769	492	9	0.00013666	3.8194e-07	0.00061801	0.22114	0.41249
3	26877769	27840910	279	9	0.00028169	1.9379e-07	0.00044021	0.63989	0.26112
3	27840910	29142260	464	9	0.00048357	4.6722e-07	0.00068354	0.70745	0.23964
3	29142260	30717955	699	9	0.00053325	6.4837e-07	0.00080521	0.66225	0.2539
3	30717955	32351715	638	9	0.00022374	6.1314e-07	0.00078303	0.28573	0.38754
3	32351715	33255592	290	9	8.1913e-05	2.2767e-07	0.00047715	0.17167	0.43185
3	33255592	35283458	628	9	0.00031889	5.271e-07	0.00072602	0.43923	0.33025
3	35283458	36486842	420	9	0.00014462	3.2901e-07	0.0005736	0.25214	0.40047
3	36486842	38356116	635	9	-2.6201e-05	4.9924e-07	0.00070657	0	0.5
3	38356116	40221298	687	9	0.0002359	5.4827e-07	0.00074045	0.31859	0.37502
3	40221298	41064528	152	9	-9.0296e-05	-2.3476e-08		0	0.5
3	41064528	42540002	476	9	0.00015616	3.6669e-07	0.00060555	0.25787	0.39825
3	42540002	45165153	765	9	0.00016205	6.0612e-07	0.00077854	0.20815	0.41756
3	45165153	46657500	593	9	0.00014113	4.573e-07	0.00067624	0.2087	0.41734
3	46657500	47727212	205	9	0.00033356	5.7179e-08	0.00023912	1.3949	0.081516
3	47727212	49316972	326	9	0.0012265	1.5766e-07	0.00039707	3.0889	0.0010046
3	49316972	51832015	566	9	0.0022325	3.8312e-07	0.00061896	3.6068	0.00015501
3	51832015	54081390	712	9	0.00021793	5.5428e-07	0.0007445	0.29272	0.38487
3	54081390	55348860	652	9	0.00016291	6.0622e-07	0.0007786	0.20924	0.41713
3	55348860	56433907	378	9	0.00014673	3.0716e-07	0.00055422	0.26475	0.3956
3	56433907	58157519	589	9	0.00023764	4.3309e-07	0.00065809	0.3611	0.35901
3	58157519	60272906	1011	9	-3.6143e-05	5.8356e-07	0.00076391	0	0.5
3	60272906	62355666	1019	9	-0.00011234	5.7489e-07	0.00075821	0	0.5
3	62355666	63669286	668	9	-7.4161e-05	5.7924e-07	0.00076108	0	0.5
3	63669286	65273538	768	9	0.0002493	6.1605e-07	0.00078489	0.31763	0.37538
3	65273538	66270447	355	9	5.1374e-05	3.3591e-07	0.00057958	0.088641	0.46468
3	66270447	68286914	669	9	0.00027945	6.1948e-07	0.00078707	0.35505	0.36128
3	68286914	69276762	381	9	0.00011428	3.414e-07	0.0005843	0.19558	0.42247
3	69276762	70449028	409	9	9.0869e-05	3.6885e-07	0.00060733	0.14962	0.44053
3	70449028	72529329	787	9	0.00027758	6.1927e-07	0.00078694	0.35273	0.36215
3	72529329	74321817	712	9	0.0001512	6.0489e-07	0.00077774	0.19441	0.42293
3	74321817	75704949	282	9	0.0001634	1.6037e-07	0.00040046	0.40802	0.34163
3	75704949	77508835	515	9	5.4498e-05	4.491e-07	0.00067015	0.081321	0.46759
3	77508835	79024541	435	9	-0.00011037	3.1772e-07	0.00056367	0	0.5
3	79024541	81427310	534	9	-2.2757e-05	2.7555e-07	0.00052493	0	0.5
3	81427310	82643886	313	9	0.00023708	1.4064e-07	0.00037502	0.63219	0.26363
3	82643886	84367479	351	9	-7.5862e-05	1.6635e-07	0.00040786	0	0.5
3	84367479	85582231	283	9	0.00026283	1.1718e-07	0.00034231	0.7678	0.2213
3	85582231	87409732	465	9	0.00016955	3.0185e-07	0.00054941	0.3086	0.37881
3	87409732	88298373	213	9	0.00014033	2.9627e-08	0.00017213	0.81526	0.20746
3	88298373	94255316	486	9	0.00030825	3.4108e-07	0.00058402	0.52781	0.29881
3	94255316	95311971	230	9	-7.5357e-06	3.1668e-08	0.00017796	0	0.5
3	95311971	98215950	616	9	-3.658e-05	3.7988e-07	0.00061634	0	0.5
3	98215950	99373762	351	9	-3.0608e-05	1.5428e-07	0.00039279	0	0.5
3	99373762	100592217	372	9	-4.8493e-05	1.3831e-07	0.0003719	0	0.5
3	100592217	103084960	716	9	0.00031796	5.3503e-07	0.00073146	0.43469	0.33189
3	103084960	104581613	466	9	-1.5917e-05	2.6846e-07	0.00051813	0	0.5
3	104581613	106982811	743	9	0.00023287	6.1418e-07	0.0007837	0.29715	0.38318
3	106982811	109522395	800	9	1.1484e-05	5.8898e-07	0.00076745	0.014964	0.49403
3	109522395	110513770	269	9	-9.0496e-06	5.3031e-08	0.00023028	0	0.5
3	110513770	112815699	743	9	3.9515e-06	5.768e-07	0.00075947	0.005203	0.49792
3	112815699	113947863	377	9	0.00021312	2.2514e-07	0.00047449	0.44915	0.32666
3	113947863	115447080	402	9	9.8154e-06	3.4231e-07	0.00058507	0.016776	0.49331
3	115447080	116800153	551	9	0.00053027	4.8848e-07	0.00069891	0.7587	0.22402
3	116800153	118530251	604	9	-0.00018977	5.1927e-07	0.00072061	0	0.5
3	118530251	120523055	741	9	-0.00012621	5.0075e-07	0.00070764	0	0.5
3	120523055	121974097	429	9	0.00011736	1.6612e-07	0.00040758	0.28794	0.3867
3	121974097	123517768	538	9	0.00019261	4.1685e-07	0.00064564	0.29832	0.38273
3	123517768	124936642	640	9	0.0002467	5.6239e-07	0.00074993	0.32896	0.37109
3	124936642	126214943	409	9	1.0121e-05	2.5411e-07	0.00050409	0.020078	0.49199
3	126214943	128194861	702	9	5.913e-05	5.7499e-07	0.00075828	0.077978	0.46892
3	128194861	130244735	503	9	-0.00011891	2.9467e-07	0.00054284	0	0.5
3	130244735	131836516	582	9	-1.6457e-05	3.8374e-07	0.00061947	0	0.5
3	131836516	133252173	529	9	7.5802e-05	3.6557e-07	0.00060462	0.12537	0.45011
3	133252173	135456906	893	9	-9.9179e-05	5.7639e-07	0.0007592	0	0.5
3	135456906	137371083	502	9	8.8796e-05	2.8492e-07	0.00053378	0.16635	0.43394
3	137371083	139954597	884	9	0.0001303	6.0251e-07	0.00077621	0.16786	0.43335
3	139954597	141339097	499	9	-0.0001825	3.9203e-07	0.00062613	0	0.5
3	141339097	143164628	665	9	2.8007e-05	5.6983e-07	0.00075487	0.037102	0.4852
3	143164628	144410816	412	9	7.7207e-05	2.7733e-07	0.00052662	0.14661	0.44172
3	144410816	145664619	389	9	4.9555e-05	2.0374e-07	0.00045137	0.10979	0.45629
3	145664619	146726629	351	9	0.00025568	2.2677e-07	0.00047621	0.5369	0.29567
3	146726629	149043237	705	9	-5.9901e-05	5.8086e-07	0.00076214	0	0.5
3	149043237	150252004	437	9	6.2612e-05	3.625e-07	0.00060208	0.10399	0.45859
3	150252004	151348730	382	9	0.0001475	2.9465e-07	0.00054282	0.27174	0.39291
3	151348730	153256571	575	9	-1.3627e-06	4.6838e-07	0.00068438	0	0.5
3	153256571	154714218	429	9	0.0001267	2.1392e-07	0.00046252	0.27393	0.39207
3	154714218	156008700	352	9	5.8721e-05	2.3604e-07	0.00048584	0.12087	0.4519
3	156008700	157312028	483	9	2.5764e-05	2.9674e-07	0.00054474	0.047297	0.48114
3	157312028	159477890	669	9	9.0661e-05	4.3403e-07	0.00065881	0.13761	0.44527
3	159477890	161524504	583	9	-2.6783e-05	3.1764e-07	0.0005636	0	0.5
3	161524504	163253205	524	9	6.5439e-05	2.9489e-07	0.00054304	0.12051	0.45204
3	163253205	165055469	464	9	-3.687e-05	1.6603e-07	0.00040747	0	0.5
3	165055469	167117429	478	9	-2.3953e-05	2.7542e-07	0.0005248	0	0.5
3	167117429	168580960	394	9	-5.9721e-07	1.9813e-07	0.00044512	0	0.5
3	168580960	170964909	757	9	0.00019302	6.0965e-07	0.0007808	0.24721	0.40237
3	170964909	172295731	524	9	-9.472e-05	4.6421e-07	0.00068133	0	0.5
3	172295731	173477285	381	9	0.0001318	3.2283e-07	0.00056819	0.23197	0.40828
3	173477285	175116539	610	9	0.00026303	6.1761e-07	0.00078588	0.3347	0.36893
3	175116539	176320287	350	9	-5.9693e-05	1.8841e-07	0.00043406	0	0.5
3	176320287	178107165	573	9	-7.5712e-06	4.9814e-07	0.00070579	0	0.5
3	178107165	179374586	422	9	0.00010137	2.8004e-07	0.00052919	0.19156	0.42404
3	179374586	181511166	493	9	0.00036675	4.0786e-07	0.00063864	0.57426	0.28289
3	181511166	183769683	688	9	0.00026312	5.8848e-07	0.00076712	0.34299	0.3658
3	183769683	185068255	436	9	0.00046235	4.2658e-07	0.00065313	0.7079	0.23951
3	185068255	186890344	697	9	0.00020539	6.1105e-07	0.0007817	0.26275	0.39637
3	186890344	188856214	797	9	0.00013543	6.0309e-07	0.00077659	0.17439	0.43078
3	188856214	190226607	610	9	-2.072e-05	5.8532e-07	0.00076506	0	0.5
3	190226607	192343814	799	9	3.2421e-05	5.9137e-07	0.000769	0.042159	0.48319
3	192343814	194059671	613	9	-1.777e-05	5.8565e-07	0.00076528	0	0.5
3	194059671	194786674	321	9	4.7743e-05	2.5205e-07	0.00050204	0.095098	0.46212
3	194786674	195971408	307	9	0.00020977	2.3571e-07	0.0004855	0.43206	0.33285
3	195971408	197075987	394	9	-5.1877e-05	2.4716e-07	0.00049715	0	0.5
3	197075987	197946622	190	9	0.00013051	7.3143e-08	0.00027045	0.48258	0.3147
4	10240	694715	125	9	8.1419e-05	-1.5187e-08		0	0.5
4	694715	1478711	266	9	9.3238e-05	1.4945e-07	0.00038658	0.24119	0.40471
4	1478711	2842979	325	9	0.00018156	2.4665e-07	0.00049664	0.36557	0.35734
4	2842979	3846040	279	9	0.00013599	2.0871e-07	0.00045685	0.29766	0.38298
4	3846040	4684116	236	9	0.00021645	1.6007e-07	0.00040008	0.541	0.29425
4	4684116	5502388	397	9	1.8288e-05	3.7971e-07	0.00061621	0.029679	0.48816
4	5502388	6773043	669	9	-0.00012406	5.7356e-07	0.00075734	0	0.5
4	6773043	7539692	394	9	0.00053808	4.5901e-07	0.0006775	0.7942	0.21354
4	7539692	8152235	359	9	0.00021105	3.6336e-07	0.0006028	0.35011	0.36313
4	8152235	9326479	244	9	-0.0001557	1.3722e-07	0.00037044	0	0.5
4	9326479	10699152	539	9	-5.3791e-05	3.5573e-07	0.00059643	0	0.5
4	10699152	12323034	682	9	5.822e-05	5.943e-07	0.00077091	0.075521	0.4699
4	12323034	14272001	734	9	0.00023852	6.1482e-07	0.00078411	0.30419	0.38049
4	14272001	15147446	378	9	0.00010211	3.0531e-07	0.00055255	0.18479	0.4267
4	15147446	15927009	268	9	0.00022821	1.7537e-07	0.00041877	0.54495	0.29289
4	15927009	17383322	686	9	-3.7713e-05	5.8338e-07	0.0007638	0	0.5
4	17383322	18841874	428	9	0.00035619	3.4488e-07	0.00058727	0.60652	0.27209
4	18841874	20544557	505	9	-5.0448e-05	3.1341e-07	0.00055983	0	0.5
4	20544557	22319347	685	9	0.00031558	6.236e-07	0.00078968	0.39964	0.34471
4	22319347	24135529	621	9	0.0001936	5.5636e-07	0.0007459	0.25956	0.3976
4	24135529	25609322	605	9	-8.2364e-05	5.6698e-07	0.00075298	0	0.5
4	25609322	27343722	564	9	0.00017024	5.8277e-07	0.0007634	0.22301	0.41176
4	27343722	27965868	211	9	0.00015977	1.0727e-07	0.00032752	0.48781	0.31284
4	27965868	29762208	563	9	5.2533e-05	4.5048e-07	0.00067118	0.078269	0.46881
4	29762208	30454535	163	9	0.00010399	1.4865e-08	0.00012192	0.85287	0.19686
4	30454535	31782981	420	9	-3.962e-05	3.2252e-07	0.00056791	0	0.5
4	31782981	33172766	340	9	0.00013566	2.4308e-07	0.00049303	0.27515	0.3916
4	33172766	35151415	378	9	-3.969e-05	1.2533e-07	0.00035401	0	0.5
4	35151415	36020436	276	9	0.00017724	1.123e-07	0.00033512	0.5289	0.29844
4	36020436	37255047	463	9	0.00038148	3.1932e-07	0.00056509	0.67508	0.24981
4	37255047	38907022	790	9	0.00012599	6.0202e-07	0.0007759	0.16238	0.43551
4	38907022	40202609	431	9	-4.0394e-05	2.6572e-07	0.00051548	0	0.5
4	40202609	42213058	731	9	7.527e-05	5.9624e-07	0.00077217	0.097479	0.46117
4	42213058	43965045	559	9	-1.2006e-05	4.1765e-07	0.00064626	0	0.5
4	43965045	45189157	360	9	3.1352e-05	1.6742e-07	0.00040916	0.076624	0.46946
4	45189157	47411896	498	9	0.0002213	3.5185e-07	0.00059317	0.37308	0.35455
4	47411896	48123600	236	9	9.2351e-05	6.2744e-08	0.00025049	0.36868	0.35618
4	48123600	53877433	543	9	0.00016086	3.419e-07	0.00058472	0.27511	0.39161
4	53877433	55429556	553	9	-5.0371e-05	4.2767e-07	0.00065397	0	0.5
4	55429556	56547644	381	9	-8.2087e-06	2.4892e-07	0.00049891	0	0.5
4	56547644	58935008	929	9	0.00020208	6.1068e-07	0.00078146	0.2586	0.39797
4	58935008	60741087	486	9	-1.407e-05	3.1434e-07	0.00056066	0	0.5
4	60741087	62371763	449	9	0.00045915	3.5803e-07	0.00059835	0.76735	0.22144
4	62371763	64341001	465	9	1.8178e-05	3.5116e-07	0.00059259	0.030675	0.48776
4	64341001	66600492	560	9	0.00010739	3.7864e-07	0.00061534	0.17452	0.43073
4	66600492	68059497	445	9	-9.1144e-05	2.4119e-07	0.00049111	0	0.5
4	68059497	68854765	269	9	0.00011257	1.0357e-07	0.00032182	0.3498	0.36324
4	68854765	71049152	485	9	3.8714e-05	2.0565e-07	0.00045349	0.08537	0.46598
4	71049152	72140558	265	9	-1.2518e-05	7.1136e-08	0.00026671	0	0.5
4	72140558	74592390	558	9	4.9219e-05	3.7368e-07	0.00061129	0.080516	0.46791
4	74592390	77130707	777	9	0.00029753	5.7946e-07	0.00076122	0.39085	0.34795
4	77130707	79093979	769	9	-2.1345e-05	5.8525e-07	0.00076501	0	0.5
4	79093979	80990297	599	9	0.00020598	3.8657e-07	0.00062175	0.33129	0.37021
4	80990297	82125315	262	9	2.0191e-05	1.1185e-07	0.00033445	0.060371	0.47593
4	82125315	83372593	408	9	0.00020671	2.95e-07	0.00054314	0.38059	0.35175
4	83372593	84799656	539	9	0.00018443	3.8573e-07	0.00062107	0.29695	0.38325
4	84799656	86930609	646	9	0.00021278	4.5102e-07	0.00067158	0.31684	0.37568
4	86930609	87534648	144	9	2.028e-06	-2.2436e-08		0	0.5
4	87534648	89238028	619	9	0.00035676	5.2978e-07	0.00072786	0.49015	0.31201
4	89238028	90231564	334	9	0.00019	2.2725e-07	0.0004767	0.39856	0.34511
4	90231564	91560677	354	9	2.0095e-05	1.9264e-07	0.00043891	0.045783	0.48174
4	91560677	94233299	613	9	-9.4028e-05	5.237e-07	0.00072367	0	0.5
4	94233299	96182188	646	9	-2.944e-05	5.6007e-07	0.00074838	0	0.5
4	96182188	97540703	522	9	-1.057e-05	4.1463e-07	0.00064392	0	0.5
4	97540703	99424067	438	9	0.00026573	2.1696e-07	0.00046579	0.5705	0.28417
4	99424067	100678360	451	9	0.0001233	2.8722e-07	0.00053593	0.23008	0.40902
4	100678360	103221356	857	9	0.00041782	6.3523e-07	0.00079701	0.52423	0.30006
4	103221356	105305294	523	9	0.00068185	3.9254e-07	0.00062653	1.0883	0.13823
4	105305294	107501305	638	9	0.00038498	4.8006e-07	0.00069287	0.55564	0.28923
4	107501305	108815348	369	9	0.00036164	2.3236e-07	0.00048204	0.75022	0.22656
4	108815348	111256567	811	9	7.4873e-05	5.962e-07	0.00077214	0.096969	0.46138
4	111256567	113870102	768	9	0.0001145	6.0071e-07	0.00077505	0.14773	0.44128
4	113870102	115666246	640	9	-7.4352e-05	5.776e-07	0.00076	0	0.5
4	115666246	117276929	376	9	2.601e-05	1.5749e-07	0.00039685	0.065541	0.47387
4	117276929	118479918	360	9	0.00010352	2.1446e-07	0.00046309	0.22354	0.41156
4	118479918	119933512	442	9	-0.00012178	2.3463e-07	0.00048438	0	0.5
4	119933512	120392684	161	9	0.00016903	-5.4992e-09		0	0.5
4	120392684	122657987	773	9	6.3587e-05	5.9491e-07	0.00077131	0.082441	0.46715
4	122657987	124286481	399	9	0.00079803	2.7485e-07	0.00052426	1.5222	0.063978
4	124286481	125210862	289	9	5.2885e-05	1.5271e-07	0.00039079	0.13533	0.44618
4	125210862	126480886	410	9	0.00041602	3.2635e-07	0.00057127	0.72823	0.23324
4	126480886	127275477	236	9	0.0001661	1.1725e-07	0.00034242	0.48509	0.31381
4	127275477	127830293	176	9	0.00018111	5.4121e-08	0.00023264	0.7785	0.21814
4	127830293	128996665	221	9	-2.7899e-05	5.4018e-08	0.00023242	0	0.5
4	128996665	130591885	474	9	5.3907e-05	3.3145e-07	0.00057572	0.093634	0.4627
4	130591885	131283821	191	9	0.00035429	9.027e-08	0.00030045	1.1792	0.11916
4	131283821	132954033	366	9	3.8039e-05	2.7137e-07	0.00052093	0.073021	0.47089
4	132954033	134628434	401	9	0.00011568	2.2832e-07	0.00047783	0.2421	0.40435
4	134628434	136566407	445	9	-5.7374e-05	2.701e-07	0.00051971	0	0.5
4	136566407	138541971	566	9	9.9693e-05	4.8943e-07	0.00069959	0.1425	0.44334
4	138541971	139556511	376	9	-0.00015055	2.5808e-07	0.00050801	0	0.5
4	139556511	141084631	536	9	0.00020368	5.0923e-07	0.0007136	0.28542	0.38766
4	141084631	143443265	719	9	-9.7587e-05	5.7657e-07	0.00075932	0	0.5
4	143443265	146178187	564	9	8.1375e-05	3.3138e-07	0.00057566	0.14136	0.44379
4	146178187	148521873	656	9	-4.5826e-05	5.4368e-07	0.00073735	0	0.5
4	148521873	150683580	558	9	-9.3974e-05	4.0521e-07	0.00063656	0	0.5
4	150683580	152782184	561	9	0.00020444	3.0104e-07	0.00054867	0.37261	0.35472
4	152782184	154477641	536	9	-4.6493e-05	4.8249e-07	0.00069462	0	0.5
4	154477641	155056126	216	9	-2.9605e-05	7.8494e-08	0.00028017	0	0.5
4	155056126	157485097	849	9	-2.2415e-05	5.8512e-07	0.00076493	0	0.5
4	157485097	158743718	346	9	0.00012827	2.2817e-07	0.00047767	0.26854	0.39414
4	158743718	161058864	562	9	-2.1565e-05	3.6729e-07	0.00060604	0	0.5
4	161058864	161826435	284	9	0.00022844	2.0187e-07	0.0004493	0.50844	0.30557
4	161826435	163243679	480	9	0.00024582	3.863e-07	0.00062153	0.3955	0.34624
4	163243679	164478234	346	9	5.5754e-05	2.2788e-07	0.00047736	0.1168	0.45351
4	164478234	165823448	457	9	3.7862e-05	3.8986e-07	0.00062439	0.060638	0.47582
4	165823448	167018858	398	9	3.9667e-05	3.4408e-07	0.00058659	0.067624	0.47304
4	167018858	167852917	200	9	0.00013993	5.4169e-08	0.00023274	0.60122	0.27385
4	167852917	169676825	609	9	0.000494	6.034e-07	0.00077679	0.63595	0.2624
4	169676825	170776510	331	9	8.8216e-05	1.9869e-07	0.00044575	0.1979	0.42156
4	170776510	172558635	458	9	-3.0893e-05	3.1718e-07	0.00056319	0	0.5
4	172558635	174264132	400	9	-5.7898e-05	2.4178e-07	0.00049171	0	0.5
4	174264132	176570716	637	9	0.0001701	6.0704e-07	0.00077913	0.21832	0.41359
4	176570716	178991910	857	9	0.00018997	6.093e-07	0.00078058	0.24337	0.40386
4	178991910	180122043	342	9	-1.8928e-05	2.5242e-07	0.00050241	0	0.5
4	180122043	182066807	846	9	9.9788e-05	5.9903e-07	0.00077397	0.12893	0.44871
4	182066807	183371275	715	9	3.8562e-05	5.9207e-07	0.00076946	0.050115	0.48002
4	183371275	184929455	587	9	0.00010901	6.0008e-07	0.00077465	0.14072	0.44404
4	184929455	186909090	890	9	8.0265e-05	5.9681e-07	0.00077254	0.1039	0.45863
4	186909090	188472981	642	9	0.00016873	6.0688e-07	0.00077903	0.2166	0.41426
4	188472981	189693511	445	9	4.4239e-05	4.3038e-07	0.00065604	0.067434	0.47312
4	189693511	191043594	315	9	0.00017968	2.2922e-07	0.00047877	0.37529	0.35372
5	11940	982252	248	9	0.00077368	1.8793e-07	0.00043351	1.7847	0.037156
5	982252	2132442	507	9	-6.4779e-05	5.4314e-07	0.00073698	0	0.5
5	2132442	3361941	752	9	-5.424e-05	5.815e-07	0.00076256	0	0.5
5	3361941	4632110	516	9	0.0001202	4.3418e-07	0.00065892	0.18242	0.42763
5	4632110	5973233	666	9	7.7165e-05	5.9646e-07	0.00077231	0.099915	0.46021
5	5973233	7143218	587	9	4.7399e-05	5.301e-07	0.00072808	0.065101	0.47405
5	7143218	8446336	591	9	0.00014103	4.909e-07	0.00070064	0.20128	0.42024
5	8446336	9718832	610	9	0.00010507	5.1894e-07	0.00072037	0.14585	0.44202
5	9718832	11173271	717	9	0.00037883	6.3079e-07	0.00079423	0.47698	0.31669
5	11173271	13464832	625	9	0.00018118	5.2918e-07	0.00072745	0.24906	0.40166
5	13464832	14757804	615	9	0.00027323	5.4767e-07	0.00074005	0.36921	0.35598
5	14757804	16963613	744	9	0.00017324	6.0739e-07	0.00077935	0.22228	0.41205
5	16963613	18051592	279	9	0.00059063	2.5481e-07	0.00050479	1.1701	0.12099
5	18051592	19917716	596	9	-8.6911e-07	4.2529e-07	0.00065214	0	0.5
5	19917716	22152073	486	9	0.0004044	3.4714e-07	0.00058918	0.68638	0.24624
5	22152073	23494324	433	9	1.7618e-05	2.5809e-07	0.00050802	0.03468	0.48617
5	23494324	26184851	702	9	0.00053388	6.4682e-07	0.00080425	0.66382	0.2534
5	26184851	26857604	154	9	0.00016101	2.2713e-08	0.00015071	1.0684	0.14267
5	26857604	27984513	244	9	5.5184e-05	9.8731e-08	0.00031421	0.17563	0.43029
5	27984513	29714820	434	9	5.4906e-05	2.5599e-07	0.00050595	0.10852	0.45679
5	29714820	31390249	588	9	-9.9235e-05	4.4131e-07	0.00066431	0	0.5
5	31390249	33500180	826	9	-2.354e-05	5.85e-07	0.00076485	0	0.5
5	33500180	35048970	538	9	0.00031605	4.9468e-07	0.00070334	0.44936	0.32659
5	35048970	36433954	486	9	0.00050672	3.9663e-07	0.00062978	0.80459	0.21053
5	36433954	38802410	754	9	-4.5695e-05	5.8248e-07	0.0007632	0	0.5
5	38802410	40287729	561	9	0.00046865	4.1775e-07	0.00064633	0.72508	0.2342
5	40287729	41888710	557	9	0.00034428	3.2776e-07	0.0005725	0.60135	0.2738
5	41888710	43983499	433	9	0.00036752	2.5492e-07	0.0005049	0.72791	0.23334
5	43983499	50163398	466	9	0.00011936	2.0998e-07	0.00045823	0.26047	0.39725
5	50163398	52134622	578	9	0.00025187	4.6822e-07	0.00068426	0.36809	0.3564
5	52134622	53703044	626	9	0.00041985	5.8205e-07	0.00076292	0.55032	0.29105
5	53703044	55417349	634	9	3.1575e-05	4.737e-07	0.00068826	0.045877	0.4817
5	55417349	56621102	502	9	0.00029899	4.2089e-07	0.00064876	0.46085	0.32245
5	56621102	57340073	281	9	-0.00011046	1.066e-07	0.0003265	0	0.5
5	57340073	58524622	562	9	0.00020067	4.5284e-07	0.00067294	0.2982	0.38278
5	58524622	60935907	682	9	3.8081e-05	5.1134e-07	0.00071508	0.053253	0.47877
5	60935907	61672995	268	9	0.00025712	1.4752e-07	0.00038409	0.66944	0.25161
5	61672995	63218987	514	9	0.00023959	3.2547e-07	0.0005705	0.41997	0.33725
5	63218987	63968304	190	9	2.4837e-05	2.1437e-08	0.00014641	0.16963	0.43265
5	63968304	65911286	631	9	3.6271e-05	4.4864e-07	0.00066981	0.054151	0.47841
5	65911286	67850860	796	9	0.00017217	6.0727e-07	0.00077928	0.22093	0.41257
5	67850860	71240456	453	9	-7.0114e-05	2.8597e-07	0.00053477	0	0.5
5	71240456	73759326	1012	9	-3.2477e-05	5.8398e-07	0.00076419	0	0.5
5	73759326	75798866	691	9	0.00026629	5.8884e-07	0.00076736	0.34703	0.36429
5	75798866	77623332	747	9	-9.176e-05	5.7723e-07	0.00075976	0	0.5
5	77623332	79393144	656	9	0.00016112	6.0601e-07	0.00077847	0.20697	0.41802
5	79393144	80481471	466	9	0.00024277	4.0978e-07	0.00064014	0.37925	0.35225
5	80481471	82025648	511	9	-7.2824e-05	4.3311e-07	0.00065811	0	0.5
5	82025648	83972689	535	9	-5.0642e-05	5.061e-07	0.00071141	0	0.5
5	83972689	85767290	545	9	-7.7548e-06	4.0221e-07	0.0006342	0	0.5
5	85767290	87389991	282	9	0.00010858	1.6203e-07	0.00040253	0.26974	0.39368
5	87389991	88891530	321	9	-2.6033e-05	1.4392e-07	0.00037936	0	0.5
5	88891530	90422654	433	9	-7.1841e-05	2.6848e-07	0.00051815	0	0.5
5	90422654	91840542	288	9	-5.2999e-05	1.4402e-07	0.0003795	0	0.5
5	91840542	93809984	434	9	-1.9792e-05	2.4448e-07	0.00049445	0	0.5
5	93809984	95963519	712	9	0.00031826	6.239e-07	0.00078987	0.40292	0.3435
5	95963519	97315601	427	9	0.00074564	3.1448e-07	0.00056079	1.3296	0.09182
5	97315601	99260992	511	9	0.00026844	3.7774e-07	0.00061461	0.43677	0.33114
5	99260992	101578769	554	9	-1.6683e-05	3.5991e-07	0.00059993	0	0.5
5	101578769	103320005	496	9	-4.1623e-05	3.0178e-07	0.00054934	0	0.5
5	103320005	104851483	420	9	-9.3632e-06	3.0382e-07	0.0005512	0	0.5
5	104851483	105893055	195	9	0.00018045	1.0802e-07	0.00032866	0.54903	0.29149
5	105893055	107264196	541	9	0.0001852	5.7639e-07	0.0007592	0.24394	0.40364
5	107264196	108633934	405	9	3.9776e-05	3.1092e-07	0.0005576	0.071335	0.47157
5	108633934	110821144	653	9	0.00025414	5.7292e-07	0.00075691	0.33576	0.36852
5	110821144	111981562	420	9	0.00018657	3.8756e-07	0.00062254	0.29969	0.38221
5	111981562	113396285	539	9	0.00015552	4.7172e-07	0.00068682	0.22644	0.41043
5	113396285	114830370	539	9	0.00010337	4.2271e-07	0.00065016	0.15899	0.43684
5	114830370	115831047	436	9	1.5716e-05	3.4139e-07	0.00058428	0.026898	0.48927
5	115831047	117346213	544	9	-0.00016545	5.172e-07	0.00071917	0	0.5
5	117346213	118608820	390	9	-0.00010566	3.1983e-07	0.00056554	0	0.5
5	118608820	119669042	344	9	0.00026365	2.7623e-07	0.00052557	0.50164	0.30796
5	119669042	120452166	241	9	0.00012181	1.3556e-07	0.00036818	0.33084	0.37038
5	120452166	122556905	691	9	-8.7385e-05	5.7773e-07	0.00076009	0	0.5
5	122556905	123798100	451	9	0.00012237	3.8986e-07	0.00062438	0.19598	0.42231
5	123798100	125785649	833	9	-8.2957e-05	5.7823e-07	0.00076042	0	0.5
5	125785649	127344604	447	9	0.0010137	4.2507e-07	0.00065198	1.5548	0.059995
5	127344604	129519025	695	9	0.00017512	5.092e-07	0.00071359	0.2454	0.40307
5	129519025	132139649	654	9	0.00096133	4.6687e-07	0.00068328	1.4069	0.079723
5	132139649	134777401	912	9	4.169e-05	5.9242e-07	0.00076969	0.054165	0.4784
5	134777401	136376050	598	9	0.00012456	4.4265e-07	0.00066532	0.18723	0.42574
5	136376050	139265072	749	9	-2.6247e-05	5.0726e-07	0.00071222	0	0.5
5	139265072	140645971	413	9	7.3825e-06	1.7564e-07	0.00041909	0.017616	0.49297
5	140645971	142981248	952	9	0.00023708	6.1466e-07	0.000784	0.3024	0.38117
5	142981248	144943354	652	9	5.186e-05	4.9845e-07	0.00070601	0.073455	0.47072
5	144943354	147181998	746	9	-7.6927e-05	5.7892e-07	0.00076087	0	0.5
5	147181998	148662624	546	9	-3.6321e-05	4.1172e-07	0.00064166	0	0.5
5	148662624	150561298	858	9	0.00050467	6.4512e-07	0.00080319	0.62833	0.26489
5	150561298	152867774	863	9	-5.7355e-05	5.7953e-07	0.00076127	0	0.5
5	152867774	153773088	437	9	0.00012281	2.4791e-07	0.0004979	0.24665	0.40259
5	153773088	155373505	575	9	-0.00016205	4.5979e-07	0.00067808	0	0.5
5	155373505	156628700	401	9	0.00027928	2.8112e-07	0.00053021	0.52673	0.29919
5	156628700	158825698	892	9	-2.1506e-05	5.8523e-07	0.000765	0	0.5
5	158825698	159973944	412	9	0.00075524	4.2141e-07	0.00064916	1.1634	0.12233
5	159973944	161482133	544	9	-1.3085e-05	3.6824e-07	0.00060683	0	0.5
5	161482133	162743908	356	9	7.2349e-05	2.501e-07	0.0005001	0.14467	0.44249
5	162743908	163771582	385	9	0.0002509	3.094e-07	0.00055624	0.45106	0.32597
5	163771582	165642395	554	9	0.00022142	5.8697e-07	0.00076614	0.28901	0.38629
5	165642395	166847740	409	9	0.00018401	4.2544e-07	0.00065226	0.28211	0.38893
5	166847740	168525318	753	9	-0.00018914	5.6615e-07	0.00075243	0	0.5
5	168525318	169505664	473	9	0.00045278	4.7493e-07	0.00068915	0.65701	0.25559
5	169505664	171074292	662	9	-3.7687e-05	5.8339e-07	0.0007638	0	0.5
5	171074292	172678327	673	9	9.6312e-05	5.9864e-07	0.00077372	0.12448	0.45047
5	172678327	173642871	475	9	0.00019393	4.2975e-07	0.00065555	0.29583	0.38368
5	173642871	175450595	746	9	-0.0001184	5.742e-07	0.00075776	0	0.5
5	175450595	177251507	424	9	0.00048545	3.2153e-07	0.00056703	0.85612	0.19597
5	177251507	178413464	466	9	-0.0001228	4.4024e-07	0.00066351	0	0.5
5	178413464	179401244	373	9	-9.7052e-06	3.1325e-07	0.00055969	0	0.5
5	179401244	180559933	367	9	0.0004901	3.3624e-07	0.00057986	0.84521	0.199
5	180559933	180885156	45	9	-8.6209e-05	-1.2193e-07		0	0.5
6	73924	1452362	645	9	1.1419e-05	5.8898e-07	0.00076745	0.014879	0.49406
6	1452362	2458936	429	9	7.2587e-05	3.5887e-07	0.00059906	0.12117	0.45178
6	2458936	3573593	585	9	6.0341e-05	5.6705e-07	0.00075302	0.080132	0.46807
6	3573593	4617817	522	9	-0.00016646	4.385e-07	0.00066219	0	0.5
6	4617817	5791472	594	9	0.00026215	6.0131e-07	0.00077544	0.33807	0.36766
6	5791472	6785207	598	9	-3.3892e-07	5.8764e-07	0.00076658	0	0.5
6	6785207	7808936	514	9	0.00014482	4.9614e-07	0.00070437	0.20561	0.41855
6	7808936	9020026	504	9	-5.4864e-05	3.7782e-07	0.00061467	0	0.5
6	9020026	10540317	621	9	6.2932e-05	5.8836e-07	0.00076705	0.082045	0.46731
6	10540317	11790816	544	9	0.00017999	5.0815e-07	0.00071285	0.2525	0.40033
6	11790816	13209388	605	9	0.00029293	5.7894e-07	0.00076088	0.38499	0.35012
6	13209388	14802924	681	9	-1.0865e-06	5.8755e-07	0.00076652	0	0.5
6	14802924	17386405	1024	9	0.00023706	6.1466e-07	0.000784	0.30238	0.38118
6	17386405	19207487	681	9	1.8145e-05	4.85e-07	0.00069642	0.026054	0.48961
6	19207487	21684065	1001	9	3.5663e-05	5.9174e-07	0.00076924	0.046362	0.48151
6	21684065	22748307	519	9	0.00049568	5.4874e-07	0.00074077	0.66914	0.2517
6	22748307	23936619	492	9	-9.8855e-06	4.7702e-07	0.00069067	0	0.5
6	23936619	24852275	411	9	-2.6756e-05	3.8099e-07	0.00061724	0	0.5
6	24852275	25684587	457	9	0.0002524	3.8545e-07	0.00062085	0.40653	0.34218
6	25684587	26791233	552	9	0.00010032	2.3912e-07	0.000489	0.20515	0.41873
6	26791233	28017819	336	9	0.00011652	9.7823e-08	0.00031277	0.37254	0.35474
6	28017819	28917608	216	9	0.00081606	4.3045e-08	0.00020747	3.9333	4.1887e-05
6	28917608	29737971	31	4	0.00087628	-5.6985e-08		0	0.5
6	30798168	31571218	131	9	0.0032593	3.3773e-07	0.00058115	5.6083	1.0214e-08
6	31571218	32682664	119	9	0.0075046	7.8969e-07	0.00088865	8.445	1.5204e-17
6	32682664	33236497	184	9	0.0019037	2.4356e-07	0.00049352	3.8574	5.7305e-05
6	33236497	35455756	736	9	0.0002239	6.1316e-07	0.00078305	0.28594	0.38746
6	35455756	37572596	828	9	0.00033168	6.2543e-07	0.00079084	0.4194	0.33746
6	37572596	39295677	772	9	7.8191e-05	5.9658e-07	0.00077238	0.10123	0.45968
6	39295677	40345115	411	9	-0.00013965	2.8447e-07	0.00053335	0	0.5
6	40345115	42038721	740	9	0.0005625	6.517e-07	0.00080728	0.69678	0.24297
6	42038721	43756169	484	9	-3.2135e-05	3.7562e-07	0.00061288	0	0.5
6	43756169	45406563	581	9	1.8436e-05	5.2681e-07	0.00072582	0.0254	0.48987
6	45406563	47311898	782	9	0.00015113	6.0488e-07	0.00077774	0.19432	0.42296
6	47311898	48391125	375	9	0.00019231	1.916e-07	0.00043773	0.43933	0.33021
6	48391125	50386145	546	9	-4.4741e-05	2.6366e-07	0.00051348	0	0.5
6	50386145	52210476	650	9	-0.00013326	4.7427e-07	0.00068867	0	0.5
6	52210476	53279102	454	9	0.00012596	3.3797e-07	0.00058135	0.21666	0.41424
6	53279102	55468270	880	9	0.0004153	6.3332e-07	0.00079582	0.52185	0.30089
6	55468270	56105313	214	9	0.00023317	2.3034e-08	0.00015177	1.5364	0.062225
6	56105313	57599465	355	9	2.2506e-05	1.7265e-07	0.00041552	0.054164	0.4784
6	57599465	61880512	137	9	0.00011806	-5.5383e-08		0	0.5
6	61880512	63552888	367	9	-7.7335e-05	9.7907e-08	0.0003129	0	0.5
6	63552888	65765742	487	9	7.1715e-05	2.8772e-07	0.0005364	0.1337	0.44682
6	65765742	67329215	521	9	0.00024066	3.7462e-07	0.00061206	0.3932	0.34709
6	67329215	68849483	493	9	0.00018285	3.2226e-07	0.00056768	0.3221	0.37369
6	68849483	69523448	232	9	-2.5281e-05	6.6634e-08	0.00025814	0	0.5
6	69523448	71609510	773	9	5.8058e-05	5.5871e-07	0.00074747	0.077673	0.46904
6	71609510	73450097	649	9	0.00021921	5.3993e-07	0.0007348	0.29833	0.38273
6	73450097	75462003	596	9	-4.9147e-05	4.1983e-07	0.00064795	0	0.5
6	75462003	77414881	469	9	0.00052435	3.2904e-07	0.00057362	0.91411	0.18033
6	77414881	78957728	501	9	-2.5937e-05	2.3752e-07	0.00048736	0	0.5
6	78957728	80691170	621	9	4.5718e-05	4.689e-07	0.00068476	0.066764	0.47338
6	80691170	81929222	402	9	7.4509e-05	1.4115e-07	0.0003757	0.19832	0.4214
6	81929222	83127149	364	9	0.00015346	2.2629e-07	0.0004757	0.32259	0.3735
6	83127149	85209989	575	9	0.00017751	3.9289e-07	0.00062681	0.2832	0.38851
6	85209989	87069500	643	9	0.00029948	4.0505e-07	0.00063643	0.47057	0.31898
6	87069500	88822140	582	9	1.4623e-05	3.7613e-07	0.00061329	0.023844	0.49049
6	88822140	89973052	451	9	0.00024064	3.8254e-07	0.0006185	0.38906	0.34861
6	89973052	91843196	724	9	0.00026656	6.1802e-07	0.00078614	0.33907	0.36728
6	91843196	93428644	483	9	2.6337e-05	3.838e-07	0.00061951	0.042513	0.48304
6	93428644	94118142	295	9	0.00018889	1.5234e-07	0.00039031	0.48394	0.31421
6	94118142	94441175	88	8	6.701e-05	-8.8378e-08		0	0.5
6	94441175	97093511	655	9	0.00055766	5.5415e-07	0.00074442	0.74913	0.22689
6	97093511	97842284	242	9	-0.00012278	4.6565e-08	0.00021579	0	0.5
6	97842284	100630146	847	9	5.5575e-07	5.8774e-07	0.00076664	0.00072492	0.49971
6	100630146	102636772	519	9	0.00012261	3.9147e-07	0.00062568	0.19596	0.42232
6	102636772	103983395	358	9	0.00023733	1.9819e-07	0.00044518	0.53312	0.29698
6	103983395	106056733	691	9	0.00014469	5.6371e-07	0.00075081	0.19272	0.42359
6	106056733	107450306	629	9	0.00016166	6.0608e-07	0.00077851	0.20766	0.41775
6	107450306	108464380	353	9	-0.00012721	2.3558e-07	0.00048537	0	0.5
6	108464380	110304247	558	9	6.141e-05	3.5128e-07	0.00059269	0.10361	0.45874
6	110304247	112345014	625	9	0.00070035	5.7515e-07	0.00075839	0.92347	0.17788
6	112345014	114220833	656	9	0.00021175	5.0533e-07	0.00071086	0.29788	0.3829
6	114220833	116131396	518	9	3.0328e-05	3.004e-07	0.00054809	0.055335	0.47794
6	116131396	117672972	486	9	0.00055579	3.5466e-07	0.00059553	0.93326	0.17534
6	117672972	118963115	400	9	0.00016759	2.3256e-07	0.00048225	0.34752	0.3641
6	118963115	119963278	326	9	0.00051197	2.2572e-07	0.0004751	1.0776	0.1406
6	119963278	120512128	169	9	-0.00014835	-2.5312e-08		0	0.5
6	120512128	121905676	386	9	8.3961e-05	1.6551e-07	0.00040682	0.20638	0.41825
6	121905676	123856181	640	9	-0.0001494	4.0692e-07	0.0006379	0	0.5
6	123856181	125424383	607	9	0.00021029	6.1161e-07	0.00078206	0.26889	0.39401
6	125424383	127540461	481	9	-6.8034e-05	3.288e-07	0.00057341	0	0.5
6	127540461	129861031	608	9	0.00020089	4.9608e-07	0.00070433	0.28522	0.38774
6	129861031	130935454	497	9	0.00021102	4.3965e-07	0.00066306	0.31825	0.37515
6	130935454	132765669	619	9	-4.5199e-05	5.1315e-07	0.00071635	0	0.5
6	132765669	134244243	602	9	0.00030748	5.1456e-07	0.00071733	0.42864	0.33409
6	134244243	136224177	576	9	5.6064e-05	5.6979e-07	0.00075485	0.074273	0.4704
6	136224177	137614218	322	9	0.00012103	2.4458e-07	0.00049455	0.24473	0.40333
6	137614218	138822629	489	9	0.00011463	4.0488e-07	0.0006363	0.18016	0.42851
6	138822629	139845436	377	9	0.00014713	3.1982e-07	0.00056553	0.26016	0.39737
6	139845436	142288479	564	9	0.00011052	4.1078e-07	0.00064092	0.17244	0.43154
6	142288479	145319810	1061	9	0.00014066	6.0369e-07	0.00077697	0.18104	0.42817
6	145319810	146665424	335	9	-8.3898e-05	7.2461e-08	0.00026919	0	0.5
6	146665424	148920352	927	9	0.00046049	6.4009e-07	0.00080006	0.57558	0.28245
6	148920352	150253404	529	9	0.00037324	4.1813e-07	0.00064663	0.57721	0.2819
6	150253404	151912703	871	9	7.6799e-05	5.9642e-07	0.00077228	0.099445	0.46039
6	151912703	153094496	571	9	-1.2562e-06	4.7479e-07	0.00068905	0	0.5
6	153094496	154974120	800	9	5.272e-05	5.9368e-07	0.0007705	0.068422	0.47272
6	154974120	156763326	743	9	3.2184e-06	5.8804e-07	0.00076684	0.0041969	0.49833
6	156763326	158218719	461	9	-2.8784e-05	3.9506e-07	0.00062854	0	0.5
6	158218719	160580497	1041	9	0.00018494	6.0873e-07	0.00078021	0.23704	0.40631
6	160580497	162169564	781	9	0.00017077	6.0711e-07	0.00077917	0.21917	0.41326
6	162169564	162931203	363	9	0.00031719	3.3734e-07	0.00058081	0.54612	0.29249
6	162931203	164383521	675	9	5.5951e-05	5.9404e-07	0.00077074	0.072593	0.47106
6	164383521	165586864	540	9	-8.5394e-05	4.1415e-07	0.00064354	0	0.5
6	165586864	167024733	810	9	0.00011991	6.0132e-07	0.00077545	0.15464	0.43855
6	167024733	168042835	434	9	0.0002015	3.7338e-07	0.00061105	0.32977	0.37079
6	168042835	169382050	574	9	0.00018156	5.2118e-07	0.00072193	0.25149	0.40072
6	169382050	170330173	435	9	0.00014715	2.8203e-07	0.00053106	0.27708	0.39086
6	170330173	171051270	238	9	0.00026678	1.3464e-07	0.00036694	0.72704	0.2336
7	16161	972752	123	9	7.8092e-05	-1.787e-09		0	0.5
7	972752	1353067	150	9	-9.2931e-05	1.2991e-08	0.00011398	0	0.5
7	1353067	2062398	171	9	0.00019628	8.0443e-08	0.00028363	0.69204	0.24446
7	2062398	2772227	251	9	0.00048018	2.2529e-07	0.00047465	1.0117	0.15585
7	2772227	4573428	864	9	0.00061176	6.5731e-07	0.00081074	0.75456	0.22526
7	4573428	5416232	236	9	-8.319e-05	1.6553e-07	0.00040685	0	0.5
7	5416232	5854526	121	9	0.00015029	1.386e-08	0.00011773	1.2766	0.10088
7	5854526	6573857	168	9	0.00049504	1.0589e-07	0.00032541	1.5213	0.064092
7	6573857	7808752	457	9	4.4708e-05	4.3363e-07	0.0006585	0.067893	0.47294
7	7808752	9123423	698	9	0.00053474	6.4854e-07	0.00080532	0.66401	0.25334
7	9123423	9987499	383	9	-2.46e-05	3.4476e-07	0.00058717	0	0.5
7	9987499	11299198	508	9	5.0443e-05	5.0471e-07	0.00071043	0.071004	0.4717
7	11299198	12635461	715	9	0.00015641	6.0548e-07	0.00077812	0.20101	0.42035
7	12635461	13884202	576	9	-2.8626e-05	5.8442e-07	0.00076447	0	0.5
7	13884202	15143657	562	9	-3.9704e-05	5.8316e-07	0.00076365	0	0.5
7	15143657	16902069	761	9	0.00011869	6.0119e-07	0.00077536	0.15308	0.43917
7	16902069	19481547	1032	9	0.00020496	6.11e-07	0.00078167	0.26221	0.39658
7	19481547	20124908	234	9	-1.6064e-06	1.2957e-07	0.00035996	0	0.5
7	20124908	22507629	1197	9	0.00016468	6.0642e-07	0.00077873	0.21148	0.41626
7	22507629	23471442	316	9	0.00020158	2.6614e-07	0.00051589	0.39075	0.34799
7	23471442	25077259	739	9	-7.0468e-05	5.7966e-07	0.00076135	0	0.5
7	25077259	25909555	456	9	0.00012976	3.7482e-07	0.00061222	0.21195	0.41607
7	25909555	28360309	903	9	0.0001232	6.017e-07	0.00077569	0.15883	0.4369
7	28360309	31137289	1283	9	6.5884e-05	5.9517e-07	0.00077148	0.0854	0.46597
7	31137289	33555768	1011	9	0.00010307	5.9941e-07	0.00077421	0.13313	0.44705
7	33555768	36213538	1049	9	7.1688e-06	5.8849e-07	0.00076713	0.0093449	0.49627
7	36213538	37555184	631	9	-0.00014395	5.7129e-07	0.00075584	0	0.5
7	37555184	38966703	668	9	0.00047571	5.9e-07	0.00076812	0.61932	0.26785
7	38966703	39862670	328	9	9.8938e-07	1.7492e-07	0.00041824	0.0023656	0.49906
7	39862670	42001811	616	9	0.00027939	5.2263e-07	0.00072293	0.38647	0.34957
7	42001811	43159074	410	9	7.0744e-05	3.2071e-07	0.00056631	0.12492	0.45029
7	43159074	44763828	519	9	0.0002717	4.0986e-07	0.00064021	0.42439	0.33564
7	44763828	45952922	400	9	9.623e-05	3.0622e-07	0.00055337	0.1739	0.43097
7	45952922	46986720	423	9	0.00034345	3.2136e-07	0.00056689	0.60585	0.27231
7	46986720	49212278	936	9	-0.00012863	5.7304e-07	0.00075699	0	0.5
7	49212278	51675322	938	9	-3.2132e-05	5.8402e-07	0.00076421	0	0.5
7	51675322	53176312	671	9	6.5264e-05	5.4018e-07	0.00073497	0.088798	0.46462
7	53176312	54222976	392	9	0.00019279	2.2131e-07	0.00047043	0.40982	0.34097
7	54222976	55691584	578	9	-5.5522e-06	4.7271e-07	0.00068754	0	0.5
7	55691584	57382638	308	9	5.7682e-05	1.4083e-07	0.00037527	0.15371	0.43892
7	57382638	63307359	152	9	3.5529e-05	-3.435e-09		0	0.5
7	63307359	63641125	52	5	0.00024592	-9.5982e-08		0	0.5
7	63641125	65689809	365	9	-5.1199e-05	1.3335e-07	0.00036517	0	0.5
7	65689809	68234074	770	9	2.6715e-05	5.9072e-07	0.00076858	0.034759	0.48614
7	68234074	69085364	278	9	-6.9794e-06	1.5381e-07	0.00039219	0	0.5
7	69085364	71874885	873	9	-5.5342e-05	5.8138e-07	0.00076248	0	0.5
7	71874885	73334602	206	9	0.00052199	9.9624e-08	0.00031563	1.6538	0.049084
7	73334602	76458564	444	9	0.00036654	3.9196e-07	0.00062606	0.58546	0.27912
7	76458564	78093859	646	9	-8.9783e-05	5.7746e-07	0.00075991	0	0.5
7	78093859	79888069	638	9	-7.9252e-05	5.5279e-07	0.0007435	0	0.5
7	79888069	82022686	734	9	-8.0367e-05	5.7853e-07	0.00076061	0	0.5
7	82022686	83801203	662	9	0.00029281	6.1776e-07	0.00078598	0.37254	0.35474
7	83801203	85572182	419	9	4.2515e-05	2.2483e-07	0.00047416	0.089663	0.46428
7	85572182	87825004	603	9	0.00017552	3.9108e-07	0.00062536	0.28066	0.38949
7	87825004	90661784	1009	9	-0.00010748	5.7544e-07	0.00075858	0	0.5
7	90661784	92493752	491	9	0.00019285	3.0604e-07	0.00055321	0.34861	0.36369
7	92493752	93966601	368	9	7.05e-05	2.8916e-07	0.00053774	0.13111	0.44785
7	93966601	96073508	741	9	6.2764e-05	5.9482e-07	0.00077125	0.08138	0.46757
7	96073508	97099570	319	9	0.00022546	2.1558e-07	0.00046431	0.48557	0.31363
7	97099570	98715474	446	9	6.6526e-05	3.3919e-07	0.0005824	0.11423	0.45453
7	98715474	100196651	314	9	0.00048048	1.5842e-07	0.00039802	1.2072	0.11368
7	100196651	101199253	315	9	0.00051123	2.4751e-07	0.0004975	1.0276	0.15207
7	101199253	103197510	441	9	0.00048244	3.9072e-07	0.00062508	0.77181	0.22011
7	103197510	104159525	477	9	-2.5988e-05	3.6203e-07	0.00060169	0	0.5
7	104159525	105682905	571	9	-0.00013897	4.6561e-07	0.00068235	0	0.5
7	105682905	107780178	764	9	0.0026625	8.9071e-07	0.00094378	2.8211	0.0023932
7	107780178	109647594	590	9	-2.7101e-05	4.4467e-07	0.00066684	0	0.5
7	109647594	112618684	861	9	2.7617e-05	5.9082e-07	0.00076865	0.035929	0.48567
7	112618684	113712387	238	9	-8.8763e-05	6.575e-08	0.00025642	0	0.5
7	113712387	116780178	748	9	0.00017592	5.7211e-07	0.00075638	0.23259	0.40804
7	116780178	118351581	390	9	0.0005486	2.423e-07	0.00049224	1.1145	0.13253
7	118351581	121045273	475	9	0.000215	3.0222e-07	0.00054975	0.39108	0.34787
7	121045273	121933630	256	9	0.00013989	9.7331e-08	0.00031198	0.44841	0.32693
7	121933630	124156805	684	9	-9.3681e-05	4.8196e-07	0.00069423	0	0.5
7	124156805	124167552	6	2	4.4247e-05	-1.6199e-07		0	0.5
7	124167552	126519170	722	9	-4.5451e-05	4.378e-07	0.00066167	0	0.5
7	126519170	126869221	144	9	0.00013001	-8.285e-09		0	0.5
7	126869221	128778386	633	9	0.00050605	4.9375e-07	0.00070267	0.72018	0.23571
7	128778386	130422414	506	9	-0.00010783	3.7502e-07	0.00061239	0	0.5
7	130422414	132805848	932	9	-5.5717e-05	5.8133e-07	0.00076245	0	0.5
7	132805848	134307596	450	9	2.4515e-05	2.6357e-07	0.00051339	0.047751	0.48096
7	134307596	135591083	516	9	2.2907e-05	3.8818e-07	0.00062304	0.036766	0.48534
7	135591083	136876562	422	9	1.0435e-05	3.0762e-07	0.00055464	0.018814	0.49249
7	136876562	138744679	613	9	3.847e-05	5.9205e-07	0.00076945	0.049997	0.48006
7	138744679	139933177	361	9	8.4449e-05	2.5145e-07	0.00050145	0.16841	0.43313
7	139933177	140235210	126	9	0.00015839	-5.5654e-10		0	0.5
7	140235210	141226557	320	9	0.00027803	1.6071e-07	0.00040089	0.69352	0.24399
7	141226557	142656310	491	9	2.7799e-05	2.7179e-07	0.00052134	0.053322	0.47874
7	142656310	144968289	582	9	1.9358e-06	4.2082e-07	0.00064871	0.0029841	0.49881
7	144968289	146427960	395	9	1.956e-05	2.6458e-07	0.00051438	0.038026	0.48483
7	146427960	147815318	578	9	4.2408e-05	5.0059e-07	0.00070752	0.059938	0.4761
7	147815318	149840658	652	9	-0.00010184	5.7609e-07	0.000759	0	0.5
7	149840658	150711505	344	9	0.00029211	2.1054e-07	0.00045885	0.63663	0.26218
7	150711505	152249806	478	9	0.00013723	5.017e-07	0.00070831	0.19375	0.42319
7	152249806	153674019	487	9	-5.2072e-05	4.6264e-07	0.00068017	0	0.5
7	153674019	154964730	546	9	-5.4164e-05	5.379e-07	0.00073342	0	0.5
7	154964730	156065250	493	9	-0.00014332	4.5551e-07	0.00067491	0	0.5
7	156065250	157634597	561	9	8.6167e-05	5.6998e-07	0.00075497	0.11413	0.45457
7	157634597	159128575	507	9	-3.298e-05	4.1051e-07	0.00064071	0	0.5
8	10422	1044217	420	9	0.00035604	4.944e-07	0.00070314	0.50636	0.3063
8	1044217	1163245	76	9	-3.3802e-05	-6.9095e-08		0	0.5
8	1163245	2042942	484	9	-2.2363e-05	5.3667e-07	0.00073258	0	0.5
8	2042942	2573279	244	9	-0.00010023	1.6207e-07	0.00040258	0	0.5
8	2573279	3392926	608	9	0.0002026	6.1074e-07	0.0007815	0.25924	0.39772
8	3392926	3783017	436	9	0.00016918	4.7006e-07	0.00068561	0.24676	0.40255
8	3783017	4480476	686	9	-1.8695e-05	5.8555e-07	0.00076521	0	0.5
8	4480476	5146927	501	9	-5.8939e-05	5.5672e-07	0.00074613	0	0.5
8	5146927	6142797	772	9	-6.6607e-05	5.801e-07	0.00076164	0	0.5
8	6142797	7153079	529	9	0.00019332	5.9187e-07	0.00076933	0.25128	0.4008
8	7153079	9154694	568	9	0.00018163	6.0835e-07	0.00077997	0.23287	0.40793
8	9154694	9640787	241	9	8.8297e-05	1.6599e-07	0.00040742	0.21672	0.41421
8	9640787	10463197	480	9	6.8471e-05	5.4376e-07	0.0007374	0.092854	0.46301
8	10463197	11278998	383	9	-3.6967e-05	3.5129e-07	0.0005927	0	0.5
8	11278998	13491775	841	9	0.0002134	6.1196e-07	0.00078228	0.27279	0.39251
8	13491775	13944992	264	9	4.135e-05	1.7009e-07	0.00041242	0.10026	0.46007
8	13944992	15991660	1131	9	-2.883e-06	5.8735e-07	0.00076639	0	0.5
8	15991660	17387876	565	9	-9.044e-05	5.7738e-07	0.00075986	0	0.5
8	17387876	17836399	289	9	2.4519e-05	2.2595e-07	0.00047534	0.051582	0.47943
8	17836399	19492840	982	9	4.0286e-05	5.9226e-07	0.00076959	0.052347	0.47913
8	19492840	20060856	329	9	-3.11e-05	2.6205e-07	0.0005119	0	0.5
8	20060856	21661737	749	9	-3.1812e-05	5.8406e-07	0.00076424	0	0.5
8	21661737	22897057	515	9	5.1399e-05	5.3055e-07	0.00072839	0.070565	0.47187
8	22897057	24674718	687	9	-2.5893e-05	5.8473e-07	0.00076468	0	0.5
8	24674718	25483454	297	9	0.00045914	1.9644e-07	0.00044322	1.0359	0.15012
8	25483454	26682525	639	9	0.00017975	6.0165e-07	0.00077566	0.23174	0.40837
8	26682525	28162392	766	9	3.1792e-05	5.9129e-07	0.00076896	0.041345	0.48351
8	28162392	29327896	383	9	5.7582e-05	2.7042e-07	0.00052002	0.11073	0.45591
8	29327896	31133729	556	9	-0.00014781	4.47e-07	0.00066858	0	0.5
8	31133729	31548360	122	9	-2.8485e-05	-3.4975e-08		0	0.5
8	31548360	32977218	498	9	0.00019504	3.7741e-07	0.00061434	0.31748	0.37544
8	32977218	35317232	556	9	3.1875e-05	2.8325e-07	0.00053222	0.059891	0.47612
8	35317232	37379389	378	9	0.00011331	2.3901e-07	0.00048889	0.23177	0.40836
8	37379389	38938806	336	9	0.00056884	3.0412e-07	0.00055147	1.0315	0.15116
8	38938806	40703337	633	9	0.00015328	4.971e-07	0.00070505	0.2174	0.41395
8	40703337	41721454	397	9	2.9344e-05	3.3976e-07	0.00058289	0.050343	0.47992
8	41721454	42773823	221	9	0.00036328	9.4353e-08	0.00030717	1.1827	0.11847
8	42773823	46841315	76	9	-2.8993e-05	-1.0199e-07		0	0.5
8	46841315	50082470	415	9	0.00049734	3.024e-07	0.00054991	0.90439	0.18289
8	50082470	53302930	829	9	0.0001688	5.6161e-07	0.00074941	0.22524	0.4109
8	53302930	54418044	380	9	0.00011527	2.4393e-07	0.00049389	0.23339	0.40773
8	54418044	55945581	490	9	-1.2921e-05	3.0342e-07	0.00055084	0	0.5
8	55945581	56956383	361	9	-3.1485e-05	2.1655e-07	0.00046535	0	0.5
8	56956383	59068651	682	9	8.7205e-06	5.6602e-07	0.00075235	0.011591	0.49538
8	59068651	59728100	281	9	0.00037373	1.6671e-07	0.00040831	0.91532	0.18001
8	59728100	62329099	805	9	0.00016804	6.068e-07	0.00077898	0.21572	0.4146
8	62329099	63349306	348	9	1.2771e-05	1.5446e-07	0.00039301	0.032495	0.48704
8	63349306	65232872	546	9	0.0001584	3.6694e-07	0.00060576	0.2615	0.39686
8	65232872	66489090	382	9	0.00031053	2.5638e-07	0.00050634	0.61329	0.26984
8	66489090	69863057	910	9	3.6997e-05	5.9189e-07	0.00076934	0.048089	0.48082
8	69863057	70867979	411	9	0.0002765	3.5648e-07	0.00059706	0.4631	0.32165
8	70867979	72289454	449	9	0.00016336	3.0588e-07	0.00055306	0.29537	0.38386
8	72289454	73817199	707	9	0.0003195	6.2404e-07	0.00078996	0.40445	0.34294
8	73817199	75445064	643	9	3.7695e-05	5.3383e-07	0.00073063	0.051592	0.47943
8	75445064	76456542	305	9	0.00025494	1.7524e-07	0.00041861	0.60901	0.27126
8	76456542	79132861	738	9	0.00024281	5.3295e-07	0.00073003	0.3326	0.36972
8	79132861	81956395	831	9	0.00021483	6.1213e-07	0.00078239	0.27458	0.39182
8	81956395	82693739	217	9	0.00030254	9.0697e-08	0.00030116	1.0046	0.15754
8	82693739	84225589	432	9	0.00026912	2.4705e-07	0.00049704	0.54145	0.2941
8	84225589	85955619	380	9	2.8806e-05	2.0767e-07	0.0004557	0.063213	0.4748
8	85955619	87411709	295	9	0.00030525	1.2499e-07	0.00035354	0.86341	0.19396
8	87411709	89085481	510	9	0.00024379	3.8448e-07	0.00062007	0.39317	0.3471
8	89085481	90638162	428	9	3.8119e-05	2.6195e-07	0.00051181	0.074478	0.47031
8	90638162	93554386	708	9	-1.7518e-05	5.469e-07	0.00073953	0	0.5
8	93554386	95005527	406	9	2.3624e-05	2.9177e-07	0.00054016	0.043736	0.48256
8	95005527	96534806	648	9	-3.3598e-05	5.6929e-07	0.00075451	0	0.5
8	96534806	99401581	1121	9	-0.00014993	5.7061e-07	0.00075539	0	0.5
8	99401581	101620958	555	9	-0.00015776	2.5413e-07	0.00050411	0	0.5
8	101620958	104123306	1011	9	-8.1376e-05	5.7841e-07	0.00076054	0	0.5
8	104123306	104988752	272	9	-2.4365e-05	6.2112e-08	0.00024922	0	0.5
8	104988752	107410754	842	9	-0.00015233	5.7034e-07	0.00075521	0	0.5
8	107410754	108648177	502	9	0.00023098	3.4345e-07	0.00058605	0.39413	0.34674
8	108648177	109248173	205	9	0.00014516	2.4025e-08	0.000155	0.93651	0.17451
8	109248173	110484314	360	9	0.00020343	1.431e-07	0.00037828	0.53779	0.29536
8	110484314	111850847	298	9	0.00010633	1.137e-07	0.00033719	0.31533	0.37626
8	111850847	113064320	247	9	9.4867e-05	5.071e-08	0.00022519	0.42128	0.33678
8	113064320	116096495	823	9	0.00026059	5.205e-07	0.00072145	0.3612	0.35897
8	116096495	119685457	1162	9	0.00015436	6.0524e-07	0.00077797	0.19841	0.42136
8	119685457	121201700	546	9	0.00011505	3.8109e-07	0.00061733	0.18637	0.42608
8	121201700	124861459	1344	9	0.00017015	6.0704e-07	0.00077913	0.21839	0.41356
8	124861459	125683719	338	9	1.2428e-05	1.8711e-07	0.00043256	0.028731	0.48854
8	125683719	126410917	272	9	0.00011951	1.7258e-07	0.00041543	0.28768	0.3868
8	126410917	128659111	925	9	-0.00012345	5.7363e-07	0.00075738	0	0.5
8	128659111	130381139	694	9	3.4568e-05	5.9161e-07	0.00076916	0.044942	0.48208
8	130381139	131639625	498	9	0.0003967	4.4625e-07	0.00066802	0.59384	0.27631
8	131639625	133351144	781	9	0.00035885	6.2852e-07	0.00079279	0.45264	0.32541
8	133351144	134570001	686	9	0.00016783	6.0678e-07	0.00077896	0.21545	0.41471
8	134570001	136035605	777	9	-1.0291e-05	5.865e-07	0.00076584	0	0.5
8	136035605	137524151	569	9	0.00026563	4.7137e-07	0.00068657	0.3869	0.34941
8	137524151	139254830	700	9	0.0001862	5.9429e-07	0.0007709	0.24154	0.40457
8	139254830	140725643	758	9	-0.00012033	5.7398e-07	0.00075762	0	0.5
8	140725643	143044914	851	9	0.00023586	6.1452e-07	0.00078391	0.30087	0.38176
8	143044914	144236881	426	9	-5.2651e-05	3.0527e-07	0.00055251	0	0.5
8	144236881	146303867	434	9	0.00016043	3.9097e-07	0.00062527	0.25658	0.39875
9	10023	1079707	603	9	0.00020696	6.1123e-07	0.00078181	0.26472	0.39561
9	1079707	1916877	589	9	-3.8123e-05	5.8334e-07	0.00076377	0	0.5
9	1916877	3190064	776	9	-8.428e-05	5.7808e-07	0.00076032	0	0.5
9	3190064	4495328	754	9	-0.00014602	5.7106e-07	0.00075568	0	0.5
9	4495328	4884926	223	9	0.00057621	2.0949e-07	0.0004577	1.2589	0.10403
9	4884926	6557589	572	9	0.0015516	7.6428e-07	0.00087423	1.7748	0.037962
9	6557589	7154923	297	9	0.00021397	2.6125e-07	0.00051113	0.41863	0.33774
9	7154923	8456299	906	9	0.00012605	6.0202e-07	0.0007759	0.16246	0.43547
9	8456299	9166403	403	9	-3.727e-05	4.0047e-07	0.00063283	0	0.5
9	9166403	10879253	851	9	-0.00010897	5.7527e-07	0.00075847	0	0.5
9	10879253	12276489	492	9	7.5433e-05	4.2434e-07	0.00065141	0.1158	0.45391
9	12276489	14836363	1261	9	0.00013045	6.0252e-07	0.00077622	0.16805	0.43327
9	14836363	16659655	786	9	2.9125e-05	5.9099e-07	0.00076876	0.037886	0.48489
9	16659655	18661051	944	9	-2.4517e-05	5.8489e-07	0.00076478	0	0.5
9	18661051	20463534	828	9	0.00021554	6.1221e-07	0.00078244	0.27547	0.39148
9	20463534	22206559	691	9	-0.00010216	5.7605e-07	0.00075898	0	0.5
9	22206559	24158518	613	9	-0.00010617	5.7397e-07	0.00075761	0	0.5
9	24158518	25330810	311	9	-0.00012589	2.687e-07	0.00051836	0	0.5
9	25330810	26111757	272	9	6.2074e-05	2.2858e-07	0.0004781	0.12983	0.44835
9	26111757	28224283	967	9	-3.7554e-05	5.834e-07	0.00076381	0	0.5
9	28224283	28811584	250	9	0.00038353	1.849e-07	0.00043	0.89191	0.18622
9	28811584	30387392	582	9	7.2762e-05	4.0016e-07	0.00063258	0.11502	0.45421
9	30387392	31310383	264	9	0.00020955	1.2518e-07	0.00035381	0.59227	0.27683
9	31310383	32019368	218	9	-5.089e-05	2.8398e-08	0.00016852	0	0.5
9	32019368	33578334	609	9	6.1953e-05	5.3014e-07	0.00072811	0.085088	0.4661
9	33578334	34642243	307	9	0.00041068	1.3052e-07	0.00036127	1.1368	0.12782
9	34642243	36743283	625	9	-2.2909e-05	5.479e-07	0.0007402	0	0.5
9	36743283	38641599	743	9	-7.4452e-06	5.8683e-07	0.00076605	0	0.5
9	38641599	65472190	97	9	0.00053954	2.0153e-08	0.00014196	3.8006	7.2169e-05
9	65472190	72512711	511	9	0.00014579	4.0044e-07	0.0006328	0.23039	0.40889
9	72512711	72753755	116	9	0.00046564	-1.2457e-08		0	0.5
9	72753755	74253040	627	9	4.1219e-05	4.524e-07	0.0006726	0.061283	0.47557
9	74253040	76203946	601	9	4.3501e-05	4.4466e-07	0.00066683	0.065236	0.47399
9	76203946	76973081	192	9	8.593e-05	4.5105e-08	0.00021238	0.4046	0.34288
9	76973081	78900183	828	9	-9.2265e-05	5.7717e-07	0.00075972	0	0.5
9	78900183	79471208	300	9	0.00034943	2.623e-07	0.00051215	0.68227	0.24753
9	79471208	81079055	543	9	-6.7534e-05	5.1866e-07	0.00072018	0	0.5
9	81079055	82590928	658	9	-7.093e-05	5.796e-07	0.00076132	0	0.5
9	82590928	84211233	702	9	0.00032203	6.2433e-07	0.00079014	0.40755	0.3418
9	84211233	85440801	318	9	-2.8205e-05	2.357e-07	0.00048549	0	0.5
9	85440801	86938196	654	9	0.00022117	5.9503e-07	0.00077138	0.28671	0.38717
9	86938196	88109333	507	9	1.3479e-05	3.887e-07	0.00062346	0.02162	0.49138
9	88109333	88590417	109	9	0.0001028	-5.7067e-08		0	0.5
9	88590417	90136246	620	9	0.00022215	5.9515e-07	0.00077146	0.28796	0.38669
9	90136246	92528698	907	9	-0.0001128	5.7484e-07	0.00075818	0	0.5
9	92528698	94167203	671	9	0.0005797	6.5366e-07	0.00080849	0.71701	0.23668
9	94167203	96671698	870	9	0.00024489	6.1555e-07	0.00078457	0.31214	0.37747
9	96671698	98922040	744	9	2.9999e-06	5.7993e-07	0.00076153	0.0039393	0.49843
9	98922040	101592859	927	9	-3.8962e-05	5.8324e-07	0.0007637	0	0.5
9	101592859	104624437	1032	9	9.4326e-05	5.9841e-07	0.00077357	0.12194	0.45147
9	104624437	105967976	607	9	-1.7088e-05	4.3622e-07	0.00066047	0	0.5
9	105967976	107581749	649	9	-6.6286e-05	4.1471e-07	0.00064398	0	0.5
9	107581749	109298754	633	9	0.00044398	5.9286e-07	0.00076998	0.57661	0.2821
9	109298754	110695062	580	9	0.00022528	5.6641e-07	0.0007526	0.29933	0.38234
9	110695062	112778024	1132	9	0.00011845	6.0116e-07	0.00077534	0.15277	0.43929
9	112778024	114831082	979	9	-4.9302e-05	5.8206e-07	0.00076293	0	0.5
9	114831082	115693145	325	9	0.0001537	1.7795e-07	0.00042184	0.36434	0.3578
9	115693145	117019801	649	9	0.00017541	6.0764e-07	0.00077951	0.22503	0.41098
9	117019801	117921960	479	9	0.0006958	4.7521e-07	0.00068935	1.0093	0.1564
9	117921960	121321537	1554	9	0.0002599	6.1726e-07	0.00078566	0.33081	0.37039
9	121321537	122260297	369	9	-1.5965e-06	2.4809e-07	0.00049808	0	0.5
9	122260297	124871322	814	9	0.00018968	6.0927e-07	0.00078055	0.24301	0.404
9	124871322	126971887	694	9	-0.00013552	5.7225e-07	0.00075647	0	0.5
9	126971887	129059665	596	9	-3.2712e-05	4.7283e-07	0.00068763	0	0.5
9	129059665	130055510	337	9	2.4171e-05	2.2591e-07	0.0004753	0.050854	0.47972
9	130055510	132165470	543	9	0.00013079	4.7532e-07	0.00068944	0.18971	0.42477
9	132165470	133223217	324	9	0.00020866	2.5909e-07	0.00050901	0.40993	0.34093
9	133223217	134127888	342	9	0.000132	2.8505e-07	0.0005339	0.24724	0.40236
9	134127888	135298842	445	9	-0.00012177	3.1802e-07	0.00056393	0	0.5
9	135298842	137041122	754	9	1.066e-05	5.8889e-07	0.00076739	0.013891	0.49446
9	137041122	137589364	216	9	1.4256e-05	1.3909e-07	0.00037295	0.038224	0.48475
9	137589364	138938978	622	9	-3.9856e-05	5.8314e-07	0.00076364	0	0.5
9	138938978	139500342	143	9	0.0018602	2.3718e-07	0.00048701	3.8195	6.6861e-05
9	139500342	141144796	91	9	-1.6981e-05	-6.2673e-08		0	0.5
10	60523	751339	142	9	0.00034188	5.8101e-08	0.00024104	1.4184	0.078044
10	751339	1523544	343	9	0.000407	3.1116e-07	0.00055782	0.72963	0.23281
10	1523544	2254500	441	9	2.0339e-05	3.7994e-07	0.0006164	0.032996	0.48684
10	2254500	3352699	674	9	9.8922e-05	5.9894e-07	0.00077391	0.12782	0.44915
10	3352699	4572274	617	9	9.2426e-05	5.982e-07	0.00077343	0.1195	0.45244
10	4572274	5983762	720	9	-0.00018324	5.6682e-07	0.00075287	0	0.5
10	5983762	7171484	736	9	0.00021888	6.1259e-07	0.00078268	0.27966	0.38987
10	7171484	8774665	871	9	-7.0779e-05	5.7962e-07	0.00076133	0	0.5
10	8774665	10249396	587	9	-7.3311e-05	4.5543e-07	0.00067486	0	0.5
10	10249396	12586797	1072	9	4.0572e-05	5.9229e-07	0.00076961	0.052718	0.47898
10	12586797	13321600	450	9	-9.0407e-05	4.599e-07	0.00067816	0	0.5
10	13321600	15026068	940	9	0.00019144	6.0947e-07	0.00078068	0.24522	0.40314
10	15026068	16551767	580	9	-2.1873e-05	5.8519e-07	0.00076497	0	0.5
10	16551767	18537267	802	9	0.00027704	6.1921e-07	0.0007869	0.35207	0.36239
10	18537267	19716878	552	9	-3.6124e-05	4.6284e-07	0.00068032	0	0.5
10	19716878	22772283	1036	9	0.00010888	6.0007e-07	0.00077464	0.14055	0.44411
10	22772283	23175132	128	9	2.4353e-05	-4.6716e-09		0	0.5
10	23175132	25578596	805	9	-7.5103e-05	5.7913e-07	0.000761	0	0.5
10	25578596	26888684	569	9	-0.00015174	3.3204e-07	0.00057623	0	0.5
10	26888684	29323236	954	9	0.00019592	6.0998e-07	0.00078101	0.25085	0.40096
10	29323236	29783692	274	9	0.00032356	1.9223e-07	0.00043844	0.73798	0.23026
10	29783692	30458838	370	9	0.00015037	3.2492e-07	0.00057002	0.26379	0.39597
10	30458838	31907519	501	9	0.00076442	4.6221e-07	0.00067986	1.1244	0.13043
10	31907519	33707968	664	9	0.00066525	5.2777e-07	0.00072648	0.91572	0.17991
10	33707968	35109355	503	9	0.00039433	4.5077e-07	0.00067139	0.58733	0.27849
10	35109355	36572508	434	9	0.00078597	3.7417e-07	0.00061169	1.2849	0.099412
10	36572508	37790029	346	9	-0.00013325	1.6928e-07	0.00041144	0	0.5
10	37790029	42372579	213	9	9.3122e-05	-4.4425e-08		0	0.5
10	42372579	43894771	338	9	5.6374e-05	1.9046e-07	0.00043642	0.12918	0.44861
10	43894771	44730075	303	9	0.00037167	1.7581e-07	0.00041929	0.88642	0.1877
10	44730075	48760450	665	9	0.00031926	5.9001e-07	0.00076812	0.41563	0.33884
10	48760450	50840915	680	9	0.00026188	5.2707e-07	0.000726	0.36072	0.35915
10	50840915	53616629	773	9	0.00032304	6.2444e-07	0.00079022	0.4088	0.34134
10	53616629	55103572	701	9	-6.8527e-05	5.7988e-07	0.0007615	0	0.5
10	55103572	57031140	794	9	0.00037028	6.2982e-07	0.00079361	0.46657	0.3204
10	57031140	57662146	186	9	-2.3439e-05	-2.678e-08		0	0.5
10	57662146	58959528	405	9	-2.1559e-05	1.134e-07	0.00033675	0	0.5
10	58959528	60289987	458	9	0.00015612	2.4067e-07	0.00049058	0.31823	0.37515
10	60289987	61891409	617	9	0.00025076	5.8869e-07	0.00076726	0.32683	0.3719
10	61891409	62659679	318	9	0.00016657	1.8717e-07	0.00043264	0.385	0.35012
10	62659679	63341695	173	9	0.00010779	2.7557e-08	0.000166	0.6493	0.25807
10	63341695	65794114	885	9	0.00054997	6.5027e-07	0.00080639	0.68201	0.24762
10	65794114	67549615	514	9	0.00030485	3.3911e-07	0.00058234	0.52349	0.30032
10	67549615	69900148	900	9	7.9146e-05	5.9668e-07	0.00077245	0.10246	0.4592
10	69900148	70195991	127	9	-3.5893e-05	-5.7145e-08		0	0.5
10	70195991	72220850	929	9	-8.3564e-05	5.7817e-07	0.00076037	0	0.5
10	72220850	73508512	736	9	0.00035203	6.2774e-07	0.0007923	0.44432	0.32841
10	73508512	75422550	500	9	0.00017088	2.3137e-07	0.00048101	0.35526	0.3612
10	75422550	78706814	899	9	1.9847e-05	5.8994e-07	0.00076807	0.02584	0.48969
10	78706814	80876749	1037	9	-2.1329e-05	5.8525e-07	0.00076502	0	0.5
10	80876749	82414679	514	9	0.00014741	4.612e-07	0.00067912	0.21705	0.41408
10	82414679	84383745	739	9	5.935e-05	5.9443e-07	0.00077099	0.076979	0.46932
10	84383745	85458703	462	9	-0.00013569	2.315e-07	0.00048114	0	0.5
10	85458703	87937577	1015	9	-0.00016048	5.6941e-07	0.00075459	0	0.5
10	87937577	89127064	300	9	5.0804e-05	1.6492e-07	0.0004061	0.1251	0.45022
10	89127064	91013381	736	9	0.00015449	6.0526e-07	0.00077798	0.19857	0.4213
10	91013381	92006581	372	9	0.00013476	2.6022e-07	0.00051012	0.26417	0.39583
10	92006581	93335047	451	9	-8.3595e-05	2.7816e-07	0.00052741	0	0.5
10	93335047	95396368	723	9	0.00042417	6.165e-07	0.00078517	0.54023	0.29452
10	95396368	96221243	271	9	3.499e-05	1.4295e-07	0.00037809	0.092543	0.46313
10	96221243	97822357	633	9	-7.0231e-05	3.5546e-07	0.00059621	0	0.5
10	97822357	100241302	932	9	0.00016956	6.0698e-07	0.00077909	0.21764	0.41385
10	100241302	100668400	154	9	-9.1185e-05	-3.7325e-08		0	0.5
10	100668400	102949239	831	9	0.0014541	7.5317e-07	0.00086786	1.6755	0.046922
10	102949239	104380410	365	9	0.00080854	2.3539e-07	0.00048517	1.6665	0.047806
10	104380410	106695048	800	9	0.00030104	6.2194e-07	0.00078863	0.38173	0.35133
10	106695048	108726686	704	9	0.00027206	5.8788e-07	0.00076673	0.35483	0.36136
10	108726686	110317705	659	9	-0.00010134	5.4383e-07	0.00073745	0	0.5
10	110317705	112561493	686	9	0.0001998	5.8775e-07	0.00076665	0.26061	0.3972
10	112561493	115328432	1063	9	7.472e-05	5.9618e-07	0.00077213	0.096772	0.46145
10	115328432	116421406	500	9	7.5103e-05	4.1952e-07	0.0006477	0.11595	0.45384
10	116421406	119523934	1032	9	0.00012585	6.02e-07	0.00077589	0.1622	0.43557
10	119523934	120591353	432	9	-9.2782e-05	3.4659e-07	0.00058872	0	0.5
10	120591353	122407323	723	9	0.0006683	6.6374e-07	0.0008147	0.82029	0.20602
10	122407323	123231465	391	9	0.00017059	3.1142e-07	0.00055805	0.30568	0.37992
10	123231465	123900545	282	9	-6.6887e-05	1.8449e-07	0.00042952	0	0.5
10	123900545	125869346	960	9	0.0001063	5.9977e-07	0.00077445	0.13725	0.44541
10	125869346	128001098	987	9	-1.1897e-05	5.8632e-07	0.00076572	0	0.5
10	128001098	129154362	522	9	-0.00014541	4.4887e-07	0.00066998	0	0.5
10	129154362	130844284	915	9	-0.00017072	5.6824e-07	0.00075382	0	0.5
10	130844284	131741327	432	9	-2.3505e-05	3.4172e-07	0.00058457	0	0.5
10	131741327	132580245	418	9	5.3304e-06	3.1967e-07	0.0005654	0.0094277	0.49624
10	132580245	134336329	871	9	9.9879e-05	5.9904e-07	0.00077398	0.12905	0.44866
10	134336329	134494673	42	6	0.00017229	-1.0711e-07		0	0.5
10	134494673	135523865	289	9	0.00030242	2.1794e-07	0.00046684	0.64781	0.25855
11	70855	1213590	370	9	0.00024504	2.8828e-07	0.00053692	0.45637	0.32406
11	1213590	3665481	867	9	0.00039212	6.3231e-07	0.00079518	0.49313	0.31096
11	3665481	4746709	447	9	-5.1445e-05	3.7979e-07	0.00061627	0	0.5
11	4746709	6322869	1025	9	-5.1306e-06	5.8709e-07	0.00076622	0	0.5
11	6322869	7436701	565	9	0.00035443	4.8141e-07	0.00069384	0.51082	0.30474
11	7436701	8333274	512	9	2.5701e-05	5.3085e-07	0.0007286	0.035274	0.48593
11	8333274	9087317	275	9	0.000664	2.2708e-07	0.00047652	1.3934	0.081745
11	9087317	10952027	686	9	0.00027848	6.1937e-07	0.000787	0.35386	0.36172
11	10952027	12564229	1082	9	-0.00012127	5.7387e-07	0.00075754	0	0.5
11	12564229	13373124	409	9	6.0945e-06	2.961e-07	0.00054415	0.0112	0.49553
11	13373124	15742552	811	9	0.0004498	6.34e-07	0.00079624	0.5649	0.28607
11	15742552	17578402	631	9	0.00061008	5.3919e-07	0.00073429	0.83084	0.20303
11	17578402	19569535	798	9	-4.9774e-05	5.8201e-07	0.0007629	0	0.5
11	19569535	21017138	778	9	0.00031127	6.231e-07	0.00078937	0.39432	0.34667
11	21017138	22374142	574	9	7.4122e-05	5.2508e-07	0.00072462	0.10229	0.45926
11	22374142	24088517	609	9	0.00012338	4.7449e-07	0.00068883	0.17912	0.42892
11	24088517	26045753	695	9	0.00019021	6.0932e-07	0.00078059	0.24367	0.40374
11	26045753	27020461	367	9	-2.2955e-05	1.972e-07	0.00044407	0	0.5
11	27020461	28481593	431	9	0.00034986	2.7019e-07	0.0005198	0.67307	0.25045
11	28481593	30141357	430	9	0.00011914	3.0564e-07	0.00055285	0.2155	0.41469
11	30141357	32276901	661	9	0.00027209	4.3538e-07	0.00065983	0.41236	0.34004
11	32276901	33958739	584	9	-6.6636e-05	4.5299e-07	0.00067304	0	0.5
11	33958739	35502605	821	9	0.0003205	6.2416e-07	0.00079004	0.40568	0.34249
11	35502605	37116815	739	9	0.00022262	6.1301e-07	0.00078295	0.28433	0.38808
11	37116815	39382003	451	9	-5.0818e-05	2.6769e-07	0.00051739	0	0.5
11	39382003	42310003	949	9	-5.3867e-06	5.8706e-07	0.0007662	0	0.5
11	42310003	44693799	1000	9	2.2561e-05	5.9024e-07	0.00076827	0.029366	0.48829
11	44693799	47006137	741	9	-8.5087e-05	5.7799e-07	0.00076026	0	0.5
11	47006137	49866050	542	9	0.00019115	2.2894e-07	0.00047848	0.39949	0.34477
11	49866050	54695473	132	6	-6.3554e-05	-1.1489e-07		0	0.5
11	54695473	55082657	17	5	1.3428e-05	-1.5029e-07		0	0.5
11	55082657	58457495	1139	9	0.00063673	6.6015e-07	0.00081249	0.78367	0.21662
11	58457495	58780549	79	7	0.00010864	-8.8346e-08		0	0.5
11	58780549	62223771	1065	9	0.00025628	6.1685e-07	0.0007854	0.32631	0.3721
11	62223771	63804569	344	9	0.00027437	2.2105e-07	0.00047016	0.58356	0.27976
11	63804569	65898631	608	9	0.00030224	5.0114e-07	0.00070791	0.42695	0.33471
11	65898631	68005825	408	9	0.00037341	2.8224e-07	0.00053126	0.70288	0.24107
11	68005825	69516130	520	9	0.00067109	4.7721e-07	0.0006908	0.97146	0.16566
11	69516130	70926292	483	9	-0.0001589	4.4415e-07	0.00066644	0	0.5
11	70926292	72286017	333	9	7.2536e-05	1.6112e-07	0.0004014	0.18071	0.4283
11	72286017	74412351	631	9	0.00021448	4.7839e-07	0.00069166	0.3101	0.37824
11	74412351	76797209	792	9	0.00068476	6.6561e-07	0.00081585	0.83931	0.20065
11	76797209	78355058	466	9	0.00016434	2.6668e-07	0.00051641	0.31824	0.37515
11	78355058	80722373	1079	9	0.00040671	6.3397e-07	0.00079622	0.51081	0.30474
11	80722373	81266712	270	9	0.00014199	1.7353e-07	0.00041657	0.34085	0.36661
11	81266712	84381272	1199	9	3.1777e-05	5.9129e-07	0.00076896	0.041325	0.48352
11	84381272	86619301	814	9	0.00020224	6.0907e-07	0.00078043	0.25914	0.39777
11	86619301	87430235	330	9	5.0708e-05	1.6335e-07	0.00040417	0.12546	0.45008
11	87430235	89208936	597	9	0.00035209	5.9051e-07	0.00076844	0.45818	0.32341
11	89208936	90966490	423	9	-0.00010097	1.7912e-07	0.00042323	0	0.5
11	90966490	92077144	356	9	3.5333e-05	2.209e-07	0.00047	0.075178	0.47004
11	92077144	93276157	423	9	3.6709e-05	2.6179e-07	0.00051166	0.071744	0.4714
11	93276157	94242260	308	9	-7.0266e-06	1.1502e-07	0.00033914	0	0.5
11	94242260	95726041	586	9	-0.00011375	5.0538e-07	0.0007109	0	0.5
11	95726041	97057058	506	9	0.00079547	5.4732e-07	0.00073981	1.0752	0.14113
11	97057058	98705065	598	9	-1.1806e-05	5.8309e-07	0.00076361	0	0.5
11	98705065	100417169	778	9	-0.00010213	5.7605e-07	0.00075898	0	0.5
11	100417169	101331121	413	9	3.8953e-05	2.7147e-07	0.00052103	0.074762	0.4702
11	101331121	103959636	1108	9	-4.8814e-05	5.8212e-07	0.00076297	0	0.5
11	103959636	104873284	307	9	0.00019801	7.9094e-08	0.00028124	0.70407	0.24069
11	104873284	106520894	476	9	-7.4978e-05	2.8543e-07	0.00053425	0	0.5
11	106520894	107844200	480	9	6.5678e-05	3.8823e-07	0.00062308	0.10541	0.45803
11	107844200	108437037	147	9	0.00037895	-1.2868e-08		0	0.5
11	108437037	109866116	347	9	9.154e-06	2.2423e-07	0.00047353	0.019332	0.49229
11	109866116	111114397	508	9	0.00013648	3.7082e-07	0.00060895	0.22413	0.41133
11	111114397	112459488	421	9	0.00026055	2.696e-07	0.00051923	0.5018	0.30791
11	112459488	114257728	790	9	0.00013039	6.0252e-07	0.00077622	0.16799	0.4333
11	114257728	114830666	234	9	0.0013496	2.2244e-07	0.00047164	2.8616	0.0021078
11	114830666	116383348	666	9	8.0226e-05	5.9681e-07	0.00077253	0.10385	0.45865
11	116383348	117747110	640	9	0.00012853	6.0231e-07	0.00077608	0.16561	0.43423
11	117747110	119215476	553	9	8.1867e-06	4.4546e-07	0.00066743	0.012266	0.49511
11	119215476	120766806	637	9	0.00061467	6.5764e-07	0.00081095	0.75796	0.22424
11	120766806	121175943	205	9	0.00013518	7.212e-08	0.00026855	0.50337	0.30735
11	121175943	122591910	472	9	0.00028083	4.5391e-07	0.00067373	0.41683	0.3384
11	122591910	123500117	426	9	0.00010732	4.1201e-07	0.00064188	0.16719	0.43361
11	123500117	124495528	493	9	2.433e-06	2.5952e-07	0.00050943	0.0047759	0.49809
11	124495528	126311320	818	9	1.3794e-05	5.8925e-07	0.00076762	0.017969	0.49283
11	126311320	127316679	549	9	4.9763e-05	4.3739e-07	0.00066135	0.075244	0.47001
11	127316679	128188537	307	9	0.00083448	2.7266e-07	0.00052216	1.5981	0.055009
11	128188537	130342575	894	9	0.00017334	6.074e-07	0.00077936	0.22241	0.412
11	130342575	131074612	363	9	-1.0871e-05	2.7689e-07	0.0005262	0	0.5
11	131074612	133000046	1090	9	-9.8233e-05	5.765e-07	0.00075927	0	0.5
11	133000046	134205993	527	9	-0.00011332	5.4085e-07	0.00073543	0	0.5
11	134205993	134946452	402	9	3.8163e-05	3.5183e-07	0.00059315	0.06434	0.47435
12	61107	1080331	321	9	0.00012966	2.6593e-07	0.00051568	0.25143	0.40074
12	1080331	2544786	507	9	4.9951e-05	4.6138e-07	0.00067925	0.073538	0.47069
12	2544786	3677037	512	9	-1.1517e-05	5.0893e-07	0.0007134	0	0.5
12	3677037	4417679	382	9	-4.0165e-05	3.2404e-07	0.00056924	0	0.5
12	4417679	5321472	500	9	-7.1435e-05	4.5564e-07	0.00067501	0	0.5
12	5321472	6419753	536	9	0.00013784	5.1944e-07	0.00072072	0.19125	0.42417
12	6419753	8377536	439	9	0.000137	3.8515e-07	0.00062061	0.22075	0.41264
12	9031395	10481534	465	9	0.00012266	3.7719e-07	0.00061416	0.19972	0.42085
12	10481534	11754846	387	9	8.0759e-05	2.2129e-07	0.00047041	0.17168	0.43185
12	11754846	12733528	420	9	0.00062912	4.6769e-07	0.00068388	0.91993	0.1788
12	12733528	15241484	1057	9	-0.00013056	5.7282e-07	0.00075685	0	0.5
12	15241484	16310460	262	9	-7.9306e-05	1.1936e-07	0.00034549	0	0.5
12	16310460	18087873	579	9	0.00033358	5.7548e-07	0.0007586	0.43973	0.33007
12	18087873	20863943	989	9	0.0001637	6.0631e-07	0.00077866	0.21024	0.41674
12	20863943	23820634	1138	9	2.3314e-05	5.9033e-07	0.00076833	0.030343	0.4879
12	23820634	25371083	733	9	6.5496e-05	5.9513e-07	0.00077145	0.0849	0.46617
12	25371083	27799773	1064	9	7.4862e-05	5.962e-07	0.00077214	0.096955	0.46138
12	27799773	29651255	735	9	8.5245e-06	5.7085e-07	0.00075555	0.011283	0.4955
12	29651255	30512406	471	9	6.3861e-05	3.3415e-07	0.00057806	0.11047	0.45602
12	30512406	32165592	622	9	0.00029811	5.65e-07	0.00075166	0.3966	0.34583
12	32165592	33076989	405	9	9.8955e-05	2.9393e-07	0.00054215	0.18252	0.42759
12	33076989	37856717	386	9	0.00034657	1.8545e-07	0.00043064	0.80477	0.21048
12	37856717	39227169	149	7	0.00028645	-3.2246e-09		0	0.5
12	39227169	40816185	522	9	0.00050182	3.8973e-07	0.00062428	0.80383	0.21075
12	40816185	41658586	371	9	6.2804e-05	1.6781e-07	0.00040965	0.15331	0.43908
12	41658586	43984474	937	9	8.6817e-05	5.9756e-07	0.00077302	0.11231	0.45529
12	43984474	46024229	495	9	4.3004e-05	3.0498e-07	0.00055225	0.077871	0.46897
12	46024229	47714793	500	9	0.00024011	3.809e-07	0.00061717	0.38906	0.34862
12	47714793	49001866	579	9	0.00017267	4.5926e-07	0.00067769	0.25479	0.39944
12	49001866	51776494	736	9	-6.382e-06	5.3527e-07	0.00073162	0	0.5
12	51776494	53039004	657	9	0.00014138	5.2788e-07	0.00072656	0.19459	0.42286
12	53039004	54778823	636	9	2.2092e-05	5.3205e-07	0.00072942	0.030287	0.48792
12	54778823	55665837	278	9	3.039e-05	1.3779e-07	0.00037119	0.081871	0.46737
12	55665837	57548860	493	9	6.2115e-05	3.3554e-07	0.00057926	0.10723	0.4573
12	57548860	59308666	513	9	0.0011932	4.6112e-07	0.00067906	1.7571	0.039453
12	59308666	61123729	475	9	-6.2932e-05	2.7419e-07	0.00052363	0	0.5
12	61123729	64032461	995	9	4.421e-05	5.9271e-07	0.00076988	0.057425	0.4771
12	64032461	65559695	394	9	0.00024783	3.1221e-07	0.00055875	0.44353	0.32869
12	65559695	67181144	559	9	-2.3582e-05	4.2272e-07	0.00065017	0	0.5
12	67181144	67909729	307	9	0.00014614	1.5223e-07	0.00039017	0.37454	0.354
12	67909729	69826542	839	9	0.00027797	6.1931e-07	0.00078697	0.35322	0.36196
12	69826542	70957987	519	9	0.00010371	3.4654e-07	0.00058868	0.17618	0.43008
12	70957987	72645075	584	9	3.8594e-05	4.3772e-07	0.00066161	0.058333	0.47674
12	72645075	73818454	317	9	-0.00017798	1.2232e-07	0.00034975	0	0.5
12	73818454	76511314	807	9	-6.1672e-05	5.8066e-07	0.00076201	0	0.5
12	76511314	78570570	803	9	0.00012504	6.0191e-07	0.00077583	0.16116	0.43598
12	78570570	80448150	422	9	0.00024586	3.1356e-07	0.00055997	0.43907	0.33031
12	80448150	81467767	314	9	0.00022803	1.7224e-07	0.00041502	0.54944	0.29135
12	81467767	83502666	597	9	-4.9824e-05	3.9905e-07	0.00063171	0	0.5
12	83502666	84303844	247	9	2.8195e-05	3.4093e-08	0.00018464	0.1527	0.43932
12	84303844	85990426	438	9	0.00010996	1.9021e-07	0.00043613	0.25214	0.40047
12	85990426	89682122	777	9	0.00018826	5.3159e-07	0.0007291	0.2582	0.39813
12	89682122	92066155	661	9	-1.7346e-05	4.1068e-07	0.00064084	0	0.5
12	92066155	94514567	944	9	0.0001627	6.0619e-07	0.00077858	0.20897	0.41724
12	94514567	96020785	734	9	-4.9836e-05	5.82e-07	0.00076289	0	0.5
12	96020785	97108839	468	9	0.0002126	4.0956e-07	0.00063997	0.3322	0.36987
12	97108839	99305987	955	9	-9.9784e-05	5.7632e-07	0.00075916	0	0.5
12	99305987	101447641	673	9	7.5572e-05	5.9142e-07	0.00076904	0.098269	0.46086
12	101447641	101862690	158	9	-7.1481e-05	-9.1546e-09		0	0.5
12	101862690	102964986	365	9	0.0002372	2.6856e-07	0.00051823	0.45772	0.32358
12	102964986	104848696	828	9	1.2652e-05	5.8912e-07	0.00076754	0.016484	0.49342
12	104848696	106436213	897	9	6.0933e-05	5.9461e-07	0.00077111	0.07902	0.46851
12	106436213	106958748	234	9	-4.3466e-05	9.7036e-08	0.00031151	0	0.5
12	106958748	109025901	801	9	0.00043219	6.3687e-07	0.00079804	0.54157	0.29406
12	109025901	110336719	437	9	6.1605e-05	3.1495e-07	0.0005612	0.10977	0.45629
12	110336719	113263518	540	9	0.00020086	3.543e-07	0.00059523	0.33745	0.36789
12	113263518	113986709	235	9	8.9332e-05	9.7891e-08	0.00031288	0.28552	0.38762
12	113986709	115036602	560	9	0.00044834	5.2088e-07	0.00072172	0.62121	0.26723
12	115036602	115503216	186	9	0.00025821	8.886e-08	0.00029809	0.86619	0.19319
12	115503216	117087471	763	9	4.5357e-06	5.8819e-07	0.00076694	0.005914	0.49764
12	117087471	118135375	464	9	-0.00014285	4.0925e-07	0.00063973	0	0.5
12	118135375	119754110	699	9	1.3484e-05	5.8921e-07	0.0007676	0.017567	0.49299
12	119754110	122007651	755	9	-3.6401e-05	5.8353e-07	0.00076389	0	0.5
12	122007651	124977980	839	9	0.00011684	6.0097e-07	0.00077523	0.15072	0.4401
12	124977980	126445505	629	9	3.7181e-05	5.9191e-07	0.00076936	0.048327	0.48073
12	126445505	127875098	657	9	0.00027894	5.9351e-07	0.0007704	0.36208	0.35865
12	127875098	129237297	681	9	0.00014852	6.0458e-07	0.00077755	0.19101	0.42426
12	129237297	130377921	670	9	-0.00011342	5.7477e-07	0.00075813	0	0.5
12	130377921	131786751	724	9	9.2646e-05	5.9822e-07	0.00077345	0.11978	0.45233
12	131786751	132807034	324	9	-0.00011899	1.9115e-07	0.0004372	0	0.5
12	132807034	133841511	195	9	0.00018804	7.7987e-08	0.00027926	0.67333	0.25037
13	19020013	20686720	333	9	-9.6031e-05	1.7811e-07	0.00042203	0	0.5
13	20686720	22242174	595	9	-0.00010498	5.0155e-07	0.0007082	0	0.5
13	22242174	23594702	671	9	-0.00011683	5.7438e-07	0.00075788	0	0.5
13	23594702	24531937	539	9	-3.967e-05	4.7685e-07	0.00069055	0	0.5
13	24531937	25784362	675	9	0.00016244	6.0616e-07	0.00077857	0.20863	0.41737
13	25784362	27284362	559	9	-1.7113e-05	4.426e-07	0.00066529	0	0.5
13	27284362	29257551	898	9	1.3696e-05	5.8924e-07	0.00076762	0.017842	0.49288
13	29257551	30483267	520	9	-0.00011128	3.9212e-07	0.00062619	0	0.5
13	30483267	32301815	795	9	4.2414e-05	5.925e-07	0.00076974	0.055101	0.47803
13	32301815	33776903	608	9	0.00019968	4.7671e-07	0.00069045	0.28921	0.38621
13	33776903	35026464	451	9	0.00041058	3.7947e-07	0.00061601	0.66651	0.25254
13	35026464	36046367	232	9	0.00021986	1.3407e-07	0.00036616	0.60044	0.27411
13	36046367	37498185	653	9	8.7998e-05	5.9769e-07	0.00077311	0.11382	0.45469
13	37498185	38878163	565	9	0.00019984	3.8429e-07	0.00061991	0.32236	0.37359
13	38878163	41069263	901	9	0.0005222	6.4711e-07	0.00080443	0.64915	0.25812
13	41069263	43101027	658	9	-2.7057e-05	5.12e-07	0.00071554	0	0.5
13	43101027	44901409	813	9	1.8071e-05	5.8973e-07	0.00076794	0.023531	0.49061
13	44901409	46495214	541	9	0.00021523	4.7687e-07	0.00069056	0.31167	0.37765
13	46495214	47431079	360	9	0.0004776	2.7664e-07	0.00052596	0.90805	0.18193
13	47431079	49383962	657	9	0.00021564	5.637e-07	0.0007508	0.28721	0.38698
13	49383962	51591091	786	9	0.00015646	6.0548e-07	0.00077813	0.20107	0.42032
13	51591091	53339622	492	9	0.00015221	3.9957e-07	0.00063212	0.2408	0.40486
13	53339622	54682864	537	9	4.5565e-06	4.4346e-07	0.00066593	0.0068424	0.49727
13	54682864	55817131	333	9	-5.0637e-06	1.4936e-07	0.00038647	0	0.5
13	55817131	57554217	314	9	-1.636e-05	8.6142e-08	0.0002935	0	0.5
13	57554217	58410626	212	9	-0.0001272	-7.6676e-09		0	0.5
13	58410626	59302271	229	9	0.00017554	4.7352e-08	0.00021761	0.80667	0.20993
13	59302271	60854778	562	9	0.00051468	4.7553e-07	0.00068959	0.74635	0.22773
13	60854778	61591949	302	9	0.00012377	1.6839e-07	0.00041035	0.30162	0.38147
13	61591949	63971559	673	9	9.943e-05	5.4889e-07	0.00074087	0.13421	0.44662
13	63971559	65200602	329	9	0.0003202	1.2201e-07	0.0003493	0.91671	0.17965
13	65200602	67844453	832	9	0.00019483	6.0985e-07	0.00078093	0.24948	0.40149
13	67844453	70724516	909	9	0.00019955	6.1039e-07	0.00078127	0.25542	0.3992
13	70724516	71526791	313	9	0.00049296	2.5955e-07	0.00050946	0.96762	0.16662
13	71526791	73934089	873	9	-0.00010998	5.7516e-07	0.00075839	0	0.5
13	73934089	75670143	741	9	0.00012695	6.0213e-07	0.00077597	0.16361	0.43502
13	75670143	77410555	809	9	-1.7269e-05	5.8571e-07	0.00076532	0	0.5
13	77410555	78808813	444	9	-3.9165e-05	2.58e-07	0.00050794	0	0.5
13	78808813	80585676	598	9	0.00015382	4.7153e-07	0.00068668	0.224	0.41138
13	80585676	82581814	642	9	0.00023851	5.6791e-07	0.0007536	0.31649	0.37582
13	82581814	84133144	417	9	0.00010333	1.63e-07	0.00040373	0.25594	0.399
13	84133144	85610916	439	9	0.00016367	2.9804e-07	0.00054593	0.2998	0.38216
13	85610916	88559882	803	9	-0.0001007	5.7621e-07	0.00075909	0	0.5
13	88559882	90521311	509	9	5.6617e-05	2.8918e-07	0.00053775	0.10529	0.45807
13	90521311	93129691	890	9	-0.00012315	5.7366e-07	0.0007574	0	0.5
13	93129691	93586455	130	9	3.3298e-05	-1.1333e-08		0	0.5
13	93586455	96087558	1262	9	0.00022914	6.1376e-07	0.00078343	0.29248	0.38496
13	96087558	97519210	389	9	-5.5629e-05	2.6087e-07	0.00051075	0	0.5
13	97519210	98938919	444	9	-6.1566e-05	3.9614e-07	0.00062939	0	0.5
13	98938919	100574095	811	9	0.00036029	6.2868e-07	0.0007929	0.4544	0.32477
13	100574095	102300523	760	9	8.4858e-05	5.9733e-07	0.00077287	0.10979	0.45629
13	102300523	104066710	942	9	4.0887e-05	5.9233e-07	0.00076963	0.053126	0.47882
13	104066710	104844114	296	9	1.3963e-05	1.7482e-07	0.00041811	0.033397	0.48668
13	104844114	106247554	600	9	-0.00012351	5.7362e-07	0.00075738	0	0.5
13	106247554	106750000	270	9	0.00050532	2.0471e-07	0.00045245	1.1169	0.13203
13	106750000	108189877	625	9	0.00010741	5.999e-07	0.00077453	0.13868	0.44485
13	108189877	109121210	420	9	0.00019081	3.8963e-07	0.0006242	0.30569	0.37992
13	109121210	109815112	326	9	-6.4151e-05	2.1446e-07	0.0004631	0	0.5
13	109815112	111232073	771	9	9.8338e-05	5.9887e-07	0.00077387	0.12707	0.44944
13	111232073	112247592	495	9	0.00017754	4.6301e-07	0.00068045	0.26092	0.39708
13	112247592	113572488	458	9	-0.00011226	3.9996e-07	0.00063243	0	0.5
13	113572488	115109853	454	9	3.2312e-05	3.6543e-07	0.00060451	0.053452	0.47869
14	19002084	21589402	591	9	0.00023717	6.1467e-07	0.00078401	0.30251	0.38113
14	21589402	23018665	685	9	0.00019133	6.0945e-07	0.00078067	0.24508	0.4032
14	23018665	24905123	731	9	-0.00019249	5.6577e-07	0.00075218	0	0.5
14	24905123	26135686	580	9	0.00026246	4.3589e-07	0.00066022	0.39754	0.34549
14	26135686	28466533	696	9	-3.1284e-05	5.8412e-07	0.00076427	0	0.5
14	28466533	29972145	385	9	0.00023647	2.8732e-07	0.00053603	0.44115	0.32955
14	29972145	32383265	617	9	0.00010882	5.8064e-07	0.000762	0.14281	0.44322
14	32383265	34846251	1225	9	8.8458e-05	5.9774e-07	0.00077314	0.11441	0.45445
14	34846251	35859593	290	9	3.6741e-05	1.4781e-07	0.00038446	0.095565	0.46193
14	35859593	38667725	920	9	-4.7728e-06	5.8713e-07	0.00076625	0	0.5
14	38667725	40341990	570	9	-8.0022e-05	4.0679e-07	0.0006378	0	0.5
14	40341990	41615502	370	9	0.00021012	1.6713e-07	0.00040882	0.51397	0.30364
14	41615502	43137389	457	9	-0.00018145	2.3891e-07	0.00048879	0	0.5
14	43137389	44543227	372	9	6.7871e-05	2.8887e-07	0.00053746	0.12628	0.44976
14	44543227	46081896	389	9	0.00035917	2.6339e-07	0.00051321	0.69984	0.24201
14	46081896	46749130	205	9	0.00016847	5.1503e-09	7.1765e-05	2.3476	0.0094484
14	46749130	48573586	604	9	4.2155e-05	5.0859e-07	0.00071316	0.05911	0.47643
14	48573586	49005471	121	9	-1.8951e-05	-5.0702e-08		0	0.5
14	49005471	50507760	485	9	-8.7606e-05	3.9002e-07	0.00062451	0	0.5
14	50507760	51493572	380	9	-0.00013395	2.7723e-07	0.00052653	0	0.5
14	51493572	53474383	885	9	0.00015778	6.0563e-07	0.00077823	0.20274	0.41967
14	53474383	53997831	184	9	0.00010412	3.1757e-08	0.0001782	0.58428	0.27952
14	53997831	55233681	437	9	0.00025516	4.0323e-07	0.000635	0.40183	0.34391
14	55233681	56216880	303	9	-5.0258e-06	1.3229e-07	0.00036372	0	0.5
14	56216880	57481262	674	9	-1.8991e-05	5.8551e-07	0.00076519	0	0.5
14	57481262	59448336	723	9	0.0003989	6.3308e-07	0.00079566	0.50135	0.30806
14	59448336	61680424	648	9	0.00016979	4.5734e-07	0.00067627	0.25107	0.40088
14	61680424	63790015	828	9	2.4084e-05	5.9042e-07	0.00076839	0.031344	0.4875
14	63790015	65220298	402	9	0.00025459	2.9093e-07	0.00053938	0.47201	0.31846
14	65220298	66399555	414	9	4.101e-05	2.9687e-07	0.00054486	0.075268	0.47
14	66399555	67992317	473	9	8.9763e-05	1.8172e-07	0.00042628	0.21057	0.41661
14	67992317	71131957	1264	9	0.00012447	6.0184e-07	0.00077579	0.16044	0.43627
14	71131957	72889615	692	9	-8.0926e-06	5.8676e-07	0.000766	0	0.5
14	72889615	76444767	1230	9	0.00019539	6.0992e-07	0.00078097	0.25019	0.40122
14	76444767	77229472	346	9	-2.6462e-05	2.5158e-07	0.00050157	0	0.5
14	77229472	78561945	642	9	-9.897e-05	5.6024e-07	0.00074849	0	0.5
14	78561945	80186579	621	9	-0.0001387	5.3313e-07	0.00073016	0	0.5
14	80186579	81579714	520	9	-2.1404e-05	4.1181e-07	0.00064173	0	0.5
14	81579714	83138097	489	9	0.00041013	4.1751e-07	0.00064615	0.63473	0.2628
14	83138097	84241633	402	9	0.00014976	2.9805e-07	0.00054594	0.27431	0.39192
14	84241633	85746319	496	9	-5.012e-05	4.1654e-07	0.0006454	0	0.5
14	85746319	86647002	315	9	0.00038339	2.3323e-07	0.00048294	0.79387	0.21363
14	86647002	87635341	319	9	-5.4142e-05	1.9527e-07	0.0004419	0	0.5
14	87635341	89497643	637	9	0.00010735	4.6627e-07	0.00068284	0.15721	0.43754
14	89497643	91296860	679	9	1.8799e-05	5.8982e-07	0.00076799	0.024478	0.49024
14	91296860	93132299	695	9	0.00015916	6.0579e-07	0.00077833	0.20449	0.41898
14	93132299	94325285	425	9	-7.7503e-05	3.0405e-07	0.00055141	0	0.5
14	94325285	95750867	884	9	-7.3635e-05	5.793e-07	0.00076111	0	0.5
14	95750867	96262415	367	9	0.00018293	2.7504e-07	0.00052444	0.34881	0.36361
14	96262415	98341162	835	9	5.1777e-06	5.8827e-07	0.00076698	0.0067508	0.49731
14	98341162	99138532	382	9	0.00027918	2.7326e-07	0.00052274	0.53407	0.29665
14	99138532	101534307	912	9	-4.0219e-05	5.831e-07	0.00076361	0	0.5
14	101534307	103012102	444	9	0.00022056	3.9139e-07	0.00062561	0.35256	0.36221
14	103012102	105001723	526	9	0.00019063	4.4213e-07	0.00066493	0.28669	0.38717
14	105001723	106340358	247	9	0.00056542	1.8029e-07	0.00042461	1.3316	0.091491
14	106340358	107289454	40	6	0.00014455	-1.0714e-07		0	0.5
15	20001200	21131604	7	3	4.3969e-05	-1.59e-07		0	0.5
15	21131604	24195127	320	9	0.00021977	2.8702e-07	0.00053575	0.41022	0.34082
15	24195127	25108590	183	9	7.2358e-05	5.2829e-08	0.00022985	0.31481	0.37645
15	25108590	27298112	890	9	-0.00010024	5.7627e-07	0.00075912	0	0.5
15	27298112	29338502	501	9	0.00016619	4.6333e-07	0.00068068	0.24415	0.40356
15	29338502	30165568	303	9	9.4797e-05	2.0567e-07	0.00045351	0.20903	0.41721
15	30165568	31591821	305	9	1.4598e-05	2.1858e-07	0.00046753	0.031224	0.48755
15	31591821	32441811	254	9	0.00018283	1.3925e-07	0.00037316	0.48995	0.31208
15	32441811	34015425	712	9	-0.00017499	5.6776e-07	0.0007535	0	0.5
15	34015425	35083251	393	9	-0.00016021	2.9003e-07	0.00053855	0	0.5
15	35083251	37456502	951	9	-0.00012154	5.7384e-07	0.00075752	0	0.5
15	37456502	38530777	371	9	0.00024014	3.1922e-07	0.000565	0.42502	0.33541
15	38530777	40384132	804	9	0.00010331	5.9944e-07	0.00077423	0.13344	0.44692
15	40384132	41177514	243	9	-0.00016688	9.413e-08	0.00030681	0	0.5
15	41177514	42776399	473	9	0.00049747	4.1781e-07	0.00064638	0.76963	0.22076
15	42776399	44198049	312	9	0.00047582	1.2538e-07	0.00035409	1.3438	0.08951
15	44198049	46618787	532	9	0.00019664	3.9981e-07	0.00063231	0.31099	0.3779
15	46618787	48136048	603	9	0.00026452	5.0489e-07	0.00071055	0.37228	0.35484
15	48136048	50008043	453	9	4.363e-05	2.6257e-07	0.00051242	0.085145	0.46607
15	50008043	51677560	637	9	0.00067714	5.3714e-07	0.0007329	0.92392	0.17776
15	51677560	53069096	412	9	2.1307e-05	2.3028e-07	0.00047988	0.0444	0.48229
15	53069096	54508528	664	9	-4.5767e-05	5.7923e-07	0.00076107	0	0.5
15	54508528	55136269	257	9	0.00011593	1.9399e-07	0.00044044	0.26322	0.39619
15	55136269	56901773	567	9	0.00010458	5.4948e-07	0.00074127	0.14108	0.4439
15	56901773	58441366	641	9	2.2285e-05	5.9021e-07	0.00076825	0.029007	0.48843
15	58441366	59694116	530	9	0.00010095	5.7166e-07	0.00075608	0.13352	0.44689
15	59694116	61265836	678	9	0.00024988	6.1612e-07	0.00078493	0.31835	0.37511
15	61265836	63215222	925	9	0.00024863	6.1597e-07	0.00078484	0.31679	0.3757
15	63215222	65104668	518	9	0.00016293	4.1828e-07	0.00064675	0.25192	0.40055
15	65104668	67094767	655	9	6.8675e-05	5.9549e-07	0.00077168	0.088994	0.46454
15	67094767	69017999	753	9	2.2165e-05	5.902e-07	0.00076824	0.028852	0.48849
15	69017999	70133341	292	9	6.5472e-05	1.8991e-07	0.00043579	0.15024	0.44029
15	70133341	71922649	718	9	4.5009e-05	5.928e-07	0.00076993	0.058458	0.47669
15	71922649	73628714	389	9	-6.3943e-05	1.7858e-07	0.00042259	0	0.5
15	73628714	76398624	682	9	0.00018817	6.0909e-07	0.00078044	0.2411	0.40474
15	76398624	78516053	571	9	8.324e-05	3.8703e-07	0.00062212	0.1338	0.44678
15	78516053	80860978	1007	9	-6.0402e-05	5.808e-07	0.0007621	0	0.5
15	80860978	84260468	937	9	-3.4263e-05	5.8378e-07	0.00076405	0	0.5
15	84260468	86652905	828	9	7.7319e-05	5.9648e-07	0.00077232	0.10011	0.46013
15	86652905	88369943	779	9	-5.3512e-05	5.8159e-07	0.00076262	0	0.5
15	88369943	90475551	743	9	0.00042949	6.3656e-07	0.00079785	0.53831	0.29518
15	90475551	92164392	664	9	0.00020164	6.1063e-07	0.00078143	0.25804	0.39819
15	92164392	93780902	841	9	-7.838e-05	5.7876e-07	0.00076076	0	0.5
15	93780902	94924330	590	9	0.00031427	6.2345e-07	0.00078959	0.39802	0.34531
15	94924330	96141596	581	9	0.00023343	6.1424e-07	0.00078374	0.29784	0.38291
15	96141596	98030910	717	9	-2.215e-05	5.8516e-07	0.00076495	0	0.5
15	98030910	99244059	560	9	-2.6305e-05	5.8468e-07	0.00076465	0	0.5
15	99244059	100636847	581	9	-1.7508e-05	5.8406e-07	0.00076424	0	0.5
15	100636847	101552694	424	9	-4.0313e-05	3.8581e-07	0.00062114	0	0.5
15	101552694	102520966	429	9	7.0581e-05	4.2857e-07	0.00065466	0.10781	0.45707
16	60054	1207206	382	9	5.3556e-05	3.7099e-07	0.00060909	0.087928	0.46497
16	1207206	2764829	478	9	9.9967e-05	4.4466e-07	0.00066683	0.14991	0.44042
16	2764829	4001196	358	9	0.00017472	3.5136e-07	0.00059276	0.29475	0.38409
16	4001196	5118345	401	9	-1.1418e-05	4.0816e-07	0.00063888	0	0.5
16	5118345	5891580	375	9	-2.7953e-05	3.523e-07	0.00059355	0	0.5
16	5891580	6893551	684	9	-0.00012935	5.7295e-07	0.00075694	0	0.5
16	6893551	7529121	492	9	0.00027974	5.5969e-07	0.00074812	0.37392	0.35423
16	7529121	8338519	545	9	-9.0051e-05	5.7581e-07	0.00075882	0	0.5
16	8338519	9799419	724	9	0.00016681	6.0666e-07	0.00077889	0.21416	0.41521
16	9799419	10426032	376	9	7.304e-05	2.8787e-07	0.00053654	0.13613	0.44586
16	10426032	11520161	466	9	0.0003299	5.0587e-07	0.00071125	0.46384	0.32138
16	11520161	12613098	416	9	0.00020705	4.392e-07	0.00066272	0.31242	0.37736
16	12613098	13154437	310	9	6.4663e-05	2.1949e-07	0.0004685	0.13802	0.44511
16	13154437	14464002	559	9	7.4141e-05	5.3957e-07	0.00073456	0.10093	0.4598
16	14464002	16154060	346	9	0.00026553	2.8901e-07	0.0005376	0.49392	0.31068
16	16154060	17644749	399	9	0.00028862	3.816e-07	0.00061774	0.46722	0.32017
16	17644749	18643607	181	9	0.00034199	1.0279e-07	0.00032061	1.0667	0.14306
16	18643607	20150571	442	9	0.00025544	3.6677e-07	0.00060562	0.42178	0.33659
16	20150571	22448904	466	9	-8.5221e-05	3.0792e-07	0.0005549	0	0.5
16	22448904	24136875	538	9	0.00054118	5.1374e-07	0.00071675	0.75504	0.22511
16	24136875	25986862	770	9	-2.5376e-05	5.8479e-07	0.00076471	0	0.5
16	25986862	27445755	670	9	0.00011301	6.0054e-07	0.00077494	0.14583	0.44203
16	27445755	29036613	387	9	0.00077786	3.1809e-07	0.00056399	1.3792	0.083918
16	29036613	31382943	366	9	0.00089763	3.2363e-07	0.00056889	1.5779	0.057297
16	31382943	46399473	144	9	5.8996e-06	-2.048e-08		0	0.5
16	46399473	49007926	279	9	3.4467e-05	1.1035e-07	0.00033218	0.10376	0.45868
16	49007926	52035823	1101	9	0.00014786	6.0451e-07	0.0007775	0.19018	0.42459
16	52035823	53382572	470	9	6.7871e-06	2.9933e-07	0.00054711	0.012405	0.49505
16	53382572	55903774	1176	9	-2.6449e-05	5.8467e-07	0.00076463	0	0.5
16	55903774	57664330	683	9	0.00014146	6.0378e-07	0.00077703	0.18205	0.42777
16	57664330	59045405	544	9	7.9385e-06	5.1596e-07	0.00071831	0.011052	0.49559
16	59045405	60745694	528	9	3.3062e-05	4.5147e-07	0.00067192	0.049205	0.48038
16	60745694	62229849	373	9	3.87e-05	2.1033e-07	0.00045862	0.084383	0.46638
16	62229849	63691589	463	9	7.9184e-05	3.8817e-07	0.00062303	0.12709	0.44943
16	63691589	65938566	835	9	4.8764e-06	5.8823e-07	0.00076696	0.0063581	0.49746
16	65938566	68841363	760	9	0.00043813	6.3754e-07	0.00079846	0.54871	0.2916
16	68841363	71054028	435	9	0.00057841	3.6984e-07	0.00060814	0.9511	0.17078
16	71054028	72935150	508	9	0.00031594	4.1008e-07	0.00064037	0.49337	0.31087
16	72935150	74971503	804	9	6.1604e-05	5.9469e-07	0.00077116	0.079885	0.46816
16	74971503	75977954	262	9	0.00053325	2.0003e-07	0.00044725	1.1923	0.11658
16	75977954	77523678	740	9	3.0065e-05	5.911e-07	0.00076883	0.039104	0.4844
16	77523678	78456292	666	9	1.9594e-05	5.8991e-07	0.00076805	0.025511	0.48982
16	78456292	79134815	561	9	0.00013071	6.0255e-07	0.00077624	0.16839	0.43314
16	79134815	80297374	768	9	0.00012977	6.0245e-07	0.00077617	0.16719	0.43361
16	80297374	81772536	818	9	0.00029168	6.2087e-07	0.00078796	0.37018	0.35563
16	81772536	82747728	594	9	-3.5836e-05	5.836e-07	0.00076394	0	0.5
16	82747728	83477208	596	9	-0.00013176	5.7268e-07	0.00075676	0	0.5
16	83477208	84445883	713	9	2.6931e-06	5.8798e-07	0.0007668	0.0035121	0.4986
16	84445883	85148685	471	9	5.7231e-05	5.2799e-07	0.00072663	0.078762	0.46861
16	85148685	86156599	485	9	0.00015452	5.6967e-07	0.00075477	0.20472	0.41889
16	86156599	86815411	509	9	0.00036021	6.2867e-07	0.00079289	0.4543	0.32481
16	86815411	87647349	382	9	0.0001533	4.0447e-07	0.00063598	0.24105	0.40476
16	87647349	89041165	460	9	0.00015752	5.0561e-07	0.00071106	0.22153	0.41234
16	89041165	90292812	377	9	-5.112e-05	3.2438e-07	0.00056955	0	0.5
17	56	1172399	360	9	2.2342e-05	3.4213e-07	0.00058492	0.038197	0.48477
17	1172399	1928731	284	9	0.00024856	2.1973e-07	0.00046875	0.53027	0.29796
17	1928731	3702312	712	9	2.0723e-06	5.8791e-07	0.00076675	0.0027027	0.49892
17	3702312	4696261	382	9	0.00035014	3.3631e-07	0.00057992	0.60378	0.27299
17	4696261	5741334	423	9	0.00026998	3.6049e-07	0.00060041	0.44966	0.32648
17	5741334	7317398	682	9	1.3148e-05	5.8917e-07	0.00076758	0.01713	0.49317
17	7317398	8306425	387	9	0.00023646	3.4565e-07	0.00058792	0.4022	0.34377
17	8306425	9965921	653	9	1.4695e-05	5.8935e-07	0.00076769	0.019141	0.49236
17	9965921	11102815	494	9	8.3609e-06	4.3431e-07	0.00065902	0.012687	0.49494
17	11102815	12534769	565	9	5.6419e-05	5.7145e-07	0.00075594	0.074634	0.47025
17	12534769	13180372	307	9	0.00015745	2.5492e-07	0.0005049	0.31185	0.37758
17	13180372	13894637	361	9	4.4032e-05	3.2718e-07	0.000572	0.076979	0.46932
17	13894637	15019097	603	9	0.00038249	6.2959e-07	0.00079347	0.48205	0.31489
17	15019097	16412342	384	9	-0.00015116	2.4702e-07	0.00049701	0	0.5
17	16412342	18856320	636	9	0.00010594	5.1743e-07	0.00071933	0.14728	0.44146
17	18856320	21290357	422	9	1.6405e-05	2.9569e-07	0.00054377	0.030169	0.48797
17	21290357	27334244	569	9	0.00061912	5.7723e-07	0.00075976	0.81489	0.20757
17	27334244	29786491	627	9	0.00010732	2.9329e-07	0.00054156	0.19817	0.42146
17	29786491	31538425	547	9	2.121e-05	5.0622e-07	0.00071149	0.02981	0.48811
17	31538425	32912798	846	9	-5.4296e-05	5.815e-07	0.00076256	0	0.5
17	32912798	34469036	540	9	-7.4282e-05	4.4733e-07	0.00066882	0	0.5
17	34469036	36809344	571	9	0.00049782	5.5864e-07	0.00074742	0.66605	0.25269
17	36809344	38877404	518	9	0.0014531	5.6063e-07	0.00074875	1.9407	0.026149
17	38877404	39899810	408	9	0.00015403	2.0604e-07	0.00045392	0.33933	0.36718
17	39899810	41772087	468	9	0.0010407	3.4279e-07	0.00058548	1.7776	0.037736
17	41772087	43056905	398	9	0.00019911	2.3765e-07	0.0004875	0.40843	0.34148
17	43056905	45876022	429	9	0.00019255	2.7455e-07	0.00052397	0.36749	0.35663
17	45876022	47517400	588	9	0.00011035	4.4264e-07	0.00066531	0.16586	0.43413
17	47517400	49898957	837	9	-5.7306e-05	5.8115e-07	0.00076233	0	0.5
17	49898957	50719055	297	9	-3.6914e-05	1.3494e-07	0.00036734	0	0.5
17	50719055	51826118	338	9	0.00018066	1.5919e-07	0.00039898	0.45281	0.32534
17	51826118	53599432	630	9	1.1791e-05	5.5346e-07	0.00074395	0.015849	0.49368
17	53599432	55357541	640	9	0.00016476	5.6599e-07	0.00075232	0.219	0.41332
17	55357541	57487512	743	9	0.00021101	6.1169e-07	0.00078211	0.26979	0.39366
17	57487512	59312755	270	9	0.0001743	6.1059e-08	0.0002471	0.70539	0.24028
17	59312755	61545589	491	9	0.00034165	4.1457e-07	0.00064387	0.53062	0.29784
17	61545589	63148128	339	9	9.7656e-06	1.5101e-07	0.00038861	0.02513	0.48998
17	63148128	64800430	660	9	-2.5032e-05	5.4604e-07	0.00073895	0	0.5
17	64800430	67858770	998	9	7.6352e-05	5.9637e-07	0.00077225	0.09887	0.46062
17	67858770	69387817	661	9	0.00012101	5.8041e-07	0.00076185	0.15884	0.4369
17	69387817	72672203	1444	9	0.0001285	6.023e-07	0.00077608	0.16557	0.43425
17	72672203	74375560	497	9	4.4552e-05	4.352e-07	0.0006597	0.067533	0.47308
17	74375560	76263413	770	9	0.00013822	6.0341e-07	0.00077679	0.17793	0.42939
17	76263413	77298636	467	9	0.00072164	6.0015e-07	0.00077469	0.93151	0.17579
17	77298636	78837588	590	9	-5.1007e-05	5.8187e-07	0.0007628	0	0.5
17	78837588	80034408	323	9	-3.7781e-05	2.409e-07	0.00049081	0	0.5
17	80034408	81194908	356	9	0.0003287	2.7409e-07	0.00052354	0.62785	0.26505
18	10644	912486	424	9	-4.4712e-05	3.6468e-07	0.00060389	0	0.5
18	912486	1942911	350	9	-3.7675e-05	1.9555e-07	0.00044221	0	0.5
18	1942911	3891658	727	9	0.0002823	6.1981e-07	0.00078728	0.35858	0.35995
18	3891658	5834180	783	9	-2.5374e-05	5.8479e-07	0.00076471	0	0.5
18	5834180	7090485	545	9	-7.9765e-05	4.9477e-07	0.0007034	0	0.5
18	7090485	8498931	574	9	2.7357e-05	5.4554e-07	0.00073861	0.037039	0.48523
18	8498931	11075913	1313	9	-8.0235e-05	5.7854e-07	0.00076062	0	0.5
18	11075913	11905440	270	9	-5.2805e-05	1.6581e-07	0.00040719	0	0.5
18	11905440	14440799	820	9	1.2636e-05	5.8911e-07	0.00076754	0.016463	0.49343
18	14440799	19485844	178	9	5.8613e-05	3.7135e-09	6.0938e-05	0.96184	0.16806
18	19485844	20649472	320	9	0.00011052	1.9183e-07	0.00043798	0.25234	0.40039
18	20649472	22996651	814	9	-2.223e-05	5.8515e-07	0.00076495	0	0.5
18	22996651	24026191	334	9	0.00018284	2.5776e-07	0.00050771	0.36013	0.35937
18	24026191	25927682	822	9	-0.00013465	5.7235e-07	0.00075654	0	0.5
18	25927682	26875587	257	9	-0.00013663	7.4316e-08	0.00027261	0	0.5
18	26875587	27866478	282	9	7.7156e-05	1.1819e-07	0.00034379	0.22443	0.41121
18	27866478	30264066	919	9	3.1173e-05	5.9122e-07	0.00076891	0.040542	0.48383
18	30264066	31780067	356	9	0.00024203	2.0651e-07	0.00045443	0.5326	0.29716
18	31780067	33861964	649	9	0.00025962	5.2199e-07	0.00072249	0.35934	0.35967
18	33861964	35075250	486	9	0.00014877	4.0873e-07	0.00063932	0.23271	0.40799
18	35075250	36365490	507	9	0.00041255	3.6386e-07	0.00060321	0.68393	0.24701
18	36365490	37684367	364	9	-8.1886e-05	1.6723e-07	0.00040894	0	0.5
18	37684367	39892648	785	9	-5.8432e-05	5.6324e-07	0.00075049	0	0.5
18	39892648	42922106	979	9	-6.2355e-05	5.8058e-07	0.00076196	0	0.5
18	42922106	44299246	704	9	-0.00012961	5.7292e-07	0.00075692	0	0.5
18	44299246	45939732	630	9	0.00027614	6.029e-07	0.00077647	0.35564	0.36106
18	45939732	47730584	798	9	0.00035428	6.28e-07	0.00079246	0.44706	0.32742
18	47730584	51062185	1240	9	0.0003302	6.2526e-07	0.00079073	0.41758	0.33813
18	51062185	51554175	179	9	9.2162e-05	5.8948e-09	7.6778e-05	1.2004	0.115
18	51554175	55213838	1185	9	0.0001714	6.0718e-07	0.00077922	0.21996	0.41295
18	55213838	56530220	631	9	0.00013662	6.0323e-07	0.00077668	0.17591	0.43018
18	56530220	57630483	588	9	0.00015341	5.9704e-07	0.00077268	0.19854	0.42131
18	57630483	59020751	446	9	-3.0857e-06	3.4244e-07	0.00058518	0	0.5
18	59020751	60277715	533	9	0.00012774	4.5099e-07	0.00067156	0.19022	0.42457
18	60277715	61820252	582	9	5.6999e-05	4.7018e-07	0.00068569	0.083125	0.46688
18	61820252	63463402	521	9	-5.4035e-05	3.5729e-07	0.00059774	0	0.5
18	63463402	64252801	257	9	0.00010304	9.0147e-08	0.00030024	0.34319	0.36573
18	64252801	66125817	753	9	-7.628e-05	5.7899e-07	0.00076092	0	0.5
18	66125817	67175820	337	9	8.837e-05	2.566e-07	0.00050655	0.17445	0.43075
18	67175820	68621179	486	9	7.4565e-05	4.5617e-07	0.0006754	0.1104	0.45605
18	68621179	69621618	397	9	0.00018972	3.2145e-07	0.00056697	0.33462	0.36896
18	69621618	71038474	541	9	0.00015468	4.9405e-07	0.00070289	0.22006	0.41291
18	71038474	71971462	501	9	0.00015719	5.2003e-07	0.00072113	0.21798	0.41372
18	71971462	73526987	652	9	3.567e-05	5.9174e-07	0.00076924	0.04637	0.48151
18	73526987	74813815	616	9	0.00026471	6.1781e-07	0.00078601	0.33678	0.36814
18	74813815	75976317	597	9	0.00013088	6.0257e-07	0.00077626	0.1686	0.43305
18	75976317	77149991	418	9	-2.2826e-06	2.81e-07	0.00053009	0	0.5
18	77149991	78017158	286	9	0.00026798	1.9849e-07	0.00044552	0.6015	0.27375
19	80840	610729	121	9	3.9373e-05	-3.0096e-09		0	0.5
19	610729	2098396	435	9	0.00012303	4.6325e-07	0.00068062	0.18076	0.42828
19	2098396	3019660	292	9	9.9406e-05	2.5313e-07	0.00050312	0.19758	0.42169
19	3019660	4348967	384	9	0.00040366	4.2315e-07	0.0006505	0.62053	0.26745
19	4348967	5811852	473	9	-4.1799e-05	4.7661e-07	0.00069037	0	0.5
19	5811852	6684885	229	9	0.00025735	1.7084e-07	0.00041333	0.62263	0.26676
19	6684885	8347513	592	9	0.00028296	6.1988e-07	0.00078733	0.35939	0.35965
19	8347513	9238393	293	9	6.6698e-07	1.3447e-07	0.00036671	0.0018188	0.49927
19	9238393	11284028	600	9	4.1529e-05	4.7643e-07	0.00069024	0.060166	0.47601
19	11284028	13471127	510	9	3.0841e-05	4.2727e-07	0.00065366	0.047182	0.48118
19	13471127	14486347	242	9	3.6505e-05	1.3536e-07	0.00036792	0.099221	0.46048
19	14486347	15648610	430	9	8.4304e-05	3.5385e-07	0.00059486	0.14172	0.44365
19	15648610	16374416	394	9	-2.3876e-05	2.0178e-07	0.0004492	0	0.5
19	16374416	18409862	661	9	0.00039828	6.3301e-07	0.00079562	0.50059	0.30833
19	18409862	19877471	413	9	2.2115e-05	3.0263e-07	0.00055012	0.040201	0.48397
19	19877471	20905757	152	9	-0.00014076	-3.0417e-09		0	0.5
19	20905757	22732896	402	9	0.00020544	2.2272e-07	0.00047193	0.43531	0.33167
19	22732896	23467746	163	9	8.0205e-05	-1.9906e-08		0	0.5
19	23467746	28557893	238	9	-7.3129e-05	4.2842e-08	0.00020698	0	0.5
19	28557893	29790947	508	9	-5.4761e-05	3.9372e-07	0.00062747	0	0.5
19	29790947	30727954	352	9	5.2225e-05	2.6196e-07	0.00051182	0.10204	0.45936
19	30727954	32746520	657	9	0.00026261	6.1757e-07	0.00078585	0.33417	0.36913
19	32746520	34262952	527	9	3.8377e-05	4.6647e-07	0.00068299	0.05619	0.4776
19	34262952	36469295	729	9	0.00017475	6.0757e-07	0.00077946	0.22419	0.41131
19	36469295	37527033	281	9	0.00013411	7.5084e-08	0.00027401	0.48944	0.31227
19	37527033	40170619	779	9	8.8568e-05	5.9776e-07	0.00077315	0.11455	0.4544
19	40170619	40984601	243	9	-4.7555e-05	8.5763e-08	0.00029285	0	0.5
19	40984601	42131573	376	9	0.00023445	3.0913e-07	0.00055599	0.42167	0.33663
19	42131573	43862455	174	9	0.00017871	1.8538e-08	0.00013616	1.3125	0.094671
19	43862455	44744108	329	9	0.00027401	2.0384e-07	0.00045149	0.6069	0.27196
19	44744108	46102697	435	9	0.00022984	4.2105e-07	0.00064889	0.35421	0.36159
19	46102697	47150082	347	9	0.0003475	3.1866e-07	0.0005645	0.61559	0.26908
19	47150082	49282227	675	9	0.00051893	6.4674e-07	0.0008042	0.64527	0.25937
19	49282227	51532567	735	9	-6.62e-05	5.8014e-07	0.00076167	0	0.5
19	51532567	52985290	670	9	0.00019526	6.099e-07	0.00078096	0.25003	0.40128
19	52985290	54602362	538	9	2.3796e-05	5.6612e-07	0.00075241	0.031627	0.48738
19	54602362	55728080	401	9	0.00027524	3.9596e-07	0.00062925	0.4374	0.33091
19	55728080	57521335	736	9	2.7792e-05	5.9084e-07	0.00076866	0.036156	0.48558
19	57521335	59118839	638	9	0.00028854	6.2052e-07	0.00078773	0.3663	0.35707
20	60479	697600	258	9	-0.00017558	1.5366e-07	0.00039199	0	0.5
20	697600	2469501	1016	9	0.00013499	6.0304e-07	0.00077656	0.17383	0.431
20	2469501	3828413	535	9	-6.1036e-05	4.8245e-07	0.00069459	0	0.5
20	3828413	5477850	828	9	-3.3867e-06	5.8729e-07	0.00076635	0	0.5
20	5477850	7084073	725	9	0.00016291	6.0622e-07	0.0007786	0.20923	0.41713
20	7084073	8117011	421	9	-7.2137e-05	2.5744e-07	0.00050739	0	0.5
20	8117011	9730921	791	9	4.6038e-05	5.9292e-07	0.00077001	0.059789	0.47616
20	9730921	11249536	743	9	-0.00015312	5.7025e-07	0.00075515	0	0.5
20	11249536	12447499	522	9	9.761e-05	3.8071e-07	0.00061702	0.15819	0.43715
20	12447499	13689864	569	9	-1.7382e-05	4.7778e-07	0.00069121	0	0.5
20	13689864	15958359	992	9	0.00010311	5.9941e-07	0.00077422	0.13317	0.44703
20	15958359	17487232	977	9	0.00028852	6.2051e-07	0.00078773	0.36626	0.35708
20	17487232	18972203	646	9	0.00022109	6.1284e-07	0.00078284	0.28243	0.38881
20	18972203	20959710	908	9	4.7806e-05	5.9312e-07	0.00077014	0.062074	0.47525
20	20959710	22491456	444	9	0.00037394	2.7759e-07	0.00052687	0.70974	0.23893
20	22491456	23293790	363	9	5.0525e-06	2.2533e-07	0.00047469	0.010644	0.49575
20	23293790	24717724	556	9	-7.7802e-05	4.3255e-07	0.00065769	0	0.5
20	24717724	25344231	255	9	-4.3614e-05	4.304e-08	0.00020746	0	0.5
20	25344231	31614823	651	9	0.00061795	5.0799e-07	0.00071274	0.86701	0.19297
20	31614823	32813441	325	9	0.0003003	1.9119e-07	0.00043725	0.68679	0.24611
20	32813441	34960446	515	9	0.00050449	2.6867e-07	0.00051834	0.9733	0.1652
20	34960446	36909530	529	9	-0.00011813	3.5799e-07	0.00059833	0	0.5
20	36909530	38436761	538	9	0.0003734	4.2292e-07	0.00065032	0.57417	0.28293
20	38436761	39610856	453	9	0.00024235	4.1292e-07	0.00064259	0.37715	0.35303
20	39610856	40585689	298	9	-2.9614e-05	1.6061e-07	0.00040077	0	0.5
20	40585689	41615460	573	9	-9.0216e-05	5.677e-07	0.00075346	0	0.5
20	41615460	42680176	404	9	3.4149e-05	3.2923e-07	0.00057379	0.059515	0.47627
20	42680176	44839056	809	9	-6.1428e-05	5.8068e-07	0.00076203	0	0.5
20	44839056	47199980	1035	9	0.00020647	6.1118e-07	0.00078178	0.26411	0.39585
20	47199980	49239658	792	9	6.8088e-05	5.9543e-07	0.00077164	0.088238	0.46484
20	49239658	52472549	1321	9	-7.1108e-05	5.7958e-07	0.0007613	0	0.5
20	52472549	54055266	632	9	0.00029099	6.208e-07	0.00078791	0.36932	0.35594
20	54055266	56447959	1153	9	-3.7115e-05	5.8345e-07	0.00076384	0	0.5
20	56447959	58406572	900	9	1.8791e-06	5.8789e-07	0.00076674	0.0024508	0.49902
20	58406572	59561724	533	9	0.00023656	4.937e-07	0.00070264	0.33667	0.36818
20	59561724	61301855	792	9	0.00015085	6.0485e-07	0.00077772	0.19396	0.4231
20	61301855	62190180	358	9	1.8201e-05	3.1007e-07	0.00055684	0.032686	0.48696
20	62190180	62965163	260	9	0.0012689	3.0079e-07	0.00054845	2.3137	0.010342
21	9411243	15950982	298	9	0.00011221	2.1855e-07	0.0004675	0.24002	0.40516
21	15950982	18053165	677	9	0.00092988	6.9351e-07	0.00083277	1.1166	0.13208
21	18053165	19480375	483	9	-4.8672e-06	4.5038e-07	0.0006711	0	0.5
21	19480375	20962339	620	9	-4.2766e-05	5.8281e-07	0.00076342	0	0.5
21	20962339	22072764	378	9	-9.3779e-05	2.8489e-07	0.00053375	0	0.5
21	22072764	23362875	561	9	6.6213e-05	4.6642e-07	0.00068295	0.096952	0.46138
21	23362875	24696231	396	9	2.2828e-05	2.728e-07	0.00052231	0.043707	0.48257
21	24696231	26469122	703	9	2.7448e-05	5.908e-07	0.00076864	0.035711	0.48576
21	26469122	27271019	239	9	0.00012945	1.1937e-07	0.00034549	0.37469	0.35395
21	27271019	29125226	906	9	0.00010063	5.9913e-07	0.00077403	0.13	0.44828
21	29125226	31197025	732	9	-1.6762e-05	5.357e-07	0.00073191	0	0.5
21	31197025	32668642	488	9	0.00010229	2.8014e-07	0.00052929	0.19326	0.42338
21	32668642	34376999	720	9	-4.3661e-05	5.8271e-07	0.00076335	0	0.5
21	34376999	35225465	292	9	8.635e-05	2.0629e-07	0.00045419	0.19012	0.42461
21	35225465	36524373	585	9	-5.6764e-05	5.8122e-07	0.00076237	0	0.5
21	36524373	37870779	583	9	-3.5642e-05	4.8372e-07	0.0006955	0	0.5
21	37870779	38711704	329	9	2.3968e-05	1.7593e-07	0.00041944	0.057143	0.47722
21	38711704	40482902	875	9	0.00083434	6.8264e-07	0.00082622	1.0098	0.15629
21	40482902	41389527	518	9	0.00019871	3.9528e-07	0.00062871	0.31605	0.37598
21	41389527	43321528	1027	9	-0.00012603	5.7333e-07	0.00075719	0	0.5
21	43321528	44506268	704	9	0.00015176	6.0495e-07	0.00077778	0.19512	0.42265
21	44506268	46177105	599	9	0.00069678	6.6698e-07	0.00081669	0.85317	0.19678
21	46177105	47492226	563	9	0.00025476	5.5524e-07	0.00074514	0.34189	0.36622
21	47492226	48119752	264	9	8.1305e-05	1.3415e-07	0.00036626	0.22198	0.41216
22	16050408	17674295	217	9	-0.00012392	1.0046e-07	0.00031695	0	0.5
22	17674295	18296088	255	9	5.8759e-05	1.6425e-07	0.00040528	0.14498	0.44236
22	18296088	19912358	568	9	0.00020261	5.3966e-07	0.00073461	0.2758	0.39135
22	19912358	22357325	675	9	0.00033116	5.8328e-07	0.00076373	0.43361	0.33228
22	22357325	23712647	349	9	-6.1133e-05	2.3828e-07	0.00048814	0	0.5
22	23712647	24984204	397	9	0.00012692	2.421e-07	0.00049204	0.25795	0.39822
22	24984204	26791628	755	9	0.00035404	6.2797e-07	0.00079245	0.44677	0.32752
22	26791628	27834752	730	9	0.00012525	6.0193e-07	0.00077584	0.16143	0.43588
22	27834752	29651799	579	9	-6.6929e-05	5.7682e-07	0.00075949	0	0.5
22	29651799	31439918	586	9	0.00072684	5.3313e-07	0.00073016	0.99546	0.15976
22	31439918	32664986	378	9	0.00030562	2.7151e-07	0.00052107	0.58653	0.27876
22	32664986	34494914	960	9	0.00011206	6.0043e-07	0.00077487	0.14462	0.44251
22	34494914	35530985	531	9	2.8326e-05	3.5072e-07	0.00059222	0.047831	0.48093
22	35530985	37570269	874	9	0.00036636	6.2937e-07	0.00079333	0.4618	0.32211
22	37570269	39307894	604	9	0.00023015	6.1225e-07	0.00078246	0.29414	0.38433
22	39307894	40545797	371	9	0.00051723	3.6771e-07	0.00060639	0.85296	0.19684
22	40545797	42690818	513	9	9.6346e-05	2.9521e-07	0.00054333	0.17732	0.42963
22	42690818	43714200	433	9	0.00028846	3.9269e-07	0.00062665	0.46032	0.32264
22	43714200	44995308	731	9	0.00023771	6.1473e-07	0.00078405	0.30319	0.38087
22	44995308	46470495	663	9	0.00037611	6.3048e-07	0.00079403	0.47367	0.31787
22	46470495	47596318	466	9	6.2578e-05	4.4203e-07	0.00066485	0.094123	0.46251
22	47596318	48903703	750	9	-0.0001819	5.6697e-07	0.00075298	0	0.5
22	48903703	49824534	624	9	-4.8e-05	5.8221e-07	0.00076303	0	0.5
22	49824534	51243298	462	9	0.00023293	4.4691e-07	0.00066851	0.34843	0.36376
