# Supplementary material for: Investigating the shared genetic architecture between multiple sclerosis and inflammatory bowel diseases
Source: Nat Commun. 2021 Sep 24;12:5641. doi: 10.1038/s41467-021-25768-0 (PMC8463615; doi:10.1038/s41467-021-25768-0)
Supplement: Supplementary file 17 — Source Data [file 41467_2021_25768_MOESM17_ESM.zip › Source_Data/rawData_for_main_Figures/roh_HESS_results/MS_UC/local_genetic_covariance/step3.txt]

chr	start	end	num_snp	k	local_rhog	var	se	z	p
1	10583	1892607	182	26	0.00066034	3.7117e-08	0.00019266	3.4275	0.00060907
1	1892607	3582736	511	50	0.00099439	1.0841e-07	0.00032926	3.0201	0.0025271
1	3582736	4380811	289	50	0.00055127	3.3593e-08	0.00018329	3.0077	0.0026321
1	4380811	5913893	857	50	-0.00015914	5.3172e-08	0.00023059	-0.69015	0.4901
1	5913893	7247335	488	50	-7.3166e-05	5.5089e-08	0.00023471	-0.31173	0.75525
1	7247335	9365199	712	50	-6.0199e-05	6.8801e-08	0.0002623	-0.2295	0.81848
1	9365199	10806984	395	50	-0.00016612	4.0567e-08	0.00020141	-0.82478	0.4095
1	10806984	11777841	284	48	0.00017519	2.7875e-08	0.00016696	1.0493	0.29403
1	11777841	12779466	329	50	0.00042387	5.32e-08	0.00023065	1.8377	0.066104
1	12779466	14891511	601	50	0.00023423	6.5308e-08	0.00025555	0.91655	0.35938
1	14891511	16897730	775	50	1.7851e-05	5.5879e-08	0.00023639	0.075518	0.9398
1	16897730	18662899	663	50	0.00025472	6.4571e-08	0.00025411	1.0024	0.31615
1	18662899	20469149	781	50	0.0010476	6.4227e-08	0.00025343	4.1337	3.5702e-05
1	20469149	21736588	470	50	0.00017623	3.8784e-08	0.00019694	0.89488	0.37085
1	21736588	23086883	537	50	0.00026194	5.5428e-08	0.00023543	1.1126	0.26589
1	23086883	23920590	234	26	0.00032256	3.1937e-08	0.00017871	1.8049	0.071084
1	23920590	25516845	571	50	0.0002774	6.7161e-08	0.00025915	1.0704	0.28443
1	25516845	27401867	506	45	-1.6503e-05	4.2659e-08	0.00020654	-0.0799	0.93632
1	27401867	30161881	638	50	0.00020566	5.3331e-08	0.00023093	0.89057	0.37316
1	30161881	32438685	943	50	0.00035446	5.5111e-08	0.00023476	1.5099	0.13106
1	32438685	34799758	723	50	-0.00015741	7.3911e-08	0.00027187	-0.57901	0.56258
1	34799758	37549183	638	50	0.00056184	6.0359e-08	0.00024568	2.2869	0.022203
1	37549183	38731847	452	50	0.0006034	4.4404e-08	0.00021072	2.8635	0.0041899
1	38731847	40200567	460	50	-5.1878e-05	4.2331e-08	0.00020574	-0.25215	0.80093
1	40200567	41975327	580	50	-0.00027716	4.998e-08	0.00022356	-1.2397	0.21507
1	41975327	43758457	582	50	0.00018737	4.2845e-08	0.00020699	0.90523	0.36535
1	43758457	44969183	408	36	1.4913e-05	3.5676e-08	0.00018888	0.078957	0.93707
1	44969183	46899501	527	41	0.00016842	4.5041e-08	0.00021223	0.79358	0.42744
1	46899501	48002576	351	35	0.00028956	3.0978e-08	0.00017601	1.6452	0.099934
1	48002576	48978188	360	43	0.00011224	3.8401e-08	0.00019596	0.57276	0.56681
1	48978188	49894177	255	29	-4.5448e-05	2.5899e-08	0.00016093	-0.28241	0.77763
1	49894177	51713726	286	25	0.00016169	1.9815e-08	0.00014076	1.1486	0.25071
1	51713726	54226262	582	50	1.3116e-05	4.9466e-08	0.00022241	0.058972	0.95297
1	54226262	56413117	891	50	0.00028158	5.3777e-08	0.0002319	1.2142	0.22465
1	56413117	57021728	287	31	4.316e-05	3.4495e-08	0.00018573	0.23238	0.81624
1	57021728	58865399	898	50	0.00020133	5.0986e-08	0.0002258	0.89162	0.37259
1	58865399	59890409	420	50	8.5407e-05	3.9254e-08	0.00019813	0.43107	0.66642
1	59890409	61922365	690	50	-0.0005115	5.5707e-08	0.00023602	-2.1671	0.030224
1	61922365	63455089	563	50	0.00049968	5.0421e-08	0.00022455	2.2253	0.026063
1	63455089	65041704	689	50	0.00061542	4.8245e-08	0.00021965	2.8019	0.005081
1	65041704	66939404	671	50	0.00023109	6.5097e-08	0.00025514	0.90573	0.36508
1	66939404	68477895	727	50	-0.00015586	7.5094e-08	0.00027403	-0.56878	0.56951
1	68477895	69687616	387	50	0.00056689	3.9469e-08	0.00019867	2.8535	0.0043246
1	69687616	71372470	569	50	0.00020135	4.5103e-08	0.00021237	0.9481	0.34308
1	71372470	71684405	93	10	3.9185e-05	9.6447e-09	9.8207e-05	0.39901	0.68989
1	71684405	74326907	585	50	0.00013902	3.8083e-08	0.00019515	0.7124	0.47621
1	74326907	76728135	778	50	-0.00023758	5.6955e-08	0.00023865	-0.99549	0.3195
1	76728135	79661198	1012	50	3.8747e-06	6.3346e-08	0.00025169	0.015395	0.98772
1	79661198	81354191	497	50	0.00022057	3.9147e-08	0.00019786	1.1148	0.26495
1	81354191	83991748	1007	50	0.00050487	5.846e-08	0.00024179	2.0881	0.036792
1	83991748	84844495	332	33	1.7686e-05	2.54e-08	0.00015937	0.11097	0.91164
1	84844495	86454751	670	50	0.00053432	7.316e-08	0.00027048	1.9754	0.048218
1	86454751	88128631	612	50	4.5323e-05	5.2913e-08	0.00023003	0.19703	0.8438
1	88128631	90066303	533	50	0.00046229	5.5903e-08	0.00023644	1.9552	0.050557
1	90066303	91886317	600	50	0.00013596	5.783e-08	0.00024048	0.56539	0.57181
1	91886317	93536459	560	50	0.00048815	8.6164e-08	0.00029354	1.663	0.096318
1	93536459	94506191	289	27	0.00029115	2.6731e-08	0.0001635	1.7808	0.074951
1	94506191	96150893	686	50	0.00054615	5.3174e-08	0.0002306	2.3684	0.017864
1	96150893	97885249	669	50	0.00010575	5.4321e-08	0.00023307	0.45372	0.65003
1	97885249	99800604	653	50	0.00014274	5.2066e-08	0.00022818	0.62555	0.53161
1	99800604	100826405	348	36	0.00022123	2.6258e-08	0.00016204	1.3653	0.17217
1	100826405	102041016	478	49	0.00050115	9.7794e-08	0.00031272	1.6026	0.10903
1	102041016	102898745	286	35	-9.8136e-05	3.0745e-08	0.00017534	-0.55968	0.5757
1	102898745	103914211	213	21	0.00018818	1.5524e-08	0.00012459	1.5103	0.13096
1	103914211	106087842	485	50	0.00011429	3.646e-08	0.00019094	0.59856	0.54947
1	106087842	108409665	751	50	0.00014814	5.6898e-08	0.00023853	0.62106	0.53456
1	108409665	110303931	630	50	0.00012585	4.8156e-08	0.00021944	0.57349	0.56631
1	110303931	111741737	610	50	5.9087e-06	7.216e-08	0.00026863	0.021996	0.98245
1	111741737	113273306	753	50	0.00032735	6.1942e-08	0.00024888	1.3153	0.18842
1	113273306	114873845	558	50	0.00019342	4.5983e-08	0.00021444	0.90198	0.36707
1	114873845	115880593	363	37	0.00016241	2.4491e-08	0.0001565	1.0378	0.29937
1	115880593	118839067	927	50	-0.00052838	5.5912e-08	0.00023646	-2.2346	0.025446
1	118839067	144977494	584	50	-2.0248e-05	4.9872e-08	0.00022332	-0.09067	0.92775
1	144977494	148361253	477	49	0.0003098	4.2545e-08	0.00020626	1.5019	0.13311
1	148361253	151538881	396	34	0.00031138	4.4666e-08	0.00021134	1.4733	0.14066
1	151538881	153180829	548	45	-0.00026936	4.7115e-08	0.00021706	-1.241	0.21462
1	153180829	154770403	536	50	0.00056657	4.2693e-08	0.00020662	2.7421	0.0061056
1	154770403	156336133	394	42	0.00042843	4.2931e-08	0.0002072	2.0677	0.038664
1	156336133	158027412	641	50	4.9404e-06	8.0548e-08	0.00028381	0.017407	0.98611
1	158027412	159913048	729	50	4.2878e-05	6.7917e-08	0.00026061	0.16453	0.86931
1	159913048	162346721	972	50	0.00025646	7.7505e-08	0.0002784	0.92119	0.35695
1	162346721	165191702	1248	50	7.9618e-05	5.2883e-08	0.00022996	0.34622	0.72918
1	165191702	166460517	572	50	0.0007094	5.779e-08	0.0002404	2.951	0.0031678
1	166460517	169086324	1211	50	0.00025889	5.7727e-08	0.00024026	1.0775	0.28124
1	169086324	170557776	595	50	-0.00029874	4.5277e-08	0.00021278	-1.404	0.16033
1	170557776	173097907	966	50	0.00014956	5.7844e-08	0.00024051	0.62186	0.53403
1	173097907	175089768	545	34	0.00059548	4.3905e-08	0.00020954	2.8419	0.0044842
1	175089768	177433381	864	50	0.00076318	6.0372e-08	0.00024571	3.1061	0.0018959
1	177433381	178944309	556	50	-8.2796e-05	3.8449e-08	0.00019608	-0.42225	0.67284
1	178954470	181144121	816	50	0.00085923	6.7594e-08	0.00025999	3.3049	0.00095026
1	181144121	182755356	658	50	-0.00013246	4.9766e-08	0.00022308	-0.59379	0.55266
1	182755356	184595513	667	50	0.00019498	5.6247e-08	0.00023716	0.82211	0.41101
1	184595513	186810023	618	50	0.00021408	4.3541e-08	0.00020867	1.0259	0.30492
1	186810023	188759945	713	50	-0.00015978	5.4219e-08	0.00023285	-0.68618	0.4926
1	188759945	189904130	243	19	-4.2297e-05	1.1379e-08	0.00010667	-0.39651	0.69173
1	189904130	191868930	598	46	0.00016376	3.8195e-08	0.00019544	0.83793	0.40207
1	191868930	194107442	668	50	0.00035931	6.3513e-08	0.00025202	1.4257	0.15394
1	194107442	196176201	622	50	-5.4598e-06	4.432e-08	0.00021052	-0.025935	0.97931
1	196176201	197311514	206	15	0.00022029	1.2698e-08	0.00011269	1.9549	0.0506
1	197311514	199239884	544	50	0.00035295	4.3829e-08	0.00020935	1.6859	0.091816
1	199239884	200137649	348	38	-3.5524e-06	3.0701e-08	0.00017522	-0.020274	0.98382
1	200137649	201589975	744	50	0.0016652	9.2883e-08	0.00030477	5.4638	4.6608e-08
1	201589975	203334734	644	50	-6.6907e-05	6.5827e-08	0.00025657	-0.26078	0.79427
1	203334734	204681068	545	50	-5.3693e-05	5.3315e-08	0.0002309	-0.23254	0.81612
1	204681068	206073265	585	50	1.0254e-05	5.4318e-08	0.00023306	0.043995	0.96491
1	206073265	208410364	697	50	0.00029661	7.885e-08	0.0002808	1.0563	0.29083
1	208410364	210787750	1013	50	0.00036061	6.3418e-08	0.00025183	1.4319	0.15216
1	210787750	212842330	738	50	-8.4827e-05	5.6048e-08	0.00023674	-0.3583	0.72012
1	212842330	214578266	628	50	-0.00023257	6.0066e-08	0.00024508	-0.94895	0.34264
1	214578266	216243634	639	50	0.00027749	5.8813e-08	0.00024251	1.1442	0.25253
1	216243634	218705513	1121	50	-9.3577e-05	5.7847e-08	0.00024051	-0.38907	0.69722
1	218705513	219590571	316	35	7.9588e-05	2.5991e-08	0.00016122	0.49367	0.62154
1	219590571	221858231	756	50	0.0004016	5.9464e-08	0.00024385	1.6469	0.099576
1	221858231	222230220	186	22	-6.6825e-05	3.7564e-08	0.00019382	-0.34478	0.73026
1	222230220	224938520	798	50	0.00012249	5.6692e-08	0.0002381	0.51446	0.60693
1	224938520	226810860	558	50	0.00071297	5.6966e-08	0.00023868	2.9872	0.0028155
1	226810860	229156248	817	50	0.00061186	6.6309e-08	0.00025751	2.3761	0.017496
1	229156248	230685255	600	50	0.0001435	5.435e-08	0.00023313	0.61554	0.5382
1	230685255	232090252	655	50	0.00011049	5.5292e-08	0.00023514	0.46989	0.63843
1	232090252	233429284	621	50	-0.00023807	5.8184e-08	0.00024121	-0.98696	0.32366
1	233429284	234599434	568	50	0.0001794	5.5426e-08	0.00023543	0.76201	0.44605
1	234599434	235819436	426	50	0.00012792	4.5085e-08	0.00021233	0.60245	0.54687
1	235819436	237555628	778	50	0.00016521	6.2943e-08	0.00025088	0.65852	0.51021
1	237555628	238567807	447	50	0.00030131	4.4146e-08	0.00021011	1.434	0.15156
1	238567807	239925314	516	50	-1.0322e-05	4.5738e-08	0.00021386	-0.048266	0.9615
1	239925314	240564091	372	50	0.00031759	3.6251e-08	0.0001904	1.6681	0.095305
1	240564091	241582220	528	50	2.4448e-05	5.0911e-08	0.00022563	0.10835	0.91372
1	241582220	242071602	231	39	-0.00024142	3.1132e-08	0.00017644	-1.3683	0.17123
1	242071602	244109499	685	50	9.4962e-05	6.1643e-08	0.00024828	0.38248	0.70211
1	244109499	245506746	527	50	0.00030088	5.1168e-08	0.0002262	1.3301	0.18348
1	245506746	247344518	783	50	0.00029354	5.9938e-08	0.00024482	1.199	0.23054
1	247344518	249239466	476	50	0.0004856	3.9288e-08	0.00019821	2.4499	0.01429
2	10133	1781022	706	50	-0.0001564	5.2086e-08	0.00022822	-0.68531	0.49315
2	1781022	3973779	991	50	-2.541e-05	5.1922e-08	0.00022786	-0.11151	0.91121
2	3973779	5708337	618	50	0.00012196	6.2259e-08	0.00024952	0.48878	0.625
2	5708337	6836254	562	50	4.6886e-05	4.8163e-08	0.00021946	0.21364	0.83082
2	6836254	8422147	632	50	-5.8717e-05	5.1927e-08	0.00022787	-0.25767	0.79666
2	8422147	10298469	704	50	3.187e-05	6.4048e-08	0.00025308	0.12593	0.89979
2	10298469	12419150	997	50	0.00043623	6.6782e-08	0.00025842	1.688	0.091403
2	12419150	14335308	603	50	0.00021095	4.9929e-08	0.00022345	0.94409	0.34513
2	14335308	16329735	751	50	0.00033235	6.1059e-08	0.0002471	1.345	0.17863
2	16329735	18647423	880	50	0.00020667	5.917e-08	0.00024325	0.84963	0.39553
2	18647423	19692404	389	50	0.00080127	4.1022e-08	0.00020254	3.9561	7.6174e-05
2	19692404	21050490	660	50	0.00018165	5.7557e-08	0.00023991	0.75714	0.44897
2	21050490	23341383	616	50	0.00015802	5.325e-08	0.00023076	0.68479	0.49347
2	23341383	24686918	475	50	0.0005271	4.1181e-08	0.00020293	2.5974	0.0093926
2	24686918	26894985	597	50	0.00088142	6.2661e-08	0.00025032	3.5212	0.00042967
2	26894985	28598777	437	34	-0.00024444	4.0757e-08	0.00020188	-1.2108	0.22597
2	28598777	29217559	244	31	-0.00018078	2.8129e-08	0.00016772	-1.0779	0.28108
2	29217559	30463711	625	50	5.8048e-05	6.0257e-08	0.00024547	0.23647	0.81306
2	30463711	31550450	530	50	0.00060072	6.6888e-08	0.00025863	2.3227	0.020194
2	31550450	33363777	536	50	0.00038863	4.9846e-08	0.00022326	1.7407	0.081735
2	33363777	35345028	831	50	4.8554e-05	5.6011e-08	0.00023667	0.20516	0.83745
2	35345028	36122006	296	30	5.404e-05	2.4687e-08	0.00015712	0.34394	0.73089
2	36122006	38132712	952	50	0.00023503	5.9799e-08	0.00024454	0.96111	0.3365
2	38132712	39031337	344	39	-0.00041112	4.5052e-08	0.00021225	-1.9369	0.052755
2	39031337	40281483	307	32	0.00013303	3.3778e-08	0.00018379	0.72381	0.46918
2	40281483	43309590	1320	50	0.00075918	6.2467e-08	0.00024993	3.0375	0.0023855
2	43309590	44313803	410	47	-0.0002011	7.3779e-08	0.00027162	-0.74037	0.45908
2	44313803	46482634	1083	50	0.00024103	5.8702e-08	0.00024229	0.99482	0.31982
2	46482634	47318772	417	50	-0.00054402	5.8137e-08	0.00024112	-2.2562	0.024055
2	47318772	48213001	309	50	0.00031475	4.308e-08	0.00020756	1.5165	0.1294
2	48213001	50022257	740	50	-0.00027839	6.1363e-08	0.00024772	-1.1238	0.26109
2	50022257	50818928	343	34	-9.1329e-06	2.8023e-08	0.0001674	-0.054558	0.95649
2	50818928	52491133	655	50	1.6272e-05	5.9995e-08	0.00024494	0.066431	0.94703
2	52491133	53508452	481	42	0.00012195	4.737e-08	0.00021765	0.56032	0.57526
2	53508452	54685226	459	49	3.8455e-05	4.2687e-08	0.00020661	0.18612	0.85235
2	54685226	56203345	640	50	-1.3267e-05	6.4077e-08	0.00025314	-0.052412	0.9582
2	56203345	57429100	440	45	0.00027715	4.323e-08	0.00020792	1.333	0.18255
2	57429100	58297315	287	29	0.00014648	3.6936e-08	0.00019219	0.76215	0.44597
2	58297315	60292000	760	50	0.0001361	5.4312e-08	0.00023305	0.58401	0.55921
2	60292000	62429044	620	50	0.0014719	8.9074e-08	0.00029845	4.9319	8.1431e-07
2	62429044	64625913	620	50	0.00031976	5.2425e-08	0.00022896	1.3966	0.16255
2	64625913	65933444	471	50	0.0001261	6.3199e-08	0.00025139	0.5016	0.61595
2	65933444	67226166	554	50	-2.9872e-05	5.1571e-08	0.00022709	-0.13154	0.89535
2	67226166	68010176	426	50	0.00015612	4.1967e-08	0.00020486	0.7621	0.446
2	68010176	69139564	491	50	0.00044014	6.3146e-08	0.00025129	1.7515	0.079857
2	69139564	70755198	564	50	0.00054039	6.0329e-08	0.00024562	2.2001	0.027798
2	70755198	73174848	807	50	0.00055107	5.9094e-08	0.00024309	2.2669	0.023394
2	73174848	75630086	749	50	0.00019571	5.5026e-08	0.00023458	0.83433	0.4041
2	75630086	76913661	513	50	0.00047547	5.2974e-08	0.00023016	2.0658	0.038846
2	76913661	78079264	407	50	-0.00010877	5.2245e-08	0.00022857	-0.47586	0.63418
2	78079264	80050403	845	50	0.00060545	5.7584e-08	0.00023997	2.5231	0.011634
2	80050403	81620841	586	50	0.00036316	5.9358e-08	0.00024363	1.4906	0.13606
2	81620841	85140680	924	50	0.00019804	5.943e-08	0.00024378	0.81237	0.41658
2	85140680	88038507	685	50	0.00020951	5.6728e-08	0.00023818	0.87965	0.37905
2	88038507	89154526	255	31	4.2345e-05	2.7624e-08	0.0001662	0.25478	0.7989
2	95326452	98995201	469	41	0.00036227	5.0172e-08	0.00022399	1.6173	0.10581
2	98995201	101822329	936	50	0.00011488	6.3469e-08	0.00025193	0.45599	0.6484
2	101822329	102688765	269	30	0.00027277	3.4547e-08	0.00018587	1.4675	0.14223
2	102688765	103588215	416	35	0.00025615	3.8935e-08	0.00019732	1.2981	0.19424
2	103588215	105125034	315	39	0.00013072	3.2383e-08	0.00017995	0.72643	0.46758
2	105125034	106210058	421	50	0.00018169	3.6626e-08	0.00019138	0.94939	0.34242
2	106210058	107408267	464	50	-1.3951e-05	4.3854e-08	0.00020941	-0.066619	0.94688
2	107408267	108429177	364	39	-3.8027e-05	2.7753e-08	0.00016659	-0.22827	0.81944
2	108429177	110572432	563	50	0.00027556	4.8315e-08	0.00021981	1.2537	0.20996
2	110572432	113921856	882	50	0.00042254	8.2527e-08	0.00028728	1.4708	0.14133
2	113921856	116772470	779	50	0.00017621	5.8496e-08	0.00024186	0.72854	0.46628
2	116772470	118367466	431	38	0.00015657	3.2866e-08	0.00018129	0.86365	0.38778
2	118367466	121303783	1013	50	0.00065119	6.3406e-08	0.0002518	2.5861	0.0097072
2	121303783	123302906	596	50	-4.4759e-05	5.1018e-08	0.00022587	-0.19816	0.84292
2	123302906	124732250	454	45	0.00045124	3.4935e-08	0.00018691	2.4142	0.015769
2	124732250	125840921	394	45	-0.00011817	3.7265e-08	0.00019304	-0.61217	0.54043
2	125840921	127373764	449	39	0.00044693	3.1278e-08	0.00017685	2.5271	0.011501
2	127373764	128034347	271	41	0.00036906	2.7153e-08	0.00016478	2.2397	0.025112
2	128034347	129474441	448	50	0.000495	4.5065e-08	0.00021229	2.3318	0.019712
2	129474441	130067170	234	27	2.6752e-05	2.0477e-08	0.0001431	0.18695	0.8517
2	130067170	130658085	203	25	-8.8613e-05	1.882e-08	0.00013719	-0.64593	0.51832
2	130658085	133042784	245	35	-7.635e-05	3.0889e-08	0.00017575	-0.43442	0.66398
2	133042784	135158578	917	50	0.00031655	6.6338e-08	0.00025756	1.229	0.21906
2	135158578	137042794	388	39	-0.00024866	4.7028e-08	0.00021686	-1.1466	0.25153
2	137042794	138698117	623	50	0.00021125	5.5305e-08	0.00023517	0.8983	0.36903
2	138698117	140100271	454	50	-0.00015823	3.7675e-08	0.0001941	-0.8152	0.41496
2	140100271	141805351	599	50	4.6065e-05	4.9526e-08	0.00022254	0.20699	0.83601
2	141805351	142518602	314	35	0.00023987	2.6843e-08	0.00016384	1.4641	0.14317
2	142518602	144519484	674	50	0.00068389	5.9872e-08	0.00024469	2.7949	0.0051909
2	144519484	146445570	441	50	0.0001501	4.8047e-08	0.0002192	0.68479	0.49347
2	146445570	147277162	158	15	2.3539e-05	1.2511e-08	0.00011185	0.21044	0.83332
2	147277162	150210292	675	50	0.00025723	5.6785e-08	0.0002383	1.0794	0.28039
2	150210292	151731462	489	50	0.0003592	4.3619e-08	0.00020885	1.7199	0.085452
2	151731462	152486782	294	30	5.5985e-06	2.529e-08	0.00015903	0.035205	0.97192
2	152486782	154005056	517	49	0.00043938	4.4476e-08	0.00021089	2.0834	0.037213
2	154005056	155391135	513	50	0.00040212	4.6817e-08	0.00021637	1.8585	0.0631
2	155391135	157560635	581	50	0.00018573	4.693e-08	0.00021663	0.85732	0.39127
2	157560635	158533218	170	26	0.00031964	2.583e-08	0.00016072	1.9889	0.046717
2	158533218	159577082	336	38	0.00013521	2.7754e-08	0.0001666	0.81162	0.41701
2	159577082	161769733	758	50	0.00050108	6.3559e-08	0.00025211	1.9875	0.046864
2	161769733	163503551	414	37	0.00054723	3.8764e-08	0.00019689	2.7794	0.0054456
2	163503551	164466638	203	25	0.00029089	3.009e-08	0.00017347	1.6769	0.093561
2	164466638	165178840	174	20	2.9336e-05	2.4509e-08	0.00015655	0.18738	0.85136
2	165178840	167160270	667	50	0.00037575	5.2165e-08	0.0002284	1.6451	0.099941
2	167160270	167355970	73	10	0.00018139	1.0017e-08	0.00010009	1.8123	0.069938
2	167355970	169968236	872	50	0.00011507	6.2939e-08	0.00025088	0.45867	0.64647
2	169968236	171226245	497	50	9.0383e-05	4.1593e-08	0.00020394	0.44318	0.65764
2	171226245	173138905	634	50	6.3305e-05	6.509e-08	0.00025513	0.24813	0.80403
2	173138905	175588929	863	50	0.00013007	6.043e-08	0.00024583	0.52911	0.59673
2	175588929	177363636	575	50	-3.4788e-05	4.7965e-08	0.00021901	-0.15884	0.87379
2	177363636	178553183	470	50	0.00019056	4.0098e-08	0.00020025	0.95161	0.34129
2	178553183	181312739	1029	50	0.00024703	6.2738e-08	0.00025048	0.98623	0.32402
2	181312739	182266031	315	32	0.00021502	3.5072e-08	0.00018728	1.1482	0.2509
2	182266031	184357608	650	50	0.00015999	5.9898e-08	0.00024474	0.6537	0.5133
2	184357608	185280173	244	25	0.00018772	2.3683e-08	0.00015389	1.2198	0.22253
2	185280173	189882065	1019	50	0.00032496	5.8111e-08	0.00024106	1.348	0.17765
2	189882065	191973357	524	50	0.00026944	4.7147e-08	0.00021713	1.2409	0.21465
2	191973357	195861164	730	50	0.00056199	5.4656e-08	0.00023379	2.4039	0.016223
2	195861164	196447456	155	19	9.486e-05	1.9889e-08	0.00014103	0.67263	0.50118
2	196447456	198078110	470	43	9.4282e-05	3.8582e-08	0.00019642	0.47999	0.63123
2	198078110	199311125	331	25	-0.00016098	3.2847e-08	0.00018124	-0.88825	0.37441
2	199311125	201576284	637	50	-0.00073751	7.9812e-08	0.00028251	-2.6106	0.0090394
2	201576284	202818637	335	40	6.058e-05	4.0624e-08	0.00020156	0.30056	0.76375
2	202818637	205799241	813	50	-0.00016405	6.6266e-08	0.00025742	-0.6373	0.52393
2	205799241	206735704	411	50	-0.00039504	3.8553e-08	0.00019635	-2.0119	0.04423
2	206735704	208645399	714	50	-4.2508e-05	6.5137e-08	0.00025522	-0.16655	0.86772
2	208645399	209941529	356	41	0.00062477	4.1145e-08	0.00020284	3.0801	0.0020696
2	209941529	212379518	776	50	0.00057427	6.1348e-08	0.00024769	2.3185	0.02042
2	212379518	214014282	629	50	0.00023011	6.1517e-08	0.00024803	0.92777	0.35352
2	214014282	215573795	462	44	0.00031756	4.6386e-08	0.00021537	1.4745	0.14036
2	215573795	217715661	807	50	0.0001807	5.7714e-08	0.00024024	0.75217	0.45195
2	217715661	218395480	282	35	0.00020575	2.5845e-08	0.00016076	1.2798	0.20061
2	218395480	220454551	666	50	0.00055233	6.6318e-08	0.00025752	2.1448	0.031972
2	220454551	222521176	861	50	0.0005514	6.1305e-08	0.0002476	2.227	0.025948
2	222521176	224859419	791	50	1.0312e-05	5.5952e-08	0.00023654	0.043593	0.96523
2	224859419	225840004	370	37	-0.00012763	2.9704e-08	0.00017235	-0.74054	0.45897
2	225840004	228119842	751	50	5.1717e-05	6.1637e-08	0.00024827	0.20831	0.83498
2	228119842	229370787	485	50	0.00018004	4.2181e-08	0.00020538	0.87664	0.38068
2	229370787	231843389	967	50	0.00032172	7.0419e-08	0.00026537	1.2124	0.22538
2	231843389	233550003	501	50	0.00032659	4.0403e-08	0.00020101	1.6248	0.1042
2	233550003	235150987	806	50	0.00010825	6.2044e-08	0.00024909	0.43457	0.66387
2	235150987	236043550	415	50	0.00034633	4.6963e-08	0.00021671	1.5982	0.11001
2	236043550	237449032	487	50	0.00016539	4.4352e-08	0.0002106	0.78533	0.43226
2	237449032	238760981	559	50	0.00038121	5.6707e-08	0.00023813	1.6008	0.10941
2	238760981	239952643	446	50	0.00031568	4.8767e-08	0.00022083	1.4295	0.15286
2	239952643	241560084	701	50	-3.8543e-06	5.6572e-08	0.00023785	-0.016205	0.98707
2	241560084	242149921	239	29	0.00081223	2.8109e-08	0.00016766	4.8446	1.2686e-06
2	242149921	243188920	144	17	-6.2573e-05	2.0698e-08	0.00014387	-0.43493	0.66362
3	60157	1441779	625	50	0.00032017	5.7344e-08	0.00023947	1.337	0.18122
3	1441779	2992120	928	50	0.00030431	5.9542e-08	0.00024401	1.2471	0.21236
3	2992120	4431647	777	50	0.00036859	5.8581e-08	0.00024203	1.5229	0.12779
3	4431647	6083183	781	50	-0.00017772	6.3612e-08	0.00025221	-0.70465	0.48103
3	6083183	7083387	432	50	-0.00020436	4.5983e-08	0.00021444	-0.953	0.34059
3	7083387	8648561	877	50	0.00028575	6.0858e-08	0.00024669	1.1583	0.24674
3	8648561	9543183	493	50	0.00042458	5.1064e-08	0.00022597	1.8789	0.060259
3	9543183	11019665	659	50	0.00061887	5.9467e-08	0.00024386	2.5378	0.011155
3	11019665	13070799	779	50	0.00031226	5.6655e-08	0.00023802	1.3119	0.18956
3	13070799	14816900	809	50	-9.6119e-06	5.5214e-08	0.00023498	-0.040906	0.96737
3	14816900	16282442	548	50	-4.8332e-05	4.6801e-08	0.00021634	-0.22341	0.82321
3	16282442	17891118	508	50	0.00036322	6.4464e-08	0.0002539	1.4306	0.15255
3	17891118	19125144	352	41	0.00024919	4.1141e-08	0.00020283	1.2285	0.21924
3	19125144	20091348	212	25	-4.6738e-05	3.0954e-08	0.00017594	-0.26565	0.79051
3	20091348	21643707	664	50	0.00043975	5.4816e-08	0.00023413	1.8783	0.060346
3	21643707	22204244	390	50	0.00029784	3.6211e-08	0.00019029	1.5652	0.11755
3	22204244	23804865	555	50	0.00040021	5.3209e-08	0.00023067	1.735	0.082742
3	23804865	25461558	760	50	0.00029386	5.3853e-08	0.00023206	1.2663	0.20541
3	25461558	26877769	492	50	4.6542e-05	4.2168e-08	0.00020535	0.22665	0.8207
3	26877769	27840910	279	31	0.00014964	5.0153e-08	0.00022395	0.6682	0.50401
3	27840910	29142260	464	50	0.00040655	7.2456e-08	0.00026918	1.5103	0.13096
3	29142260	30717955	699	50	0.00040417	6.0901e-08	0.00024678	1.6378	0.10147
3	30717955	32351715	638	50	7.4495e-05	5.814e-08	0.00024112	0.30895	0.75736
3	32351715	33255592	290	45	0.00059135	4.8847e-08	0.00022101	2.6756	0.007459
3	33255592	35283458	628	50	0.00079791	5.0982e-08	0.00022579	3.5338	0.0004096
3	35283458	36486842	420	45	4.5183e-05	3.733e-08	0.00019321	0.23386	0.81509
3	36486842	38356116	635	50	0.00018242	5.4781e-08	0.00023405	0.7794	0.43574
3	38356116	40221298	687	50	0.00026804	6.3376e-08	0.00025175	1.0647	0.287
3	40221298	41064528	152	15	0.00015657	1.4004e-08	0.00011834	1.323	0.18583
3	41064528	42540002	476	50	0.00021713	3.829e-08	0.00019568	1.1096	0.26716
3	42540002	45165153	765	50	0.00026433	5.5713e-08	0.00023604	1.1199	0.26277
3	45165153	46657500	593	50	0.00058753	5.3706e-08	0.00023175	2.5352	0.011237
3	46657500	47727212	205	17	1.3843e-05	3.3116e-08	0.00018198	0.076072	0.93936
3	47727212	49316972	326	16	-4.107e-05	3.7665e-08	0.00019408	-0.21162	0.83241
3	49316972	51832015	566	26	0.00017747	5.0859e-08	0.00022552	0.78695	0.43131
3	51832015	54081390	712	50	0.00048895	5.9514e-08	0.00024395	2.0042	0.045044
3	54081390	55348860	652	50	0.00023526	6.1916e-08	0.00024883	0.94546	0.34442
3	55348860	56433907	378	43	-0.00024181	3.4248e-08	0.00018506	-1.3066	0.19133
3	56433907	58157519	589	50	0.0005094	6.3218e-08	0.00025143	2.026	0.042765
3	58157519	60272906	1011	50	0.00021912	5.6618e-08	0.00023794	0.9209	0.3571
3	60272906	62355666	1019	50	5.0096e-05	5.3213e-08	0.00023068	0.21717	0.82808
3	62355666	63669286	668	50	-0.00010989	5.1993e-08	0.00022802	-0.48191	0.62987
3	63669286	65273538	768	50	0.00018555	6.03e-08	0.00024556	0.75563	0.44987
3	65273538	66270447	355	50	0.00012625	3.5039e-08	0.00018719	0.67445	0.50002
3	66270447	68286914	669	50	0.00043522	6.0361e-08	0.00024568	1.7715	0.076484
3	68286914	69276762	381	42	-0.00022418	4.0142e-08	0.00020036	-1.1189	0.26318
3	69276762	70449028	409	50	0.00028195	4.4628e-08	0.00021125	1.3347	0.18199
3	70449028	72529329	787	50	0.00022251	8.1332e-08	0.00028519	0.78021	0.43526
3	72529329	74321817	712	50	2.6039e-05	5.5723e-08	0.00023606	0.11031	0.91217
3	74321817	75704949	282	30	0.00029097	2.4128e-08	0.00015533	1.8732	0.06104
3	75704949	77508835	515	50	-0.00011555	4.3486e-08	0.00020853	-0.5541	0.57951
3	77508835	79024541	435	48	0.00017962	3.83e-08	0.0001957	0.91781	0.35872
3	79024541	81427310	534	43	0.00025949	3.7716e-08	0.00019421	1.3361	0.1815
3	81427310	82643886	313	27	0.00020651	2.3821e-08	0.00015434	1.338	0.18089
3	82643886	84367479	351	33	0.00028117	2.6363e-08	0.00016237	1.7317	0.083329
3	84367479	85582231	283	23	0.00047592	3.0197e-08	0.00017377	2.7388	0.0061673
3	85582231	87409732	465	40	0.00018049	3.8202e-08	0.00019545	0.92342	0.35579
3	87409732	88298373	213	18	3.1427e-05	1.6667e-08	0.0001291	0.24343	0.80767
3	88298373	94255316	486	42	0.00028503	4.158e-08	0.00020391	1.3978	0.16217
3	94255316	95311971	230	17	-5.0197e-05	1.877e-08	0.000137	-0.36639	0.71407
3	95311971	98215950	616	50	-0.00021951	4.7359e-08	0.00021762	-1.0087	0.31313
3	98215950	99373762	351	40	4.8579e-05	2.8687e-08	0.00016937	0.28682	0.77425
3	99373762	100592217	372	30	0.00013202	2.7258e-08	0.0001651	0.79962	0.42393
3	100592217	103084960	716	50	0.00052699	7.3354e-08	0.00027084	1.9458	0.051681
3	103084960	104581613	466	50	0.00051836	3.763e-08	0.00019398	2.6722	0.0075366
3	104581613	106982811	743	50	5.5642e-05	8.1326e-08	0.00028518	0.19511	0.8453
3	106982811	109522395	800	50	0.00016977	5.9807e-08	0.00024455	0.69419	0.48756
3	109522395	110513770	269	25	0.00028331	2.3834e-08	0.00015438	1.8351	0.066491
3	110513770	112815699	743	50	-0.00018015	5.6925e-08	0.00023859	-0.75505	0.45022
3	112815699	113947863	377	42	0.00035667	4.4349e-08	0.00021059	1.6936	0.090334
3	113947863	115447080	402	50	5.3449e-05	3.6032e-08	0.00018982	0.28158	0.77827
3	115447080	116800153	551	50	0.00051011	6.1732e-08	0.00024846	2.0531	0.040064
3	116800153	118530251	604	50	0.00014022	5.6489e-08	0.00023767	0.58996	0.55522
3	118530251	120523055	741	50	-0.00019504	6.1923e-08	0.00024884	-0.78377	0.43317
3	120523055	121974097	429	40	0.00044425	5.5501e-08	0.00023559	1.8857	0.059335
3	121974097	123517768	538	50	0.00012127	4.4591e-08	0.00021116	0.57427	0.56579
3	123517768	124936642	640	50	0.00039151	5.6296e-08	0.00023727	1.6501	0.098923
3	124936642	126214943	409	46	0.0003678	4.8982e-08	0.00022132	1.6619	0.096541
3	126214943	128194861	702	50	0.00018033	5.4905e-08	0.00023432	0.7696	0.44154
3	128194861	130244735	503	50	0.00026292	4.4149e-08	0.00021012	1.2513	0.21082
3	130244735	131836516	582	50	-0.00021066	4.6614e-08	0.0002159	-0.9757	0.32921
3	131836516	133252173	529	50	0.00030566	4.2316e-08	0.00020571	1.4859	0.13731
3	133252173	135456906	893	50	0.00056339	5.3702e-08	0.00023174	2.4311	0.015051
3	135456906	137371083	502	38	6.2203e-05	3.4967e-08	0.00018699	0.33265	0.7394
3	137371083	139954597	884	50	0.00022771	5.6871e-08	0.00023848	0.95483	0.33966
3	139954597	141339097	499	50	-0.00013233	4.8886e-08	0.0002211	-0.5985	0.54951
3	141339097	143164628	665	50	-0.00030384	5.6265e-08	0.0002372	-1.2809	0.20022
3	143164628	144410816	412	50	0.00040053	3.9108e-08	0.00019776	2.0254	0.042829
3	144410816	145664619	389	45	4.0426e-05	3.2826e-08	0.00018118	0.22313	0.82344
3	145664619	146726629	351	42	-2.9299e-05	2.9407e-08	0.00017148	-0.17086	0.86434
3	146726629	149043237	705	50	-7.3365e-05	5.9617e-08	0.00024417	-0.30047	0.76382
3	149043237	150252004	437	50	-0.00024429	4.9043e-08	0.00022146	-1.1031	0.26999
3	150252004	151348730	382	50	0.0002797	3.7747e-08	0.00019428	1.4396	0.14997
3	151348730	153256571	575	50	0.00050802	5.0664e-08	0.00022509	2.257	0.024008
3	153256571	154714218	429	44	0.00045438	2.856e-08	0.000169	2.6887	0.0071736
3	154714218	156008700	352	42	0.0001342	3.3694e-08	0.00018356	0.73111	0.46471
3	156008700	157312028	483	49	0.00025387	3.5314e-08	0.00018792	1.351	0.17671
3	157312028	159477890	669	50	0.00012672	5.2491e-08	0.00022911	0.55309	0.5802
3	159477890	161524504	583	50	0.000621	5.4064e-08	0.00023252	2.6708	0.0075681
3	161524504	163253205	524	47	0.00024967	4.0376e-08	0.00020094	1.2425	0.21404
3	163253205	165055469	464	37	0.00019932	2.9193e-08	0.00017086	1.1666	0.24338
3	165055469	167117429	478	47	4.7558e-05	3.267e-08	0.00018075	0.26312	0.79246
3	167117429	168580960	394	43	9.1926e-05	3.2142e-08	0.00017928	0.51274	0.60813
3	168580960	170964909	757	50	0.00020232	8.5267e-08	0.00029201	0.69286	0.4884
3	170964909	172295731	524	50	0.00025392	5.1836e-08	0.00022767	1.1153	0.26473
3	172295731	173477285	381	50	0.00040943	3.5028e-08	0.00018716	2.1876	0.028697
3	173477285	175116539	610	50	0.00051431	6.6237e-08	0.00025736	1.9984	0.045675
3	175116539	176320287	350	48	0.0005375	3.2447e-08	0.00018013	2.9839	0.0028458
3	176320287	178107165	573	50	0.00040789	5.3053e-08	0.00023033	1.7709	0.076584
3	178107165	179374586	422	47	0.00039783	3.5466e-08	0.00018833	2.1125	0.034646
3	179374586	181511166	493	50	0.00026302	4.3392e-08	0.00020831	1.2627	0.20671
3	181511166	183769683	688	50	-4.2598e-05	5.6014e-08	0.00023667	-0.17999	0.85716
3	183769683	185068255	436	50	0.00019747	4.9249e-08	0.00022192	0.88982	0.37356
3	185068255	186890344	697	50	-9.8718e-05	6.0226e-08	0.00024541	-0.40226	0.68749
3	186890344	188856214	797	50	0.000182	5.9778e-08	0.00024449	0.74439	0.45664
3	188856214	190226607	610	50	0.00020143	6.0778e-08	0.00024653	0.81705	0.4139
3	190226607	192343814	799	50	0.00040304	5.3147e-08	0.00023054	1.7483	0.080418
3	192343814	194059671	613	50	0.00024381	5.7804e-08	0.00024042	1.0141	0.31054
3	194059671	194786674	321	50	0.00051699	3.6555e-08	0.00019119	2.704	0.0068513
3	194786674	195971408	307	42	0.00025177	3.3409e-08	0.00018278	1.3774	0.16839
3	195971408	197075987	394	49	0.00058582	4.5903e-08	0.00021425	2.7343	0.0062517
3	197075987	197946622	190	29	2.8872e-05	2.2027e-08	0.00014842	0.19454	0.84576
4	10240	694715	125	15	0.00012576	2.1838e-08	0.00014778	0.85105	0.39474
4	694715	1478711	266	29	0.00015948	3.3959e-08	0.00018428	0.86541	0.38681
4	1478711	2842979	325	45	-0.00013223	3.3937e-08	0.00018422	-0.71778	0.4729
4	2842979	3846040	279	39	0.00037642	3.637e-08	0.00019071	1.9738	0.048407
4	3846040	4684116	236	35	-0.00013614	2.9978e-08	0.00017314	-0.7863	0.43169
4	4684116	5502388	397	50	0.00021447	4.2294e-08	0.00020565	1.0429	0.29701
4	5502388	6773043	669	50	0.0001619	5.2752e-08	0.00022968	0.7049	0.48087
4	6773043	7539692	394	50	0.00022253	5.3721e-08	0.00023178	0.96008	0.33701
4	7539692	8152235	359	50	0.00024645	4.0978e-08	0.00020243	1.2174	0.22344
4	8152235	9326479	244	39	0.00055184	3.1534e-08	0.00017758	3.1076	0.0018861
4	9326479	10699152	539	39	8.6227e-05	4.0238e-08	0.00020059	0.42986	0.6673
4	10699152	12323034	682	50	-8.4267e-05	5.9324e-08	0.00024357	-0.34597	0.72936
4	12323034	14272001	734	50	0.00035768	6.308e-08	0.00025116	1.4241	0.15441
4	14272001	15147446	378	50	0.00014366	4.068e-08	0.00020169	0.71229	0.47628
4	15147446	15927009	268	34	-4.8163e-05	2.9582e-08	0.00017199	-0.28002	0.77946
4	15927009	17383322	686	50	0.00025282	6.1754e-08	0.0002485	1.0174	0.30897
4	17383322	18841874	428	50	-1.305e-05	4.3639e-08	0.0002089	-0.06247	0.95019
4	18841874	20544557	505	50	0.00038148	3.6119e-08	0.00019005	2.0072	0.044724
4	20544557	22319347	685	50	0.0005085	6.0023e-08	0.000245	2.0756	0.037935
4	22319347	24135529	621	50	-6.0097e-05	5.9352e-08	0.00024362	-0.24668	0.80516
4	24135529	25609322	605	50	0.00028974	6.0864e-08	0.00024671	1.1744	0.24022
4	25609322	27343722	564	50	3.8789e-05	5.7325e-08	0.00023943	0.16201	0.8713
4	27343722	27965868	211	29	-9.3551e-05	2.3694e-08	0.00015393	-0.60776	0.54334
4	27965868	29762208	563	50	0.00038701	4.675e-08	0.00021622	1.7899	0.073469
4	29762208	30454535	163	24	4.4727e-05	1.8942e-08	0.00013763	0.32498	0.7452
4	30454535	31782981	420	50	-0.00019721	3.6396e-08	0.00019078	-1.0337	0.30128
4	31782981	33172766	340	37	0.00040511	4.4515e-08	0.00021099	1.9201	0.054846
4	33172766	35151415	378	30	-0.0001847	2.4641e-08	0.00015697	-1.1766	0.23934
4	35151415	36020436	276	35	0.0001297	2.9585e-08	0.000172	0.75407	0.45081
4	36020436	37255047	463	48	0.0004849	3.7627e-08	0.00019398	2.4998	0.012427
4	37255047	38907022	790	50	0.00056195	5.9704e-08	0.00024434	2.2999	0.021457
4	38907022	40202609	431	50	0.00029458	4.1165e-08	0.00020289	1.4519	0.14653
4	40202609	42213058	731	50	0.00021619	5.8993e-08	0.00024288	0.89011	0.37341
4	42213058	43965045	559	50	-2.5926e-06	5.1373e-08	0.00022666	-0.011438	0.99087
4	43965045	45189157	360	40	0.00039639	2.595e-08	0.00016109	2.4607	0.013868
4	45189157	47411896	498	50	0.00040623	3.8139e-08	0.00019529	2.0801	0.037515
4	47411896	48123600	236	27	7.5673e-06	3.1976e-08	0.00017882	0.042318	0.96625
4	48123600	53877433	543	43	0.00021316	6.0554e-08	0.00024608	0.86623	0.38637
4	53877433	55429556	553	50	0.00039386	4.7261e-08	0.0002174	1.8117	0.070031
4	55429556	56547644	381	48	-0.00026783	3.1023e-08	0.00017613	-1.5206	0.12836
4	56547644	58935008	929	50	9.3394e-06	5.5556e-08	0.0002357	0.039624	0.96839
4	58935008	60741087	486	50	0.00015806	3.821e-08	0.00019547	0.80858	0.41876
4	60741087	62371763	449	50	0.00044043	5.3607e-08	0.00023153	1.9022	0.05714
4	62371763	64341001	465	50	3.4323e-05	4.1456e-08	0.00020361	0.16858	0.86613
4	64341001	66600492	560	50	0.00027379	4.7246e-08	0.00021736	1.2596	0.20781
4	66600492	68059497	445	49	-0.00014054	3.088e-08	0.00017573	-0.79978	0.42384
4	68059497	68854765	269	33	7.5454e-05	2.1587e-08	0.00014692	0.51356	0.60756
4	68854765	71049152	485	42	-9.1157e-06	2.9538e-08	0.00017187	-0.053039	0.9577
4	71049152	72140558	265	29	0.00011038	2.079e-08	0.00014419	0.76552	0.44396
4	72140558	74592390	558	50	3.6535e-05	4.5756e-08	0.00021391	0.1708	0.86438
4	74592390	77130707	777	50	-0.00013937	6.2794e-08	0.00025059	-0.55617	0.57809
4	77130707	79093979	769	50	-2.8442e-05	6.0989e-08	0.00024696	-0.11517	0.90831
4	79093979	80990297	599	50	3.386e-05	3.923e-08	0.00019807	0.17095	0.86426
4	80990297	82125315	262	31	0.00033692	2.815e-08	0.00016778	2.0081	0.044633
4	82125315	83372593	408	48	0.00010128	3.3604e-08	0.00018331	0.5525	0.58061
4	83372593	84799656	539	50	0.0003451	4.631e-08	0.0002152	1.6036	0.10879
4	84799656	86930609	646	50	0.00044854	5.948e-08	0.00024389	1.8392	0.065892
4	86930609	87534648	144	18	0.00016352	3.1462e-08	0.00017738	0.92191	0.35658
4	87534648	89238028	619	50	-7.9118e-05	6.2847e-08	0.00025069	-0.3156	0.75231
4	89238028	90231564	334	44	2.8106e-05	2.7983e-08	0.00016728	0.16802	0.86657
4	90231564	91560677	354	41	0.00045388	3.4721e-08	0.00018634	2.4358	0.014859
4	91560677	94233299	613	50	-4.2041e-05	5.5816e-08	0.00023625	-0.17795	0.85876
4	94233299	96182188	646	50	-9.6322e-05	5.405e-08	0.00023249	-0.41431	0.67864
4	96182188	97540703	522	50	-5.6207e-05	3.9885e-08	0.00019971	-0.28144	0.77838
4	97540703	99424067	438	36	-9.0151e-05	3.2478e-08	0.00018022	-0.50024	0.61691
4	99424067	100678360	451	50	0.00010489	4.7523e-08	0.000218	0.48115	0.63041
4	100678360	103221356	857	50	0.00017529	7.0972e-08	0.00026641	0.65798	0.51055
4	103221356	105305294	523	43	0.00077283	5.8452e-08	0.00024177	3.1966	0.0013908
4	105305294	107501305	638	50	0.00066639	6.5827e-08	0.00025657	2.5973	0.0093953
4	107501305	108815348	369	45	0.00042175	3.2513e-08	0.00018031	2.339	0.019336
4	108815348	111256567	811	50	-1.9987e-05	7.4778e-08	0.00027346	-0.073089	0.94174
4	111256567	113870102	768	50	0.00023208	6.8883e-08	0.00026246	0.88427	0.37655
4	113870102	115666246	640	50	0.00016769	5.7142e-08	0.00023904	0.70148	0.483
4	115666246	117276929	376	36	0.00019917	2.6054e-08	0.00016141	1.2339	0.21724
4	117276929	118479918	360	39	0.00069436	3.3679e-08	0.00018352	3.7836	0.00015458
4	118479918	119933512	442	44	0.00037657	3.7613e-08	0.00019394	1.9417	0.052177
4	119933512	120392684	161	16	0.00026866	1.7233e-08	0.00013128	2.0465	0.040707
4	120392684	122657987	773	50	0.00019577	6.7783e-08	0.00026035	0.75194	0.45209
4	122657987	124286481	399	37	0.00024204	4.4694e-08	0.00021141	1.1449	0.25226
4	124286481	125210862	289	37	-7.2662e-05	3.326e-08	0.00018237	-0.39843	0.69032
4	125210862	126480886	410	50	0.00029032	3.8889e-08	0.0001972	1.4722	0.14097
4	126480886	127275477	236	31	0.00019319	2.9134e-08	0.00017069	1.1318	0.2577
4	127275477	127830293	176	23	-0.00018014	2.1521e-08	0.0001467	-1.2279	0.21947
4	127830293	128996665	221	16	-5.6245e-05	2.0237e-08	0.00014226	-0.39537	0.69257
4	128996665	130591885	474	50	0.00032488	4.3581e-08	0.00020876	1.5562	0.11965
4	130591885	131283821	191	23	0.00023946	2.4193e-08	0.00015554	1.5395	0.12368
4	131283821	132954033	366	42	0.00045502	3.4006e-08	0.00018441	2.4675	0.013606
4	132954033	134628434	401	40	0.00024352	3.8774e-08	0.00019691	1.2367	0.2162
4	134628434	136566407	445	48	0.00018141	3.4227e-08	0.00018501	0.98054	0.32682
4	136566407	138541971	566	50	6.8923e-05	5.2882e-08	0.00022996	0.29972	0.76439
4	138541971	139556511	376	46	7.0658e-05	3.4567e-08	0.00018592	0.38004	0.70391
4	139556511	141084631	536	50	8.0514e-05	5.5433e-08	0.00023544	0.34197	0.73237
4	141084631	143443265	719	50	0.00029548	5.5072e-08	0.00023467	1.2591	0.20799
4	143443265	146178187	564	47	0.00018287	4.4417e-08	0.00021075	0.8677	0.38556
4	146178187	148521873	656	50	0.0002827	5.4475e-08	0.0002334	1.2112	0.22581
4	148521873	150683580	558	50	0.00023212	4.2378e-08	0.00020586	1.1276	0.25949
4	150683580	152782184	561	44	0.00019244	3.8262e-08	0.00019561	0.98384	0.3252
4	152782184	154477641	536	50	0.00025251	5.8656e-08	0.00024219	1.0426	0.29714
4	154477641	155056126	216	30	7.3588e-05	2.2026e-08	0.00014841	0.49583	0.62001
4	155056126	157485097	849	50	0.0005792	5.8265e-08	0.00024138	2.3995	0.016416
4	157485097	158743718	346	40	0.00028215	3.1446e-08	0.00017733	1.5911	0.11158
4	158743718	161058864	562	50	0.00059314	3.8855e-08	0.00019712	3.0091	0.0026202
4	161058864	161826435	284	35	0.00035029	3.1589e-08	0.00017773	1.9709	0.04874
4	161826435	163243679	480	50	-9.5461e-05	5.4209e-08	0.00023283	-0.41001	0.6818
4	163243679	164478234	346	43	8.9885e-05	3.6977e-08	0.00019229	0.46743	0.64019
4	164478234	165823448	457	50	0.00025437	4.6805e-08	0.00021634	1.1758	0.23969
4	165823448	167018858	398	50	0.00059998	3.9439e-08	0.00019859	3.0211	0.0025182
4	167018858	167852917	200	25	5.4366e-05	2.0397e-08	0.00014282	0.38066	0.70345
4	167852917	169676825	609	50	6.1374e-05	5.6394e-08	0.00023747	0.25845	0.79606
4	169676825	170776510	331	36	0.00019037	3.2428e-08	0.00018008	1.0572	0.29043
4	170776510	172558635	458	48	0.00013901	3.3654e-08	0.00018345	0.75775	0.4486
4	172558635	174264132	400	47	4.5408e-05	3.5702e-08	0.00018895	0.24032	0.81008
4	174264132	176570716	637	50	0.00037959	5.8197e-08	0.00024124	1.5735	0.1156
4	176570716	178991910	857	50	-8.3664e-05	5.7031e-08	0.00023881	-0.35033	0.72609
4	178991910	180122043	342	47	0.00030895	3.1877e-08	0.00017854	1.7304	0.083552
4	180122043	182066807	846	50	0.00015858	5.9633e-08	0.0002442	0.64938	0.5161
4	182066807	183371275	715	50	3.4839e-05	5.5975e-08	0.00023659	0.14726	0.88293
4	183371275	184929455	587	50	-1.4092e-05	5.4485e-08	0.00023342	-0.060371	0.95186
4	184929455	186909090	890	50	0.00016505	6.3858e-08	0.0002527	0.65314	0.51367
4	186909090	188472981	642	50	0.00035686	6.1591e-08	0.00024818	1.4379	0.15045
4	188472981	189693511	445	50	0.00022863	4.7126e-08	0.00021708	1.0532	0.29226
4	189693511	191043594	315	49	0.00034496	3.3482e-08	0.00018298	1.8852	0.059396
5	11940	982252	248	27	0.00017617	3.3692e-08	0.00018355	0.95978	0.33717
5	982252	2132442	507	50	0.00010308	5.5361e-08	0.00023529	0.43811	0.6613
5	2132442	3361941	752	50	0.00021801	5.784e-08	0.0002405	0.90648	0.36468
5	3361941	4632110	516	50	0.00079083	5.0725e-08	0.00022522	3.5114	0.00044583
5	4632110	5973233	666	50	0.00019397	6.1615e-08	0.00024822	0.78145	0.43454
5	5973233	7143218	587	50	0.00051126	6.258e-08	0.00025016	2.0437	0.04098
5	7143218	8446336	591	50	-4.4646e-06	4.8424e-08	0.00022005	-0.020289	0.98381
5	8446336	9718832	610	50	0.0001712	5.5446e-08	0.00023547	0.72707	0.46719
5	9718832	11173271	717	50	0.00037713	6.0133e-08	0.00024522	1.5379	0.12407
5	11173271	13464832	625	50	0.00053292	6.2282e-08	0.00024956	2.1354	0.03273
5	13464832	14757804	615	50	0.00043125	5.4868e-08	0.00023424	1.8411	0.065609
5	14757804	16963613	744	50	6.519e-05	5.6252e-08	0.00023717	0.27486	0.78342
5	16963613	18051592	279	46	7.42e-05	4.0559e-08	0.00020139	0.36844	0.71255
5	18051592	19917716	596	50	0.00018669	4.885e-08	0.00022102	0.84466	0.3983
5	19917716	22152073	486	50	6.8069e-05	3.9438e-08	0.00019859	0.34276	0.73178
5	22152073	23494324	433	43	0.00024739	4.7456e-08	0.00021784	1.1356	0.25611
5	23494324	26184851	702	50	0.0004088	6.5089e-08	0.00025513	1.6023	0.10908
5	26184851	26857604	154	21	1.5179e-05	2.2233e-08	0.00014911	0.1018	0.91891
5	26857604	27984513	244	32	0.00037404	1.9897e-08	0.00014106	2.6516	0.0080103
5	27984513	29714820	434	48	3.1249e-05	3.5513e-08	0.00018845	0.16582	0.8683
5	29714820	31390249	588	50	0.00013422	4.9352e-08	0.00022215	0.60417	0.54573
5	31390249	33500180	826	50	1.2297e-05	5.7386e-08	0.00023955	0.051333	0.95906
5	33500180	35048970	538	50	0.00015143	5.0475e-08	0.00022467	0.67401	0.50031
5	35048970	36433954	486	50	0.00045746	6.8299e-08	0.00026134	1.7504	0.080045
5	36433954	38802410	754	50	0.00029066	5.8904e-08	0.0002427	1.1976	0.23108
5	38802410	40287729	561	50	0.00020891	5.5145e-08	0.00023483	0.8896	0.37368
5	40287729	41888710	557	50	0.002459	7.1222e-08	0.00026687	9.2141	3.1394e-20
5	41888710	43983499	433	33	-0.00025787	3.8574e-08	0.0001964	-1.313	0.1892
5	43983499	50163398	466	31	-0.00021843	3.3484e-08	0.00018299	-1.1937	0.23259
5	50163398	52134622	578	50	0.00015818	4.8539e-08	0.00022032	0.71796	0.47278
5	52134622	53703044	626	50	8.5878e-05	5.4784e-08	0.00023406	0.36691	0.71369
5	53703044	55417349	634	50	0.00050097	4.8255e-08	0.00021967	2.2805	0.022575
5	55417349	56621102	502	50	0.00041582	4.6763e-08	0.00021625	1.9229	0.054496
5	56621102	57340073	281	36	0.00016018	2.1787e-08	0.00014761	1.0852	0.27784
5	57340073	58524622	562	50	0.00025726	5.4173e-08	0.00023275	1.1053	0.26903
5	58524622	60935907	682	50	0.00040532	5.1688e-08	0.00022735	1.7828	0.074618
5	60935907	61672995	268	29	0.00021555	2.9021e-08	0.00017036	1.2653	0.20578
5	61672995	63218987	514	46	0.00046015	4.5674e-08	0.00021372	2.1531	0.03131
5	63218987	63968304	190	18	-1.6789e-06	1.8024e-08	0.00013425	-0.012506	0.99002
5	63968304	65911286	631	50	0.00083002	5.4243e-08	0.0002329	3.5638	0.00036553
5	65911286	67850860	796	50	0.00021296	6.1414e-08	0.00024782	0.85933	0.39016
5	67850860	71240456	453	50	0.00026422	4.5772e-08	0.00021395	1.235	0.21683
5	71240456	73759326	1012	50	1.3602e-05	5.9171e-08	0.00024325	0.055919	0.95541
5	73759326	75798866	691	50	-2.592e-05	5.9698e-08	0.00024433	-0.10608	0.91552
5	75798866	77623332	747	50	8.7157e-05	5.6102e-08	0.00023686	0.36797	0.7129
5	77623332	79393144	656	50	0.00012295	5.8782e-08	0.00024245	0.50713	0.61207
5	79393144	80481471	466	50	0.00019458	5.625e-08	0.00023717	0.82043	0.41197
5	80481471	82025648	511	50	0.00036469	4.6282e-08	0.00021513	1.6952	0.090044
5	82025648	83972689	535	50	0.00011646	5.3402e-08	0.00023109	0.50395	0.61429
5	83972689	85767290	545	50	-3.11e-05	4.017e-08	0.00020043	-0.15517	0.87669
5	85767290	87389991	282	31	4.0731e-05	2.8697e-08	0.0001694	0.24044	0.80999
5	87389991	88891530	321	34	-0.00017181	3.9037e-08	0.00019758	-0.86959	0.38453
5	88891530	90422654	433	50	0.00036546	3.6387e-08	0.00019076	1.9159	0.055382
5	90422654	91840542	288	35	-7.5133e-05	2.6212e-08	0.0001619	-0.46406	0.6426
5	91840542	93809984	434	50	0.00047187	3.753e-08	0.00019373	2.4357	0.014861
5	93809984	95963519	712	50	0.00041282	6.8987e-08	0.00026265	1.5717	0.11601
5	95963519	97315601	427	45	-3.5068e-05	4.5729e-08	0.00021384	-0.16399	0.86974
5	97315601	99260992	511	50	0.00044379	3.9466e-08	0.00019866	2.2339	0.025488
5	99260992	101578769	554	48	-3.3362e-05	4.0643e-08	0.0002016	-0.16549	0.86856
5	101578769	103320005	496	50	0.00040079	3.569e-08	0.00018892	2.1215	0.033877
5	103320005	104851483	420	43	0.00081059	4.0195e-08	0.00020049	4.0431	5.2747e-05
5	104851483	105893055	195	24	-5.9998e-06	2.6347e-08	0.00016232	-0.036963	0.97051
5	105893055	107264196	541	50	0.00055282	5.4424e-08	0.00023329	2.3697	0.017803
5	107264196	108633934	405	42	0.00036305	4.0049e-08	0.00020012	1.8141	0.069656
5	108633934	110821144	653	50	0.00081207	5.3176e-08	0.0002306	3.5216	0.00042899
5	110821144	111981562	420	48	4.8396e-05	4.3132e-08	0.00020768	0.23303	0.81574
5	111981562	113396285	539	50	0.00022486	4.705e-08	0.00021691	1.0367	0.29989
5	113396285	114830370	539	50	5.9827e-05	4.6564e-08	0.00021579	0.27725	0.78159
5	114830370	115831047	436	48	0.00013334	5.0843e-08	0.00022548	0.59134	0.55429
5	115831047	117346213	544	50	0.00034034	5.3307e-08	0.00023088	1.4741	0.14045
5	117346213	118608820	390	45	0.00032706	3.5279e-08	0.00018783	1.7413	0.081631
5	118608820	119669042	344	39	-0.00029277	4.7452e-08	0.00021783	-1.344	0.17895
5	119669042	120452166	241	25	2.1222e-05	3.0592e-08	0.00017491	0.12134	0.90343
5	120452166	122556905	691	50	0.00010922	5.586e-08	0.00023635	0.4621	0.64401
5	122556905	123798100	451	50	5.6264e-05	4.4655e-08	0.00021132	0.26626	0.79004
5	123798100	125785649	833	50	8.9282e-05	5.473e-08	0.00023394	0.38164	0.70273
5	125785649	127344604	447	50	0.00030674	4.9438e-08	0.00022235	1.3795	0.16773
5	127344604	129519025	695	50	0.00032885	5.1898e-08	0.00022781	1.4435	0.14888
5	129519025	132139649	654	43	-0.0001576	7.1864e-08	0.00026807	-0.5879	0.5566
5	132139649	134777401	912	50	0.00044555	6.9573e-08	0.00026377	1.6892	0.091184
5	134777401	136376050	598	50	2.2384e-05	4.6818e-08	0.00021637	0.10345	0.91761
5	136376050	139265072	749	50	-1.6385e-06	6.0823e-08	0.00024662	-0.0066437	0.9947
5	139265072	140645971	413	32	0.00016999	2.9646e-08	0.00017218	0.98726	0.32352
5	140645971	142981248	952	50	0.0012682	7.953e-08	0.00028201	4.497	6.8931e-06
5	142981248	144943354	652	50	-8.023e-05	5.3532e-08	0.00023137	-0.34676	0.72877
5	144943354	147181998	746	50	-5.9017e-05	5.8872e-08	0.00024264	-0.24323	0.80783
5	147181998	148662624	546	50	-7.0856e-05	4.2765e-08	0.0002068	-0.34263	0.73187
5	148662624	150561298	858	50	-0.00012738	5.8812e-08	0.00024251	-0.52524	0.59942
5	150561298	152867774	863	50	0.00017024	6.0291e-08	0.00024554	0.69334	0.4881
5	152867774	153773088	437	45	0.00019164	3.1157e-08	0.00017651	1.0857	0.27761
5	153773088	155373505	575	50	0.00026643	5.0503e-08	0.00022473	1.1856	0.2358
5	155373505	156628700	401	43	-0.00010673	4.1279e-08	0.00020317	-0.52532	0.59936
5	156628700	158825698	892	50	0.00041101	6.2912e-08	0.00025082	1.6386	0.10129
5	158825698	159973944	412	50	-0.00045845	6.035e-08	0.00024566	-1.8662	0.062018
5	159973944	161482133	544	50	-0.0001763	4.1406e-08	0.00020348	-0.86641	0.38627
5	161482133	162743908	356	47	-0.00021757	4.6824e-08	0.00021639	-1.0055	0.31467
5	162743908	163771582	385	48	0.00031921	3.3438e-08	0.00018286	1.7456	0.080874
5	163771582	165642395	554	50	0.00016952	6.026e-08	0.00024548	0.69058	0.48983
5	165642395	166847740	409	50	0.00013618	4.9755e-08	0.00022306	0.61052	0.54152
5	166847740	168525318	753	50	0.0002924	5.4179e-08	0.00023276	1.2562	0.20904
5	168525318	169505664	473	50	0.0001486	5.1865e-08	0.00022774	0.6525	0.51408
5	169505664	171074292	662	50	-0.0001191	6.1843e-08	0.00024868	-0.47893	0.63199
5	171074292	172678327	673	50	0.00011831	5.6999e-08	0.00023875	0.49555	0.62021
5	172678327	173642871	475	50	0.0001231	4.8902e-08	0.00022114	0.55668	0.57775
5	173642871	175450595	746	50	0.00024468	5.3047e-08	0.00023032	1.0624	0.28807
5	175450595	177251507	424	50	0.00068302	6.0322e-08	0.00024561	2.781	0.0054199
5	177251507	178413464	466	50	0.0001772	4.2174e-08	0.00020536	0.86284	0.38822
5	178413464	179401244	373	50	0.00020062	4.2453e-08	0.00020604	0.97368	0.33022
5	179401244	180559933	367	50	0.00068167	4.1018e-08	0.00020253	3.3658	0.00076321
5	180559933	180885156	45	9	-2.5417e-05	6.5331e-09	8.0828e-05	-0.31446	0.75317
6	73924	1452362	645	50	-0.00015144	6.8345e-08	0.00026143	-0.57929	0.5624
6	1452362	2458936	429	50	-0.00014006	4.4232e-08	0.00021031	-0.66596	0.50544
6	2458936	3573593	585	50	-4.9849e-05	5.7057e-08	0.00023887	-0.20869	0.83469
6	3573593	4617817	522	50	0.00017814	3.9897e-08	0.00019974	0.89185	0.37247
6	4617817	5791472	594	50	0.00023385	5.9138e-08	0.00024318	0.96161	0.33625
6	5791472	6785207	598	50	0.00017405	5.5725e-08	0.00023606	0.73731	0.46093
6	6785207	7808936	514	50	0.00041363	5.8694e-08	0.00024227	1.7073	0.08776
6	7808936	9020026	504	50	9.3135e-05	4.7984e-08	0.00021905	0.42517	0.67071
6	9020026	10540317	621	50	-0.00026506	5.5572e-08	0.00023574	-1.1244	0.26085
6	10540317	11790816	544	50	0.00043851	5.2739e-08	0.00022965	1.9095	0.056202
6	11790816	13209388	605	50	0.00034998	5.7592e-08	0.00023998	1.4584	0.14474
6	13209388	14802924	681	50	0.0010111	6.1042e-08	0.00024707	4.0925	4.2684e-05
6	14802924	17386405	1024	50	0.0007467	5.5548e-08	0.00023569	3.1682	0.001534
6	17386405	19207487	681	50	0.00012788	5.6166e-08	0.00023699	0.53959	0.58948
6	19207487	21684065	1001	50	0.00028736	5.7754e-08	0.00024032	1.1957	0.23181
6	21684065	22748307	519	50	0.00078399	5.9447e-08	0.00024382	3.2154	0.0013024
6	22748307	23936619	492	50	-9.7271e-06	4.8565e-08	0.00022038	-0.044139	0.96479
6	23936619	24852275	411	50	0.00031333	4.3169e-08	0.00020777	1.508	0.13155
6	24852275	25684587	457	50	-0.00022002	6.8018e-08	0.0002608	-0.84362	0.39888
6	25684587	26791233	552	38	-0.00065309	6.2543e-08	0.00025009	-2.6115	0.0090153
6	26791233	28017819	336	21	-7.9432e-05	5.1593e-08	0.00022714	-0.3497	0.72656
6	28017819	28917608	216	15	-0.00027877	1.2972e-07	0.00036017	-0.774	0.43893
6	28917608	29737971	31	4	-0.0019046	1.8615e-07	0.00043145	-4.4145	1.0124e-05
6	30798168	31571218	131	20	0.0024472	7.1245e-07	0.00084407	2.8993	0.0037397
6	31571218	32682664	119	15	0.015558	1.5991e-06	0.0012645	12.303	8.6831e-35
6	32682664	33236497	184	28	0.0034205	5.8437e-07	0.00076444	4.4745	7.6586e-06
6	33236497	35455756	736	50	0.0012363	6.6808e-08	0.00025847	4.7831	1.7265e-06
6	35455756	37572596	828	50	-4.2264e-05	6.1564e-08	0.00024812	-0.17033	0.86475
6	37572596	39295677	772	50	0.00038822	6.1752e-08	0.0002485	1.5623	0.11822
6	39295677	40345115	411	46	-9.3595e-05	3.3289e-08	0.00018245	-0.51299	0.60796
6	40345115	42038721	740	50	9.6442e-05	6.2533e-08	0.00025007	0.38567	0.69974
6	42038721	43756169	484	50	7.9771e-05	4.0765e-08	0.0002019	0.3951	0.69277
6	43756169	45406563	581	50	-0.0002279	5.0129e-08	0.0002239	-1.0179	0.30873
6	45406563	47311898	782	50	-9.8259e-05	7.346e-08	0.00027103	-0.36253	0.71695
6	47311898	48391125	375	38	0.00030049	3.4711e-08	0.00018631	1.6128	0.10678
6	48391125	50386145	546	47	0.0005753	4.2355e-08	0.0002058	2.7954	0.0051841
6	50386145	52210476	650	50	0.00016601	5.0245e-08	0.00022415	0.74059	0.45894
6	52210476	53279102	454	50	0.00023914	3.9091e-08	0.00019771	1.2095	0.22647
6	53279102	55468270	880	50	6.4163e-07	6.4609e-08	0.00025418	0.0025243	0.99799
6	55468270	56105313	214	19	6.2472e-05	1.6392e-08	0.00012803	0.48795	0.62559
6	56105313	57599465	355	35	-1.7353e-06	3.8604e-08	0.00019648	-0.0088318	0.99295
6	57599465	61880512	137	11	0.00018407	1.5657e-08	0.00012513	1.471	0.14129
6	61880512	63552888	367	23	-1.7558e-05	2.2048e-08	0.00014848	-0.11825	0.90587
6	63552888	65765742	487	44	0.00025412	3.7803e-08	0.00019443	1.307	0.19122
6	65765742	67329215	521	50	0.00059426	4.7468e-08	0.00021787	2.7276	0.0063802
6	67329215	68849483	493	50	-1.7511e-05	3.8619e-08	0.00019652	-0.089108	0.929
6	68849483	69523448	232	27	5.3556e-05	1.7069e-08	0.00013065	0.40992	0.68186
6	69523448	71609510	773	50	0.00033494	5.2921e-08	0.00023005	1.456	0.1454
6	71609510	73450097	649	50	-0.00015605	5.0966e-08	0.00022576	-0.69124	0.48941
6	73450097	75462003	596	50	8.4413e-05	4.4256e-08	0.00021037	0.40126	0.68823
6	75462003	77414881	469	50	0.00024706	4.0124e-08	0.00020031	1.2334	0.21743
6	77414881	78957728	501	43	0.00014945	3.3553e-08	0.00018317	0.81588	0.41457
6	78957728	80691170	621	50	0.00014082	5.355e-08	0.00023141	0.60854	0.54283
6	80691170	81929222	402	28	0.00020008	2.2818e-08	0.00015106	1.3245	0.18533
6	81929222	83127149	364	40	0.00020958	3.3312e-08	0.00018252	1.1483	0.25085
6	83127149	85209989	575	50	-0.00024993	4.3528e-08	0.00020863	-1.1979	0.23095
6	85209989	87069500	643	50	0.00020083	4.3484e-08	0.00020853	0.96309	0.3355
6	87069500	88822140	582	50	0.00050754	5.9691e-08	0.00024432	2.0774	0.037766
6	88822140	89973052	451	50	0.000144	4.747e-08	0.00021788	0.66092	0.50867
6	89973052	91843196	724	50	-0.00038718	7.9586e-08	0.00028211	-1.3725	0.16992
6	91843196	93428644	483	50	8.0427e-05	4.6775e-08	0.00021628	0.37187	0.70999
6	93428644	94118142	295	42	0.00022954	3.4594e-08	0.00018599	1.2341	0.21716
6	94118142	94441175	88	8	8.9347e-05	1.4652e-08	0.00012104	0.73814	0.46043
6	94441175	97093511	655	50	0.00038913	5.5849e-08	0.00023632	1.6466	0.099637
6	97093511	97842284	242	27	1.9101e-05	1.8543e-08	0.00013617	0.14027	0.88844
6	97842284	100630146	847	50	-0.00022517	5.6725e-08	0.00023817	-0.9454	0.34445
6	100630146	102636772	519	50	0.00042402	4.4865e-08	0.00021181	2.0018	0.045301
6	102636772	103983395	358	33	0.00038367	3.1237e-08	0.00017674	2.1708	0.029943
6	103983395	106056733	691	50	0.00035285	5.0201e-08	0.00022406	1.5748	0.1153
6	106056733	107450306	629	50	9.3907e-05	6.269e-08	0.00025038	0.37506	0.70762
6	107450306	108464380	353	45	5.1236e-05	3.7545e-08	0.00019377	0.26442	0.79145
6	108464380	110304247	558	50	0.00036486	3.973e-08	0.00019932	1.8305	0.06718
6	110304247	112345014	625	50	0.00020407	6.6477e-08	0.00025783	0.79151	0.42865
6	112345014	114220833	656	50	0.00033535	6.6436e-08	0.00025775	1.301	0.19324
6	114220833	116131396	518	50	0.00053061	3.7712e-08	0.0001942	2.7324	0.0062882
6	116131396	117672972	486	48	9.6501e-05	4.5587e-08	0.00021351	0.45197	0.65129
6	117672972	118963115	400	40	0.0003804	3.6515e-08	0.00019109	1.9907	0.046516
6	118963115	119963278	326	36	0.00021809	4.854e-08	0.00022032	0.98989	0.32223
6	119963278	120512128	169	18	4.452e-05	1.3733e-08	0.00011719	0.37991	0.70401
6	120512128	121905676	386	36	0.00014965	2.5839e-08	0.00016074	0.93095	0.35188
6	121905676	123856181	640	50	0.0006729	4.4713e-08	0.00021146	3.1822	0.0014614
6	123856181	125424383	607	50	-0.00027211	5.6087e-08	0.00023683	-1.149	0.25056
6	125424383	127540461	481	50	0.00023108	4.3234e-08	0.00020793	1.1113	0.26642
6	127540461	129861031	608	50	0.00040343	6.598e-08	0.00025687	1.5706	0.11628
6	129861031	130935454	497	50	0.00038443	6.6628e-08	0.00025812	1.4893	0.1364
6	130935454	132765669	619	50	0.00026866	5.2485e-08	0.0002291	1.1727	0.24092
6	132765669	134244243	602	50	0.00014718	5.4493e-08	0.00023344	0.63048	0.52838
6	134244243	136224177	576	50	0.00020554	1.1164e-07	0.00033413	0.61514	0.53846
6	136224177	137614218	322	44	-0.0005737	6.5854e-08	0.00025662	-2.2356	0.025379
6	137614218	138822629	489	50	-0.0011599	7.6368e-08	0.00027635	-4.1972	2.7018e-05
6	138822629	139845436	377	50	-0.00013294	4.1733e-08	0.00020429	-0.65076	0.5152
6	139845436	142288479	564	50	0.00014845	5.4707e-08	0.0002339	0.6347	0.52563
6	142288479	145319810	1061	50	-9.2576e-05	5.9296e-08	0.00024351	-0.38018	0.70381
6	145319810	146665424	335	27	8.7848e-05	2.3053e-08	0.00015183	0.57859	0.56287
6	146665424	148920352	927	50	0.00020405	5.8114e-08	0.00024107	0.84644	0.3973
6	148920352	150253404	529	50	0.00026035	5.0319e-08	0.00022432	1.1606	0.24579
6	150253404	151912703	871	50	0.00050456	6.0275e-08	0.00024551	2.0552	0.039864
6	151912703	153094496	571	50	-5.8342e-06	5.0917e-08	0.00022565	-0.025855	0.97937
6	153094496	154974120	800	50	0.0001336	5.5981e-08	0.0002366	0.56466	0.57231
6	154974120	156763326	743	50	-1.1517e-05	5.9596e-08	0.00024412	-0.047176	0.96237
6	156763326	158218719	461	50	-8.3581e-05	4.0415e-08	0.00020103	-0.41576	0.67759
6	158218719	160580497	1041	50	0.00068056	6.3291e-08	0.00025158	2.7052	0.0068269
6	160580497	162169564	781	50	-9.2064e-05	6.1801e-08	0.0002486	-0.37033	0.71113
6	162169564	162931203	363	49	0.0006466	3.6784e-08	0.00019179	3.3714	0.00074791
6	162931203	164383521	675	50	1.947e-05	5.7423e-08	0.00023963	0.081249	0.93524
6	164383521	165586864	540	50	0.00029863	4.8969e-08	0.00022129	1.3495	0.17718
6	165586864	167024733	810	50	0.00039873	5.29e-08	0.00023	1.7336	0.082984
6	167024733	168042835	434	50	0.0001178	4.2073e-08	0.00020512	0.57432	0.56575
6	168042835	169382050	574	50	4.9491e-05	6.3326e-08	0.00025165	0.19667	0.84409
6	169382050	170330173	435	46	-1.6981e-05	4.4736e-08	0.00021151	-0.080283	0.93601
6	170330173	171051270	238	30	0.00015318	3.4651e-08	0.00018615	0.82288	0.41058
7	16161	972752	123	20	0.00013537	1.9273e-08	0.00013883	0.97508	0.32952
7	972752	1353067	150	20	9.3548e-05	1.5728e-08	0.00012541	0.74592	0.45571
7	1353067	2062398	171	23	0.00021723	2.6203e-08	0.00016187	1.342	0.17959
7	2062398	2772227	251	37	8.7859e-05	4.6584e-08	0.00021583	0.40707	0.68396
7	2772227	4573428	864	50	0.00025502	6.7161e-08	0.00025915	0.98406	0.32508
7	4573428	5416232	236	41	-0.00021333	2.9639e-08	0.00017216	-1.2391	0.2153
7	5416232	5854526	121	20	-6.4193e-05	1.4212e-08	0.00011921	-0.53847	0.59025
7	5854526	6573857	168	24	0.00028673	2.4624e-08	0.00015692	1.8272	0.067666
7	6573857	7808752	457	50	0.00033573	4.8769e-08	0.00022084	1.5202	0.12845
7	7808752	9123423	698	50	0.00024165	5.9985e-08	0.00024492	0.98668	0.3238
7	9123423	9987499	383	50	0.00028587	4.7979e-08	0.00021904	1.3051	0.19186
7	9987499	11299198	508	50	0.00019417	5.9277e-08	0.00024347	0.79752	0.42515
7	11299198	12635461	715	50	0.00031182	6.1672e-08	0.00024834	1.2556	0.20925
7	12635461	13884202	576	50	0.00012887	5.9622e-08	0.00024418	0.52777	0.59766
7	13884202	15143657	562	50	-6.5565e-05	5.6795e-08	0.00023832	-0.27512	0.78323
7	15143657	16902069	761	50	4.2646e-05	5.4943e-08	0.0002344	0.18194	0.85563
7	16902069	19481547	1032	50	0.00058168	6.9556e-08	0.00026374	2.2055	0.027416
7	19481547	20124908	234	28	-0.00020854	2.2098e-08	0.00014865	-1.4029	0.16066
7	20124908	22507629	1197	50	0.0001315	6.5284e-08	0.00025551	0.51466	0.60679
7	22507629	23471442	316	39	0.0001814	5.0267e-08	0.0002242	0.80911	0.41845
7	23471442	25077259	739	50	2.0856e-05	6.7018e-08	0.00025888	0.080563	0.93579
7	25077259	25909555	456	50	0.00022372	4.719e-08	0.00021723	1.0298	0.30309
7	25909555	28360309	903	50	-0.00039992	6.4867e-08	0.00025469	-1.5702	0.11637
7	28360309	31137289	1283	50	0.00019303	5.1707e-08	0.00022739	0.84889	0.39594
7	31137289	33555768	1011	50	9.1734e-05	5.8078e-08	0.00024099	0.38065	0.70347
7	33555768	36213538	1049	50	0.00032713	5.564e-08	0.00023588	1.3869	0.16548
7	36213538	37555184	631	50	-0.00015602	5.6746e-08	0.00023822	-0.65496	0.51249
7	37555184	38966703	668	50	0.00037865	5.7197e-08	0.00023916	1.5832	0.11337
7	38966703	39862670	328	36	7.9277e-05	2.6556e-08	0.00016296	0.48648	0.62663
7	39862670	42001811	616	50	0.0007046	5.3493e-08	0.00023129	3.0464	0.0023156
7	42001811	43159074	410	50	-0.00010067	3.7395e-08	0.00019338	-0.52057	0.60266
7	43159074	44763828	519	50	1.4659e-05	4.6917e-08	0.0002166	0.067678	0.94604
7	44763828	45952922	400	48	-0.00026545	4.5537e-08	0.00021339	-1.2439	0.21352
7	45952922	46986720	423	46	0.000465	4.8796e-08	0.0002209	2.1051	0.035285
7	46986720	49212278	936	50	0.000637	5.512e-08	0.00023478	2.7132	0.0066631
7	49212278	51675322	938	50	0.00023682	6.6738e-08	0.00025834	0.91673	0.35929
7	51675322	53176312	671	50	-1.2502e-05	5.157e-08	0.00022709	-0.055053	0.9561
7	53176312	54222976	392	41	-1.9405e-05	3.0445e-08	0.00017448	-0.11121	0.91145
7	54222976	55691584	578	50	0.00036348	5.2223e-08	0.00022852	1.5906	0.11171
7	55691584	57382638	308	30	-0.00014067	4.9249e-08	0.00022192	-0.63387	0.52617
7	57382638	63307359	152	16	0.0001279	1.6885e-08	0.00012994	0.98429	0.32497
7	63307359	63641125	52	5	2.9471e-05	9.5511e-09	9.773e-05	0.30155	0.76299
7	63641125	65689809	365	26	0.00026266	2.6731e-08	0.0001635	1.6065	0.10816
7	65689809	68234074	770	50	0.00047557	5.7382e-08	0.00023955	1.9853	0.047112
7	68234074	69085364	278	39	8.4611e-05	2.5237e-08	0.00015886	0.5326	0.59431
7	69085364	71874885	873	50	0.00018703	5.4649e-08	0.00023377	0.80004	0.42369
7	71874885	73334602	206	25	8.3904e-05	3.1088e-08	0.00017632	0.47587	0.63417
7	73334602	76458564	444	50	0.00050751	4.9664e-08	0.00022285	2.2773	0.022768
7	76458564	78093859	646	50	0.00034213	5.7631e-08	0.00024006	1.4252	0.15411
7	78093859	79888069	638	50	0.00017139	5.7329e-08	0.00023943	0.71583	0.4741
7	79888069	82022686	734	50	-3.757e-05	5.4929e-08	0.00023437	-0.1603	0.87264
7	82022686	83801203	662	50	0.0002139	6.1786e-08	0.00024857	0.86051	0.38951
7	83801203	85572182	419	39	0.00011113	3.4039e-08	0.0001845	0.60237	0.54693
7	85572182	87825004	603	50	0.00061316	4.2557e-08	0.00020629	2.9723	0.0029559
7	87825004	90661784	1009	50	-4.1468e-05	6.3169e-08	0.00025133	-0.16499	0.86895
7	90661784	92493752	491	50	6.742e-05	3.8045e-08	0.00019505	0.34565	0.72961
7	92493752	93966601	368	50	-0.00024716	3.6848e-08	0.00019196	-1.2876	0.19789
7	93966601	96073508	741	50	0.00046003	5.9128e-08	0.00024316	1.8919	0.05851
7	96073508	97099570	319	43	0.00070652	3.4071e-08	0.00018458	3.8276	0.00012938
7	97099570	98715474	446	50	0.00038134	3.9173e-08	0.00019792	1.9267	0.054018
7	98715474	100196651	314	29	-0.00012165	3.2311e-08	0.00017975	-0.67674	0.49857
7	100196651	101199253	315	39	-0.00051443	3.4947e-08	0.00018694	-2.7518	0.0059265
7	101199253	103197510	441	50	0.00012316	5.4567e-08	0.0002336	0.52723	0.59803
7	103197510	104159525	477	50	0.00046256	3.9674e-08	0.00019918	2.3223	0.020217
7	104159525	105682905	571	50	0.00053147	4.525e-08	0.00021272	2.4985	0.012473
7	105682905	107780178	764	50	0.00054434	8.8595e-08	0.00029765	1.8288	0.06743
7	107780178	109647594	590	50	0.00019175	5.0832e-08	0.00022546	0.8505	0.39505
7	109647594	112618684	861	50	0.00031647	6.3375e-08	0.00025174	1.2571	0.20871
7	112618684	113712387	238	27	7.5756e-05	2.5487e-08	0.00015965	0.47452	0.63513
7	113712387	116780178	748	50	0.0002524	5.6072e-08	0.00023679	1.0659	0.28646
7	116780178	118351581	390	39	-0.00020208	3.5597e-08	0.00018867	-1.0711	0.28414
7	118351581	121045273	475	43	0.00020324	3.6503e-08	0.00019106	1.0638	0.28743
7	121045273	121933630	256	30	-1.9267e-05	3.2509e-08	0.0001803	-0.10686	0.9149
7	121933630	124156805	684	50	0.00020243	5.1987e-08	0.00022801	0.88784	0.37462
7	124156805	124167552	6	2	-2.139e-05	5.2068e-09	7.2158e-05	-0.29643	0.7669
7	124167552	126519170	722	50	-0.00040854	5.1183e-08	0.00022624	-1.8058	0.070946
7	126519170	126869221	144	17	0.00014776	1.7315e-08	0.00013159	1.1229	0.26147
7	126869221	128778386	633	50	0.00029653	5.7325e-08	0.00023943	1.2385	0.21553
7	128778386	130422414	506	50	-7.2057e-05	4.0807e-08	0.00020201	-0.3567	0.72131
7	130422414	132805848	932	50	7.6738e-05	5.7745e-08	0.0002403	0.31934	0.74947
7	132805848	134307596	450	35	0.00021614	3.4562e-08	0.00018591	1.1626	0.24499
7	134307596	135591083	516	50	0.00013443	4.44e-08	0.00021071	0.63797	0.52349
7	135591083	136876562	422	50	-0.00019139	3.8071e-08	0.00019512	-0.98086	0.32666
7	136876562	138744679	613	50	-0.00018062	6.5837e-08	0.00025659	-0.70392	0.48148
7	138744679	139933177	361	47	0.00035428	3.4042e-08	0.00018451	1.9202	0.054835
7	139933177	140235210	126	25	0.00025626	1.9723e-08	0.00014044	1.8247	0.068039
7	140235210	141226557	320	34	0.00037957	2.7414e-08	0.00016557	2.2925	0.021878
7	141226557	142656310	491	50	-0.00022881	3.4302e-08	0.00018521	-1.2354	0.21667
7	142656310	144968289	582	50	0.00014992	4.068e-08	0.00020169	0.7433	0.4573
7	144968289	146427960	395	45	-7.2234e-05	3.282e-08	0.00018116	-0.39873	0.69009
7	146427960	147815318	578	50	0.00023257	5.4537e-08	0.00023353	0.99588	0.31931
7	147815318	149840658	652	50	0.00014559	6.5764e-08	0.00025645	0.56772	0.57023
7	149840658	150711505	344	40	-0.0001936	4.5496e-08	0.0002133	-0.90766	0.36406
7	150711505	152249806	478	50	-5.009e-05	5.1074e-08	0.000226	-0.22164	0.82459
7	152249806	153674019	487	50	0.00035786	4.8537e-08	0.00022031	1.6243	0.1043
7	153674019	154964730	546	50	-0.00010426	4.9894e-08	0.00022337	-0.46676	0.64067
7	154964730	156065250	493	50	0.00016023	5.5855e-08	0.00023634	0.67799	0.49778
7	156065250	157634597	561	50	0.00015985	5.1361e-08	0.00022663	0.70532	0.48061
7	157634597	159128575	507	50	-6.2767e-05	4.1509e-08	0.00020374	-0.30808	0.75802
8	10422	1044217	420	50	-4.5627e-05	5.2056e-08	0.00022816	-0.19998	0.8415
8	1044217	1163245	76	13	0.00011765	9.0868e-09	9.5325e-05	1.2342	0.21713
8	1163245	2042942	484	50	0.00012829	5.3547e-08	0.0002314	0.5544	0.5793
8	2042942	2573279	244	38	-4.8416e-05	2.7757e-08	0.00016661	-0.2906	0.77136
8	2573279	3392926	608	50	0.00046654	6.1199e-08	0.00024738	1.8859	0.059311
8	3392926	3783017	436	50	0.00064858	4.861e-08	0.00022048	2.9417	0.0032642
8	3783017	4480476	686	50	0.00016113	6.113e-08	0.00024724	0.65169	0.5146
8	4480476	5146927	501	50	-0.00020998	5.2079e-08	0.00022821	-0.92015	0.3575
8	5146927	6142797	772	50	-0.00021978	5.2524e-08	0.00022918	-0.95896	0.33758
8	6142797	7153079	529	50	0.00026112	6.0363e-08	0.00024569	1.0628	0.28786
8	7153079	9154694	568	50	9.2765e-05	5.7004e-08	0.00023876	0.38854	0.69762
8	9154694	9640787	241	25	0.00024909	3.6466e-08	0.00019096	1.3044	0.1921
8	9640787	10463197	480	50	0.00022533	5.4173e-08	0.00023275	0.96811	0.33299
8	10463197	11278998	383	38	-7.1096e-05	4.9539e-08	0.00022257	-0.31943	0.7494
8	11278998	13491775	841	50	0.00067536	6.0386e-08	0.00024573	2.7483	0.0059896
8	13491775	13944992	264	32	0.00049916	3.2936e-08	0.00018148	2.7505	0.0059512
8	13944992	15991660	1131	50	0.00012251	5.6746e-08	0.00023821	0.51427	0.60706
8	15991660	17387876	565	50	0.00023982	6.2345e-08	0.00024969	0.96049	0.33681
8	17387876	17836399	289	36	-0.00030585	3.1991e-08	0.00017886	-1.71	0.087266
8	17836399	19492840	982	50	1.1413e-05	5.0987e-08	0.0002258	0.050542	0.95969
8	19492840	20060856	329	45	-0.00027538	3.6655e-08	0.00019145	-1.4384	0.15033
8	20060856	21661737	749	50	0.00023596	5.7598e-08	0.00024	0.98319	0.32551
8	21661737	22897057	515	50	9.1764e-05	5.071e-08	0.00022519	0.4075	0.68364
8	22897057	24674718	687	50	1.5533e-05	4.9814e-08	0.00022319	0.069596	0.94452
8	24674718	25483454	297	36	0.00015858	3.3775e-08	0.00018378	0.86288	0.3882
8	25483454	26682525	639	50	2.504e-05	6.4914e-08	0.00025478	0.098278	0.92171
8	26682525	28162392	766	50	0.00010955	5.9232e-08	0.00024338	0.45013	0.65262
8	28162392	29327896	383	44	-6.4891e-05	3.3739e-08	0.00018368	-0.35328	0.72388
8	29327896	31133729	556	50	-4.4922e-05	4.6076e-08	0.00021465	-0.20927	0.83423
8	31133729	31548360	122	20	0.00023306	1.3057e-08	0.00011427	2.0396	0.04139
8	31548360	32977218	498	50	9.6715e-05	4.0788e-08	0.00020196	0.47888	0.63202
8	32977218	35317232	556	47	0.00024695	3.9904e-08	0.00019976	1.2362	0.21637
8	35317232	37379389	378	43	0.00044226	3.1844e-08	0.00017845	2.4784	0.013198
8	37379389	38938806	336	50	-0.00028646	3.7689e-08	0.00019414	-1.4756	0.14006
8	38938806	40703337	633	50	0.00021668	4.9378e-08	0.00022221	0.9751	0.32951
8	40703337	41721454	397	50	0.00012658	3.8341e-08	0.00019581	0.64645	0.51799
8	41721454	42773823	221	24	0.0001326	2.5848e-08	0.00016077	0.82479	0.40949
8	42773823	46841315	76	9	-8.2602e-05	1.3556e-08	0.00011643	-0.70945	0.47804
8	46841315	50082470	415	37	0.00016547	3.6866e-08	0.00019201	0.86182	0.38878
8	50082470	53302930	829	50	0.0001347	5.5583e-08	0.00023576	0.57134	0.56777
8	53302930	54418044	380	42	-0.00028753	3.648e-08	0.000191	-1.5054	0.13222
8	54418044	55945581	490	50	0.00043852	3.6428e-08	0.00019086	2.2976	0.021587
8	55945581	56956383	361	40	0.00021668	3.8922e-08	0.00019729	1.0983	0.27208
8	56956383	59068651	682	50	0.0001556	5.4366e-08	0.00023317	0.66734	0.50455
8	59068651	59728100	281	32	0.00022377	2.9366e-08	0.00017137	1.3058	0.19161
8	59728100	62329099	805	50	0.00048048	5.6258e-08	0.00023719	2.0257	0.042791
8	62329099	63349306	348	36	0.00017375	3.32e-08	0.00018221	0.95355	0.34031
8	63349306	65232872	546	49	-7.0104e-05	4.1727e-08	0.00020427	-0.34319	0.73145
8	65232872	66489090	382	45	-3.6509e-05	3.3483e-08	0.00018298	-0.19952	0.84185
8	66489090	69863057	910	50	0.0002361	5.861e-08	0.00024209	0.97525	0.32944
8	69863057	70867979	411	50	-0.00049225	4.1043e-08	0.00020259	-2.4298	0.015108
8	70867979	72289454	449	50	9.3823e-05	5.1046e-08	0.00022593	0.41527	0.67795
8	72289454	73817199	707	50	-1.2175e-05	5.7251e-08	0.00023927	-0.050883	0.95942
8	73817199	75445064	643	50	-1.3342e-05	5.4829e-08	0.00023416	-0.056981	0.95456
8	75445064	76456542	305	38	0.00017418	2.8267e-08	0.00016813	1.036	0.3002
8	76456542	79132861	738	50	0.00034785	6.3579e-08	0.00025215	1.3796	0.16772
8	79132861	81956395	831	50	0.00035221	8.8413e-08	0.00029734	1.1845	0.23621
8	81956395	82693739	217	31	0.00039276	2.3044e-08	0.0001518	2.5873	0.0096725
8	82693739	84225589	432	45	0.00031676	3.6138e-08	0.0001901	1.6663	0.095655
8	84225589	85955619	380	40	0.00015172	3.307e-08	0.00018185	0.83431	0.40411
8	85955619	87411709	295	26	5.2454e-05	2.6757e-08	0.00016358	0.32067	0.74846
8	87411709	89085481	510	50	0.0003082	3.9665e-08	0.00019916	1.5475	0.12174
8	89085481	90638162	428	40	0.00030931	3.6489e-08	0.00019102	1.6192	0.1054
8	90638162	93554386	708	50	0.00031652	5.4391e-08	0.00023322	1.3572	0.17472
8	93554386	95005527	406	48	-0.0003127	3.5471e-08	0.00018834	-1.6603	0.096848
8	95005527	96534806	648	50	3.6967e-05	5.5089e-08	0.00023471	0.1575	0.87485
8	96534806	99401581	1121	50	-6.0811e-06	5.2475e-08	0.00022908	-0.026546	0.97882
8	99401581	101620958	555	42	-0.00010451	4.729e-08	0.00021746	-0.48057	0.63082
8	101620958	104123306	1011	50	0.00012892	5.9724e-08	0.00024438	0.52752	0.59783
8	104123306	104988752	272	24	0.00022951	2.225e-08	0.00014916	1.5387	0.12389
8	104988752	107410754	842	50	0.0001872	5.7471e-08	0.00023973	0.78089	0.43487
8	107410754	108648177	502	50	0.00034883	4.2158e-08	0.00020532	1.6989	0.089331
8	108648177	109248173	205	23	9.6682e-05	2.3321e-08	0.00015271	0.63311	0.52666
8	109248173	110484314	360	30	0.00021633	3.5848e-08	0.00018934	1.1426	0.25321
8	110484314	111850847	298	33	0.00015808	3.1788e-08	0.00017829	0.88663	0.37528
8	111850847	113064320	247	18	0.00013403	1.899e-08	0.0001378	0.9726	0.33075
8	113064320	116096495	823	50	0.00022848	4.9663e-08	0.00022285	1.0252	0.30525
8	116096495	119685457	1162	50	0.00018361	5.6934e-08	0.00023861	0.76952	0.44158
8	119685457	121201700	546	50	0.00030701	4.7416e-08	0.00021775	1.4099	0.15857
8	121201700	124861459	1344	50	-0.00012881	5.7348e-08	0.00023948	-0.5379	0.59065
8	124861459	125683719	338	38	-6.444e-05	2.8523e-08	0.00016889	-0.38155	0.70279
8	125683719	126410917	272	40	0.00025146	2.9467e-08	0.00017166	1.4648	0.14296
8	126410917	128659111	925	50	8.2062e-05	5.5595e-08	0.00023579	0.34804	0.72781
8	128659111	130381139	694	50	0.00044919	7.7823e-08	0.00027897	1.6102	0.10736
8	130381139	131639625	498	50	0.00017132	5.556e-08	0.00023571	0.72682	0.46734
8	131639625	133351144	781	50	0.00020607	6.82e-08	0.00026115	0.78907	0.43007
8	133351144	134570001	686	50	0.00059288	6.1256e-08	0.0002475	2.3955	0.016599
8	134570001	136035605	777	50	3.3971e-05	5.3349e-08	0.00023097	0.14708	0.88307
8	136035605	137524151	569	50	0.00019778	4.8433e-08	0.00022008	0.8987	0.36881
8	137524151	139254830	700	50	0.00021962	5.6401e-08	0.00023749	0.92475	0.35509
8	139254830	140725643	758	50	0.0002745	5.2348e-08	0.0002288	1.1998	0.23023
8	140725643	143044914	851	50	0.00021488	5.9399e-08	0.00024372	0.88168	0.37795
8	143044914	144236881	426	50	-0.00028388	4.8978e-08	0.00022131	-1.2827	0.19958
8	144236881	146303867	434	50	0.00028809	5.2549e-08	0.00022924	1.2568	0.20884
9	10023	1079707	603	50	0.00029612	5.9692e-08	0.00024432	1.212	0.2255
9	1079707	1916877	589	50	0.00037016	5.8594e-08	0.00024206	1.5292	0.12621
9	1916877	3190064	776	50	4.9666e-05	5.4014e-08	0.00023241	0.2137	0.83078
9	3190064	4495328	754	50	0.00060729	5.4123e-08	0.00023264	2.6104	0.0090443
9	4495328	4884926	223	37	0.00039179	3.399e-08	0.00018436	2.1251	0.033579
9	4884926	6557589	572	50	0.0010014	9.052e-08	0.00030087	3.3283	0.00087389
9	6557589	7154923	297	38	0.00063887	3.8837e-08	0.00019707	3.2418	0.0011877
9	7154923	8456299	906	50	0.00015897	5.7763e-08	0.00024034	0.66142	0.50834
9	8456299	9166403	403	50	0.00022697	4.5358e-08	0.00021297	1.0657	0.28655
9	9166403	10879253	851	50	2.0813e-05	5.7377e-08	0.00023953	0.086889	0.93076
9	10879253	12276489	492	43	0.00024742	4.1965e-08	0.00020485	1.2078	0.22713
9	12276489	14836363	1261	50	0.00031227	5.5498e-08	0.00023558	1.3255	0.18499
9	14836363	16659655	786	50	-0.00015156	5.574e-08	0.00023609	-0.64195	0.52091
9	16659655	18661051	944	50	0.00011175	5.5413e-08	0.0002354	0.47474	0.63497
9	18661051	20463534	828	50	-0.00013513	6.4229e-08	0.00025343	-0.5332	0.59389
9	20463534	22206559	691	50	0.00021827	5.7708e-08	0.00024023	0.90859	0.36356
9	22206559	24158518	613	50	6.9523e-05	4.8902e-08	0.00022114	0.31439	0.75323
9	24158518	25330810	311	43	0.00011076	4.0752e-08	0.00020187	0.54868	0.58322
9	25330810	26111757	272	44	0.00031391	3.4767e-08	0.00018646	1.6835	0.092275
9	26111757	28224283	967	50	0.00019216	5.9475e-08	0.00024387	0.78796	0.43072
9	28224283	28811584	250	36	0.00021225	2.9903e-08	0.00017293	1.2274	0.21967
9	28811584	30387392	582	50	0.00049981	4.9888e-08	0.00022336	2.2377	0.02524
9	30387392	31310383	264	23	0.00021547	2.4739e-08	0.00015729	1.3699	0.17072
9	31310383	32019368	218	25	4.985e-06	1.7236e-08	0.00013129	0.037971	0.96971
9	32019368	33578334	609	50	-0.00022743	5.3831e-08	0.00023202	-0.98023	0.32697
9	33578334	34642243	307	29	-0.00013601	3.9399e-08	0.00019849	-0.68524	0.49319
9	34642243	36743283	625	50	0.0002854	6.5234e-08	0.00025541	1.1174	0.26381
9	36743283	38641599	743	50	0.00017312	5.6689e-08	0.00023809	0.7271	0.46717
9	38641599	65472190	97	20	2.2631e-05	1.4472e-08	0.0001203	0.18812	0.85078
9	65472190	72512711	511	50	-0.00013463	4.6761e-08	0.00021624	-0.6226	0.53355
9	72512711	72753755	116	11	0.00014831	1.6809e-08	0.00012965	1.1439	0.25265
9	72753755	74253040	627	50	0.00015027	5.7046e-08	0.00023884	0.62915	0.52925
9	74253040	76203946	601	50	-0.00017495	4.9932e-08	0.00022345	-0.78294	0.43366
9	76203946	76973081	192	23	0.00010779	1.8032e-08	0.00013429	0.80273	0.42213
9	76973081	78900183	828	50	0.00011612	5.3846e-08	0.00023205	0.5004	0.61679
9	78900183	79471208	300	46	0.00021019	3.4622e-08	0.00018607	1.1296	0.25863
9	79471208	81079055	543	50	0.00022126	5.5348e-08	0.00023526	0.94051	0.34696
9	81079055	82590928	658	50	0.00014611	5.8057e-08	0.00024095	0.60639	0.54426
9	82590928	84211233	702	50	0.00014499	5.8968e-08	0.00024283	0.5971	0.55044
9	84211233	85440801	318	50	1.2676e-05	3.2445e-08	0.00018013	0.07037	0.9439
9	85440801	86938196	654	50	5.2336e-05	6.3268e-08	0.00025153	0.20807	0.83518
9	86938196	88109333	507	50	0.00054346	4.6653e-08	0.00021599	2.5161	0.011866
9	88109333	88590417	109	13	-0.00014119	1.1631e-08	0.00010785	-1.3092	0.19046
9	88590417	90136246	620	50	6.5825e-05	5.5842e-08	0.00023631	0.27855	0.78059
9	90136246	92528698	907	50	0.00035213	6.5871e-08	0.00025665	1.372	0.17006
9	92528698	94167203	671	50	0.00055345	7.7011e-08	0.00027751	1.9943	0.046115
9	94167203	96671698	870	50	0.00026446	6.2377e-08	0.00024975	1.0589	0.28965
9	96671698	98922040	744	50	0.00024868	5.2669e-08	0.0002295	1.0836	0.27855
9	98922040	101592859	927	50	0.00041005	6.7129e-08	0.00025909	1.5826	0.1135
9	101592859	104624437	1032	50	9.794e-05	5.6541e-08	0.00023778	0.41189	0.68042
9	104624437	105967976	607	50	-7.4881e-05	4.452e-08	0.000211	-0.35489	0.72267
9	105967976	107581749	649	50	7.1837e-05	4.7419e-08	0.00021776	0.32989	0.74148
9	107581749	109298754	633	50	0.00020608	6.2397e-08	0.00024979	0.82499	0.40938
9	109298754	110695062	580	50	-7.7666e-05	5.1728e-08	0.00022744	-0.34148	0.73274
9	110695062	112778024	1132	50	0.00018713	6.3917e-08	0.00025282	0.74019	0.45919
9	112778024	114831082	979	50	0.00054128	5.7611e-08	0.00024002	2.2551	0.024125
9	114831082	115693145	325	30	0.00032661	3.1476e-08	0.00017741	1.8409	0.065631
9	115693145	117019801	649	50	2.7241e-05	6.1147e-08	0.00024728	0.11016	0.91228
9	117019801	117921960	479	50	0.00087662	5.5526e-08	0.00023564	3.7202	0.00019908
9	117921960	121321537	1554	50	9.5333e-05	5.539e-08	0.00023535	0.40507	0.68543
9	121321537	122260297	369	45	8.9504e-05	3.4017e-08	0.00018444	0.48529	0.62747
9	122260297	124871322	814	50	2.1518e-05	5.9397e-08	0.00024372	0.088293	0.92964
9	124871322	126971887	694	50	-3.3731e-06	5.5634e-08	0.00023587	-0.014301	0.98859
9	126971887	129059665	596	50	-2.1493e-05	5.22e-08	0.00022847	-0.094074	0.92505
9	129059665	130055510	337	42	6.3546e-05	3.2301e-08	0.00017973	0.35357	0.72366
9	130055510	132165470	543	50	0.00020601	4.7861e-08	0.00021877	0.94166	0.34637
9	132165470	133223217	324	50	0.00051469	3.2188e-08	0.00017941	2.8688	0.0041206
9	133223217	134127888	342	50	0.0005637	3.5618e-08	0.00018873	2.9869	0.0028186
9	134127888	135298842	445	50	0.00052315	4.082e-08	0.00020204	2.5894	0.0096151
9	135298842	137041122	754	50	9.5573e-05	5.9628e-08	0.00024419	0.39139	0.69551
9	137041122	137589364	216	40	-9.5376e-06	2.8376e-08	0.00016845	-0.056619	0.95485
9	137589364	138938978	622	50	-5.9434e-05	5.4651e-08	0.00023378	-0.25424	0.79931
9	138938978	139500342	143	26	0.00035863	4.0344e-08	0.00020086	1.7855	0.074184
9	139500342	141144796	91	15	8.7589e-05	2.3922e-08	0.00015467	0.5663	0.57119
10	60523	751339	142	16	0.00021238	2.6337e-08	0.00016229	1.3087	0.19064
10	751339	1523544	343	44	0.00091373	4.5883e-08	0.0002142	4.2657	1.9925e-05
10	1523544	2254500	441	50	-8.4957e-07	4.0123e-08	0.00020031	-0.0042413	0.99662
10	2254500	3352699	674	50	0.00022424	6.0266e-08	0.00024549	0.91343	0.36102
10	3352699	4572274	617	50	0.00012619	6.734e-08	0.0002595	0.4863	0.62675
10	4572274	5983762	720	50	7.4149e-05	5.5934e-08	0.0002365	0.31352	0.75388
10	5983762	7171484	736	50	0.00085233	1.112e-07	0.00033347	2.5559	0.01059
10	7171484	8774665	871	50	-8.9766e-05	5.1782e-08	0.00022756	-0.39448	0.69323
10	8774665	10249396	587	50	-8.2357e-05	4.7472e-08	0.00021788	-0.37799	0.70544
10	10249396	12586797	1072	50	0.00011372	5.4368e-08	0.00023317	0.48773	0.62574
10	12586797	13321600	450	50	-0.00019222	4.8035e-08	0.00021917	-0.87706	0.38046
10	13321600	15026068	940	50	0.00049987	6.938e-08	0.0002634	1.8978	0.057728
10	15026068	16551767	580	50	0.00041584	6.2041e-08	0.00024908	1.6695	0.095019
10	16551767	18537267	802	50	0.00058593	6.2305e-08	0.00024961	2.3474	0.018906
10	18537267	19716878	552	50	0.00045183	4.5018e-08	0.00021217	2.1295	0.033212
10	19716878	22772283	1036	50	0.00022648	5.9816e-08	0.00024457	0.92603	0.35443
10	22772283	23175132	128	15	0.0001397	1.6389e-08	0.00012802	1.0912	0.27518
10	23175132	25578596	805	50	-7.7717e-05	5.3327e-08	0.00023093	-0.33654	0.73646
10	25578596	26888684	569	50	0.00038531	3.7487e-08	0.00019361	1.9901	0.046581
10	26888684	29323236	954	50	-0.00020316	6.7694e-08	0.00026018	-0.78083	0.4349
10	29323236	29783692	274	41	-4.128e-05	3.3472e-08	0.00018295	-0.22563	0.82149
10	29783692	30458838	370	50	-0.00010904	3.7536e-08	0.00019374	-0.56279	0.57358
10	30458838	31907519	501	50	1.5462e-05	5.7972e-08	0.00024077	0.064219	0.9488
10	31907519	33707968	664	50	0.00056935	6.3642e-08	0.00025227	2.2569	0.024017
10	33707968	35109355	503	50	0.00068135	5.2687e-08	0.00022954	2.9683	0.002994
10	35109355	36572508	434	49	0.00044449	5.02e-08	0.00022405	1.9839	0.04727
10	36572508	37790029	346	41	0.00029018	3.1448e-08	0.00017734	1.6363	0.10178
10	37790029	42372579	213	13	0.00015241	1.194e-08	0.00010927	1.3949	0.16306
10	42372579	43894771	338	36	0.00020366	3.3789e-08	0.00018382	1.108	0.26788
10	43894771	44730075	303	34	0.00056681	3.2912e-08	0.00018142	3.1243	0.001782
10	44730075	48760450	665	50	0.00015135	6.2819e-08	0.00025064	0.60388	0.54592
10	48760450	50840915	680	50	0.00023196	5.2762e-08	0.0002297	1.0098	0.31258
10	50840915	53616629	773	50	-0.00022	6.1672e-08	0.00024834	-0.88588	0.37568
10	53616629	55103572	701	50	0.00022749	5.2902e-08	0.00023	0.98909	0.32262
10	55103572	57031140	794	50	0.00036464	6.0618e-08	0.00024621	1.481	0.1386
10	57031140	57662146	186	18	-2.6721e-05	1.3799e-08	0.00011747	-0.22747	0.82006
10	57662146	58959528	405	27	0.00053281	2.7159e-08	0.0001648	3.2331	0.0012245
10	58959528	60289987	458	44	0.00020276	3.7619e-08	0.00019396	1.0454	0.29585
10	60289987	61891409	617	50	-4.9775e-05	5.6206e-08	0.00023708	-0.20995	0.83371
10	61891409	62659679	318	34	3.1961e-05	3.7089e-08	0.00019259	0.16596	0.86819
10	62659679	63341695	173	19	0.00012909	1.6667e-08	0.0001291	0.99995	0.31733
10	63341695	65794114	885	50	-0.00023199	6.536e-08	0.00025566	-0.90745	0.36417
10	65794114	67549615	514	50	-0.00031365	3.8897e-08	0.00019722	-1.5903	0.11176
10	67549615	69900148	900	50	0.00034312	5.7151e-08	0.00023906	1.4353	0.15121
10	69900148	70195991	127	12	0.00021862	1.9543e-08	0.0001398	1.5638	0.11786
10	70195991	72220850	929	50	-0.00018972	5.8636e-08	0.00024215	-0.7835	0.43333
10	72220850	73508512	736	50	-0.00033999	5.7514e-08	0.00023982	-1.4177	0.15628
10	73508512	75422550	500	36	0.00030236	3.3758e-08	0.00018373	1.6456	0.099838
10	75422550	78706814	899	50	0.00038751	6.2444e-08	0.00024989	1.5507	0.12096
10	78706814	80876749	1037	50	6.519e-05	5.5388e-08	0.00023535	0.277	0.78178
10	80876749	82414679	514	50	-0.00065151	6.7672e-08	0.00026014	-2.5045	0.012263
10	82414679	84383745	739	50	1.9299e-05	5.2772e-08	0.00022972	0.084012	0.93305
10	84383745	85458703	462	45	0.00017023	3.3754e-08	0.00018372	0.92655	0.35416
10	85458703	87937577	1015	50	0.00027577	5.1619e-08	0.0002272	1.2138	0.22482
10	87937577	89127064	300	37	0.00021208	2.8997e-08	0.00017028	1.2454	0.21297
10	89127064	91013381	736	50	-0.00010342	5.8248e-08	0.00024135	-0.42852	0.66827
10	91013381	92006581	372	42	9.4562e-05	3.6813e-08	0.00019187	0.49286	0.62211
10	92006581	93335047	451	50	0.00010848	4.0448e-08	0.00020112	0.53938	0.58962
10	93335047	95396368	723	50	-0.00040651	8.2078e-08	0.00028649	-1.4189	0.15592
10	95396368	96221243	271	32	0.00021252	2.3695e-08	0.00015393	1.3806	0.16739
10	96221243	97822357	633	50	0.00027819	4.2613e-08	0.00020643	1.3476	0.17778
10	97822357	100241302	932	50	0.0004008	6.818e-08	0.00026111	1.535	0.12479
10	100241302	100668400	154	14	3.8835e-05	1.0322e-08	0.0001016	0.38224	0.70228
10	100668400	102949239	831	50	-2.5665e-05	7.8258e-08	0.00027975	-0.091745	0.9269
10	102949239	104380410	365	31	0.00015211	3.3325e-08	0.00018255	0.83323	0.40472
10	104380410	106695048	800	50	-0.00057953	5.9523e-08	0.00024397	-2.3754	0.01753
10	106695048	108726686	704	50	3.4622e-05	6.0355e-08	0.00024567	0.14093	0.88793
10	108726686	110317705	659	50	0.00028081	5.5976e-08	0.00023659	1.1869	0.23527
10	110317705	112561493	686	50	0.00040346	5.6896e-08	0.00023853	1.6915	0.090749
10	112561493	115328432	1063	50	-9.8132e-05	5.5971e-08	0.00023658	-0.41479	0.67829
10	115328432	116421406	500	50	-0.00025949	4.6392e-08	0.00021539	-1.2048	0.2283
10	116421406	119523934	1032	50	0.00058421	5.9677e-08	0.00024429	2.3915	0.01678
10	119523934	120591353	432	50	-3.091e-05	3.6295e-08	0.00019051	-0.16225	0.87111
10	120591353	122407323	723	50	0.00071871	6.9318e-08	0.00026328	2.7298	0.0063373
10	122407323	123231465	391	50	8.6581e-05	3.8683e-08	0.00019668	0.44021	0.65978
10	123231465	123900545	282	43	0.00016115	2.9359e-08	0.00017135	0.94049	0.34697
10	123900545	125869346	960	50	-7.1194e-05	5.3362e-08	0.000231	-0.3082	0.75793
10	125869346	128001098	987	50	0.00036778	5.3883e-08	0.00023213	1.5844	0.11311
10	128001098	129154362	522	50	-7.5901e-06	4.3381e-08	0.00020828	-0.036441	0.97093
10	129154362	130844284	915	50	0.00020787	5.9291e-08	0.0002435	0.85368	0.39328
10	130844284	131741327	432	50	0.00032313	3.9027e-08	0.00019755	1.6357	0.10191
10	131741327	132580245	418	50	7.9032e-05	3.9671e-08	0.00019918	0.39679	0.69152
10	132580245	134336329	871	50	0.00035674	5.666e-08	0.00023803	1.4987	0.13395
10	134336329	134494673	42	6	0.00032279	1.6644e-08	0.00012901	2.502	0.012349
10	134494673	135523865	289	40	0.00028489	3.2548e-08	0.00018041	1.5791	0.1143
11	70855	1213590	370	50	4.2733e-05	4.0743e-08	0.00020185	0.21171	0.83233
11	1213590	3665481	867	50	0.00058902	6.4495e-08	0.00025396	2.3194	0.020375
11	3665481	4746709	447	50	0.00014972	3.8584e-08	0.00019643	0.76219	0.44595
11	4746709	6322869	1025	50	0.00040221	5.8369e-08	0.0002416	1.6648	0.095953
11	6322869	7436701	565	50	0.00032909	4.8402e-08	0.00022	1.4958	0.1347
11	7436701	8333274	512	50	-0.0003703	6.0881e-08	0.00024674	-1.5007	0.13342
11	8333274	9087317	275	29	0.00021245	3.5951e-08	0.00018961	1.1205	0.26251
11	9087317	10952027	686	50	9.7526e-05	7.1319e-08	0.00026706	0.36519	0.71497
11	10952027	12564229	1082	50	8.5958e-05	6.0154e-08	0.00024526	0.35047	0.72599
11	12564229	13373124	409	49	-3.4682e-05	3.6611e-08	0.00019134	-0.18126	0.85616
11	13373124	15742552	811	50	-0.00024884	5.9467e-08	0.00024386	-1.0204	0.30753
11	15742552	17578402	631	50	0.00028414	5.7466e-08	0.00023972	1.1853	0.2359
11	17578402	19569535	798	50	0.00018039	5.9472e-08	0.00024387	0.7397	0.45948
11	19569535	21017138	778	50	0.00030531	5.4988e-08	0.0002345	1.302	0.19291
11	21017138	22374142	574	50	0.00020617	5.7379e-08	0.00023954	0.8607	0.3894
11	22374142	24088517	609	50	-0.00022668	4.845e-08	0.00022011	-1.0299	0.30308
11	24088517	26045753	695	50	0.00023287	5.4171e-08	0.00023275	1.0005	0.31706
11	26045753	27020461	367	40	0.00015714	3.0446e-08	0.00017449	0.90059	0.36781
11	27020461	28481593	431	42	-9.3977e-05	3.4575e-08	0.00018594	-0.5054	0.61328
11	28481593	30141357	430	48	-5.4156e-05	3.7749e-08	0.00019429	-0.27874	0.78044
11	30141357	32276901	661	50	0.00062869	4.8984e-08	0.00022132	2.8406	0.0045032
11	32276901	33958739	584	50	0.00047933	5.3427e-08	0.00023114	2.0738	0.038102
11	33958739	35502605	821	50	-6.6984e-05	5.9952e-08	0.00024485	-0.27357	0.78441
11	35502605	37116815	739	50	0.00052485	6.3725e-08	0.00025244	2.0791	0.037605
11	37116815	39382003	451	48	0.00017503	4.1956e-08	0.00020483	0.85452	0.39282
11	39382003	42310003	949	50	0.00034134	5.4642e-08	0.00023376	1.4602	0.14423
11	42310003	44693799	1000	50	-0.00012197	5.5006e-08	0.00023453	-0.52007	0.60302
11	44693799	47006137	741	50	0.00031449	5.8646e-08	0.00024217	1.2986	0.19407
11	47006137	49866050	542	27	0.0003894	4.7868e-08	0.00021879	1.7798	0.075107
11	49866050	54695473	132	6	-5.7744e-06	9.8297e-09	9.9145e-05	-0.058242	0.95356
11	54695473	55082657	17	5	-6.0422e-06	7.3282e-09	8.5605e-05	-0.070583	0.94373
11	55082657	58457495	1139	50	-0.00020788	6.6913e-08	0.00025868	-0.80362	0.42161
11	58457495	58780549	79	7	7.2879e-05	9.7131e-09	9.8555e-05	0.73948	0.45962
11	58780549	62223771	1065	50	-2.4101e-05	5.8931e-08	0.00024276	-0.099282	0.92091
11	62223771	63804569	344	38	0.00044155	3.1543e-08	0.0001776	2.4862	0.012913
11	63804569	65898631	608	50	0.000515	8.2907e-08	0.00028794	1.7886	0.073681
11	65898631	68005825	408	39	-9.5672e-07	3.8531e-08	0.00019629	-0.0048739	0.99611
11	68005825	69516130	520	50	0.00031654	4.7746e-08	0.00021851	1.4487	0.14743
11	69516130	70926292	483	50	0.00026553	4.8252e-08	0.00021966	1.2088	0.22674
11	70926292	72286017	333	38	7.3648e-05	2.8285e-08	0.00016818	0.43791	0.66145
11	72286017	74412351	631	50	0.00010055	6.9037e-08	0.00026275	0.38268	0.70195
11	74412351	76797209	792	50	-0.00038455	7.326e-08	0.00027066	-1.4208	0.15538
11	76797209	78355058	466	38	0.00015774	3.5363e-08	0.00018805	0.83884	0.40156
11	78355058	80722373	1079	50	-0.00024296	5.8702e-08	0.00024229	-1.0028	0.31597
11	80722373	81266712	270	39	0.00023462	2.5319e-08	0.00015912	1.4745	0.14035
11	81266712	84381272	1199	50	0.00053348	5.7981e-08	0.00024079	2.2155	0.026725
11	84381272	86619301	814	50	-0.00047129	6.5324e-08	0.00025558	-1.844	0.065187
11	86619301	87430235	330	37	9.1373e-05	2.9553e-08	0.00017191	0.53152	0.59506
11	87430235	89208936	597	50	3.5269e-05	6.1124e-08	0.00024723	0.14266	0.88656
11	89208936	90966490	423	36	-1.6521e-05	3.2283e-08	0.00017968	-0.091948	0.92674
11	90966490	92077144	356	39	0.00019985	3.0623e-08	0.00017499	1.142	0.25344
11	92077144	93276157	423	45	-0.00018663	3.3702e-08	0.00018358	-1.0166	0.30933
11	93276157	94242260	308	27	4.0147e-05	2.49e-08	0.0001578	0.25442	0.79917
11	94242260	95726041	586	50	-7.7881e-05	4.9233e-08	0.00022188	-0.351	0.72559
11	95726041	97057058	506	50	0.00052979	5.6244e-08	0.00023716	2.2339	0.02549
11	97057058	98705065	598	50	0.00013811	5.7918e-08	0.00024066	0.57387	0.56606
11	98705065	100417169	778	50	0.00010189	6.0653e-08	0.00024628	0.41374	0.67907
11	100417169	101331121	413	44	-2.6917e-05	3.4137e-08	0.00018476	-0.14569	0.88417
11	101331121	103959636	1108	50	4.1546e-05	6.2024e-08	0.00024905	0.16682	0.86751
11	103959636	104873284	307	25	0.00021377	2.6883e-08	0.00016396	1.3038	0.1923
11	104873284	106520894	476	46	-0.00040543	3.5859e-08	0.00018937	-2.141	0.032274
11	106520894	107844200	480	50	0.00013186	4.1421e-08	0.00020352	0.64788	0.51707
11	107844200	108437037	147	11	5.808e-05	1.9444e-08	0.00013944	0.41652	0.67703
11	108437037	109866116	347	38	0.0001999	3.4531e-08	0.00018582	1.0757	0.28205
11	109866116	111114397	508	50	0.00014568	4.9483e-08	0.00022245	0.65489	0.51254
11	111114397	112459488	421	38	2.4581e-05	4.4887e-08	0.00021186	0.11602	0.90764
11	112459488	114257728	790	50	-0.00025765	5.5832e-08	0.00023629	-1.0904	0.27552
11	114257728	114830666	234	27	-0.00023164	3.5097e-08	0.00018734	-1.2365	0.21628
11	114830666	116383348	666	50	0.00054825	6.8538e-08	0.0002618	2.0942	0.036244
11	116383348	117747110	640	50	-0.00046126	5.7033e-08	0.00023882	-1.9314	0.05343
11	117747110	119215476	553	50	0.00033856	7.1274e-08	0.00026697	1.2682	0.20474
11	119215476	120766806	637	50	0.00041685	6.9751e-08	0.0002641	1.5783	0.11449
11	120766806	121175943	205	24	0.00013437	1.6613e-08	0.00012889	1.0425	0.29718
11	121175943	122591910	472	50	0.00063493	5.9411e-08	0.00024374	2.6049	0.0091898
11	122591910	123500117	426	50	0.00047011	4.325e-08	0.00020797	2.2605	0.02379
11	123500117	124495528	493	47	0.00016764	3.5773e-08	0.00018914	0.88633	0.37544
11	124495528	126311320	818	50	0.00042855	5.7989e-08	0.00024081	1.7796	0.075138
11	126311320	127316679	549	50	0.00043944	4.4239e-08	0.00021033	2.0893	0.036683
11	127316679	128188537	307	40	0.00053856	3.6745e-08	0.00019169	2.8096	0.0049607
11	128188537	130342575	894	50	0.00046216	6.3292e-08	0.00025158	1.837	0.066206
11	130342575	131074612	363	49	-0.0002748	3.5687e-08	0.00018891	-1.4546	0.14577
11	131074612	133000046	1090	50	0.00051353	5.4613e-08	0.00023369	2.1975	0.027987
11	133000046	134205993	527	50	4.5811e-05	5.9045e-08	0.00024299	0.18853	0.85046
11	134205993	134946452	402	50	0.00014082	4.0904e-08	0.00020225	0.69625	0.48627
12	61107	1080331	321	50	0.0001513	3.3971e-08	0.00018431	0.82086	0.41173
12	1080331	2544786	507	50	0.00014758	5.2389e-08	0.00022889	0.64478	0.51907
12	2544786	3677037	512	50	-0.00012161	5.3988e-08	0.00023235	-0.52339	0.6007
12	3677037	4417679	382	50	0.00021983	4.1381e-08	0.00020342	1.0806	0.27986
12	4417679	5321472	500	50	6.3644e-05	5.0005e-08	0.00022362	0.28461	0.77594
12	5321472	6419753	536	50	0.00047175	5.1516e-08	0.00022697	2.0784	0.037669
12	6419753	8377536	439	50	-0.00027347	5.4467e-08	0.00023338	-1.1718	0.2413
12	9031395	10481534	465	50	0.00029727	7.2838e-08	0.00026989	1.1014	0.2707
12	10481534	11754846	387	44	8.2188e-05	3.2384e-08	0.00017996	0.45671	0.64788
12	11754846	12733528	420	50	0.00027392	4.9119e-08	0.00022163	1.2359	0.21648
12	12733528	15241484	1057	50	0.00032132	5.7051e-08	0.00023885	1.3453	0.17854
12	15241484	16310460	262	35	0.00027723	2.3397e-08	0.00015296	1.8124	0.069919
12	16310460	18087873	579	50	0.00035886	5.4887e-08	0.00023428	1.5318	0.12558
12	18087873	20863943	989	50	0.00015262	5.5615e-08	0.00023583	0.64716	0.51753
12	20863943	23820634	1138	50	0.00033608	5.8805e-08	0.0002425	1.3859	0.16577
12	23820634	25371083	733	50	5.9491e-05	6.0881e-08	0.00024674	0.24111	0.80947
12	25371083	27799773	1064	50	-0.0001746	6.332e-08	0.00025163	-0.69387	0.48777
12	27799773	29651255	735	50	0.0003466	5.913e-08	0.00024317	1.4254	0.15405
12	29651255	30512406	471	50	1.4767e-06	4.0302e-08	0.00020075	0.007356	0.99413
12	30512406	32165592	622	50	0.00049815	5.5492e-08	0.00023557	2.1147	0.034458
12	32165592	33076989	405	50	0.00032404	3.9756e-08	0.00019939	1.6252	0.10413
12	33076989	37856717	386	24	0.00031739	3.0621e-08	0.00017499	1.8138	0.069716
12	37856717	39227169	149	7	-1.8364e-05	1.8126e-08	0.00013463	-0.1364	0.89151
12	39227169	40816185	522	45	5.1821e-05	4.6533e-08	0.00021571	0.24023	0.81015
12	40816185	41658586	371	37	-0.00014483	2.992e-08	0.00017297	-0.83733	0.40241
12	41658586	43984474	937	50	0.00038894	6.3713e-08	0.00025241	1.5409	0.12334
12	43984474	46024229	495	50	1.1508e-05	3.9647e-08	0.00019911	0.057795	0.95391
12	46024229	47714793	500	50	-1.0295e-05	5.7287e-08	0.00023935	-0.043012	0.96569
12	47714793	49001866	579	50	-0.00034766	5.1852e-08	0.00022771	-1.5267	0.12683
12	49001866	51776494	736	50	2.8645e-05	6.2464e-08	0.00024993	0.11461	0.90875
12	51776494	53039004	657	50	-0.00018835	5.477e-08	0.00023403	-0.8048	0.42093
12	53039004	54778823	636	50	0.00041839	5.103e-08	0.0002259	1.8521	0.06401
12	54778823	55665837	278	35	-2.3304e-06	3.2615e-08	0.0001806	-0.012904	0.9897
12	55665837	57548860	493	50	0.00041715	4.8134e-08	0.00021939	1.9014	0.057253
12	57548860	59308666	513	49	0.00076925	8.3958e-08	0.00028976	2.6548	0.0079351
12	59308666	61123729	475	41	-0.00029869	3.3369e-08	0.00018267	-1.6351	0.10203
12	61123729	64032461	995	50	-7.5732e-05	5.6795e-08	0.00023832	-0.31778	0.75065
12	64032461	65559695	394	50	1.9057e-05	3.8621e-08	0.00019652	0.096969	0.92275
12	65559695	67181144	559	50	0.00028132	4.9089e-08	0.00022156	1.2697	0.20419
12	67181144	67909729	307	38	3.0532e-05	2.7402e-08	0.00016554	0.18445	0.85366
12	67909729	69826542	839	50	-2.5681e-05	6.7851e-08	0.00026048	-0.098591	0.92146
12	69826542	70957987	519	50	0.00033717	3.9473e-08	0.00019868	1.6971	0.089686
12	70957987	72645075	584	50	0.00031638	4.7185e-08	0.00021722	1.4565	0.14526
12	72645075	73818454	317	30	-6.7131e-06	1.8699e-08	0.00013674	-0.049093	0.96085
12	73818454	76511314	807	50	0.00030702	5.408e-08	0.00023255	1.3202	0.18676
12	76511314	78570570	803	50	0.00049358	6.0515e-08	0.000246	2.0065	0.044808
12	78570570	80448150	422	50	0.00019537	3.937e-08	0.00019842	0.98465	0.3248
12	80448150	81467767	314	33	0.00031881	3.084e-08	0.00017561	1.8154	0.06946
12	81467767	83502666	597	50	0.00021634	4.8382e-08	0.00021996	0.98356	0.32533
12	83502666	84303844	247	27	8.2581e-05	1.7661e-08	0.00013289	0.62141	0.53433
12	84303844	85990426	438	36	0.00014188	3.24e-08	0.00018	0.78823	0.43056
12	85990426	89682122	777	50	0.00046086	5.1195e-08	0.00022626	2.0368	0.041666
12	89682122	92066155	661	50	0.00015521	5.1582e-08	0.00022712	0.68338	0.49436
12	92066155	94514567	944	50	-2.1866e-05	5.5124e-08	0.00023479	-0.09313	0.9258
12	94514567	96020785	734	50	-0.00021271	7.0737e-08	0.00026597	-0.79978	0.42384
12	96020785	97108839	468	50	4.8436e-05	4.8059e-08	0.00021922	0.22094	0.82514
12	97108839	99305987	955	50	-7.5624e-05	5.2876e-08	0.00022995	-0.32888	0.74225
12	99305987	101447641	673	50	-0.00012536	5.7051e-08	0.00023885	-0.52484	0.59969
12	101447641	101862690	158	16	3.4626e-06	2.6639e-08	0.00016321	0.021215	0.98307
12	101862690	102964986	365	44	0.00039429	3.7922e-08	0.00019474	2.0247	0.042897
12	102964986	104848696	828	50	4.7809e-05	5.8561e-08	0.00024199	0.19756	0.84339
12	104848696	106436213	897	50	0.00030299	5.7149e-08	0.00023906	1.2674	0.205
12	106436213	106958748	234	32	-0.00027926	2.0451e-08	0.00014301	-1.9528	0.050844
12	106958748	109025901	801	50	0.00033316	6.3992e-08	0.00025297	1.317	0.18783
12	109025901	110336719	437	50	0.00016606	4.4769e-08	0.00021159	0.78484	0.43255
12	110336719	113263518	540	44	0.0004891	5.5876e-08	0.00023638	2.0691	0.038534
12	113263518	113986709	235	28	0.00018081	2.2109e-08	0.00014869	1.216	0.22399
12	113986709	115036602	560	50	6.0771e-05	6.2192e-08	0.00024938	0.24368	0.80748
12	115036602	115503216	186	33	4.3657e-05	2.4079e-08	0.00015517	0.28134	0.77845
12	115503216	117087471	763	50	0.00041279	5.4865e-08	0.00023423	1.7623	0.078018
12	117087471	118135375	464	50	-0.00012447	4.327e-08	0.00020801	-0.59836	0.5496
12	118135375	119754110	699	50	-0.00014193	5.8363e-08	0.00024158	-0.58748	0.55688
12	119754110	122007651	755	50	0.00051097	5.8425e-08	0.00024171	2.114	0.034518
12	122007651	124977980	839	50	0.00027303	8.8214e-08	0.00029701	0.91926	0.35796
12	124977980	126445505	629	50	-5.703e-05	5.7778e-08	0.00024037	-0.23726	0.81246
12	126445505	127875098	657	50	-4.7595e-05	5.6423e-08	0.00023753	-0.20037	0.84119
12	127875098	129237297	681	50	0.00020713	5.8665e-08	0.00024221	0.85517	0.39245
12	129237297	130377921	670	50	0.00019748	5.5221e-08	0.00023499	0.84037	0.4007
12	130377921	131786751	724	50	-1.7664e-05	5.9374e-08	0.00024367	-0.072494	0.94221
12	131786751	132807034	324	41	3.8461e-05	3.262e-08	0.00018061	0.21295	0.83137
12	132807034	133841511	195	26	3.7197e-05	2.5586e-08	0.00015996	0.23254	0.81612
13	19020013	20686720	333	39	8.2175e-05	3.3074e-08	0.00018186	0.45185	0.65138
13	20686720	22242174	595	50	0.00080337	5.9231e-08	0.00024337	3.301	0.00096356
13	22242174	23594702	671	50	0.00013735	5.2001e-08	0.00022804	0.60233	0.54695
13	23594702	24531937	539	50	0.0003369	4.7064e-08	0.00021694	1.5529	0.12044
13	24531937	25784362	675	50	-0.00012305	5.8731e-08	0.00024235	-0.50775	0.61163
13	25784362	27284362	559	50	-4.64e-05	4.7186e-08	0.00021722	-0.21361	0.83085
13	27284362	29257551	898	50	-0.00056728	6.2597e-08	0.00025019	-2.2673	0.023369
13	29257551	30483267	520	50	0.000299	4.562e-08	0.00021359	1.3999	0.16154
13	30483267	32301815	795	50	3.1008e-05	5.6436e-08	0.00023756	0.13052	0.89615
13	32301815	33776903	608	50	0.00022089	4.8452e-08	0.00022012	1.0035	0.31562
13	33776903	35026464	451	50	-0.00022279	4.6103e-08	0.00021472	-1.0376	0.29946
13	35026464	36046367	232	31	-0.00010931	3.2778e-08	0.00018105	-0.60378	0.54599
13	36046367	37498185	653	50	8.8915e-05	5.9376e-08	0.00024367	0.3649	0.71519
13	37498185	38878163	565	50	0.00057877	4.461e-08	0.00021121	2.7402	0.0061393
13	38878163	41069263	901	50	6.8527e-05	6.7667e-08	0.00026013	0.26343	0.79222
13	41069263	43101027	658	50	0.00028766	6.3782e-08	0.00025255	1.139	0.2547
13	43101027	44901409	813	50	-0.00055613	6.4413e-08	0.0002538	-2.1912	0.028434
13	44901409	46495214	541	50	1.7908e-05	4.8167e-08	0.00021947	0.081598	0.93497
13	46495214	47431079	360	43	0.0001132	3.8248e-08	0.00019557	0.5788	0.56272
13	47431079	49383962	657	50	0.00030873	5.2976e-08	0.00023017	1.3413	0.17981
13	49383962	51591091	786	50	-0.00053561	6.4762e-08	0.00025448	-2.1047	0.035318
13	51591091	53339622	492	50	0.00059612	4.4392e-08	0.00021069	2.8293	0.0046645
13	53339622	54682864	537	50	0.00018901	5.2901e-08	0.00023	0.82177	0.41121
13	54682864	55817131	333	36	0.00021273	2.3306e-08	0.00015266	1.3935	0.16348
13	55817131	57554217	314	23	-3.5281e-05	1.9632e-08	0.00014012	-0.2518	0.8012
13	57554217	58410626	212	21	-5.6079e-07	1.3036e-08	0.00011418	-0.0049117	0.99608
13	58410626	59302271	229	22	0.00028126	1.7458e-08	0.00013213	2.1287	0.03328
13	59302271	60854778	562	50	-6.2336e-05	5.1477e-08	0.00022689	-0.27475	0.78351
13	60854778	61591949	302	34	1.2541e-05	3.8769e-08	0.0001969	0.063694	0.94921
13	61591949	63971559	673	50	0.00010731	5.1361e-08	0.00022663	0.4735	0.63585
13	63971559	65200602	329	30	0.0001107	2.5661e-08	0.00016019	0.69102	0.48955
13	65200602	67844453	832	50	-1.0544e-05	5.4011e-08	0.0002324	-0.04537	0.96381
13	67844453	70724516	909	50	0.00044641	5.4713e-08	0.00023391	1.9085	0.056328
13	70724516	71526791	313	46	0.00044762	3.2353e-08	0.00017987	2.4886	0.012825
13	71526791	73934089	873	50	0.0002797	6.409e-08	0.00025316	1.1048	0.26924
13	73934089	75670143	741	50	0.00024674	5.8722e-08	0.00024233	1.0182	0.30857
13	75670143	77410555	809	50	0.00022452	5.4297e-08	0.00023302	0.96351	0.33529
13	77410555	78808813	444	49	0.00013133	3.9457e-08	0.00019864	0.66114	0.50852
13	78808813	80585676	598	50	-0.00024017	5.3709e-08	0.00023175	-1.0363	0.30006
13	80585676	82581814	642	50	0.00015294	5.8732e-08	0.00024235	0.63109	0.52798
13	82581814	84133144	417	35	-5.1205e-05	2.423e-08	0.00015566	-0.32895	0.74219
13	84133144	85610916	439	48	-0.0002672	4.073e-08	0.00020182	-1.324	0.18552
13	85610916	88559882	803	50	0.00084141	5.5517e-08	0.00023562	3.571	0.00035558
13	88559882	90521311	509	48	4.1801e-07	3.8277e-08	0.00019565	0.0021366	0.9983
13	90521311	93129691	890	50	4.0105e-05	5.0772e-08	0.00022533	0.17798	0.85873
13	93129691	93586455	130	16	9.4135e-05	1.1944e-08	0.00010929	0.86133	0.38906
13	93586455	96087558	1262	50	-2.2913e-05	5.5675e-08	0.00023596	-0.097108	0.92264
13	96087558	97519210	389	41	2.7161e-05	3.4032e-08	0.00018448	0.14723	0.88295
13	97519210	98938919	444	50	0.00030177	4.5174e-08	0.00021254	1.4198	0.15566
13	98938919	100574095	811	50	2.4392e-05	7.3158e-08	0.00027048	0.090182	0.92814
13	100574095	102300523	760	50	3.5839e-05	5.5591e-08	0.00023578	0.15201	0.87918
13	102300523	104066710	942	50	0.00012586	6.2187e-08	0.00024937	0.50469	0.61378
13	104066710	104844114	296	43	-0.00045111	3.189e-08	0.00017858	-2.5261	0.011533
13	104844114	106247554	600	50	0.00080368	5.7607e-08	0.00024001	3.3485	0.00081264
13	106247554	106750000	270	42	0.00061988	3.2389e-08	0.00017997	3.4444	0.00057234
13	106750000	108189877	625	50	-0.00019724	7.0146e-08	0.00026485	-0.74471	0.45645
13	108189877	109121210	420	50	0.000745	4.2367e-08	0.00020583	3.6195	0.00029521
13	109121210	109815112	326	48	-7.3467e-05	2.904e-08	0.00017041	-0.43112	0.66638
13	109815112	111232073	771	50	0.00027031	5.9295e-08	0.00024351	1.1101	0.26696
13	111232073	112247592	495	50	0.00030354	5.2426e-08	0.00022897	1.3257	0.18494
13	112247592	113572488	458	50	0.0002099	3.9131e-08	0.00019782	1.0611	0.28865
13	113572488	115109853	454	50	0.00015106	4.4797e-08	0.00021165	0.7137	0.47541
14	19002084	21589402	591	50	-3.8473e-05	5.7283e-08	0.00023934	-0.16075	0.87229
14	21589402	23018665	685	50	0.00026964	6.3723e-08	0.00025243	1.0681	0.28546
14	23018665	24905123	731	50	8.8582e-05	5.5142e-08	0.00023482	0.37723	0.706
14	24905123	26135686	580	50	0.00045581	4.6477e-08	0.00021558	2.1143	0.03449
14	26135686	28466533	696	50	6.4976e-05	5.2901e-08	0.00023	0.2825	0.77756
14	28466533	29972145	385	50	5.7515e-05	4.0617e-08	0.00020154	0.28538	0.77535
14	29972145	32383265	617	50	-0.00011657	5.6565e-08	0.00023783	-0.49014	0.62403
14	32383265	34846251	1225	50	5.1205e-06	5.4212e-08	0.00023284	0.021992	0.98245
14	34846251	35859593	290	30	0.00049789	3.1543e-08	0.0001776	2.8034	0.0050573
14	35859593	38667725	920	50	0.00076618	5.6344e-08	0.00023737	3.2278	0.0012475
14	38667725	40341990	570	50	0.00022814	4.8098e-08	0.00021931	1.0402	0.29823
14	40341990	41615502	370	32	-3.8096e-06	2.6836e-08	0.00016382	-0.023256	0.98145
14	41615502	43137389	457	37	4.6407e-05	3.2893e-08	0.00018136	0.25587	0.79805
14	43137389	44543227	372	42	1.2902e-05	3.725e-08	0.000193	0.066851	0.9467
14	44543227	46081896	389	41	0.00034383	4.047e-08	0.00020117	1.7091	0.087424
14	46081896	46749130	205	17	0.00012897	1.6438e-08	0.00012821	1.0059	0.31444
14	46749130	48573586	604	50	-0.0001103	5.2246e-08	0.00022857	-0.48255	0.62942
14	48573586	49005471	121	13	2.7286e-05	1.0101e-08	0.0001005	0.2715	0.786
14	49005471	50507760	485	50	0.000705	4.8305e-08	0.00021978	3.2077	0.001338
14	50507760	51493572	380	45	0.00015765	3.4092e-08	0.00018464	0.85382	0.3932
14	51493572	53474383	885	50	0.0008127	7.0363e-08	0.00026526	3.0638	0.0021856
14	53474383	53997831	184	19	-0.00048384	3.3152e-08	0.00018208	-2.6573	0.0078761
14	53997831	55233681	437	50	0.00060459	4.3265e-08	0.000208	2.9067	0.003653
14	55233681	56216880	303	26	-9.141e-06	2.8715e-08	0.00016945	-0.053944	0.95698
14	56216880	57481262	674	50	0.00036597	5.7854e-08	0.00024053	1.5215	0.12813
14	57481262	59448336	723	50	2.7894e-05	5.9384e-08	0.00024369	0.11447	0.90887
14	59448336	61680424	648	50	-0.0001058	5.306e-08	0.00023035	-0.4593	0.64602
14	61680424	63790015	828	50	0.00026368	5.6082e-08	0.00023682	1.1134	0.26552
14	63790015	65220298	402	37	0.00010813	3.8693e-08	0.00019671	0.54968	0.58254
14	65220298	66399555	414	48	-4.2002e-06	3.7229e-08	0.00019295	-0.021768	0.98263
14	66399555	67992317	473	34	0.00038769	3.3021e-08	0.00018172	2.1335	0.032884
14	67992317	71131957	1264	50	0.0005729	7.2466e-08	0.0002692	2.1282	0.033323
14	71131957	72889615	692	50	0.00021871	5.9479e-08	0.00024388	0.89678	0.36984
14	72889615	76444767	1230	50	0.00025131	6.048e-08	0.00024593	1.0219	0.30684
14	76444767	77229472	346	50	0.0002325	3.4359e-08	0.00018536	1.2543	0.20972
14	77229472	78561945	642	50	-9.4269e-05	5.3872e-08	0.0002321	-0.40615	0.68463
14	78561945	80186579	621	50	0.00065683	5.4812e-08	0.00023412	2.8055	0.0050233
14	80186579	81579714	520	50	0.00062581	4.6132e-08	0.00021478	2.9137	0.0035721
14	81579714	83138097	489	50	-0.00016951	4.2392e-08	0.00020589	-0.82328	0.41035
14	83138097	84241633	402	50	-0.000201	4.0189e-08	0.00020047	-1.0026	0.31603
14	84241633	85746319	496	50	0.00043643	4.5838e-08	0.0002141	2.0385	0.041502
14	85746319	86647002	315	33	0.00014702	3.3904e-08	0.00018413	0.79846	0.4246
14	86647002	87635341	319	41	0.00024695	3.5845e-08	0.00018933	1.3044	0.19211
14	87635341	89497643	637	50	0.00023884	9.0842e-08	0.0003014	0.79244	0.42811
14	89497643	91296860	679	50	-0.00023948	5.7248e-08	0.00023926	-1.0009	0.31688
14	91296860	93132299	695	50	0.00069659	7.1276e-08	0.00026698	2.6092	0.0090753
14	93132299	94325285	425	50	-3.3044e-05	3.1915e-08	0.00017865	-0.18497	0.85326
14	94325285	95750867	884	50	0.00037212	5.2056e-08	0.00022816	1.631	0.1029
14	95750867	96262415	367	50	-0.00022677	4.037e-08	0.00020092	-1.1286	0.25905
14	96262415	98341162	835	50	4.9824e-05	5.8125e-08	0.00024109	0.20666	0.83628
14	98341162	99138532	382	49	0.00047369	4.2305e-08	0.00020568	2.303	0.021278
14	99138532	101534307	912	50	0.00020216	6.5939e-08	0.00025679	0.78729	0.43111
14	101534307	103012102	444	50	-1.8643e-05	5.2217e-08	0.00022851	-0.081583	0.93498
14	103012102	105001723	526	50	-2.0771e-05	7.1099e-08	0.00026664	-0.077898	0.93791
14	105001723	106340358	247	32	0.00031302	3.7043e-08	0.00019247	1.6264	0.10387
14	106340358	107289454	40	6	-4.7183e-05	8.1523e-09	9.029e-05	-0.52258	0.60127
15	20001200	21131604	7	3	1.4408e-06	7.5449e-09	8.6861e-05	0.016587	0.98677
15	21131604	24195127	320	50	9.8744e-05	3.2839e-08	0.00018122	0.5449	0.58582
15	24195127	25108590	183	27	7.5237e-05	2.8196e-08	0.00016792	0.44806	0.65411
15	25108590	27298112	890	50	0.00011947	5.5631e-08	0.00023586	0.50652	0.61249
15	27298112	29338502	501	50	-0.0001367	5.0544e-08	0.00022482	-0.60802	0.54317
15	29338502	30165568	303	45	-8.4124e-05	3.7383e-08	0.00019335	-0.4351	0.66349
15	30165568	31591821	305	48	0.00028084	3.1833e-08	0.00017842	1.5741	0.11547
15	31591821	32441811	254	36	-0.00020806	3.2665e-08	0.00018073	-1.1512	0.24966
15	32441811	34015425	712	50	0.00053519	5.1296e-08	0.00022649	2.363	0.018127
15	34015425	35083251	393	50	0.0003403	4.1637e-08	0.00020405	1.6677	0.095371
15	35083251	37456502	951	50	0.00046973	5.8596e-08	0.00024207	1.9405	0.05232
15	37456502	38530777	371	46	0.00025518	3.7629e-08	0.00019398	1.3155	0.18835
15	38530777	40384132	804	50	1.6711e-05	5.387e-08	0.0002321	0.072001	0.9426
15	40384132	41177514	243	28	5.3772e-05	2.2641e-08	0.00015047	0.35736	0.72082
15	41177514	42776399	473	47	0.00025879	5.5401e-08	0.00023538	1.0995	0.27155
15	42776399	44198049	312	17	0.00010424	2.5128e-08	0.00015852	0.65757	0.51081
15	44198049	46618787	532	50	-0.00010796	4.4655e-08	0.00021132	-0.51091	0.60942
15	46618787	48136048	603	50	1.8222e-05	5.3621e-08	0.00023156	0.078691	0.93728
15	48136048	50008043	453	42	0.00051646	3.9001e-08	0.00019749	2.6152	0.0089182
15	50008043	51677560	637	50	0.00015559	5.6826e-08	0.00023838	0.65268	0.51396
15	51677560	53069096	412	38	0.00024235	3.1069e-08	0.00017626	1.3749	0.16915
15	53069096	54508528	664	50	0.00012564	5.5494e-08	0.00023557	0.53333	0.5938
15	54508528	55136269	257	32	0.0001335	3.1751e-08	0.00017819	0.74921	0.45373
15	55136269	56901773	567	50	0.00021469	5.4569e-08	0.0002336	0.91905	0.35807
15	56901773	58441366	641	50	0.0003344	6.2545e-08	0.00025009	1.3371	0.18119
15	58441366	59694116	530	50	0.00030391	6.2507e-08	0.00025001	1.2156	0.22415
15	59694116	61265836	678	50	0.00050291	6.1072e-08	0.00024713	2.035	0.04185
15	61265836	63215222	925	50	2.569e-05	5.8749e-08	0.00024238	0.10599	0.91559
15	63215222	65104668	518	50	4.4693e-05	5.228e-08	0.00022865	0.19547	0.84503
15	65104668	67094767	655	50	0.00051279	6.2445e-08	0.00024989	2.0521	0.040164
15	67094767	69017999	753	50	-0.00019695	6.1198e-08	0.00024738	-0.79613	0.42596
15	69017999	70133341	292	43	-0.00014083	2.7631e-08	0.00016623	-0.84721	0.39688
15	70133341	71922649	718	50	-0.0001178	5.4001e-08	0.00023238	-0.50692	0.61221
15	71922649	73628714	389	32	0.00012082	2.5185e-08	0.0001587	0.76133	0.44646
15	73628714	76398624	682	50	-2.0391e-05	6.6669e-08	0.0002582	-0.078973	0.93705
15	76398624	78516053	571	50	0.00046591	4.9022e-08	0.00022141	2.1043	0.035354
15	78516053	80860978	1007	50	0.00020556	6.6115e-08	0.00025713	0.79946	0.42402
15	80860978	84260468	937	50	0.00017474	5.5581e-08	0.00023576	0.74119	0.45858
15	84260468	86652905	828	50	0.00020005	6.5093e-08	0.00025513	0.78409	0.43299
15	86652905	88369943	779	50	0.00023175	5.7086e-08	0.00023893	0.96995	0.33207
15	88369943	90475551	743	50	0.00018569	6.3259e-08	0.00025151	0.73829	0.46034
15	90475551	92164392	664	50	0.00091163	7.3705e-08	0.00027149	3.3579	0.00078529
15	92164392	93780902	841	50	0.00033084	6.3696e-08	0.00025238	1.3109	0.1899
15	93780902	94924330	590	50	0.00066993	6.8355e-08	0.00026145	2.5624	0.010396
15	94924330	96141596	581	50	0.00026637	7.2995e-08	0.00027018	0.9859	0.32418
15	96141596	98030910	717	50	0.00020922	6.2725e-08	0.00025045	0.83538	0.40351
15	98030910	99244059	560	50	-3.3891e-05	5.3733e-08	0.0002318	-0.14621	0.88376
15	99244059	100636847	581	50	0.00030687	5.6516e-08	0.00023773	1.2908	0.19676
15	100636847	101552694	424	50	0.0001105	4.7786e-08	0.0002186	0.50551	0.6132
15	101552694	102520966	429	50	0.00021945	4.668e-08	0.00021606	1.0157	0.30977
16	60054	1207206	382	50	0.00011994	5.5497e-08	0.00023558	0.50915	0.61065
16	1207206	2764829	478	50	0.00014556	4.9342e-08	0.00022213	0.65529	0.51228
16	2764829	4001196	358	48	0.00010352	4.1383e-08	0.00020343	0.50887	0.61084
16	4001196	5118345	401	50	-0.00011577	4.6916e-08	0.0002166	-0.53449	0.593
16	5118345	5891580	375	50	7.3898e-06	3.9357e-08	0.00019839	0.03725	0.97029
16	5891580	6893551	684	50	0.00024216	5.683e-08	0.00023839	1.0158	0.30971
16	6893551	7529121	492	50	0.00031908	6.0088e-08	0.00024513	1.3017	0.19302
16	7529121	8338519	545	50	0.00031275	5.853e-08	0.00024193	1.2927	0.1961
16	8338519	9799419	724	50	0.00024499	6.0864e-08	0.00024671	0.99306	0.32068
16	9799419	10426032	376	38	0.00017635	4.1198e-08	0.00020297	0.86883	0.38494
16	10426032	11520161	466	50	0.00083546	1.6693e-07	0.00040857	2.0448	0.04087
16	11520161	12613098	416	50	-0.00023127	5.0538e-08	0.00022481	-1.0287	0.30361
16	12613098	13154437	310	42	0.00016065	3.0099e-08	0.00017349	0.92599	0.35445
16	13154437	14464002	559	50	-0.00015161	5.5439e-08	0.00023545	-0.6439	0.51964
16	14464002	16154060	346	42	-0.00014969	3.7284e-08	0.00019309	-0.77523	0.43821
16	16154060	17644749	399	50	-9.3608e-05	4.1846e-08	0.00020456	-0.4576	0.64724
16	17644749	18643607	181	27	-0.00029884	2.361e-08	0.00015366	-1.9449	0.051791
16	18643607	20150571	442	50	0.0002409	4.4935e-08	0.00021198	1.1364	0.25578
16	20150571	22448904	466	50	7.6389e-05	3.9383e-08	0.00019845	0.38492	0.70029
16	22448904	24136875	538	50	6.1803e-07	5.8554e-08	0.00024198	0.0025541	0.99796
16	24136875	25986862	770	50	2.2576e-05	5.5655e-08	0.00023591	0.095695	0.92376
16	25986862	27445755	670	50	0.00031841	5.2761e-08	0.0002297	1.3862	0.16568
16	27445755	29036613	387	44	0.00048565	4.2573e-08	0.00020633	2.3537	0.018586
16	29036613	31382943	366	37	0.00026617	8.2177e-08	0.00028667	0.9285	0.35315
16	31382943	46399473	144	18	2.6487e-05	1.5699e-08	0.0001253	0.21139	0.83258
16	46399473	49007926	279	32	-0.00020031	2.5925e-08	0.00016101	-1.2441	0.21348
16	49007926	52035823	1101	50	0.00011724	5.8979e-08	0.00024286	0.48276	0.62927
16	52035823	53382572	470	50	0.00036607	3.9708e-08	0.00019927	1.837	0.066203
16	53382572	55903774	1176	50	0.0001687	5.8549e-08	0.00024197	0.6972	0.48568
16	55903774	57664330	683	50	0.00050411	6.3692e-08	0.00025237	1.9975	0.045772
16	57664330	59045405	544	50	-0.00010846	5.1773e-08	0.00022754	-0.47669	0.63358
16	59045405	60745694	528	50	0.00015842	4.6456e-08	0.00021554	0.73503	0.46232
16	60745694	62229849	373	43	0.00013283	3.7224e-08	0.00019294	0.68849	0.49114
16	62229849	63691589	463	50	0.00030361	4.5415e-08	0.00021311	1.4247	0.15425
16	63691589	65938566	835	50	0.0001411	5.6169e-08	0.000237	0.59535	0.55161
16	65938566	68841363	760	50	0.00054598	7.4421e-08	0.0002728	2.0014	0.045351
16	68841363	71054028	435	41	0.00013807	4.0124e-08	0.00020031	0.68931	0.49063
16	71054028	72935150	508	40	-7.0283e-05	5.0977e-08	0.00022578	-0.31129	0.75558
16	72935150	74971503	804	50	-0.000127	5.5913e-08	0.00023646	-0.53709	0.59121
16	74971503	75977954	262	30	2.9911e-05	3.094e-08	0.0001759	0.17005	0.86497
16	75977954	77523678	740	50	0.00060101	5.977e-08	0.00024448	2.4583	0.013959
16	77523678	78456292	666	50	-1.276e-05	6.0238e-08	0.00024543	-0.05199	0.95854
16	78456292	79134815	561	50	0.0001462	6.7156e-08	0.00025914	0.56417	0.57264
16	79134815	80297374	768	50	0.00085627	6.4555e-08	0.00025408	3.3701	0.00075137
16	80297374	81772536	818	50	0.00018273	6.98e-08	0.0002642	0.69163	0.48917
16	81772536	82747728	594	50	-0.00026487	5.6331e-08	0.00023734	-1.116	0.26442
16	82747728	83477208	596	50	0.00016338	5.4182e-08	0.00023277	0.7019	0.48274
16	83477208	84445883	713	50	0.0001544	5.3716e-08	0.00023177	0.6662	0.50528
16	84445883	85148685	471	50	-0.000132	6.0747e-08	0.00024647	-0.53557	0.59226
16	85148685	86156599	485	50	-2.0813e-05	6.5907e-08	0.00025672	-0.081073	0.93538
16	86156599	86815411	509	50	0.00039474	6.2234e-08	0.00024947	1.5823	0.11358
16	86815411	87647349	382	50	0.00022459	5.2223e-08	0.00022852	0.98279	0.32571
16	87647349	89041165	460	50	-0.00014014	5.892e-08	0.00024273	-0.57736	0.5637
16	89041165	90292812	377	37	6.8031e-05	5.9224e-08	0.00024336	0.27955	0.77983
17	56	1172399	360	50	0.00011513	4.2028e-08	0.00020501	0.5616	0.57439
17	1172399	1928731	284	46	0.00027499	3.4061e-08	0.00018456	1.49	0.13622
17	1928731	3702312	712	50	0.00057727	6.3962e-08	0.00025291	2.2826	0.022457
17	3702312	4696261	382	50	-0.00021455	4.1359e-08	0.00020337	-1.055	0.29143
17	4696261	5741334	423	49	0.00021413	4.3347e-08	0.0002082	1.0285	0.30372
17	5741334	7317398	682	50	-1.0472e-05	5.8025e-08	0.00024088	-0.043474	0.96532
17	7317398	8306425	387	50	0.00015798	4.2393e-08	0.0002059	0.7673	0.4429
17	8306425	9965921	653	50	-0.00016839	5.9521e-08	0.00024397	-0.69021	0.49006
17	9965921	11102815	494	50	0.00049535	4.7869e-08	0.00021879	2.2641	0.023571
17	11102815	12534769	565	50	0.00045792	6.0813e-08	0.0002466	1.8569	0.063325
17	12534769	13180372	307	50	7.6961e-05	3.5087e-08	0.00018732	0.41086	0.68117
17	13180372	13894637	361	50	0.00020793	3.8683e-08	0.00019668	1.0572	0.29043
17	13894637	15019097	603	50	0.00024889	6.1155e-08	0.0002473	1.0064	0.3142
17	15019097	16412342	384	48	-2.6119e-05	2.978e-08	0.00017257	-0.15135	0.8797
17	16412342	18856320	636	50	0.0006926	8.0951e-08	0.00028452	2.4343	0.014921
17	18856320	21290357	422	49	0.00018528	4.3612e-08	0.00020883	0.88719	0.37498
17	21290357	27334244	569	50	0.00090521	6.0686e-08	0.00024635	3.6745	0.00023828
17	27334244	29786491	627	41	3.6408e-05	4.7855e-08	0.00021876	0.16643	0.86782
17	29786491	31538425	547	50	0.00039632	4.8374e-08	0.00021994	1.8019	0.071555
17	31538425	32912798	846	50	5.0675e-06	6.191e-08	0.00024882	0.020366	0.98375
17	32912798	34469036	540	50	0.00040038	5.0492e-08	0.0002247	1.7818	0.074779
17	34469036	36809344	571	50	0.00046098	7.0039e-08	0.00026465	1.7418	0.081537
17	36809344	38877404	518	50	0.0012285	6.849e-08	0.00026171	4.6942	2.6765e-06
17	38877404	39899810	408	39	0.00020861	3.3293e-08	0.00018246	1.1433	0.25292
17	39899810	41772087	468	41	-0.0011051	8.2768e-08	0.00028769	-3.8411	0.00012249
17	41772087	43056905	398	40	-0.00017445	3.81e-08	0.00019519	-0.89372	0.37147
17	43056905	45876022	429	49	0.0010854	7.9093e-08	0.00028124	3.8592	0.00011374
17	45876022	47517400	588	50	0.0001986	5.5024e-08	0.00023457	0.84666	0.39718
17	47517400	49898957	837	50	5.9748e-05	5.7024e-08	0.0002388	0.2502	0.80243
17	49898957	50719055	297	27	7.9051e-05	2.9378e-08	0.0001714	0.46121	0.64465
17	50719055	51826118	338	34	0.00021037	2.6138e-08	0.00016167	1.3012	0.19318
17	51826118	53599432	630	50	-0.0002183	4.944e-08	0.00022235	-0.98179	0.3262
17	53599432	55357541	640	50	-1.8792e-05	5.903e-08	0.00024296	-0.077346	0.93835
17	55357541	57487512	743	50	-0.00020101	6.0756e-08	0.00024649	-0.8155	0.41479
17	57487512	59312755	270	24	0.00022339	4.9029e-08	0.00022142	1.0089	0.31303
17	59312755	61545589	491	50	0.00023444	4.3149e-08	0.00020772	1.1286	0.25906
17	61545589	63148128	339	37	0.0001243	3.4684e-08	0.00018624	0.66743	0.5045
17	63148128	64800430	660	50	-4.9274e-05	5.6158e-08	0.00023698	-0.20793	0.83528
17	64800430	67858770	998	50	0.00029247	5.6984e-08	0.00023871	1.2252	0.2205
17	67858770	69387817	661	50	0.00040373	6.1889e-08	0.00024878	1.6229	0.10461
17	69387817	72672203	1444	50	-2.1492e-05	5.7171e-08	0.0002391	-0.089885	0.92838
17	72672203	74375560	497	50	-0.00016696	6.6794e-08	0.00025845	-0.64601	0.51827
17	74375560	76263413	770	50	-2.4961e-05	6.2439e-08	0.00024988	-0.099893	0.92043
17	76263413	77298636	467	50	0.00044336	6.3968e-08	0.00025292	1.753	0.079608
17	77298636	78837588	590	50	-6.9483e-05	6.88e-08	0.0002623	-0.2649	0.79109
17	78837588	80034408	323	49	-0.00015478	3.5134e-08	0.00018744	-0.82573	0.40896
17	80034408	81194908	356	39	0.00061948	3.7995e-08	0.00019492	3.1781	0.0014824
18	10644	912486	424	50	0.00034676	3.9645e-08	0.00019911	1.7415	0.081589
18	912486	1942911	350	48	0.00011032	2.9653e-08	0.0001722	0.64063	0.52176
18	1942911	3891658	727	50	0.00013356	6.0036e-08	0.00024502	0.5451	0.58569
18	3891658	5834180	783	50	0.00013419	5.5779e-08	0.00023618	0.56817	0.56992
18	5834180	7090485	545	50	3.2063e-05	4.8561e-08	0.00022036	0.1455	0.88432
18	7090485	8498931	574	50	6.592e-05	5.2166e-08	0.0002284	0.28862	0.77287
18	8498931	11075913	1313	50	0.00021299	5.3949e-08	0.00023227	0.91698	0.35915
18	11075913	11905440	270	47	0.00023879	3.0565e-08	0.00017483	1.3659	0.17198
18	11905440	14440799	820	50	0.00049217	5.4895e-08	0.0002343	2.1006	0.035675
18	14440799	19485844	178	15	0.00017796	1.6199e-08	0.00012728	1.3982	0.16204
18	19485844	20649472	320	36	-5.4331e-05	3.3032e-08	0.00018175	-0.29894	0.76499
18	20649472	22996651	814	50	6.869e-05	5.5022e-08	0.00023457	0.29284	0.76965
18	22996651	24026191	334	37	0.00013365	3.8927e-08	0.0001973	0.6774	0.49815
18	24026191	25927682	822	50	-0.00018154	5.6717e-08	0.00023815	-0.76226	0.4459
18	25927682	26875587	257	26	0.00011224	1.7221e-08	0.00013123	0.85526	0.39241
18	26875587	27866478	282	28	0.00023985	2.3631e-08	0.00015372	1.5603	0.11869
18	27866478	30264066	919	50	-4.4796e-05	5.5911e-08	0.00023646	-0.18945	0.84974
18	30264066	31780067	356	36	5.3693e-05	2.8848e-08	0.00016985	0.31613	0.75191
18	31780067	33861964	649	50	8.4617e-05	5.5036e-08	0.0002346	0.36069	0.71833
18	33861964	35075250	486	50	0.0004011	5.0465e-08	0.00022464	1.7855	0.074182
18	35075250	36365490	507	50	-2.787e-05	4.0179e-08	0.00020045	-0.13904	0.88942
18	36365490	37684367	364	34	-9.1969e-05	2.532e-08	0.00015912	-0.57798	0.56328
18	37684367	39892648	785	50	0.00021241	5.3146e-08	0.00023053	0.92138	0.35685
18	39892648	42922106	979	50	0.00025438	5.498e-08	0.00023448	1.0849	0.27798
18	42922106	44299246	704	50	0.00039068	6.2579e-08	0.00025016	1.5617	0.11835
18	44299246	45939732	630	50	0.00034592	6.2359e-08	0.00024972	1.3853	0.16597
18	45939732	47730584	798	50	0.00071875	6.753e-08	0.00025986	2.7659	0.0056775
18	47730584	51062185	1240	50	0.00046394	5.8151e-08	0.00024114	1.9239	0.054367
18	51062185	51554175	179	16	0.00012103	1.9161e-08	0.00013842	0.87434	0.38193
18	51554175	55213838	1185	50	0.00072185	6.6696e-08	0.00025826	2.7951	0.0051883
18	55213838	56530220	631	50	9.181e-05	7.0367e-08	0.00026527	0.3461	0.72926
18	56530220	57630483	588	50	0.00013996	6.4066e-08	0.00025311	0.55294	0.5803
18	57630483	59020751	446	50	-0.00021349	3.7174e-08	0.00019281	-1.1073	0.26818
18	59020751	60277715	533	50	0.00043336	5.138e-08	0.00022667	1.9119	0.055893
18	60277715	61820252	582	50	0.00067883	5.074e-08	0.00022525	3.0136	0.0025814
18	61820252	63463402	521	50	0.0001085	4.1962e-08	0.00020485	0.52967	0.59634
18	63463402	64252801	257	22	0.00015086	2.6738e-08	0.00016352	0.92256	0.35624
18	64252801	66125817	753	50	0.00025392	5.7209e-08	0.00023918	1.0616	0.28842
18	66125817	67175820	337	47	0.00035443	3.5466e-08	0.00018832	1.882	0.059836
18	67175820	68621179	486	50	0.00024914	5.2271e-08	0.00022863	1.0897	0.27584
18	68621179	69621618	397	50	7.6551e-05	4.265e-08	0.00020652	0.37068	0.71088
18	69621618	71038474	541	50	0.00021476	5.0214e-08	0.00022408	0.95838	0.33787
18	71038474	71971462	501	50	0.00037685	5.1316e-08	0.00022653	1.6636	0.0962
18	71971462	73526987	652	50	2.6826e-05	5.9756e-08	0.00024445	0.10974	0.91262
18	73526987	74813815	616	50	0.00036885	5.7084e-08	0.00023892	1.5438	0.12263
18	74813815	75976317	597	50	-4.3432e-05	5.7877e-08	0.00024058	-0.18053	0.85673
18	75976317	77149991	418	50	9.6392e-05	3.2694e-08	0.00018081	0.5331	0.59396
18	77149991	78017158	286	39	0.00036975	3.7349e-08	0.00019326	1.9132	0.055718
19	80840	610729	121	25	0.00024281	2.9373e-08	0.00017139	1.4168	0.15655
19	610729	2098396	435	50	-0.00050178	5.8018e-08	0.00024087	-2.0832	0.037233
19	2098396	3019660	292	50	0.00033071	3.568e-08	0.00018889	1.7508	0.079985
19	3019660	4348967	384	50	0.00045316	4.9253e-08	0.00022193	2.0419	0.041164
19	4348967	5811852	473	50	0.00010114	5.9634e-08	0.0002442	0.41419	0.67874
19	5811852	6684885	229	43	-1.7883e-05	3.4198e-08	0.00018493	-0.096704	0.92296
19	6684885	8347513	592	50	-9.0577e-05	6.7555e-08	0.00025991	-0.34849	0.72747
19	8347513	9238393	293	44	0.0002042	3.0122e-08	0.00017356	1.1765	0.23938
19	9238393	11284028	600	50	0.0009986	7.6717e-08	0.00027698	3.6053	0.00031174
19	11284028	13471127	510	50	0.00011644	4.312e-08	0.00020765	0.56072	0.57499
19	13471127	14486347	242	42	-6.5615e-05	2.3879e-08	0.00015453	-0.42462	0.67111
19	14486347	15648610	430	50	0.00083944	4.0006e-08	0.00020001	4.1969	2.7059e-05
19	15648610	16374416	394	43	0.00016897	2.7362e-08	0.00016541	1.0215	0.30701
19	16374416	18409862	661	50	0.00035442	1.0742e-07	0.00032776	1.0814	0.27954
19	18409862	19877471	413	48	0.00028349	5.716e-08	0.00023908	1.1857	0.23572
19	19877471	20905757	152	22	0.00018421	1.7334e-08	0.00013166	1.3992	0.16177
19	20905757	22732896	402	42	0.00026219	3.2661e-08	0.00018072	1.4507	0.14685
19	22732896	23467746	163	14	-0.0001082	1.2096e-08	0.00010998	-0.9838	0.32521
19	23467746	28557893	238	23	-8.9251e-05	1.9046e-08	0.00013801	-0.64672	0.51782
19	28557893	29790947	508	50	0.00014132	4.456e-08	0.00021109	0.66947	0.5032
19	29790947	30727954	352	50	1.1978e-05	3.8908e-08	0.00019725	0.060727	0.95158
19	30727954	32746520	657	50	0.00022518	6.3301e-08	0.0002516	0.89499	0.37079
19	32746520	34262952	527	50	0.00020088	4.683e-08	0.0002164	0.92825	0.35328
19	34262952	36469295	729	50	0.00019091	6.0576e-08	0.00024612	0.77567	0.43794
19	36469295	37527033	281	23	0.00022585	2.4396e-08	0.00015619	1.446	0.14819
19	37527033	40170619	779	50	7.2798e-05	5.9309e-08	0.00024353	0.29892	0.765
19	40170619	40984601	243	30	0.00015559	2.4204e-08	0.00015558	1.0001	0.31725
19	40984601	42131573	376	50	0.00019135	4.9019e-08	0.0002214	0.86425	0.38745
19	42131573	43862455	174	17	2.8526e-05	1.4689e-08	0.0001212	0.23537	0.81392
19	43862455	44744108	329	44	0.00029369	3.0977e-08	0.000176	1.6687	0.095187
19	44744108	46102697	435	50	0.00014984	5.4486e-08	0.00023342	0.64192	0.52092
19	46102697	47150082	347	50	0.00041572	5.9866e-08	0.00024468	1.6991	0.089304
19	47150082	49282227	675	50	0.00036785	8.7374e-08	0.00029559	1.2444	0.21333
19	49282227	51532567	735	50	0.0001894	8.2039e-08	0.00028643	0.66127	0.50844
19	51532567	52985290	670	50	0.00035966	5.6237e-08	0.00023714	1.5166	0.12936
19	52985290	54602362	538	50	0.00029729	5.2416e-08	0.00022895	1.2985	0.19411
19	54602362	55728080	401	50	-9.849e-05	4.7703e-08	0.00021841	-0.45094	0.65203
19	55728080	57521335	736	50	0.0004722	5.7162e-08	0.00023909	1.975	0.048265
19	57521335	59118839	638	50	0.00027722	5.9765e-08	0.00024447	1.134	0.25681
20	60479	697600	258	50	0.00054289	2.2812e-08	0.00015104	3.5945	0.00032507
20	697600	2469501	1016	50	-0.00036333	5.9255e-08	0.00024342	-1.4926	0.13555
20	2469501	3828413	535	50	4.9483e-05	4.9574e-08	0.00022265	0.22224	0.82412
20	3828413	5477850	828	50	-6.9172e-05	5.9681e-08	0.0002443	-0.28315	0.77706
20	5477850	7084073	725	50	0.00055774	5.9782e-08	0.0002445	2.2811	0.022541
20	7084073	8117011	421	43	-6.3763e-05	3.7882e-08	0.00019463	-0.32761	0.74321
20	8117011	9730921	791	50	0.00031862	6.0401e-08	0.00024577	1.2964	0.19482
20	9730921	11249536	743	50	-0.00032667	5.2672e-08	0.0002295	-1.4234	0.15463
20	11249536	12447499	522	50	0.00016163	3.9945e-08	0.00019986	0.80872	0.41868
20	12447499	13689864	569	50	-6.2185e-05	4.7457e-08	0.00021785	-0.28545	0.7753
20	13689864	15958359	992	50	0.00051575	6.4886e-08	0.00025473	2.0247	0.042897
20	15958359	17487232	977	50	-0.00017724	5.799e-08	0.00024081	-0.73601	0.46173
20	17487232	18972203	646	50	0.00023148	5.9727e-08	0.00024439	0.94716	0.34356
20	18972203	20959710	908	50	0.00049442	5.3639e-08	0.0002316	2.1348	0.032779
20	20959710	22491456	444	41	0.00036896	3.7746e-08	0.00019428	1.8991	0.057552
20	22491456	23293790	363	41	2.9093e-05	3.153e-08	0.00017757	0.16384	0.86986
20	23293790	24717724	556	50	0.0002474	4.7873e-08	0.0002188	1.1307	0.25817
20	24717724	25344231	255	23	-0.00026273	2.1424e-08	0.00014637	-1.795	0.072661
20	25344231	31614823	651	50	0.00033428	5.8778e-08	0.00024244	1.3788	0.16795
20	31614823	32813441	325	30	0.00018207	2.9294e-08	0.00017116	1.0638	0.28743
20	32813441	34960446	515	32	0.0001398	3.7074e-08	0.00019255	0.72609	0.46779
20	34960446	36909530	529	50	0.00030558	4.0597e-08	0.00020149	1.5166	0.12936
20	36909530	38436761	538	50	0.00035216	4.3718e-08	0.00020909	1.6843	0.092132
20	38436761	39610856	453	50	0.00030042	4.8716e-08	0.00022072	1.3611	0.17347
20	39610856	40585689	298	33	0.00064714	4.1922e-08	0.00020475	3.1606	0.0015743
20	40585689	41615460	573	50	0.00029607	5.6656e-08	0.00023803	1.2439	0.21355
20	41615460	42680176	404	50	4.5359e-05	5.2591e-08	0.00022933	0.19779	0.84321
20	42680176	44839056	809	50	0.00076929	8.5671e-08	0.0002927	2.6283	0.0085817
20	44839056	47199980	1035	50	0.00048989	6.5655e-08	0.00025623	1.9119	0.055888
20	47199980	49239658	792	50	5.9497e-05	7.4002e-08	0.00027203	0.21871	0.82687
20	49239658	52472549	1321	50	0.00034005	5.5128e-08	0.00023479	1.4483	0.14753
20	52472549	54055266	632	50	0.00046468	6.4037e-08	0.00025306	1.8363	0.066318
20	54055266	56447959	1153	50	2.2864e-05	5.9987e-08	0.00024492	0.093352	0.92562
20	56447959	58406572	900	50	0.00016444	5.6221e-08	0.00023711	0.69353	0.48798
20	58406572	59561724	533	50	0.00012464	5.1672e-08	0.00022731	0.54833	0.58346
20	59561724	61301855	792	50	9.1463e-05	5.7309e-08	0.00023939	0.38206	0.70242
20	61301855	62190180	358	50	0.00045368	5.0594e-08	0.00022493	2.017	0.0437
20	62190180	62965163	260	39	1.2225e-06	6.3692e-08	0.00025237	0.0048441	0.99614
21	9411243	15950982	298	41	8.6306e-06	3.3529e-08	0.00018311	0.047134	0.96241
21	15950982	18053165	677	50	-0.00051788	6.916e-08	0.00026298	-1.9692	0.048926
21	18053165	19480375	483	50	0.00040444	4.6619e-08	0.00021591	1.8731	0.061048
21	19480375	20962339	620	50	-0.00012541	5.7119e-08	0.000239	-0.52475	0.59975
21	20962339	22072764	378	50	0.0001132	4.195e-08	0.00020482	0.55271	0.58046
21	22072764	23362875	561	50	3.7088e-05	4.3669e-08	0.00020897	0.17748	0.85913
21	23362875	24696231	396	50	0.00012504	3.6747e-08	0.0001917	0.65229	0.51421
21	24696231	26469122	703	50	0.0004656	5.5268e-08	0.00023509	1.9805	0.047649
21	26469122	27271019	239	25	-3.8744e-06	2.7549e-08	0.00016598	-0.023343	0.98138
21	27271019	29125226	906	50	-0.00010327	6.0619e-08	0.00024621	-0.41944	0.6749
21	29125226	31197025	732	50	0.00032787	5.3687e-08	0.0002317	1.415	0.15706
21	31197025	32668642	488	50	0.0001462	3.2467e-08	0.00018019	0.81139	0.41714
21	32668642	34376999	720	50	0.00022173	5.5988e-08	0.00023662	0.93707	0.34872
21	34376999	35225465	292	44	0.00012009	4.4052e-08	0.00020989	0.57217	0.56721
21	35225465	36524373	585	50	-1.3207e-05	5.9994e-08	0.00024494	-0.05392	0.957
21	36524373	37870779	583	50	0.00010619	5.0182e-08	0.00022401	0.47405	0.63546
21	37870779	38711704	329	39	-9.5977e-05	2.5484e-08	0.00015964	-0.60122	0.5477
21	38711704	40482902	875	50	0.00077343	7.2759e-08	0.00026974	2.8673	0.0041398
21	40482902	41389527	518	50	0.00087697	4.4433e-08	0.00021079	4.1604	3.1772e-05
21	41389527	43321528	1027	50	0.00041884	4.9169e-08	0.00022174	1.8889	0.058909
21	43321528	44506268	704	50	-7.8675e-05	6.1129e-08	0.00024724	-0.31821	0.75033
21	44506268	46177105	599	50	0.00039518	6.8609e-08	0.00026193	1.5087	0.13138
21	46177105	47492226	563	50	0.00034817	5.723e-08	0.00023923	1.4554	0.14556
21	47492226	48119752	264	27	6.6807e-05	3.8184e-08	0.00019541	0.34188	0.73244
22	16050408	17674295	217	37	0.00034637	2.2754e-08	0.00015084	2.2962	0.021662
22	17674295	18296088	255	49	0.00052061	3.3517e-08	0.00018308	2.8437	0.00446
22	18296088	19912358	568	50	0.00028904	4.9475e-08	0.00022243	1.2995	0.19379
22	19912358	22357325	675	50	-7.1921e-05	7.8489e-08	0.00028016	-0.25671	0.7974
22	22357325	23712647	349	50	0.00039095	3.2417e-08	0.00018005	2.1714	0.029903
22	23712647	24984204	397	50	0.00052608	3.1512e-08	0.00017752	2.9636	0.0030409
22	24984204	26791628	755	50	0.00014549	6.2167e-08	0.00024933	0.5835	0.55955
22	26791628	27834752	730	50	-0.00015137	5.9359e-08	0.00024364	-0.62129	0.53441
22	27834752	29651799	579	50	8.197e-06	7.2833e-08	0.00026988	0.030373	0.97577
22	29651799	31439918	586	50	0.00059759	6.2109e-08	0.00024922	2.3979	0.01649
22	31439918	32664986	378	33	0.00023869	4.4789e-08	0.00021163	1.1278	0.25939
22	32664986	34494914	960	50	0.00027461	5.5435e-08	0.00023545	1.1663	0.24348
22	34494914	35530985	531	50	0.0004863	4.3477e-08	0.00020851	2.3322	0.019688
22	35530985	37570269	874	50	0.00039491	6.7575e-08	0.00025995	1.5192	0.12872
22	37570269	39307894	604	50	0.00028016	6.4827e-08	0.00025461	1.1004	0.27118
22	39307894	40545797	371	48	-8.1674e-05	5.8342e-08	0.00024154	-0.33814	0.73526
22	40545797	42690818	513	36	0.00096725	4.3744e-08	0.00020915	4.6247	3.7515e-06
22	42690818	43714200	433	50	-2.4871e-05	4.5102e-08	0.00021237	-0.11711	0.90677
22	43714200	44995308	731	50	0.00016968	5.8454e-08	0.00024177	0.70182	0.48279
22	44995308	46470495	663	50	0.00068131	6.4077e-08	0.00025313	2.6915	0.0071134
22	46470495	47596318	466	50	0.00029716	5.0409e-08	0.00022452	1.3235	0.18565
22	47596318	48903703	750	50	0.00042616	5.6719e-08	0.00023816	1.7894	0.073549
22	48903703	49824534	624	50	0.00046024	5.6145e-08	0.00023695	1.9424	0.052095
22	49824534	51243298	462	50	0.00087815	6.4314e-08	0.0002536	3.4627	0.00053479
